# Supplementary material for: An atlas of RNA-dependent proteins in cell division reveals the riboregulation of mitotic protein-protein interactions
Source: Nat Commun. 2025 Mar 8;16:2325. doi: 10.1038/s41467-025-57671-3 (PMC11890761; doi:10.1038/s41467-025-57671-3)
Supplement: Supplementary file 3 — Supplementary Data 1 [file 41467_2025_57671_MOESM3_ESM.xlsx]

## Sheet: Content
Supplementary Data 1: Results of the cell cycle-related R-DeeP approach in mitosis and interphase												Sairam
MS_Analysis_Shifts_MIT	List of proteins and shifts as detected in the R-DeeP analysis for the mitotic control gradient as compared to the RNase-treated gradient
MS_Analysis_Shifts_INT	List of proteins and shifts as detected in the R-DeeP analysis for the interphasic control gradient as compared to the RNase-treated gradient
Mean_Protein_Amount_FC_FDR	Lists of proteins with protein amounts in mitosis and interphase, classified in different categories as indicated
GO_Common_Left_Shift	GO analysis for the 948 proteins with common left shifts
GO_Common_Left_High_Mitosis	Mitotic-related enriched GO terms for the 160 common left shifted proteins and differentially shifting proteins related to the GO "cytoskeleton"
GO_Mitotic_Only_Shifts	GO analysis for the 651 proteins only shifting in mitosis
GO_Interphase_Only_Shifts	GO analysis for the 812 proteins only shifting in interphase
GO_Proteins_Opposite_Shift	GO analysis for the 136 proteins with opposite shifts
GO_New_Left_Mitosis_vs_Unsync	GO analysis of 338 common proteins between R-DeeP mitosis and unsync R-DeeP, but with newly detected left shifts
GO_Unique_Left_Mitosis_vs_Unsyn	GO analysis of 372 proteins with left shifts which are unique to mitosis as compared to R-DeeP unsync
OOPS study RBPs (thy-noc UP)	346 OOPS RBP detected with higher binding upon synchronization in mitosis (coeff > 0 and adjusted p-value (BH) < 0.05)

## Sheet: MS_Analysis_Shifts_MIT
List of proteins and shifts as detected in the R-DeeP analysis for the mitotic control gradient as compared to the RNase-treated gradient
7152 proteins detected in in total.
	Proteins presenting a significant shift
	Proteins without significant shift
Back to the content
Test Type:	two-sided t.test
Correction:	FDR
protein_name	Entry	Gene_Name	Protein_Name	Length_AA	Mass_Da	Amount_Mitosis	Amount_Interphase	Fold_Change	FDR_PV	C_mean_fxn1	C_mean_fxn2	C_mean_fxn3	C_mean_fxn4	C_mean_fxn5	C_mean_fxn6	C_mean_fxn7	C_mean_fxn8	C_mean_fxn9	C_mean_fxn10	C_mean_fxn11	C_mean_fxn12	C_mean_fxn13	C_mean_fxn14	C_mean_fxn15	C_mean_fxn16	C_mean_fxn17	C_mean_fxn18	C_mean_fxn19	C_mean_fxn20	C_mean_fxn21	C_mean_fxn22	C_mean_fxn23	C_mean_fxn24	C_mean_fxn25	max_ctrl	nb_max_ctrl	R_mean_fxn1	R_mean_fxn2	R_mean_fxn3	R_mean_fxn4	R_mean_fxn5	R_mean_fxn6	R_mean_fxn7	R_mean_fxn8	R_mean_fxn9	R_mean_fxn10	R_mean_fxn11	R_mean_fxn12	R_mean_fxn13
DYL1_HUMAN	P63167	DYNLL1 DLC1 DNCL1 DNCLC1 HDLC1	Dynein light chain 1, cytoplasmic (8 kDa dynein light chain) (DLC8) (Dynein light chain LC8-type 1) (Protein inhibitor of neuronal nitric oxide synthase) (PIN)	89	10,366	1.12456e+06	825200	1.36277	0.00267934	2.43929	1.6262	1.7373	6.25665	6.25665	7.92141	4.82829	6.84088	5.78087	4.82209	4.47337	5.13591	4.26269	3.69397	2.29582	3.59965	3.85949	3.32052	3.00919	3.00772	3.9182	3.60601	2.90389	2.24219	2.16172	1.3, 5, 9.5, 16.8, 21.4	5	3.96823	2.64549	2.29102	6.72567	6.72567	8.33815	6.33768	9.18855	8.34445	6.57138	5.34563	6.88356	5.83164
DYL1_HUMAN	P63167	DYNLL1 DLC1 DNCL1 DNCLC1 HDLC1	Dynein light chain 1, cytoplasmic (8 kDa dynein light chain) (DLC8) (Dynein light chain LC8-type 1) (Protein inhibitor of neuronal nitric oxide synthase) (PIN)	89	10,366	1.12456e+06	825200	1.36277	0.00267934	2.43929	1.6262	1.7373	6.25665	6.25665	7.92141	4.82829	6.84088	5.78087	4.82209	4.47337	5.13591	4.26269	3.69397	2.29582	3.59965	3.85949	3.32052	3.00919	3.00772	3.9182	3.60601	2.90389	2.24219	2.16172	1.3, 5, 9.5, 16.8, 21.4	5	3.96823	2.64549	2.29102	6.72567	6.72567	8.33815	6.33768	9.18855	8.34445	6.57138	5.34563	6.88356	5.83164
DYL1_HUMAN	P63167	DYNLL1 DLC1 DNCL1 DNCLC1 HDLC1	Dynein light chain 1, cytoplasmic (8 kDa dynein light chain) (DLC8) (Dynein light chain LC8-type 1) (Protein inhibitor of neuronal nitric oxide synthase) (PIN)	89	10,366	1.12456e+06	825200	1.36277	0.00267934	2.43929	1.6262	1.7373	6.25665	6.25665	7.92141	4.82829	6.84088	5.78087	4.82209	4.47337	5.13591	4.26269	3.69397	2.29582	3.59965	3.85949	3.32052	3.00919	3.00772	3.9182	3.60601	2.90389	2.24219	2.16172	1.3, 5, 9.5, 16.8, 21.4	5	3.96823	2.64549	2.29102	6.72567	6.72567	8.33815	6.33768	9.18855	8.34445	6.57138	5.34563	6.88356	5.83164
DYL1_HUMAN	P63167	DYNLL1 DLC1 DNCL1 DNCLC1 HDLC1	Dynein light chain 1, cytoplasmic (8 kDa dynein light chain) (DLC8) (Dynein light chain LC8-type 1) (Protein inhibitor of neuronal nitric oxide synthase) (PIN)	89	10,366	1.12456e+06	825200	1.36277	0.00267934	2.43929	1.6262	1.7373	6.25665	6.25665	7.92141	4.82829	6.84088	5.78087	4.82209	4.47337	5.13591	4.26269	3.69397	2.29582	3.59965	3.85949	3.32052	3.00919	3.00772	3.9182	3.60601	2.90389	2.24219	2.16172	1.3, 5, 9.5, 16.8, 21.4	5	3.96823	2.64549	2.29102	6.72567	6.72567	8.33815	6.33768	9.18855	8.34445	6.57138	5.34563	6.88356	5.83164
DYL1_HUMAN	P63167	DYNLL1 DLC1 DNCL1 DNCLC1 HDLC1	Dynein light chain 1, cytoplasmic (8 kDa dynein light chain) (DLC8) (Dynein light chain LC8-type 1) (Protein inhibitor of neuronal nitric oxide synthase) (PIN)	89	10,366	1.12456e+06	825200	1.36277	0.00267934	2.43929	1.6262	1.7373	6.25665	6.25665	7.92141	4.82829	6.84088	5.78087	4.82209	4.47337	5.13591	4.26269	3.69397	2.29582	3.59965	3.85949	3.32052	3.00919	3.00772	3.9182	3.60601	2.90389	2.24219	2.16172	1.3, 5, 9.5, 16.8, 21.4	5	3.96823	2.64549	2.29102	6.72567	6.72567	8.33815	6.33768	9.18855	8.34445	6.57138	5.34563	6.88356	5.83164
DYL1_HUMAN	P63167	DYNLL1 DLC1 DNCL1 DNCLC1 HDLC1	Dynein light chain 1, cytoplasmic (8 kDa dynein light chain) (DLC8) (Dynein light chain LC8-type 1) (Protein inhibitor of neuronal nitric oxide synthase) (PIN)	89	10,366	1.12456e+06	825200	1.36277	0.00267934	2.43929	1.6262	1.7373	6.25665	6.25665	7.92141	4.82829	6.84088	5.78087	4.82209	4.47337	5.13591	4.26269	3.69397	2.29582	3.59965	3.85949	3.32052	3.00919	3.00772	3.9182	3.60601	2.90389	2.24219	2.16172	1.3, 5, 9.5, 16.8, 21.4	5	3.96823	2.64549	2.29102	6.72567	6.72567	8.33815	6.33768	9.18855	8.34445	6.57138	5.34563	6.88356	5.83164
DYL1_HUMAN	P63167	DYNLL1 DLC1 DNCL1 DNCLC1 HDLC1	Dynein light chain 1, cytoplasmic (8 kDa dynein light chain) (DLC8) (Dynein light chain LC8-type 1) (Protein inhibitor of neuronal nitric oxide synthase) (PIN)	89	10,366	1.12456e+06	825200	1.36277	0.00267934	2.43929	1.6262	1.7373	6.25665	6.25665	7.92141	4.82829	6.84088	5.78087	4.82209	4.47337	5.13591	4.26269	3.69397	2.29582	3.59965	3.85949	3.32052	3.00919	3.00772	3.9182	3.60601	2.90389	2.24219	2.16172	1.3, 5, 9.5, 16.8, 21.4	5	3.96823	2.64549	2.29102	6.72567	6.72567	8.33815	6.33768	9.18855	8.34445	6.57138	5.34563	6.88356	5.83164
FMR1_HUMAN	Q06787	FMR1	Synaptic functional regulator FMR1 (Fragile X mental retardation protein 1) (FMRP) (Protein FMR-1)	632	71,174	270216	274689	0.983717	0.973206	0.258695	0.781877	0.786098	0.73043	0.121017	0.179686	0.499015	0.744548	0.694173	0.427746	0.182213	0.0529022	0	0.0317407	0.350663	1.50347	2.85816	4.59459	6.40033	10.0225	12.9914	13.6602	14.0356	13.4136	14.6793	21.3, 25	2	1.2193	5.85395	6.04131	5.77366	0.732576	0.935378	2.70134	4.38412	4.42181	2.94973	1.26695	0.29388	0
FMR1_HUMAN	Q06787	FMR1	Synaptic functional regulator FMR1 (Fragile X mental retardation protein 1) (FMRP) (Protein FMR-1)	632	71,174	270216	274689	0.983717	0.973206	0.258695	0.781877	0.786098	0.73043	0.121017	0.179686	0.499015	0.744548	0.694173	0.427746	0.182213	0.0529022	0	0.0317407	0.350663	1.50347	2.85816	4.59459	6.40033	10.0225	12.9914	13.6602	14.0356	13.4136	14.6793	21.3, 25	2	1.2193	5.85395	6.04131	5.77366	0.732576	0.935378	2.70134	4.38412	4.42181	2.94973	1.26695	0.29388	0
FMR1_HUMAN	Q06787	FMR1	Synaptic functional regulator FMR1 (Fragile X mental retardation protein 1) (FMRP) (Protein FMR-1)	632	71,174	270216	274689	0.983717	0.973206	0.258695	0.781877	0.786098	0.73043	0.121017	0.179686	0.499015	0.744548	0.694173	0.427746	0.182213	0.0529022	0	0.0317407	0.350663	1.50347	2.85816	4.59459	6.40033	10.0225	12.9914	13.6602	14.0356	13.4136	14.6793	21.3, 25	2	1.2193	5.85395	6.04131	5.77366	0.732576	0.935378	2.70134	4.38412	4.42181	2.94973	1.26695	0.29388	0
FMR1_HUMAN	Q06787	FMR1	Synaptic functional regulator FMR1 (Fragile X mental retardation protein 1) (FMRP) (Protein FMR-1)	632	71,174	270216	274689	0.983717	0.973206	0.258695	0.781877	0.786098	0.73043	0.121017	0.179686	0.499015	0.744548	0.694173	0.427746	0.182213	0.0529022	0	0.0317407	0.350663	1.50347	2.85816	4.59459	6.40033	10.0225	12.9914	13.6602	14.0356	13.4136	14.6793	21.3, 25	2	1.2193	5.85395	6.04131	5.77366	0.732576	0.935378	2.70134	4.38412	4.42181	2.94973	1.26695	0.29388	0
FMR1_HUMAN	Q06787	FMR1	Synaptic functional regulator FMR1 (Fragile X mental retardation protein 1) (FMRP) (Protein FMR-1)	632	71,174	270216	274689	0.983717	0.973206	0.258695	0.781877	0.786098	0.73043	0.121017	0.179686	0.499015	0.744548	0.694173	0.427746	0.182213	0.0529022	0	0.0317407	0.350663	1.50347	2.85816	4.59459	6.40033	10.0225	12.9914	13.6602	14.0356	13.4136	14.6793	21.3, 25	2	1.2193	5.85395	6.04131	5.77366	0.732576	0.935378	2.70134	4.38412	4.42181	2.94973	1.26695	0.29388	0
FMR1_HUMAN	Q06787	FMR1	Synaptic functional regulator FMR1 (Fragile X mental retardation protein 1) (FMRP) (Protein FMR-1)	632	71,174	270216	274689	0.983717	0.973206	0.258695	0.781877	0.786098	0.73043	0.121017	0.179686	0.499015	0.744548	0.694173	0.427746	0.182213	0.0529022	0	0.0317407	0.350663	1.50347	2.85816	4.59459	6.40033	10.0225	12.9914	13.6602	14.0356	13.4136	14.6793	21.3, 25	2	1.2193	5.85395	6.04131	5.77366	0.732576	0.935378	2.70134	4.38412	4.42181	2.94973	1.26695	0.29388	0
IL6RB_HUMAN	P40189	IL6ST	Interleukin-6 receptor subunit beta (IL-6 receptor subunit beta) (IL-6R subunit beta) (IL-6R-beta) (IL-6RB) (CDw130) (Interleukin-6 signal transducer) (Membrane glycoprotein 130) (gp130) (Oncostatin-M receptor subunit alpha) (CD antigen CD130)	918	103,537	9717.56	14404.3	0.674629	0.000897283	11.5693	7.71286	4.67774	0	0	0	5.07632	5.07632	5.07632	1.55074	3.70986	5.81638	4.26565	2.10653	1.89911	1.89911	5.69128	3.79217	3.79217	0	3.77292	5.24701	8.26048	4.48755	4.52019	1, 8, 12.2, 17.4, 23.1	5	14.4213	9.61419	5.35468	0	0	0	7.78167	7.78167	7.78167	2.69074	5.06159	8.77849	6.08776
IL6RB_HUMAN	P40189	IL6ST	Interleukin-6 receptor subunit beta (IL-6 receptor subunit beta) (IL-6R subunit beta) (IL-6R-beta) (IL-6RB) (CDw130) (Interleukin-6 signal transducer) (Membrane glycoprotein 130) (gp130) (Oncostatin-M receptor subunit alpha) (CD antigen CD130)	918	103,537	9717.56	14404.3	0.674629	0.000897283	11.5693	7.71286	4.67774	0	0	0	5.07632	5.07632	5.07632	1.55074	3.70986	5.81638	4.26565	2.10653	1.89911	1.89911	5.69128	3.79217	3.79217	0	3.77292	5.24701	8.26048	4.48755	4.52019	1, 8, 12.2, 17.4, 23.1	5	14.4213	9.61419	5.35468	0	0	0	7.78167	7.78167	7.78167	2.69074	5.06159	8.77849	6.08776
IL6RB_HUMAN	P40189	IL6ST	Interleukin-6 receptor subunit beta (IL-6 receptor subunit beta) (IL-6R subunit beta) (IL-6R-beta) (IL-6RB) (CDw130) (Interleukin-6 signal transducer) (Membrane glycoprotein 130) (gp130) (Oncostatin-M receptor subunit alpha) (CD antigen CD130)	918	103,537	9717.56	14404.3	0.674629	0.000897283	11.5693	7.71286	4.67774	0	0	0	5.07632	5.07632	5.07632	1.55074	3.70986	5.81638	4.26565	2.10653	1.89911	1.89911	5.69128	3.79217	3.79217	0	3.77292	5.24701	8.26048	4.48755	4.52019	1, 8, 12.2, 17.4, 23.1	5	14.4213	9.61419	5.35468	0	0	0	7.78167	7.78167	7.78167	2.69074	5.06159	8.77849	6.08776
IL6RB_HUMAN	P40189	IL6ST	Interleukin-6 receptor subunit beta (IL-6 receptor subunit beta) (IL-6R subunit beta) (IL-6R-beta) (IL-6RB) (CDw130) (Interleukin-6 signal transducer) (Membrane glycoprotein 130) (gp130) (Oncostatin-M receptor subunit alpha) (CD antigen CD130)	918	103,537	9717.56	14404.3	0.674629	0.000897283	11.5693	7.71286	4.67774	0	0	0	5.07632	5.07632	5.07632	1.55074	3.70986	5.81638	4.26565	2.10653	1.89911	1.89911	5.69128	3.79217	3.79217	0	3.77292	5.24701	8.26048	4.48755	4.52019	1, 8, 12.2, 17.4, 23.1	5	14.4213	9.61419	5.35468	0	0	0	7.78167	7.78167	7.78167	2.69074	5.06159	8.77849	6.08776
IL6RB_HUMAN	P40189	IL6ST	Interleukin-6 receptor subunit beta (IL-6 receptor subunit beta) (IL-6R subunit beta) (IL-6R-beta) (IL-6RB) (CDw130) (Interleukin-6 signal transducer) (Membrane glycoprotein 130) (gp130) (Oncostatin-M receptor subunit alpha) (CD antigen CD130)	918	103,537	9717.56	14404.3	0.674629	0.000897283	11.5693	7.71286	4.67774	0	0	0	5.07632	5.07632	5.07632	1.55074	3.70986	5.81638	4.26565	2.10653	1.89911	1.89911	5.69128	3.79217	3.79217	0	3.77292	5.24701	8.26048	4.48755	4.52019	1, 8, 12.2, 17.4, 23.1	5	14.4213	9.61419	5.35468	0	0	0	7.78167	7.78167	7.78167	2.69074	5.06159	8.77849	6.08776
IL6RB_HUMAN	P40189	IL6ST	Interleukin-6 receptor subunit beta (IL-6 receptor subunit beta) (IL-6R subunit beta) (IL-6R-beta) (IL-6RB) (CDw130) (Interleukin-6 signal transducer) (Membrane glycoprotein 130) (gp130) (Oncostatin-M receptor subunit alpha) (CD antigen CD130)	918	103,537	9717.56	14404.3	0.674629	0.000897283	11.5693	7.71286	4.67774	0	0	0	5.07632	5.07632	5.07632	1.55074	3.70986	5.81638	4.26565	2.10653	1.89911	1.89911	5.69128	3.79217	3.79217	0	3.77292	5.24701	8.26048	4.48755	4.52019	1, 8, 12.2, 17.4, 23.1	5	14.4213	9.61419	5.35468	0	0	0	7.78167	7.78167	7.78167	2.69074	5.06159	8.77849	6.08776
PR40A_HUMAN	O75400	PRPF40A FBP11 FLAF1 FNBP3 HIP10 HYPA HSPC225	Pre-mRNA-processing factor 40 homolog A (Fas ligand-associated factor 1) (Formin-binding protein 11) (Formin-binding protein 3) (Huntingtin yeast partner A) (Huntingtin-interacting protein 10) (HIP-10) (Huntingtin-interacting protein A) (Renal carcinoma antigen NY-REN-6)	957	108,805	1.12541e+06	1.33439e+06	0.84339	0.00960774	1.16168	0.934449	0.798055	0.296027	1.79669	4.92162	8.09492	9.25664	7.66002	5.4673	3.44289	3.06898	2.38942	2.23533	2.24365	5.44661	6.258	6.34347	3.92368	4.86309	4.98513	4.55724	3.33625	3.06092	3.45794	8.2, 17.3, 21.4, 25	4	1.08144	0.973055	0.870871	0.458992	2.18578	7.20252	12.9563	15.5065	13.1167	8.90447	5.28966	4.53874	3.53939
PR40A_HUMAN	O75400	PRPF40A FBP11 FLAF1 FNBP3 HIP10 HYPA HSPC225	Pre-mRNA-processing factor 40 homolog A (Fas ligand-associated factor 1) (Formin-binding protein 11) (Formin-binding protein 3) (Huntingtin yeast partner A) (Huntingtin-interacting protein 10) (HIP-10) (Huntingtin-interacting protein A) (Renal carcinoma antigen NY-REN-6)	957	108,805	1.12541e+06	1.33439e+06	0.84339	0.00960774	1.16168	0.934449	0.798055	0.296027	1.79669	4.92162	8.09492	9.25664	7.66002	5.4673	3.44289	3.06898	2.38942	2.23533	2.24365	5.44661	6.258	6.34347	3.92368	4.86309	4.98513	4.55724	3.33625	3.06092	3.45794	8.2, 17.3, 21.4, 25	4	1.08144	0.973055	0.870871	0.458992	2.18578	7.20252	12.9563	15.5065	13.1167	8.90447	5.28966	4.53874	3.53939
PR40A_HUMAN	O75400	PRPF40A FBP11 FLAF1 FNBP3 HIP10 HYPA HSPC225	Pre-mRNA-processing factor 40 homolog A (Fas ligand-associated factor 1) (Formin-binding protein 11) (Formin-binding protein 3) (Huntingtin yeast partner A) (Huntingtin-interacting protein 10) (HIP-10) (Huntingtin-interacting protein A) (Renal carcinoma antigen NY-REN-6)	957	108,805	1.12541e+06	1.33439e+06	0.84339	0.00960774	1.16168	0.934449	0.798055	0.296027	1.79669	4.92162	8.09492	9.25664	7.66002	5.4673	3.44289	3.06898	2.38942	2.23533	2.24365	5.44661	6.258	6.34347	3.92368	4.86309	4.98513	4.55724	3.33625	3.06092	3.45794	8.2, 17.3, 21.4, 25	4	1.08144	0.973055	0.870871	0.458992	2.18578	7.20252	12.9563	15.5065	13.1167	8.90447	5.28966	4.53874	3.53939
PR40A_HUMAN	O75400	PRPF40A FBP11 FLAF1 FNBP3 HIP10 HYPA HSPC225	Pre-mRNA-processing factor 40 homolog A (Fas ligand-associated factor 1) (Formin-binding protein 11) (Formin-binding protein 3) (Huntingtin yeast partner A) (Huntingtin-interacting protein 10) (HIP-10) (Huntingtin-interacting protein A) (Renal carcinoma antigen NY-REN-6)	957	108,805	1.12541e+06	1.33439e+06	0.84339	0.00960774	1.16168	0.934449	0.798055	0.296027	1.79669	4.92162	8.09492	9.25664	7.66002	5.4673	3.44289	3.06898	2.38942	2.23533	2.24365	5.44661	6.258	6.34347	3.92368	4.86309	4.98513	4.55724	3.33625	3.06092	3.45794	8.2, 17.3, 21.4, 25	4	1.08144	0.973055	0.870871	0.458992	2.18578	7.20252	12.9563	15.5065	13.1167	8.90447	5.28966	4.53874	3.53939
PR40A_HUMAN	O75400	PRPF40A FBP11 FLAF1 FNBP3 HIP10 HYPA HSPC225	Pre-mRNA-processing factor 40 homolog A (Fas ligand-associated factor 1) (Formin-binding protein 11) (Formin-binding protein 3) (Huntingtin yeast partner A) (Huntingtin-interacting protein 10) (HIP-10) (Huntingtin-interacting protein A) (Renal carcinoma antigen NY-REN-6)	957	108,805	1.12541e+06	1.33439e+06	0.84339	0.00960774	1.16168	0.934449	0.798055	0.296027	1.79669	4.92162	8.09492	9.25664	7.66002	5.4673	3.44289	3.06898	2.38942	2.23533	2.24365	5.44661	6.258	6.34347	3.92368	4.86309	4.98513	4.55724	3.33625	3.06092	3.45794	8.2, 17.3, 21.4, 25	4	1.08144	0.973055	0.870871	0.458992	2.18578	7.20252	12.9563	15.5065	13.1167	8.90447	5.28966	4.53874	3.53939
PR40A_HUMAN	O75400	PRPF40A FBP11 FLAF1 FNBP3 HIP10 HYPA HSPC225	Pre-mRNA-processing factor 40 homolog A (Fas ligand-associated factor 1) (Formin-binding protein 11) (Formin-binding protein 3) (Huntingtin yeast partner A) (Huntingtin-interacting protein 10) (HIP-10) (Huntingtin-interacting protein A) (Renal carcinoma antigen NY-REN-6)	957	108,805	1.12541e+06	1.33439e+06	0.84339	0.00960774	1.16168	0.934449	0.798055	0.296027	1.79669	4.92162	8.09492	9.25664	7.66002	5.4673	3.44289	3.06898	2.38942	2.23533	2.24365	5.44661	6.258	6.34347	3.92368	4.86309	4.98513	4.55724	3.33625	3.06092	3.45794	8.2, 17.3, 21.4, 25	4	1.08144	0.973055	0.870871	0.458992	2.18578	7.20252	12.9563	15.5065	13.1167	8.90447	5.28966	4.53874	3.53939
PRPF3_HUMAN	O43395	PRPF3 HPRP3 PRP3	U4/U6 small nuclear ribonucleoprotein Prp3 (Pre-mRNA-splicing factor 3) (hPrp3) (U4/U6 snRNP 90 kDa protein)	683	77,529	661510	1.04218e+06	0.634738	0.00293993	2.12511	2.38958	2.20756	0.972846	0.168453	0.747312	1.23246	1.31187	1.05216	0.982112	1.37692	2.55902	2.24963	2.15325	2.11226	4.96754	7.16267	7.30989	9.40991	13.3884	14.3809	10.6552	4.64733	2.57624	1.86137	19.3, 21	2	2.85928	3.80222	3.55556	1.89603	0.612878	7.05816	11.5753	12.6527	8.0279	4.44363	3.29217	3.63626	2.91057
PRPF3_HUMAN	O43395	PRPF3 HPRP3 PRP3	U4/U6 small nuclear ribonucleoprotein Prp3 (Pre-mRNA-splicing factor 3) (hPrp3) (U4/U6 snRNP 90 kDa protein)	683	77,529	661510	1.04218e+06	0.634738	0.00293993	2.12511	2.38958	2.20756	0.972846	0.168453	0.747312	1.23246	1.31187	1.05216	0.982112	1.37692	2.55902	2.24963	2.15325	2.11226	4.96754	7.16267	7.30989	9.40991	13.3884	14.3809	10.6552	4.64733	2.57624	1.86137	19.3, 21	2	2.85928	3.80222	3.55556	1.89603	0.612878	7.05816	11.5753	12.6527	8.0279	4.44363	3.29217	3.63626	2.91057
PRPF3_HUMAN	O43395	PRPF3 HPRP3 PRP3	U4/U6 small nuclear ribonucleoprotein Prp3 (Pre-mRNA-splicing factor 3) (hPrp3) (U4/U6 snRNP 90 kDa protein)	683	77,529	661510	1.04218e+06	0.634738	0.00293993	2.12511	2.38958	2.20756	0.972846	0.168453	0.747312	1.23246	1.31187	1.05216	0.982112	1.37692	2.55902	2.24963	2.15325	2.11226	4.96754	7.16267	7.30989	9.40991	13.3884	14.3809	10.6552	4.64733	2.57624	1.86137	19.3, 21	2	2.85928	3.80222	3.55556	1.89603	0.612878	7.05816	11.5753	12.6527	8.0279	4.44363	3.29217	3.63626	2.91057
PRPF3_HUMAN	O43395	PRPF3 HPRP3 PRP3	U4/U6 small nuclear ribonucleoprotein Prp3 (Pre-mRNA-splicing factor 3) (hPrp3) (U4/U6 snRNP 90 kDa protein)	683	77,529	661510	1.04218e+06	0.634738	0.00293993	2.12511	2.38958	2.20756	0.972846	0.168453	0.747312	1.23246	1.31187	1.05216	0.982112	1.37692	2.55902	2.24963	2.15325	2.11226	4.96754	7.16267	7.30989	9.40991	13.3884	14.3809	10.6552	4.64733	2.57624	1.86137	19.3, 21	2	2.85928	3.80222	3.55556	1.89603	0.612878	7.05816	11.5753	12.6527	8.0279	4.44363	3.29217	3.63626	2.91057
PRPF3_HUMAN	O43395	PRPF3 HPRP3 PRP3	U4/U6 small nuclear ribonucleoprotein Prp3 (Pre-mRNA-splicing factor 3) (hPrp3) (U4/U6 snRNP 90 kDa protein)	683	77,529	661510	1.04218e+06	0.634738	0.00293993	2.12511	2.38958	2.20756	0.972846	0.168453	0.747312	1.23246	1.31187	1.05216	0.982112	1.37692	2.55902	2.24963	2.15325	2.11226	4.96754	7.16267	7.30989	9.40991	13.3884	14.3809	10.6552	4.64733	2.57624	1.86137	19.3, 21	2	2.85928	3.80222	3.55556	1.89603	0.612878	7.05816	11.5753	12.6527	8.0279	4.44363	3.29217	3.63626	2.91057
PRPF3_HUMAN	O43395	PRPF3 HPRP3 PRP3	U4/U6 small nuclear ribonucleoprotein Prp3 (Pre-mRNA-splicing factor 3) (hPrp3) (U4/U6 snRNP 90 kDa protein)	683	77,529	661510	1.04218e+06	0.634738	0.00293993	2.12511	2.38958	2.20756	0.972846	0.168453	0.747312	1.23246	1.31187	1.05216	0.982112	1.37692	2.55902	2.24963	2.15325	2.11226	4.96754	7.16267	7.30989	9.40991	13.3884	14.3809	10.6552	4.64733	2.57624	1.86137	19.3, 21	2	2.85928	3.80222	3.55556	1.89603	0.612878	7.05816	11.5753	12.6527	8.0279	4.44363	3.29217	3.63626	2.91057
RL37_HUMAN	P61927	RPL37	60S ribosomal protein L37 (G1.16) (Large ribosomal subunit protein eL37)	97	11,078	1.20835e+06	628204	1.9235	0.0417241	0	0	0	0	0.0567777	0.932639	1.90858	2.53692	1.97206	1.1772	1.05805	0.943016	1.47036	1.51312	1.89356	6.99854	10.3609	10.8091	7.38898	10.2456	12.7221	12.2119	6.28685	4.13525	3.37836	17.1, 21.3	2	0	0	0	0	0.0489738	1.41819	3.83597	6.03726	5.69025	4.0316	3.49815	3.18177	5.87884
RL37_HUMAN	P61927	RPL37	60S ribosomal protein L37 (G1.16) (Large ribosomal subunit protein eL37)	97	11,078	1.20835e+06	628204	1.9235	0.0417241	0	0	0	0	0.0567777	0.932639	1.90858	2.53692	1.97206	1.1772	1.05805	0.943016	1.47036	1.51312	1.89356	6.99854	10.3609	10.8091	7.38898	10.2456	12.7221	12.2119	6.28685	4.13525	3.37836	17.1, 21.3	2	0	0	0	0	0.0489738	1.41819	3.83597	6.03726	5.69025	4.0316	3.49815	3.18177	5.87884
RL37_HUMAN	P61927	RPL37	60S ribosomal protein L37 (G1.16) (Large ribosomal subunit protein eL37)	97	11,078	1.20835e+06	628204	1.9235	0.0417241	0	0	0	0	0.0567777	0.932639	1.90858	2.53692	1.97206	1.1772	1.05805	0.943016	1.47036	1.51312	1.89356	6.99854	10.3609	10.8091	7.38898	10.2456	12.7221	12.2119	6.28685	4.13525	3.37836	17.1, 21.3	2	0	0	0	0	0.0489738	1.41819	3.83597	6.03726	5.69025	4.0316	3.49815	3.18177	5.87884
RL37_HUMAN	P61927	RPL37	60S ribosomal protein L37 (G1.16) (Large ribosomal subunit protein eL37)	97	11,078	1.20835e+06	628204	1.9235	0.0417241	0	0	0	0	0.0567777	0.932639	1.90858	2.53692	1.97206	1.1772	1.05805	0.943016	1.47036	1.51312	1.89356	6.99854	10.3609	10.8091	7.38898	10.2456	12.7221	12.2119	6.28685	4.13525	3.37836	17.1, 21.3	2	0	0	0	0	0.0489738	1.41819	3.83597	6.03726	5.69025	4.0316	3.49815	3.18177	5.87884
RL37_HUMAN	P61927	RPL37	60S ribosomal protein L37 (G1.16) (Large ribosomal subunit protein eL37)	97	11,078	1.20835e+06	628204	1.9235	0.0417241	0	0	0	0	0.0567777	0.932639	1.90858	2.53692	1.97206	1.1772	1.05805	0.943016	1.47036	1.51312	1.89356	6.99854	10.3609	10.8091	7.38898	10.2456	12.7221	12.2119	6.28685	4.13525	3.37836	17.1, 21.3	2	0	0	0	0	0.0489738	1.41819	3.83597	6.03726	5.69025	4.0316	3.49815	3.18177	5.87884
RL37_HUMAN	P61927	RPL37	60S ribosomal protein L37 (G1.16) (Large ribosomal subunit protein eL37)	97	11,078	1.20835e+06	628204	1.9235	0.0417241	0	0	0	0	0.0567777	0.932639	1.90858	2.53692	1.97206	1.1772	1.05805	0.943016	1.47036	1.51312	1.89356	6.99854	10.3609	10.8091	7.38898	10.2456	12.7221	12.2119	6.28685	4.13525	3.37836	17.1, 21.3	2	0	0	0	0	0.0489738	1.41819	3.83597	6.03726	5.69025	4.0316	3.49815	3.18177	5.87884
RS11_HUMAN	P62280	RPS11	40S ribosomal protein S11 (Small ribosomal subunit protein uS17)	158	18,431	4.87525e+06	3.31952e+06	1.46866	0.147183	0.0173618	0.0115745	0.0233049	0.105998	0.201953	0.443945	0.522467	0.61282	0.481984	0.403979	0.300203	0.415541	0.688673	1.04318	2.65031	7.87421	11.9888	12.6085	11.4518	10.9422	11.5984	9.21583	6.79705	5.06458	4.5354	17.1, 20.4	2	0.0259651	0.0173101	0.078429	0.452156	0.66069	1.87114	3.01602	4.94344	5.18983	4.39089	2.76409	3.17753	5.07565
RS11_HUMAN	P62280	RPS11	40S ribosomal protein S11 (Small ribosomal subunit protein uS17)	158	18,431	4.87525e+06	3.31952e+06	1.46866	0.147183	0.0173618	0.0115745	0.0233049	0.105998	0.201953	0.443945	0.522467	0.61282	0.481984	0.403979	0.300203	0.415541	0.688673	1.04318	2.65031	7.87421	11.9888	12.6085	11.4518	10.9422	11.5984	9.21583	6.79705	5.06458	4.5354	17.1, 20.4	2	0.0259651	0.0173101	0.078429	0.452156	0.66069	1.87114	3.01602	4.94344	5.18983	4.39089	2.76409	3.17753	5.07565
RS11_HUMAN	P62280	RPS11	40S ribosomal protein S11 (Small ribosomal subunit protein uS17)	158	18,431	4.87525e+06	3.31952e+06	1.46866	0.147183	0.0173618	0.0115745	0.0233049	0.105998	0.201953	0.443945	0.522467	0.61282	0.481984	0.403979	0.300203	0.415541	0.688673	1.04318	2.65031	7.87421	11.9888	12.6085	11.4518	10.9422	11.5984	9.21583	6.79705	5.06458	4.5354	17.1, 20.4	2	0.0259651	0.0173101	0.078429	0.452156	0.66069	1.87114	3.01602	4.94344	5.18983	4.39089	2.76409	3.17753	5.07565
RS11_HUMAN	P62280	RPS11	40S ribosomal protein S11 (Small ribosomal subunit protein uS17)	158	18,431	4.87525e+06	3.31952e+06	1.46866	0.147183	0.0173618	0.0115745	0.0233049	0.105998	0.201953	0.443945	0.522467	0.61282	0.481984	0.403979	0.300203	0.415541	0.688673	1.04318	2.65031	7.87421	11.9888	12.6085	11.4518	10.9422	11.5984	9.21583	6.79705	5.06458	4.5354	17.1, 20.4	2	0.0259651	0.0173101	0.078429	0.452156	0.66069	1.87114	3.01602	4.94344	5.18983	4.39089	2.76409	3.17753	5.07565
RS11_HUMAN	P62280	RPS11	40S ribosomal protein S11 (Small ribosomal subunit protein uS17)	158	18,431	4.87525e+06	3.31952e+06	1.46866	0.147183	0.0173618	0.0115745	0.0233049	0.105998	0.201953	0.443945	0.522467	0.61282	0.481984	0.403979	0.300203	0.415541	0.688673	1.04318	2.65031	7.87421	11.9888	12.6085	11.4518	10.9422	11.5984	9.21583	6.79705	5.06458	4.5354	17.1, 20.4	2	0.0259651	0.0173101	0.078429	0.452156	0.66069	1.87114	3.01602	4.94344	5.18983	4.39089	2.76409	3.17753	5.07565
RS11_HUMAN	P62280	RPS11	40S ribosomal protein S11 (Small ribosomal subunit protein uS17)	158	18,431	4.87525e+06	3.31952e+06	1.46866	0.147183	0.0173618	0.0115745	0.0233049	0.105998	0.201953	0.443945	0.522467	0.61282	0.481984	0.403979	0.300203	0.415541	0.688673	1.04318	2.65031	7.87421	11.9888	12.6085	11.4518	10.9422	11.5984	9.21583	6.79705	5.06458	4.5354	17.1, 20.4	2	0.0259651	0.0173101	0.078429	0.452156	0.66069	1.87114	3.01602	4.94344	5.18983	4.39089	2.76409	3.17753	5.07565
RS13_HUMAN	P62277	RPS13	40S ribosomal protein S13 (Small ribosomal subunit protein uS15)	151	17,222	4.38456e+06	2.37955e+06	1.8426	0.13442	0	0	0	0	0	0	0.0167364	0.0963644	0.2021	0.250734	0.273166	0.487566	0.760026	1.12309	3.88854	12.6419	17.9546	17.1318	11.828	9.60714	9.25707	6.58721	3.70544	2.34592	1.84252	17, 19.8	2	0	0	0	0	0	0	0.357316	1.65951	3.17132	3.44071	2.76006	4.23001	6.25171
RS13_HUMAN	P62277	RPS13	40S ribosomal protein S13 (Small ribosomal subunit protein uS15)	151	17,222	4.38456e+06	2.37955e+06	1.8426	0.13442	0	0	0	0	0	0	0.0167364	0.0963644	0.2021	0.250734	0.273166	0.487566	0.760026	1.12309	3.88854	12.6419	17.9546	17.1318	11.828	9.60714	9.25707	6.58721	3.70544	2.34592	1.84252	17, 19.8	2	0	0	0	0	0	0	0.357316	1.65951	3.17132	3.44071	2.76006	4.23001	6.25171
RS13_HUMAN	P62277	RPS13	40S ribosomal protein S13 (Small ribosomal subunit protein uS15)	151	17,222	4.38456e+06	2.37955e+06	1.8426	0.13442	0	0	0	0	0	0	0.0167364	0.0963644	0.2021	0.250734	0.273166	0.487566	0.760026	1.12309	3.88854	12.6419	17.9546	17.1318	11.828	9.60714	9.25707	6.58721	3.70544	2.34592	1.84252	17, 19.8	2	0	0	0	0	0	0	0.357316	1.65951	3.17132	3.44071	2.76006	4.23001	6.25171
RS13_HUMAN	P62277	RPS13	40S ribosomal protein S13 (Small ribosomal subunit protein uS15)	151	17,222	4.38456e+06	2.37955e+06	1.8426	0.13442	0	0	0	0	0	0	0.0167364	0.0963644	0.2021	0.250734	0.273166	0.487566	0.760026	1.12309	3.88854	12.6419	17.9546	17.1318	11.828	9.60714	9.25707	6.58721	3.70544	2.34592	1.84252	17, 19.8	2	0	0	0	0	0	0	0.357316	1.65951	3.17132	3.44071	2.76006	4.23001	6.25171
RS13_HUMAN	P62277	RPS13	40S ribosomal protein S13 (Small ribosomal subunit protein uS15)	151	17,222	4.38456e+06	2.37955e+06	1.8426	0.13442	0	0	0	0	0	0	0.0167364	0.0963644	0.2021	0.250734	0.273166	0.487566	0.760026	1.12309	3.88854	12.6419	17.9546	17.1318	11.828	9.60714	9.25707	6.58721	3.70544	2.34592	1.84252	17, 19.8	2	0	0	0	0	0	0	0.357316	1.65951	3.17132	3.44071	2.76006	4.23001	6.25171
RS13_HUMAN	P62277	RPS13	40S ribosomal protein S13 (Small ribosomal subunit protein uS15)	151	17,222	4.38456e+06	2.37955e+06	1.8426	0.13442	0	0	0	0	0	0	0.0167364	0.0963644	0.2021	0.250734	0.273166	0.487566	0.760026	1.12309	3.88854	12.6419	17.9546	17.1318	11.828	9.60714	9.25707	6.58721	3.70544	2.34592	1.84252	17, 19.8	2	0	0	0	0	0	0	0.357316	1.65951	3.17132	3.44071	2.76006	4.23001	6.25171
RS24_HUMAN	P62847	RPS24	40S ribosomal protein S24 (Small ribosomal subunit protein eS24)	133	15,423	4.4377e+06	2.42206e+06	1.8322	0.0501784	0	0.0105789	0.0373034	0.0373034	0.0727856	0.279414	0.487925	0.57471	0.431393	0.295585	0.267291	0.419709	0.483266	0.775668	2.21958	9.8989	15.492	16.0985	12.301	10.2652	10.7384	8.25181	5.25665	3.04095	2.26413	17.2, 20.5	2	0	0.0708355	0.375718	0.375718	0.73617	2.19206	5.46086	7.28753	7.13622	4.80839	3.40978	4.07981	4.29533
RS24_HUMAN	P62847	RPS24	40S ribosomal protein S24 (Small ribosomal subunit protein eS24)	133	15,423	4.4377e+06	2.42206e+06	1.8322	0.0501784	0	0.0105789	0.0373034	0.0373034	0.0727856	0.279414	0.487925	0.57471	0.431393	0.295585	0.267291	0.419709	0.483266	0.775668	2.21958	9.8989	15.492	16.0985	12.301	10.2652	10.7384	8.25181	5.25665	3.04095	2.26413	17.2, 20.5	2	0	0.0708355	0.375718	0.375718	0.73617	2.19206	5.46086	7.28753	7.13622	4.80839	3.40978	4.07981	4.29533
RS24_HUMAN	P62847	RPS24	40S ribosomal protein S24 (Small ribosomal subunit protein eS24)	133	15,423	4.4377e+06	2.42206e+06	1.8322	0.0501784	0	0.0105789	0.0373034	0.0373034	0.0727856	0.279414	0.487925	0.57471	0.431393	0.295585	0.267291	0.419709	0.483266	0.775668	2.21958	9.8989	15.492	16.0985	12.301	10.2652	10.7384	8.25181	5.25665	3.04095	2.26413	17.2, 20.5	2	0	0.0708355	0.375718	0.375718	0.73617	2.19206	5.46086	7.28753	7.13622	4.80839	3.40978	4.07981	4.29533
RS24_HUMAN	P62847	RPS24	40S ribosomal protein S24 (Small ribosomal subunit protein eS24)	133	15,423	4.4377e+06	2.42206e+06	1.8322	0.0501784	0	0.0105789	0.0373034	0.0373034	0.0727856	0.279414	0.487925	0.57471	0.431393	0.295585	0.267291	0.419709	0.483266	0.775668	2.21958	9.8989	15.492	16.0985	12.301	10.2652	10.7384	8.25181	5.25665	3.04095	2.26413	17.2, 20.5	2	0	0.0708355	0.375718	0.375718	0.73617	2.19206	5.46086	7.28753	7.13622	4.80839	3.40978	4.07981	4.29533
RS24_HUMAN	P62847	RPS24	40S ribosomal protein S24 (Small ribosomal subunit protein eS24)	133	15,423	4.4377e+06	2.42206e+06	1.8322	0.0501784	0	0.0105789	0.0373034	0.0373034	0.0727856	0.279414	0.487925	0.57471	0.431393	0.295585	0.267291	0.419709	0.483266	0.775668	2.21958	9.8989	15.492	16.0985	12.301	10.2652	10.7384	8.25181	5.25665	3.04095	2.26413	17.2, 20.5	2	0	0.0708355	0.375718	0.375718	0.73617	2.19206	5.46086	7.28753	7.13622	4.80839	3.40978	4.07981	4.29533
RS24_HUMAN	P62847	RPS24	40S ribosomal protein S24 (Small ribosomal subunit protein eS24)	133	15,423	4.4377e+06	2.42206e+06	1.8322	0.0501784	0	0.0105789	0.0373034	0.0373034	0.0727856	0.279414	0.487925	0.57471	0.431393	0.295585	0.267291	0.419709	0.483266	0.775668	2.21958	9.8989	15.492	16.0985	12.301	10.2652	10.7384	8.25181	5.25665	3.04095	2.26413	17.2, 20.5	2	0	0.0708355	0.375718	0.375718	0.73617	2.19206	5.46086	7.28753	7.13622	4.80839	3.40978	4.07981	4.29533
RS27L_HUMAN	Q71UM5	RPS27L	40S ribosomal protein S27-like (Small ribosomal subunit protein eS27-like)	84	9,477	596072	357299	1.66827	2.75135e-05	0	0	0.761058	2.75569	4.80764	5.20242	4.32147	3.88172	3.94286	3.82912	2.95325	2.89756	2.95687	2.95273	3.26528	5.30775	7.65946	7.56362	7.31056	7.65614	7.83833	5.77418	2.9985	1.81622	1.54755	5.5, 10.2, 16.9, 20.4	4	0	0	1.38201	7.33096	9.46972	9.85721	6.1632	7.4131	8.41749	8.3531	6.17344	6.2798	6.7021
RS27L_HUMAN	Q71UM5	RPS27L	40S ribosomal protein S27-like (Small ribosomal subunit protein eS27-like)	84	9,477	596072	357299	1.66827	2.75135e-05	0	0	0.761058	2.75569	4.80764	5.20242	4.32147	3.88172	3.94286	3.82912	2.95325	2.89756	2.95687	2.95273	3.26528	5.30775	7.65946	7.56362	7.31056	7.65614	7.83833	5.77418	2.9985	1.81622	1.54755	5.5, 10.2, 16.9, 20.4	4	0	0	1.38201	7.33096	9.46972	9.85721	6.1632	7.4131	8.41749	8.3531	6.17344	6.2798	6.7021
RS27L_HUMAN	Q71UM5	RPS27L	40S ribosomal protein S27-like (Small ribosomal subunit protein eS27-like)	84	9,477	596072	357299	1.66827	2.75135e-05	0	0	0.761058	2.75569	4.80764	5.20242	4.32147	3.88172	3.94286	3.82912	2.95325	2.89756	2.95687	2.95273	3.26528	5.30775	7.65946	7.56362	7.31056	7.65614	7.83833	5.77418	2.9985	1.81622	1.54755	5.5, 10.2, 16.9, 20.4	4	0	0	1.38201	7.33096	9.46972	9.85721	6.1632	7.4131	8.41749	8.3531	6.17344	6.2798	6.7021
RS27L_HUMAN	Q71UM5	RPS27L	40S ribosomal protein S27-like (Small ribosomal subunit protein eS27-like)	84	9,477	596072	357299	1.66827	2.75135e-05	0	0	0.761058	2.75569	4.80764	5.20242	4.32147	3.88172	3.94286	3.82912	2.95325	2.89756	2.95687	2.95273	3.26528	5.30775	7.65946	7.56362	7.31056	7.65614	7.83833	5.77418	2.9985	1.81622	1.54755	5.5, 10.2, 16.9, 20.4	4	0	0	1.38201	7.33096	9.46972	9.85721	6.1632	7.4131	8.41749	8.3531	6.17344	6.2798	6.7021
RS27L_HUMAN	Q71UM5	RPS27L	40S ribosomal protein S27-like (Small ribosomal subunit protein eS27-like)	84	9,477	596072	357299	1.66827	2.75135e-05	0	0	0.761058	2.75569	4.80764	5.20242	4.32147	3.88172	3.94286	3.82912	2.95325	2.89756	2.95687	2.95273	3.26528	5.30775	7.65946	7.56362	7.31056	7.65614	7.83833	5.77418	2.9985	1.81622	1.54755	5.5, 10.2, 16.9, 20.4	4	0	0	1.38201	7.33096	9.46972	9.85721	6.1632	7.4131	8.41749	8.3531	6.17344	6.2798	6.7021
RS27L_HUMAN	Q71UM5	RPS27L	40S ribosomal protein S27-like (Small ribosomal subunit protein eS27-like)	84	9,477	596072	357299	1.66827	2.75135e-05	0	0	0.761058	2.75569	4.80764	5.20242	4.32147	3.88172	3.94286	3.82912	2.95325	2.89756	2.95687	2.95273	3.26528	5.30775	7.65946	7.56362	7.31056	7.65614	7.83833	5.77418	2.9985	1.81622	1.54755	5.5, 10.2, 16.9, 20.4	4	0	0	1.38201	7.33096	9.46972	9.85721	6.1632	7.4131	8.41749	8.3531	6.17344	6.2798	6.7021
RS4X_HUMAN	P62701	RPS4X CCG2 RPS4 SCAR	40S ribosomal protein S4, X isoform (SCR10) (Single copy abundant mRNA protein) (Small ribosomal subunit protein eS4)	263	29,598	1.1296e+07	7.75802e+06	1.45604	0.0995923	0	0	0	0.0785753	0.104709	0.258147	0.411243	0.528959	0.53322	0.429667	0.454539	0.638755	0.960652	1.26558	3.61659	10.3387	15.704	15.2653	11.8624	10.0724	10.0545	7.64952	4.44894	2.94794	2.37569	17.1, 19.7	2	0	0	0	0.391849	0.469588	1.37619	3.08744	4.80056	6.12343	5.69472	5.12494	5.97504	7.6689
RS4X_HUMAN	P62701	RPS4X CCG2 RPS4 SCAR	40S ribosomal protein S4, X isoform (SCR10) (Single copy abundant mRNA protein) (Small ribosomal subunit protein eS4)	263	29,598	1.1296e+07	7.75802e+06	1.45604	0.0995923	0	0	0	0.0785753	0.104709	0.258147	0.411243	0.528959	0.53322	0.429667	0.454539	0.638755	0.960652	1.26558	3.61659	10.3387	15.704	15.2653	11.8624	10.0724	10.0545	7.64952	4.44894	2.94794	2.37569	17.1, 19.7	2	0	0	0	0.391849	0.469588	1.37619	3.08744	4.80056	6.12343	5.69472	5.12494	5.97504	7.6689
RS4X_HUMAN	P62701	RPS4X CCG2 RPS4 SCAR	40S ribosomal protein S4, X isoform (SCR10) (Single copy abundant mRNA protein) (Small ribosomal subunit protein eS4)	263	29,598	1.1296e+07	7.75802e+06	1.45604	0.0995923	0	0	0	0.0785753	0.104709	0.258147	0.411243	0.528959	0.53322	0.429667	0.454539	0.638755	0.960652	1.26558	3.61659	10.3387	15.704	15.2653	11.8624	10.0724	10.0545	7.64952	4.44894	2.94794	2.37569	17.1, 19.7	2	0	0	0	0.391849	0.469588	1.37619	3.08744	4.80056	6.12343	5.69472	5.12494	5.97504	7.6689
RS4X_HUMAN	P62701	RPS4X CCG2 RPS4 SCAR	40S ribosomal protein S4, X isoform (SCR10) (Single copy abundant mRNA protein) (Small ribosomal subunit protein eS4)	263	29,598	1.1296e+07	7.75802e+06	1.45604	0.0995923	0	0	0	0.0785753	0.104709	0.258147	0.411243	0.528959	0.53322	0.429667	0.454539	0.638755	0.960652	1.26558	3.61659	10.3387	15.704	15.2653	11.8624	10.0724	10.0545	7.64952	4.44894	2.94794	2.37569	17.1, 19.7	2	0	0	0	0.391849	0.469588	1.37619	3.08744	4.80056	6.12343	5.69472	5.12494	5.97504	7.6689
RS4X_HUMAN	P62701	RPS4X CCG2 RPS4 SCAR	40S ribosomal protein S4, X isoform (SCR10) (Single copy abundant mRNA protein) (Small ribosomal subunit protein eS4)	263	29,598	1.1296e+07	7.75802e+06	1.45604	0.0995923	0	0	0	0.0785753	0.104709	0.258147	0.411243	0.528959	0.53322	0.429667	0.454539	0.638755	0.960652	1.26558	3.61659	10.3387	15.704	15.2653	11.8624	10.0724	10.0545	7.64952	4.44894	2.94794	2.37569	17.1, 19.7	2	0	0	0	0.391849	0.469588	1.37619	3.08744	4.80056	6.12343	5.69472	5.12494	5.97504	7.6689
RS4X_HUMAN	P62701	RPS4X CCG2 RPS4 SCAR	40S ribosomal protein S4, X isoform (SCR10) (Single copy abundant mRNA protein) (Small ribosomal subunit protein eS4)	263	29,598	1.1296e+07	7.75802e+06	1.45604	0.0995923	0	0	0	0.0785753	0.104709	0.258147	0.411243	0.528959	0.53322	0.429667	0.454539	0.638755	0.960652	1.26558	3.61659	10.3387	15.704	15.2653	11.8624	10.0724	10.0545	7.64952	4.44894	2.94794	2.37569	17.1, 19.7	2	0	0	0	0.391849	0.469588	1.37619	3.08744	4.80056	6.12343	5.69472	5.12494	5.97504	7.6689
RS4Y1_HUMAN	P22090	RPS4Y1 RPS4Y PRO2646	40S ribosomal protein S4, Y isoform 1 (Small ribosomal subunit protein eS4)	263	29,456	3.69592e+06	2.18182e+06	1.69396	0.0718243	0	0	0	0.0391596	0.113746	0.261125	0.456037	0.572389	0.496345	0.365534	0.321086	0.537044	0.846877	1.1155	3.14995	10.1644	16.9424	16.6759	12.2998	9.69878	9.58687	7.84768	3.94215	2.61428	1.95301	17.2, 19.8	2	0	0	0	0.100303	0.370668	1.29059	3.33689	4.3117	5.22837	4.42634	4.50329	6.01128	7.79394
RS4Y1_HUMAN	P22090	RPS4Y1 RPS4Y PRO2646	40S ribosomal protein S4, Y isoform 1 (Small ribosomal subunit protein eS4)	263	29,456	3.69592e+06	2.18182e+06	1.69396	0.0718243	0	0	0	0.0391596	0.113746	0.261125	0.456037	0.572389	0.496345	0.365534	0.321086	0.537044	0.846877	1.1155	3.14995	10.1644	16.9424	16.6759	12.2998	9.69878	9.58687	7.84768	3.94215	2.61428	1.95301	17.2, 19.8	2	0	0	0	0.100303	0.370668	1.29059	3.33689	4.3117	5.22837	4.42634	4.50329	6.01128	7.79394
RS4Y1_HUMAN	P22090	RPS4Y1 RPS4Y PRO2646	40S ribosomal protein S4, Y isoform 1 (Small ribosomal subunit protein eS4)	263	29,456	3.69592e+06	2.18182e+06	1.69396	0.0718243	0	0	0	0.0391596	0.113746	0.261125	0.456037	0.572389	0.496345	0.365534	0.321086	0.537044	0.846877	1.1155	3.14995	10.1644	16.9424	16.6759	12.2998	9.69878	9.58687	7.84768	3.94215	2.61428	1.95301	17.2, 19.8	2	0	0	0	0.100303	0.370668	1.29059	3.33689	4.3117	5.22837	4.42634	4.50329	6.01128	7.79394
RS4Y1_HUMAN	P22090	RPS4Y1 RPS4Y PRO2646	40S ribosomal protein S4, Y isoform 1 (Small ribosomal subunit protein eS4)	263	29,456	3.69592e+06	2.18182e+06	1.69396	0.0718243	0	0	0	0.0391596	0.113746	0.261125	0.456037	0.572389	0.496345	0.365534	0.321086	0.537044	0.846877	1.1155	3.14995	10.1644	16.9424	16.6759	12.2998	9.69878	9.58687	7.84768	3.94215	2.61428	1.95301	17.2, 19.8	2	0	0	0	0.100303	0.370668	1.29059	3.33689	4.3117	5.22837	4.42634	4.50329	6.01128	7.79394
RS4Y1_HUMAN	P22090	RPS4Y1 RPS4Y PRO2646	40S ribosomal protein S4, Y isoform 1 (Small ribosomal subunit protein eS4)	263	29,456	3.69592e+06	2.18182e+06	1.69396	0.0718243	0	0	0	0.0391596	0.113746	0.261125	0.456037	0.572389	0.496345	0.365534	0.321086	0.537044	0.846877	1.1155	3.14995	10.1644	16.9424	16.6759	12.2998	9.69878	9.58687	7.84768	3.94215	2.61428	1.95301	17.2, 19.8	2	0	0	0	0.100303	0.370668	1.29059	3.33689	4.3117	5.22837	4.42634	4.50329	6.01128	7.79394
RS4Y1_HUMAN	P22090	RPS4Y1 RPS4Y PRO2646	40S ribosomal protein S4, Y isoform 1 (Small ribosomal subunit protein eS4)	263	29,456	3.69592e+06	2.18182e+06	1.69396	0.0718243	0	0	0	0.0391596	0.113746	0.261125	0.456037	0.572389	0.496345	0.365534	0.321086	0.537044	0.846877	1.1155	3.14995	10.1644	16.9424	16.6759	12.2998	9.69878	9.58687	7.84768	3.94215	2.61428	1.95301	17.2, 19.8	2	0	0	0	0.100303	0.370668	1.29059	3.33689	4.3117	5.22837	4.42634	4.50329	6.01128	7.79394
RS6_HUMAN	P62753	RPS6 OK/SW-cl.2	40S ribosomal protein S6 (Phosphoprotein NP33) (Small ribosomal subunit protein eS6)	249	28,681	5.31906e+06	3.99918e+06	1.33004	0.11415	0	0	0.00832942	0.119179	0.621435	1.43545	2.05718	2.05668	1.54929	1.03747	0.73408	0.763718	1.02129	1.2932	3.43306	8.25216	11.6924	11.071	9.74988	10.5722	11.131	8.82245	5.37308	3.88286	3.32267	16.8, 20	2	0	0	0.0743215	0.930616	1.96092	4.63884	8.20624	10.8901	10.6727	7.69652	4.73762	3.67995	4.02987
RS6_HUMAN	P62753	RPS6 OK/SW-cl.2	40S ribosomal protein S6 (Phosphoprotein NP33) (Small ribosomal subunit protein eS6)	249	28,681	5.31906e+06	3.99918e+06	1.33004	0.11415	0	0	0.00832942	0.119179	0.621435	1.43545	2.05718	2.05668	1.54929	1.03747	0.73408	0.763718	1.02129	1.2932	3.43306	8.25216	11.6924	11.071	9.74988	10.5722	11.131	8.82245	5.37308	3.88286	3.32267	16.8, 20	2	0	0	0.0743215	0.930616	1.96092	4.63884	8.20624	10.8901	10.6727	7.69652	4.73762	3.67995	4.02987
RS6_HUMAN	P62753	RPS6 OK/SW-cl.2	40S ribosomal protein S6 (Phosphoprotein NP33) (Small ribosomal subunit protein eS6)	249	28,681	5.31906e+06	3.99918e+06	1.33004	0.11415	0	0	0.00832942	0.119179	0.621435	1.43545	2.05718	2.05668	1.54929	1.03747	0.73408	0.763718	1.02129	1.2932	3.43306	8.25216	11.6924	11.071	9.74988	10.5722	11.131	8.82245	5.37308	3.88286	3.32267	16.8, 20	2	0	0	0.0743215	0.930616	1.96092	4.63884	8.20624	10.8901	10.6727	7.69652	4.73762	3.67995	4.02987
RS6_HUMAN	P62753	RPS6 OK/SW-cl.2	40S ribosomal protein S6 (Phosphoprotein NP33) (Small ribosomal subunit protein eS6)	249	28,681	5.31906e+06	3.99918e+06	1.33004	0.11415	0	0	0.00832942	0.119179	0.621435	1.43545	2.05718	2.05668	1.54929	1.03747	0.73408	0.763718	1.02129	1.2932	3.43306	8.25216	11.6924	11.071	9.74988	10.5722	11.131	8.82245	5.37308	3.88286	3.32267	16.8, 20	2	0	0	0.0743215	0.930616	1.96092	4.63884	8.20624	10.8901	10.6727	7.69652	4.73762	3.67995	4.02987
RS6_HUMAN	P62753	RPS6 OK/SW-cl.2	40S ribosomal protein S6 (Phosphoprotein NP33) (Small ribosomal subunit protein eS6)	249	28,681	5.31906e+06	3.99918e+06	1.33004	0.11415	0	0	0.00832942	0.119179	0.621435	1.43545	2.05718	2.05668	1.54929	1.03747	0.73408	0.763718	1.02129	1.2932	3.43306	8.25216	11.6924	11.071	9.74988	10.5722	11.131	8.82245	5.37308	3.88286	3.32267	16.8, 20	2	0	0	0.0743215	0.930616	1.96092	4.63884	8.20624	10.8901	10.6727	7.69652	4.73762	3.67995	4.02987
RS6_HUMAN	P62753	RPS6 OK/SW-cl.2	40S ribosomal protein S6 (Phosphoprotein NP33) (Small ribosomal subunit protein eS6)	249	28,681	5.31906e+06	3.99918e+06	1.33004	0.11415	0	0	0.00832942	0.119179	0.621435	1.43545	2.05718	2.05668	1.54929	1.03747	0.73408	0.763718	1.02129	1.2932	3.43306	8.25216	11.6924	11.071	9.74988	10.5722	11.131	8.82245	5.37308	3.88286	3.32267	16.8, 20	2	0	0	0.0743215	0.930616	1.96092	4.63884	8.20624	10.8901	10.6727	7.69652	4.73762	3.67995	4.02987
TRA2A_HUMAN	Q13595	TRA2A	Transformer-2 protein homolog alpha (TRA-2 alpha) (TRA2-alpha) (Transformer-2 protein homolog A)	282	32,689	345588	38276.7	9.02868	5.34705e-06	0	0	0	0	0	0	1.41116	3.82531	5.05892	4.78973	3.93295	4.62397	4.67158	3.61285	4.18858	6.62325	9.38262	9.56193	8.62822	8.58389	6.8361	5.34116	3.39268	2.93141	2.6037	9.2, 12.4, 18.2, 24.4	4	0	0	0	0	0	0	2.54681	6.87994	9.36486	8.92879	6.9819	8.59065	9.11141
TRA2A_HUMAN	Q13595	TRA2A	Transformer-2 protein homolog alpha (TRA-2 alpha) (TRA2-alpha) (Transformer-2 protein homolog A)	282	32,689	345588	38276.7	9.02868	5.34705e-06	0	0	0	0	0	0	1.41116	3.82531	5.05892	4.78973	3.93295	4.62397	4.67158	3.61285	4.18858	6.62325	9.38262	9.56193	8.62822	8.58389	6.8361	5.34116	3.39268	2.93141	2.6037	9.2, 12.4, 18.2, 24.4	4	0	0	0	0	0	0	2.54681	6.87994	9.36486	8.92879	6.9819	8.59065	9.11141
TRA2A_HUMAN	Q13595	TRA2A	Transformer-2 protein homolog alpha (TRA-2 alpha) (TRA2-alpha) (Transformer-2 protein homolog A)	282	32,689	345588	38276.7	9.02868	5.34705e-06	0	0	0	0	0	0	1.41116	3.82531	5.05892	4.78973	3.93295	4.62397	4.67158	3.61285	4.18858	6.62325	9.38262	9.56193	8.62822	8.58389	6.8361	5.34116	3.39268	2.93141	2.6037	9.2, 12.4, 18.2, 24.4	4	0	0	0	0	0	0	2.54681	6.87994	9.36486	8.92879	6.9819	8.59065	9.11141
TRA2A_HUMAN	Q13595	TRA2A	Transformer-2 protein homolog alpha (TRA-2 alpha) (TRA2-alpha) (Transformer-2 protein homolog A)	282	32,689	345588	38276.7	9.02868	5.34705e-06	0	0	0	0	0	0	1.41116	3.82531	5.05892	4.78973	3.93295	4.62397	4.67158	3.61285	4.18858	6.62325	9.38262	9.56193	8.62822	8.58389	6.8361	5.34116	3.39268	2.93141	2.6037	9.2, 12.4, 18.2, 24.4	4	0	0	0	0	0	0	2.54681	6.87994	9.36486	8.92879	6.9819	8.59065	9.11141
TRA2A_HUMAN	Q13595	TRA2A	Transformer-2 protein homolog alpha (TRA-2 alpha) (TRA2-alpha) (Transformer-2 protein homolog A)	282	32,689	345588	38276.7	9.02868	5.34705e-06	0	0	0	0	0	0	1.41116	3.82531	5.05892	4.78973	3.93295	4.62397	4.67158	3.61285	4.18858	6.62325	9.38262	9.56193	8.62822	8.58389	6.8361	5.34116	3.39268	2.93141	2.6037	9.2, 12.4, 18.2, 24.4	4	0	0	0	0	0	0	2.54681	6.87994	9.36486	8.92879	6.9819	8.59065	9.11141
TRA2A_HUMAN	Q13595	TRA2A	Transformer-2 protein homolog alpha (TRA-2 alpha) (TRA2-alpha) (Transformer-2 protein homolog A)	282	32,689	345588	38276.7	9.02868	5.34705e-06	0	0	0	0	0	0	1.41116	3.82531	5.05892	4.78973	3.93295	4.62397	4.67158	3.61285	4.18858	6.62325	9.38262	9.56193	8.62822	8.58389	6.8361	5.34116	3.39268	2.93141	2.6037	9.2, 12.4, 18.2, 24.4	4	0	0	0	0	0	0	2.54681	6.87994	9.36486	8.92879	6.9819	8.59065	9.11141
YTDC1_HUMAN	Q96MU7	YTHDC1 KIAA1966 YT521	YTH domain-containing protein 1 (Splicing factor YT521) (YT521-B)	727	84,700	161533	50377.2	3.20647	0.000593062	1.24323	2.52782	2.52782	1.699	0	0	0	0.231976	0.340902	0.735697	0.503721	0.919388	0.856214	1.20424	2.03805	6.66841	12.6065	14.5456	13.1298	9.71573	8.82364	6.92499	5.49255	3.89439	3.37035	2.6, 17.7, 20.3	3	1.5032	4.6371	4.6371	3.63496	0	0	0	3.18809	3.84751	7.7938	4.60571	5.53432	4.06786
YTDC1_HUMAN	Q96MU7	YTHDC1 KIAA1966 YT521	YTH domain-containing protein 1 (Splicing factor YT521) (YT521-B)	727	84,700	161533	50377.2	3.20647	0.000593062	1.24323	2.52782	2.52782	1.699	0	0	0	0.231976	0.340902	0.735697	0.503721	0.919388	0.856214	1.20424	2.03805	6.66841	12.6065	14.5456	13.1298	9.71573	8.82364	6.92499	5.49255	3.89439	3.37035	2.6, 17.7, 20.3	3	1.5032	4.6371	4.6371	3.63496	0	0	0	3.18809	3.84751	7.7938	4.60571	5.53432	4.06786
YTDC1_HUMAN	Q96MU7	YTHDC1 KIAA1966 YT521	YTH domain-containing protein 1 (Splicing factor YT521) (YT521-B)	727	84,700	161533	50377.2	3.20647	0.000593062	1.24323	2.52782	2.52782	1.699	0	0	0	0.231976	0.340902	0.735697	0.503721	0.919388	0.856214	1.20424	2.03805	6.66841	12.6065	14.5456	13.1298	9.71573	8.82364	6.92499	5.49255	3.89439	3.37035	2.6, 17.7, 20.3	3	1.5032	4.6371	4.6371	3.63496	0	0	0	3.18809	3.84751	7.7938	4.60571	5.53432	4.06786
YTDC1_HUMAN	Q96MU7	YTHDC1 KIAA1966 YT521	YTH domain-containing protein 1 (Splicing factor YT521) (YT521-B)	727	84,700	161533	50377.2	3.20647	0.000593062	1.24323	2.52782	2.52782	1.699	0	0	0	0.231976	0.340902	0.735697	0.503721	0.919388	0.856214	1.20424	2.03805	6.66841	12.6065	14.5456	13.1298	9.71573	8.82364	6.92499	5.49255	3.89439	3.37035	2.6, 17.7, 20.3	3	1.5032	4.6371	4.6371	3.63496	0	0	0	3.18809	3.84751	7.7938	4.60571	5.53432	4.06786
YTDC1_HUMAN	Q96MU7	YTHDC1 KIAA1966 YT521	YTH domain-containing protein 1 (Splicing factor YT521) (YT521-B)	727	84,700	161533	50377.2	3.20647	0.000593062	1.24323	2.52782	2.52782	1.699	0	0	0	0.231976	0.340902	0.735697	0.503721	0.919388	0.856214	1.20424	2.03805	6.66841	12.6065	14.5456	13.1298	9.71573	8.82364	6.92499	5.49255	3.89439	3.37035	2.6, 17.7, 20.3	3	1.5032	4.6371	4.6371	3.63496	0	0	0	3.18809	3.84751	7.7938	4.60571	5.53432	4.06786
YTDC1_HUMAN	Q96MU7	YTHDC1 KIAA1966 YT521	YTH domain-containing protein 1 (Splicing factor YT521) (YT521-B)	727	84,700	161533	50377.2	3.20647	0.000593062	1.24323	2.52782	2.52782	1.699	0	0	0	0.231976	0.340902	0.735697	0.503721	0.919388	0.856214	1.20424	2.03805	6.66841	12.6065	14.5456	13.1298	9.71573	8.82364	6.92499	5.49255	3.89439	3.37035	2.6, 17.7, 20.3	3	1.5032	4.6371	4.6371	3.63496	0	0	0	3.18809	3.84751	7.7938	4.60571	5.53432	4.06786
INTU_HUMAN	Q9ULD6	INTU KIAA1284 PDZD6 PDZK6	Protein inturned (Inturned planar cell polarity effector homolog) (PDZ domain-containing protein 6)	942	105,648	40773	17047.2	2.39177	0.0266765	0	0	0	0	0	0	0	2.06792	3.03934	3.90721	1.83929	0.867873	1.95602	1.95602	8.22989	6.27387	6.27387	10.638	13.2778	13.2778	2.63978	7.91846	7.91846	7.91846	0	9.7, 15.3, 19, 23.1	4	0	0	0	0	0	0	0	9.42293	16.2435	20.9421	11.5191	4.69853	5.65578
INTU_HUMAN	Q9ULD6	INTU KIAA1284 PDZD6 PDZK6	Protein inturned (Inturned planar cell polarity effector homolog) (PDZ domain-containing protein 6)	942	105,648	40773	17047.2	2.39177	0.0266765	0	0	0	0	0	0	0	2.06792	3.03934	3.90721	1.83929	0.867873	1.95602	1.95602	8.22989	6.27387	6.27387	10.638	13.2778	13.2778	2.63978	7.91846	7.91846	7.91846	0	9.7, 15.3, 19, 23.1	4	0	0	0	0	0	0	0	9.42293	16.2435	20.9421	11.5191	4.69853	5.65578
INTU_HUMAN	Q9ULD6	INTU KIAA1284 PDZD6 PDZK6	Protein inturned (Inturned planar cell polarity effector homolog) (PDZ domain-containing protein 6)	942	105,648	40773	17047.2	2.39177	0.0266765	0	0	0	0	0	0	0	2.06792	3.03934	3.90721	1.83929	0.867873	1.95602	1.95602	8.22989	6.27387	6.27387	10.638	13.2778	13.2778	2.63978	7.91846	7.91846	7.91846	0	9.7, 15.3, 19, 23.1	4	0	0	0	0	0	0	0	9.42293	16.2435	20.9421	11.5191	4.69853	5.65578
INTU_HUMAN	Q9ULD6	INTU KIAA1284 PDZD6 PDZK6	Protein inturned (Inturned planar cell polarity effector homolog) (PDZ domain-containing protein 6)	942	105,648	40773	17047.2	2.39177	0.0266765	0	0	0	0	0	0	0	2.06792	3.03934	3.90721	1.83929	0.867873	1.95602	1.95602	8.22989	6.27387	6.27387	10.638	13.2778	13.2778	2.63978	7.91846	7.91846	7.91846	0	9.7, 15.3, 19, 23.1	4	0	0	0	0	0	0	0	9.42293	16.2435	20.9421	11.5191	4.69853	5.65578
INTU_HUMAN	Q9ULD6	INTU KIAA1284 PDZD6 PDZK6	Protein inturned (Inturned planar cell polarity effector homolog) (PDZ domain-containing protein 6)	942	105,648	40773	17047.2	2.39177	0.0266765	0	0	0	0	0	0	0	2.06792	3.03934	3.90721	1.83929	0.867873	1.95602	1.95602	8.22989	6.27387	6.27387	10.638	13.2778	13.2778	2.63978	7.91846	7.91846	7.91846	0	9.7, 15.3, 19, 23.1	4	0	0	0	0	0	0	0	9.42293	16.2435	20.9421	11.5191	4.69853	5.65578
ITSN2_HUMAN	Q9NZM3	ITSN2 KIAA1256 SH3D1B SWAP	Intersectin-2 (SH3 domain-containing protein 1B) (SH3P18) (SH3P18-like WASP-associated protein)	1697	193,461	22438.9	95540	0.234864	6.9917e-08	0	0	0	2.53623	2.53623	2.53623	0	8.01687	8.01687	8.01687	6.98308	6.98308	6.98308	0	0	0	0	0	8.68469	8.68469	8.68469	7.11246	7.11246	7.11246	0	4.7, 9.6, 12.6, 20.5, 23.6	5	0	0	0	4.83837	4.83837	4.83837	0	16.2286	16.2286	16.2286	8.90155	8.90155	8.90155
ITSN2_HUMAN	Q9NZM3	ITSN2 KIAA1256 SH3D1B SWAP	Intersectin-2 (SH3 domain-containing protein 1B) (SH3P18) (SH3P18-like WASP-associated protein)	1697	193,461	22438.9	95540	0.234864	6.9917e-08	0	0	0	2.53623	2.53623	2.53623	0	8.01687	8.01687	8.01687	6.98308	6.98308	6.98308	0	0	0	0	0	8.68469	8.68469	8.68469	7.11246	7.11246	7.11246	0	4.7, 9.6, 12.6, 20.5, 23.6	5	0	0	0	4.83837	4.83837	4.83837	0	16.2286	16.2286	16.2286	8.90155	8.90155	8.90155
ITSN2_HUMAN	Q9NZM3	ITSN2 KIAA1256 SH3D1B SWAP	Intersectin-2 (SH3 domain-containing protein 1B) (SH3P18) (SH3P18-like WASP-associated protein)	1697	193,461	22438.9	95540	0.234864	6.9917e-08	0	0	0	2.53623	2.53623	2.53623	0	8.01687	8.01687	8.01687	6.98308	6.98308	6.98308	0	0	0	0	0	8.68469	8.68469	8.68469	7.11246	7.11246	7.11246	0	4.7, 9.6, 12.6, 20.5, 23.6	5	0	0	0	4.83837	4.83837	4.83837	0	16.2286	16.2286	16.2286	8.90155	8.90155	8.90155
ITSN2_HUMAN	Q9NZM3	ITSN2 KIAA1256 SH3D1B SWAP	Intersectin-2 (SH3 domain-containing protein 1B) (SH3P18) (SH3P18-like WASP-associated protein)	1697	193,461	22438.9	95540	0.234864	6.9917e-08	0	0	0	2.53623	2.53623	2.53623	0	8.01687	8.01687	8.01687	6.98308	6.98308	6.98308	0	0	0	0	0	8.68469	8.68469	8.68469	7.11246	7.11246	7.11246	0	4.7, 9.6, 12.6, 20.5, 23.6	5	0	0	0	4.83837	4.83837	4.83837	0	16.2286	16.2286	16.2286	8.90155	8.90155	8.90155
ITSN2_HUMAN	Q9NZM3	ITSN2 KIAA1256 SH3D1B SWAP	Intersectin-2 (SH3 domain-containing protein 1B) (SH3P18) (SH3P18-like WASP-associated protein)	1697	193,461	22438.9	95540	0.234864	6.9917e-08	0	0	0	2.53623	2.53623	2.53623	0	8.01687	8.01687	8.01687	6.98308	6.98308	6.98308	0	0	0	0	0	8.68469	8.68469	8.68469	7.11246	7.11246	7.11246	0	4.7, 9.6, 12.6, 20.5, 23.6	5	0	0	0	4.83837	4.83837	4.83837	0	16.2286	16.2286	16.2286	8.90155	8.90155	8.90155
MAP7_HUMAN	Q14244	MAP7	Ensconsin (Epithelial microtubule-associated protein of 115 kDa) (E-MAP-115) (Microtubule-associated protein 7) (MAP-7)	749	84,052	817300	408367	2.00138	0.0113401	2.2817	2.32023	1.98493	1.4104	0.856959	0.639242	0.469466	0.474433	0.59161	0.656061	0.493042	0.584226	0.824501	1.55744	4.83163	9.08774	11.8137	10.6413	9.21975	9.35453	9.5262	7.87845	5.31017	3.84166	3.35056	1, 16.7, 20.1	3	3.41676	4.07371	3.81761	3.18424	1.96451	1.61839	1.59765	2.47581	4.17271	5.34743	4.41655	4.00852	4.30352
MAP7_HUMAN	Q14244	MAP7	Ensconsin (Epithelial microtubule-associated protein of 115 kDa) (E-MAP-115) (Microtubule-associated protein 7) (MAP-7)	749	84,052	817300	408367	2.00138	0.0113401	2.2817	2.32023	1.98493	1.4104	0.856959	0.639242	0.469466	0.474433	0.59161	0.656061	0.493042	0.584226	0.824501	1.55744	4.83163	9.08774	11.8137	10.6413	9.21975	9.35453	9.5262	7.87845	5.31017	3.84166	3.35056	1, 16.7, 20.1	3	3.41676	4.07371	3.81761	3.18424	1.96451	1.61839	1.59765	2.47581	4.17271	5.34743	4.41655	4.00852	4.30352
MAP7_HUMAN	Q14244	MAP7	Ensconsin (Epithelial microtubule-associated protein of 115 kDa) (E-MAP-115) (Microtubule-associated protein 7) (MAP-7)	749	84,052	817300	408367	2.00138	0.0113401	2.2817	2.32023	1.98493	1.4104	0.856959	0.639242	0.469466	0.474433	0.59161	0.656061	0.493042	0.584226	0.824501	1.55744	4.83163	9.08774	11.8137	10.6413	9.21975	9.35453	9.5262	7.87845	5.31017	3.84166	3.35056	1, 16.7, 20.1	3	3.41676	4.07371	3.81761	3.18424	1.96451	1.61839	1.59765	2.47581	4.17271	5.34743	4.41655	4.00852	4.30352
MAP7_HUMAN	Q14244	MAP7	Ensconsin (Epithelial microtubule-associated protein of 115 kDa) (E-MAP-115) (Microtubule-associated protein 7) (MAP-7)	749	84,052	817300	408367	2.00138	0.0113401	2.2817	2.32023	1.98493	1.4104	0.856959	0.639242	0.469466	0.474433	0.59161	0.656061	0.493042	0.584226	0.824501	1.55744	4.83163	9.08774	11.8137	10.6413	9.21975	9.35453	9.5262	7.87845	5.31017	3.84166	3.35056	1, 16.7, 20.1	3	3.41676	4.07371	3.81761	3.18424	1.96451	1.61839	1.59765	2.47581	4.17271	5.34743	4.41655	4.00852	4.30352
MAP7_HUMAN	Q14244	MAP7	Ensconsin (Epithelial microtubule-associated protein of 115 kDa) (E-MAP-115) (Microtubule-associated protein 7) (MAP-7)	749	84,052	817300	408367	2.00138	0.0113401	2.2817	2.32023	1.98493	1.4104	0.856959	0.639242	0.469466	0.474433	0.59161	0.656061	0.493042	0.584226	0.824501	1.55744	4.83163	9.08774	11.8137	10.6413	9.21975	9.35453	9.5262	7.87845	5.31017	3.84166	3.35056	1, 16.7, 20.1	3	3.41676	4.07371	3.81761	3.18424	1.96451	1.61839	1.59765	2.47581	4.17271	5.34743	4.41655	4.00852	4.30352
TDIF2_HUMAN	Q5QJE6	DNTTIP2 ERBP TDIF2	Deoxynucleotidyltransferase terminal-interacting protein 2 (Estrogen receptor-binding protein) (LPTS-interacting protein 2) (LPTS-RP2) (Terminal deoxynucleotidyltransferase-interacting factor 2) (TdIF2) (TdT-interacting factor 2)	756	84,469	333130	99651.6	3.34295	0.0298252	0.278558	0.710969	0.799437	0.927079	0.589159	0.456652	0.29076	0.103417	0.103417	0	0	0	0	0.0607679	0.790695	2.93425	3.96415	4.79929	5.88986	10.6453	13.9572	14.3193	12.5827	12.4765	13.3204	22.1, 24.7	2	1.09191	3.9285	4.38687	4.75509	1.99639	1.35706	0.782648	0.34078	0.34078	0	0	0	0
TDIF2_HUMAN	Q5QJE6	DNTTIP2 ERBP TDIF2	Deoxynucleotidyltransferase terminal-interacting protein 2 (Estrogen receptor-binding protein) (LPTS-interacting protein 2) (LPTS-RP2) (Terminal deoxynucleotidyltransferase-interacting factor 2) (TdIF2) (TdT-interacting factor 2)	756	84,469	333130	99651.6	3.34295	0.0298252	0.278558	0.710969	0.799437	0.927079	0.589159	0.456652	0.29076	0.103417	0.103417	0	0	0	0	0.0607679	0.790695	2.93425	3.96415	4.79929	5.88986	10.6453	13.9572	14.3193	12.5827	12.4765	13.3204	22.1, 24.7	2	1.09191	3.9285	4.38687	4.75509	1.99639	1.35706	0.782648	0.34078	0.34078	0	0	0	0
TDIF2_HUMAN	Q5QJE6	DNTTIP2 ERBP TDIF2	Deoxynucleotidyltransferase terminal-interacting protein 2 (Estrogen receptor-binding protein) (LPTS-interacting protein 2) (LPTS-RP2) (Terminal deoxynucleotidyltransferase-interacting factor 2) (TdIF2) (TdT-interacting factor 2)	756	84,469	333130	99651.6	3.34295	0.0298252	0.278558	0.710969	0.799437	0.927079	0.589159	0.456652	0.29076	0.103417	0.103417	0	0	0	0	0.0607679	0.790695	2.93425	3.96415	4.79929	5.88986	10.6453	13.9572	14.3193	12.5827	12.4765	13.3204	22.1, 24.7	2	1.09191	3.9285	4.38687	4.75509	1.99639	1.35706	0.782648	0.34078	0.34078	0	0	0	0
TDIF2_HUMAN	Q5QJE6	DNTTIP2 ERBP TDIF2	Deoxynucleotidyltransferase terminal-interacting protein 2 (Estrogen receptor-binding protein) (LPTS-interacting protein 2) (LPTS-RP2) (Terminal deoxynucleotidyltransferase-interacting factor 2) (TdIF2) (TdT-interacting factor 2)	756	84,469	333130	99651.6	3.34295	0.0298252	0.278558	0.710969	0.799437	0.927079	0.589159	0.456652	0.29076	0.103417	0.103417	0	0	0	0	0.0607679	0.790695	2.93425	3.96415	4.79929	5.88986	10.6453	13.9572	14.3193	12.5827	12.4765	13.3204	22.1, 24.7	2	1.09191	3.9285	4.38687	4.75509	1.99639	1.35706	0.782648	0.34078	0.34078	0	0	0	0
TDIF2_HUMAN	Q5QJE6	DNTTIP2 ERBP TDIF2	Deoxynucleotidyltransferase terminal-interacting protein 2 (Estrogen receptor-binding protein) (LPTS-interacting protein 2) (LPTS-RP2) (Terminal deoxynucleotidyltransferase-interacting factor 2) (TdIF2) (TdT-interacting factor 2)	756	84,469	333130	99651.6	3.34295	0.0298252	0.278558	0.710969	0.799437	0.927079	0.589159	0.456652	0.29076	0.103417	0.103417	0	0	0	0	0.0607679	0.790695	2.93425	3.96415	4.79929	5.88986	10.6453	13.9572	14.3193	12.5827	12.4765	13.3204	22.1, 24.7	2	1.09191	3.9285	4.38687	4.75509	1.99639	1.35706	0.782648	0.34078	0.34078	0	0	0	0
AKAP8_HUMAN	O43823	AKAP8 AKAP95	A-kinase anchor protein 8 (AKAP-8) (A-kinase anchor protein 95 kDa) (AKAP 95)	692	76,108	629248	371753	1.69265	0.00974233	0.0307089	0.0365209	0.0365209	0.0160483	0.0533271	0.293588	1.94269	3.63735	5.03278	4.62523	4.20902	4.0319	3.79418	3.46084	3.76167	5.40567	7.36489	7.5539	8.06044	7.33246	8.11892	6.83475	6.20861	4.3853	3.77267	9.8, 18.4, 23.1	3	0.0363181	0.0511662	0.0511662	0.0269541	0.143253	0.996808	5.77864	9.46685	11.9379	9.47515	7.46551	7.16646	7.07897
AKAP8_HUMAN	O43823	AKAP8 AKAP95	A-kinase anchor protein 8 (AKAP-8) (A-kinase anchor protein 95 kDa) (AKAP 95)	692	76,108	629248	371753	1.69265	0.00974233	0.0307089	0.0365209	0.0365209	0.0160483	0.0533271	0.293588	1.94269	3.63735	5.03278	4.62523	4.20902	4.0319	3.79418	3.46084	3.76167	5.40567	7.36489	7.5539	8.06044	7.33246	8.11892	6.83475	6.20861	4.3853	3.77267	9.8, 18.4, 23.1	3	0.0363181	0.0511662	0.0511662	0.0269541	0.143253	0.996808	5.77864	9.46685	11.9379	9.47515	7.46551	7.16646	7.07897
AKAP8_HUMAN	O43823	AKAP8 AKAP95	A-kinase anchor protein 8 (AKAP-8) (A-kinase anchor protein 95 kDa) (AKAP 95)	692	76,108	629248	371753	1.69265	0.00974233	0.0307089	0.0365209	0.0365209	0.0160483	0.0533271	0.293588	1.94269	3.63735	5.03278	4.62523	4.20902	4.0319	3.79418	3.46084	3.76167	5.40567	7.36489	7.5539	8.06044	7.33246	8.11892	6.83475	6.20861	4.3853	3.77267	9.8, 18.4, 23.1	3	0.0363181	0.0511662	0.0511662	0.0269541	0.143253	0.996808	5.77864	9.46685	11.9379	9.47515	7.46551	7.16646	7.07897
AKAP8_HUMAN	O43823	AKAP8 AKAP95	A-kinase anchor protein 8 (AKAP-8) (A-kinase anchor protein 95 kDa) (AKAP 95)	692	76,108	629248	371753	1.69265	0.00974233	0.0307089	0.0365209	0.0365209	0.0160483	0.0533271	0.293588	1.94269	3.63735	5.03278	4.62523	4.20902	4.0319	3.79418	3.46084	3.76167	5.40567	7.36489	7.5539	8.06044	7.33246	8.11892	6.83475	6.20861	4.3853	3.77267	9.8, 18.4, 23.1	3	0.0363181	0.0511662	0.0511662	0.0269541	0.143253	0.996808	5.77864	9.46685	11.9379	9.47515	7.46551	7.16646	7.07897
AKP8L_HUMAN	Q9ULX6	AKAP8L NAKAP NAKAP95 HRIHFB2018	A-kinase anchor protein 8-like (AKAP8-like protein) (Helicase A-binding protein 95) (HAP95) (Homologous to AKAP95 protein) (HA95) (Neighbor of A-kinase-anchoring protein 95) (Neighbor of AKAP95)	646	71,640	170475	204338	0.83428	0.0135661	0	0	0	0	0	0	0	1.67056	3.6841	6.55013	7.84542	7.89088	6.70268	4.81324	3.78626	5.28503	7.45612	7.55809	7.34135	6.16154	7.02315	5.41323	4.26175	3.43257	3.12393	11.3, 17.3, 20	3	0	0	0	0	0	0	0	1.76378	4.22119	8.31538	10.3316	11.9794	12.2524
AKP8L_HUMAN	Q9ULX6	AKAP8L NAKAP NAKAP95 HRIHFB2018	A-kinase anchor protein 8-like (AKAP8-like protein) (Helicase A-binding protein 95) (HAP95) (Homologous to AKAP95 protein) (HA95) (Neighbor of A-kinase-anchoring protein 95) (Neighbor of AKAP95)	646	71,640	170475	204338	0.83428	0.0135661	0	0	0	0	0	0	0	1.67056	3.6841	6.55013	7.84542	7.89088	6.70268	4.81324	3.78626	5.28503	7.45612	7.55809	7.34135	6.16154	7.02315	5.41323	4.26175	3.43257	3.12393	11.3, 17.3, 20	3	0	0	0	0	0	0	0	1.76378	4.22119	8.31538	10.3316	11.9794	12.2524
AKP8L_HUMAN	Q9ULX6	AKAP8L NAKAP NAKAP95 HRIHFB2018	A-kinase anchor protein 8-like (AKAP8-like protein) (Helicase A-binding protein 95) (HAP95) (Homologous to AKAP95 protein) (HA95) (Neighbor of A-kinase-anchoring protein 95) (Neighbor of AKAP95)	646	71,640	170475	204338	0.83428	0.0135661	0	0	0	0	0	0	0	1.67056	3.6841	6.55013	7.84542	7.89088	6.70268	4.81324	3.78626	5.28503	7.45612	7.55809	7.34135	6.16154	7.02315	5.41323	4.26175	3.43257	3.12393	11.3, 17.3, 20	3	0	0	0	0	0	0	0	1.76378	4.22119	8.31538	10.3316	11.9794	12.2524
AKP8L_HUMAN	Q9ULX6	AKAP8L NAKAP NAKAP95 HRIHFB2018	A-kinase anchor protein 8-like (AKAP8-like protein) (Helicase A-binding protein 95) (HAP95) (Homologous to AKAP95 protein) (HA95) (Neighbor of A-kinase-anchoring protein 95) (Neighbor of AKAP95)	646	71,640	170475	204338	0.83428	0.0135661	0	0	0	0	0	0	0	1.67056	3.6841	6.55013	7.84542	7.89088	6.70268	4.81324	3.78626	5.28503	7.45612	7.55809	7.34135	6.16154	7.02315	5.41323	4.26175	3.43257	3.12393	11.3, 17.3, 20	3	0	0	0	0	0	0	0	1.76378	4.22119	8.31538	10.3316	11.9794	12.2524
AP2S1_HUMAN	P53680	AP2S1 AP17 CLAPS2	AP-2 complex subunit sigma (Adaptor protein complex AP-2 subunit sigma) (Adaptor-related protein complex 2 subunit sigma) (Clathrin assembly protein 2 sigma small chain) (Clathrin coat assembly protein AP17) (Clathrin coat-associated protein AP17) (HA2 17 kDa subunit) (Plasma membrane adaptor AP-2 17 kDa protein) (Sigma2-adaptin)	142	17,018	76119.8	17928.5	4.24574	4.3688e-08	0	0	0	0	0	0	2.14263	7.00646	10.3981	10.7469	7.47554	5.72533	4.41592	3.65547	3.08663	4.98475	6.15583	6.19368	4.52769	7.84953	7.92958	6.51543	1.1905	0	0	9.7, 17.1, 21.1	3	0	0	0	0	0	0	5.29151	14.3558	19.7489	17.9802	10.4499	8.01416	6.40468
AP2S1_HUMAN	P53680	AP2S1 AP17 CLAPS2	AP-2 complex subunit sigma (Adaptor protein complex AP-2 subunit sigma) (Adaptor-related protein complex 2 subunit sigma) (Clathrin assembly protein 2 sigma small chain) (Clathrin coat assembly protein AP17) (Clathrin coat-associated protein AP17) (HA2 17 kDa subunit) (Plasma membrane adaptor AP-2 17 kDa protein) (Sigma2-adaptin)	142	17,018	76119.8	17928.5	4.24574	4.3688e-08	0	0	0	0	0	0	2.14263	7.00646	10.3981	10.7469	7.47554	5.72533	4.41592	3.65547	3.08663	4.98475	6.15583	6.19368	4.52769	7.84953	7.92958	6.51543	1.1905	0	0	9.7, 17.1, 21.1	3	0	0	0	0	0	0	5.29151	14.3558	19.7489	17.9802	10.4499	8.01416	6.40468
AP2S1_HUMAN	P53680	AP2S1 AP17 CLAPS2	AP-2 complex subunit sigma (Adaptor protein complex AP-2 subunit sigma) (Adaptor-related protein complex 2 subunit sigma) (Clathrin assembly protein 2 sigma small chain) (Clathrin coat assembly protein AP17) (Clathrin coat-associated protein AP17) (HA2 17 kDa subunit) (Plasma membrane adaptor AP-2 17 kDa protein) (Sigma2-adaptin)	142	17,018	76119.8	17928.5	4.24574	4.3688e-08	0	0	0	0	0	0	2.14263	7.00646	10.3981	10.7469	7.47554	5.72533	4.41592	3.65547	3.08663	4.98475	6.15583	6.19368	4.52769	7.84953	7.92958	6.51543	1.1905	0	0	9.7, 17.1, 21.1	3	0	0	0	0	0	0	5.29151	14.3558	19.7489	17.9802	10.4499	8.01416	6.40468
AP2S1_HUMAN	P53680	AP2S1 AP17 CLAPS2	AP-2 complex subunit sigma (Adaptor protein complex AP-2 subunit sigma) (Adaptor-related protein complex 2 subunit sigma) (Clathrin assembly protein 2 sigma small chain) (Clathrin coat assembly protein AP17) (Clathrin coat-associated protein AP17) (HA2 17 kDa subunit) (Plasma membrane adaptor AP-2 17 kDa protein) (Sigma2-adaptin)	142	17,018	76119.8	17928.5	4.24574	4.3688e-08	0	0	0	0	0	0	2.14263	7.00646	10.3981	10.7469	7.47554	5.72533	4.41592	3.65547	3.08663	4.98475	6.15583	6.19368	4.52769	7.84953	7.92958	6.51543	1.1905	0	0	9.7, 17.1, 21.1	3	0	0	0	0	0	0	5.29151	14.3558	19.7489	17.9802	10.4499	8.01416	6.40468
CAC1C_HUMAN	Q13936	CACNA1C CACH2 CACN2 CACNL1A1 CCHL1A1	Voltage-dependent L-type calcium channel subunit alpha-1C (Calcium channel, L type, alpha-1 polypeptide, isoform 1, cardiac muscle) (Voltage-gated calcium channel subunit alpha Cav1.2)	2221	248,977	7360.03	2236.77	3.29048	0.00141574	0	0	0	0	0	0	6.2344	6.2344	6.2344	0	0	0	0	0	3.70257	3.70257	3.70257	5.64338	17.3859	17.3859	11.7425	0	0	7.21252	10.8188	8, 19.7, 24.6	3	0	0	0	0	0	0	11.7404	11.7404	11.7404	0	0	0	0
CAC1C_HUMAN	Q13936	CACNA1C CACH2 CACN2 CACNL1A1 CCHL1A1	Voltage-dependent L-type calcium channel subunit alpha-1C (Calcium channel, L type, alpha-1 polypeptide, isoform 1, cardiac muscle) (Voltage-gated calcium channel subunit alpha Cav1.2)	2221	248,977	7360.03	2236.77	3.29048	0.00141574	0	0	0	0	0	0	6.2344	6.2344	6.2344	0	0	0	0	0	3.70257	3.70257	3.70257	5.64338	17.3859	17.3859	11.7425	0	0	7.21252	10.8188	8, 19.7, 24.6	3	0	0	0	0	0	0	11.7404	11.7404	11.7404	0	0	0	0
CAC1C_HUMAN	Q13936	CACNA1C CACH2 CACN2 CACNL1A1 CCHL1A1	Voltage-dependent L-type calcium channel subunit alpha-1C (Calcium channel, L type, alpha-1 polypeptide, isoform 1, cardiac muscle) (Voltage-gated calcium channel subunit alpha Cav1.2)	2221	248,977	7360.03	2236.77	3.29048	0.00141574	0	0	0	0	0	0	6.2344	6.2344	6.2344	0	0	0	0	0	3.70257	3.70257	3.70257	5.64338	17.3859	17.3859	11.7425	0	0	7.21252	10.8188	8, 19.7, 24.6	3	0	0	0	0	0	0	11.7404	11.7404	11.7404	0	0	0	0
CAC1C_HUMAN	Q13936	CACNA1C CACH2 CACN2 CACNL1A1 CCHL1A1	Voltage-dependent L-type calcium channel subunit alpha-1C (Calcium channel, L type, alpha-1 polypeptide, isoform 1, cardiac muscle) (Voltage-gated calcium channel subunit alpha Cav1.2)	2221	248,977	7360.03	2236.77	3.29048	0.00141574	0	0	0	0	0	0	6.2344	6.2344	6.2344	0	0	0	0	0	3.70257	3.70257	3.70257	5.64338	17.3859	17.3859	11.7425	0	0	7.21252	10.8188	8, 19.7, 24.6	3	0	0	0	0	0	0	11.7404	11.7404	11.7404	0	0	0	0
CALX_HUMAN	P27824	CANX	Calnexin (IP90) (Major histocompatibility complex class I antigen-binding protein p88) (p90)	592	67,568	1.30515e+07	1.58123e+07	0.8254	0.00922838	0.07315	0.0487667	0.0911936	0.555019	1.89959	2.93236	3.86154	4.17551	4.50161	4.93264	5.56474	8.05379	9.14907	9.26795	8.04805	7.07059	6.91999	5.51963	5.26723	4.09742	3.37869	1.96697	1.10747	0.786359	0.73067	7.8, 12.9, 16.5	3	0.045535	0.0303567	0.0749396	0.5115	1.1194	1.95469	3.0312	4.21611	4.97014	5.60785	5.84775	10.4257	13.0674
CALX_HUMAN	P27824	CANX	Calnexin (IP90) (Major histocompatibility complex class I antigen-binding protein p88) (p90)	592	67,568	1.30515e+07	1.58123e+07	0.8254	0.00922838	0.07315	0.0487667	0.0911936	0.555019	1.89959	2.93236	3.86154	4.17551	4.50161	4.93264	5.56474	8.05379	9.14907	9.26795	8.04805	7.07059	6.91999	5.51963	5.26723	4.09742	3.37869	1.96697	1.10747	0.786359	0.73067	7.8, 12.9, 16.5	3	0.045535	0.0303567	0.0749396	0.5115	1.1194	1.95469	3.0312	4.21611	4.97014	5.60785	5.84775	10.4257	13.0674
CALX_HUMAN	P27824	CANX	Calnexin (IP90) (Major histocompatibility complex class I antigen-binding protein p88) (p90)	592	67,568	1.30515e+07	1.58123e+07	0.8254	0.00922838	0.07315	0.0487667	0.0911936	0.555019	1.89959	2.93236	3.86154	4.17551	4.50161	4.93264	5.56474	8.05379	9.14907	9.26795	8.04805	7.07059	6.91999	5.51963	5.26723	4.09742	3.37869	1.96697	1.10747	0.786359	0.73067	7.8, 12.9, 16.5	3	0.045535	0.0303567	0.0749396	0.5115	1.1194	1.95469	3.0312	4.21611	4.97014	5.60785	5.84775	10.4257	13.0674
CALX_HUMAN	P27824	CANX	Calnexin (IP90) (Major histocompatibility complex class I antigen-binding protein p88) (p90)	592	67,568	1.30515e+07	1.58123e+07	0.8254	0.00922838	0.07315	0.0487667	0.0911936	0.555019	1.89959	2.93236	3.86154	4.17551	4.50161	4.93264	5.56474	8.05379	9.14907	9.26795	8.04805	7.07059	6.91999	5.51963	5.26723	4.09742	3.37869	1.96697	1.10747	0.786359	0.73067	7.8, 12.9, 16.5	3	0.045535	0.0303567	0.0749396	0.5115	1.1194	1.95469	3.0312	4.21611	4.97014	5.60785	5.84775	10.4257	13.0674
CHERP_HUMAN	Q8IWX8	CHERP DAN26 SCAF6	Calcium homeostasis endoplasmic reticulum protein (ERPROT 213-21) (SR-related CTD-associated factor 6)	916	103,702	583540	333017	1.75228	7.64676e-06	5.01575	5.45	6.25401	4.34507	2.2389	1.65686	2.88593	3.94626	3.85328	2.36365	1.95387	3.57818	4.59111	4.76775	2.89715	3.26418	3.7183	3.68967	3.47428	4.0106	5.13297	6.48412	5.43285	5.24392	3.75136	2.4, 8.4, 13.3, 17.1, 22.4	5	3.37319	4.39438	5.12549	3.93579	1.79021	1.10519	1.47189	1.99845	2.03505	1.38036	1.71716	11.4479	17.1975
CHERP_HUMAN	Q8IWX8	CHERP DAN26 SCAF6	Calcium homeostasis endoplasmic reticulum protein (ERPROT 213-21) (SR-related CTD-associated factor 6)	916	103,702	583540	333017	1.75228	7.64676e-06	5.01575	5.45	6.25401	4.34507	2.2389	1.65686	2.88593	3.94626	3.85328	2.36365	1.95387	3.57818	4.59111	4.76775	2.89715	3.26418	3.7183	3.68967	3.47428	4.0106	5.13297	6.48412	5.43285	5.24392	3.75136	2.4, 8.4, 13.3, 17.1, 22.4	5	3.37319	4.39438	5.12549	3.93579	1.79021	1.10519	1.47189	1.99845	2.03505	1.38036	1.71716	11.4479	17.1975
CHERP_HUMAN	Q8IWX8	CHERP DAN26 SCAF6	Calcium homeostasis endoplasmic reticulum protein (ERPROT 213-21) (SR-related CTD-associated factor 6)	916	103,702	583540	333017	1.75228	7.64676e-06	5.01575	5.45	6.25401	4.34507	2.2389	1.65686	2.88593	3.94626	3.85328	2.36365	1.95387	3.57818	4.59111	4.76775	2.89715	3.26418	3.7183	3.68967	3.47428	4.0106	5.13297	6.48412	5.43285	5.24392	3.75136	2.4, 8.4, 13.3, 17.1, 22.4	5	3.37319	4.39438	5.12549	3.93579	1.79021	1.10519	1.47189	1.99845	2.03505	1.38036	1.71716	11.4479	17.1975
CHERP_HUMAN	Q8IWX8	CHERP DAN26 SCAF6	Calcium homeostasis endoplasmic reticulum protein (ERPROT 213-21) (SR-related CTD-associated factor 6)	916	103,702	583540	333017	1.75228	7.64676e-06	5.01575	5.45	6.25401	4.34507	2.2389	1.65686	2.88593	3.94626	3.85328	2.36365	1.95387	3.57818	4.59111	4.76775	2.89715	3.26418	3.7183	3.68967	3.47428	4.0106	5.13297	6.48412	5.43285	5.24392	3.75136	2.4, 8.4, 13.3, 17.1, 22.4	5	3.37319	4.39438	5.12549	3.93579	1.79021	1.10519	1.47189	1.99845	2.03505	1.38036	1.71716	11.4479	17.1975
COBA1_HUMAN	P12107	COL11A1 COLL6	Collagen alpha-1(XI) chain	1806	181,065	75246.3	91937.2	0.818453	0.00437528	0	0	0	0	0	4.14433	7.20289	11.221	8.76197	5.7034	3.44464	3.72562	6.03324	6.28511	6.13122	3.8236	4.57571	4.67783	4.67783	1.91452	2.1068	4.21922	4.21922	4.1202	3.01168	8.2, 14, 18.3, 23.2	4	0	0	0	0	0	4.82502	9.43316	15.6927	13.5806	8.97246	4.17487	4.27274	7.55159
COBA1_HUMAN	P12107	COL11A1 COLL6	Collagen alpha-1(XI) chain	1806	181,065	75246.3	91937.2	0.818453	0.00437528	0	0	0	0	0	4.14433	7.20289	11.221	8.76197	5.7034	3.44464	3.72562	6.03324	6.28511	6.13122	3.8236	4.57571	4.67783	4.67783	1.91452	2.1068	4.21922	4.21922	4.1202	3.01168	8.2, 14, 18.3, 23.2	4	0	0	0	0	0	4.82502	9.43316	15.6927	13.5806	8.97246	4.17487	4.27274	7.55159
COBA1_HUMAN	P12107	COL11A1 COLL6	Collagen alpha-1(XI) chain	1806	181,065	75246.3	91937.2	0.818453	0.00437528	0	0	0	0	0	4.14433	7.20289	11.221	8.76197	5.7034	3.44464	3.72562	6.03324	6.28511	6.13122	3.8236	4.57571	4.67783	4.67783	1.91452	2.1068	4.21922	4.21922	4.1202	3.01168	8.2, 14, 18.3, 23.2	4	0	0	0	0	0	4.82502	9.43316	15.6927	13.5806	8.97246	4.17487	4.27274	7.55159
COBA1_HUMAN	P12107	COL11A1 COLL6	Collagen alpha-1(XI) chain	1806	181,065	75246.3	91937.2	0.818453	0.00437528	0	0	0	0	0	4.14433	7.20289	11.221	8.76197	5.7034	3.44464	3.72562	6.03324	6.28511	6.13122	3.8236	4.57571	4.67783	4.67783	1.91452	2.1068	4.21922	4.21922	4.1202	3.01168	8.2, 14, 18.3, 23.2	4	0	0	0	0	0	4.82502	9.43316	15.6927	13.5806	8.97246	4.17487	4.27274	7.55159
CRAD_HUMAN	Q6ZU35, P78560	CRACD CRAD KIAA1211, CRADD RAIDD	Capping protein-inhibiting regulator of actin dynamics (Cancer-related regulator of actin dynamics), Death domain-containing protein CRADD (Caspase and RIP adapter with death domain) (RIP-associated protein with a death domain)	1233, 199	136,760 22,745	19132.9	12664.5	1.51075	0.155381	0	0	0	0	0	0	0	1.62174	1.62174	1.62174	0	2.14347	4.00437	6.313	8.98992	16.3903	19.8169	14.9965	5.73518	5.5817	5.5817	5.5817	0	0	0	16.8, 21.4	2	0	0	0	0	0	0	0	4.26835	4.26835	4.26835	0	7.92724	14.2645
CRAD_HUMAN	Q6ZU35, P78560	CRACD CRAD KIAA1211, CRADD RAIDD	Capping protein-inhibiting regulator of actin dynamics (Cancer-related regulator of actin dynamics), Death domain-containing protein CRADD (Caspase and RIP adapter with death domain) (RIP-associated protein with a death domain)	1233, 199	136,760 22,745	19132.9	12664.5	1.51075	0.155381	0	0	0	0	0	0	0	1.62174	1.62174	1.62174	0	2.14347	4.00437	6.313	8.98992	16.3903	19.8169	14.9965	5.73518	5.5817	5.5817	5.5817	0	0	0	16.8, 21.4	2	0	0	0	0	0	0	0	4.26835	4.26835	4.26835	0	7.92724	14.2645
CRAD_HUMAN	Q6ZU35, P78560	CRACD CRAD KIAA1211, CRADD RAIDD	Capping protein-inhibiting regulator of actin dynamics (Cancer-related regulator of actin dynamics), Death domain-containing protein CRADD (Caspase and RIP adapter with death domain) (RIP-associated protein with a death domain)	1233, 199	136,760 22,745	19132.9	12664.5	1.51075	0.155381	0	0	0	0	0	0	0	1.62174	1.62174	1.62174	0	2.14347	4.00437	6.313	8.98992	16.3903	19.8169	14.9965	5.73518	5.5817	5.5817	5.5817	0	0	0	16.8, 21.4	2	0	0	0	0	0	0	0	4.26835	4.26835	4.26835	0	7.92724	14.2645
CRAD_HUMAN	Q6ZU35, P78560	CRACD CRAD KIAA1211, CRADD RAIDD	Capping protein-inhibiting regulator of actin dynamics (Cancer-related regulator of actin dynamics), Death domain-containing protein CRADD (Caspase and RIP adapter with death domain) (RIP-associated protein with a death domain)	1233, 199	136,760 22,745	19132.9	12664.5	1.51075	0.155381	0	0	0	0	0	0	0	1.62174	1.62174	1.62174	0	2.14347	4.00437	6.313	8.98992	16.3903	19.8169	14.9965	5.73518	5.5817	5.5817	5.5817	0	0	0	16.8, 21.4	2	0	0	0	0	0	0	0	4.26835	4.26835	4.26835	0	7.92724	14.2645
DDX17_HUMAN	Q92841	DDX17	Probable ATP-dependent RNA helicase DDX17 (EC 3.6.4.13) (DEAD box protein 17) (DEAD box protein p72) (DEAD box protein p82) (RNA-dependent helicase p72)	729	80,272	7.78969e+06	4.23296e+06	1.84024	0.000128203	0.0208616	0.0318201	0.243409	1.15781	2.07817	3.27329	3.73777	4.01434	3.48178	2.78736	2.16747	2.23864	2.28603	2.37031	2.54872	5.78591	8.37025	8.93536	7.76975	8.18968	9.00734	7.75456	5.10953	3.58826	3.05158	8.1, 17, 20	3	0.0173787	0.067015	0.991588	6.34164	9.69322	13.2895	12.4081	11.9292	9.28222	5.85776	3.57812	3.0669	3.27784
DDX17_HUMAN	Q92841	DDX17	Probable ATP-dependent RNA helicase DDX17 (EC 3.6.4.13) (DEAD box protein 17) (DEAD box protein p72) (DEAD box protein p82) (RNA-dependent helicase p72)	729	80,272	7.78969e+06	4.23296e+06	1.84024	0.000128203	0.0208616	0.0318201	0.243409	1.15781	2.07817	3.27329	3.73777	4.01434	3.48178	2.78736	2.16747	2.23864	2.28603	2.37031	2.54872	5.78591	8.37025	8.93536	7.76975	8.18968	9.00734	7.75456	5.10953	3.58826	3.05158	8.1, 17, 20	3	0.0173787	0.067015	0.991588	6.34164	9.69322	13.2895	12.4081	11.9292	9.28222	5.85776	3.57812	3.0669	3.27784
DDX17_HUMAN	Q92841	DDX17	Probable ATP-dependent RNA helicase DDX17 (EC 3.6.4.13) (DEAD box protein 17) (DEAD box protein p72) (DEAD box protein p82) (RNA-dependent helicase p72)	729	80,272	7.78969e+06	4.23296e+06	1.84024	0.000128203	0.0208616	0.0318201	0.243409	1.15781	2.07817	3.27329	3.73777	4.01434	3.48178	2.78736	2.16747	2.23864	2.28603	2.37031	2.54872	5.78591	8.37025	8.93536	7.76975	8.18968	9.00734	7.75456	5.10953	3.58826	3.05158	8.1, 17, 20	3	0.0173787	0.067015	0.991588	6.34164	9.69322	13.2895	12.4081	11.9292	9.28222	5.85776	3.57812	3.0669	3.27784
DDX17_HUMAN	Q92841	DDX17	Probable ATP-dependent RNA helicase DDX17 (EC 3.6.4.13) (DEAD box protein 17) (DEAD box protein p72) (DEAD box protein p82) (RNA-dependent helicase p72)	729	80,272	7.78969e+06	4.23296e+06	1.84024	0.000128203	0.0208616	0.0318201	0.243409	1.15781	2.07817	3.27329	3.73777	4.01434	3.48178	2.78736	2.16747	2.23864	2.28603	2.37031	2.54872	5.78591	8.37025	8.93536	7.76975	8.18968	9.00734	7.75456	5.10953	3.58826	3.05158	8.1, 17, 20	3	0.0173787	0.067015	0.991588	6.34164	9.69322	13.2895	12.4081	11.9292	9.28222	5.85776	3.57812	3.0669	3.27784
DDX3X_HUMAN	O00571	DDX3X DBX DDX3	ATP-dependent RNA helicase DDX3X (EC 3.6.4.13) (CAP-Rf) (DEAD box protein 3, X-chromosomal) (DEAD box, X isoform) (DBX) (Helicase-like protein 2) (HLP2)	662	73,243	6.58929e+06	2.92548e+06	2.25238	5.68558e-06	0.165006	0.173961	0.416371	1.62056	2.98035	4.17095	4.95441	5.78763	5.97996	5.70552	5.20062	6.32522	6.70913	6.47254	5.93713	7.02841	7.84797	6.86092	4.67498	3.32174	2.67123	1.9669	1.26473	0.913951	0.849803	8.3, 12.6, 16.6	3	0.262318	0.27452	0.691622	3.40201	5.16416	8.01313	10.886	13.8439	13.2643	9.49419	5.68764	4.96693	4.80968
DDX3X_HUMAN	O00571	DDX3X DBX DDX3	ATP-dependent RNA helicase DDX3X (EC 3.6.4.13) (CAP-Rf) (DEAD box protein 3, X-chromosomal) (DEAD box, X isoform) (DBX) (Helicase-like protein 2) (HLP2)	662	73,243	6.58929e+06	2.92548e+06	2.25238	5.68558e-06	0.165006	0.173961	0.416371	1.62056	2.98035	4.17095	4.95441	5.78763	5.97996	5.70552	5.20062	6.32522	6.70913	6.47254	5.93713	7.02841	7.84797	6.86092	4.67498	3.32174	2.67123	1.9669	1.26473	0.913951	0.849803	8.3, 12.6, 16.6	3	0.262318	0.27452	0.691622	3.40201	5.16416	8.01313	10.886	13.8439	13.2643	9.49419	5.68764	4.96693	4.80968
DDX3X_HUMAN	O00571	DDX3X DBX DDX3	ATP-dependent RNA helicase DDX3X (EC 3.6.4.13) (CAP-Rf) (DEAD box protein 3, X-chromosomal) (DEAD box, X isoform) (DBX) (Helicase-like protein 2) (HLP2)	662	73,243	6.58929e+06	2.92548e+06	2.25238	5.68558e-06	0.165006	0.173961	0.416371	1.62056	2.98035	4.17095	4.95441	5.78763	5.97996	5.70552	5.20062	6.32522	6.70913	6.47254	5.93713	7.02841	7.84797	6.86092	4.67498	3.32174	2.67123	1.9669	1.26473	0.913951	0.849803	8.3, 12.6, 16.6	3	0.262318	0.27452	0.691622	3.40201	5.16416	8.01313	10.886	13.8439	13.2643	9.49419	5.68764	4.96693	4.80968
DDX3X_HUMAN	O00571	DDX3X DBX DDX3	ATP-dependent RNA helicase DDX3X (EC 3.6.4.13) (CAP-Rf) (DEAD box protein 3, X-chromosomal) (DEAD box, X isoform) (DBX) (Helicase-like protein 2) (HLP2)	662	73,243	6.58929e+06	2.92548e+06	2.25238	5.68558e-06	0.165006	0.173961	0.416371	1.62056	2.98035	4.17095	4.95441	5.78763	5.97996	5.70552	5.20062	6.32522	6.70913	6.47254	5.93713	7.02841	7.84797	6.86092	4.67498	3.32174	2.67123	1.9669	1.26473	0.913951	0.849803	8.3, 12.6, 16.6	3	0.262318	0.27452	0.691622	3.40201	5.16416	8.01313	10.886	13.8439	13.2643	9.49419	5.68764	4.96693	4.80968
DDX5_HUMAN	P17844	DDX5 G17P1 HELR HLR1	Probable ATP-dependent RNA helicase DDX5 (EC 3.6.4.13) (DEAD box protein 5) (RNA helicase p68)	614	69,148	1.06837e+07	5.76092e+06	1.85452	0.000342052	0.00931363	0.00620909	0.0400678	0.321012	0.684518	1.33535	2.0402	2.20053	1.90904	1.22612	1.02635	1.08875	1.21872	1.26699	1.70959	5.73789	9.51625	10.8291	9.78922	10.5865	11.7615	10.3574	6.79709	4.62723	3.91506	17.1, 20.6	2	0.0067546	0.00450307	0.110601	1.98506	3.67243	7.35432	10.3053	11.961	10.7308	7.48794	5.27706	4.71667	5.09804
DDX5_HUMAN	P17844	DDX5 G17P1 HELR HLR1	Probable ATP-dependent RNA helicase DDX5 (EC 3.6.4.13) (DEAD box protein 5) (RNA helicase p68)	614	69,148	1.06837e+07	5.76092e+06	1.85452	0.000342052	0.00931363	0.00620909	0.0400678	0.321012	0.684518	1.33535	2.0402	2.20053	1.90904	1.22612	1.02635	1.08875	1.21872	1.26699	1.70959	5.73789	9.51625	10.8291	9.78922	10.5865	11.7615	10.3574	6.79709	4.62723	3.91506	17.1, 20.6	2	0.0067546	0.00450307	0.110601	1.98506	3.67243	7.35432	10.3053	11.961	10.7308	7.48794	5.27706	4.71667	5.09804
DDX5_HUMAN	P17844	DDX5 G17P1 HELR HLR1	Probable ATP-dependent RNA helicase DDX5 (EC 3.6.4.13) (DEAD box protein 5) (RNA helicase p68)	614	69,148	1.06837e+07	5.76092e+06	1.85452	0.000342052	0.00931363	0.00620909	0.0400678	0.321012	0.684518	1.33535	2.0402	2.20053	1.90904	1.22612	1.02635	1.08875	1.21872	1.26699	1.70959	5.73789	9.51625	10.8291	9.78922	10.5865	11.7615	10.3574	6.79709	4.62723	3.91506	17.1, 20.6	2	0.0067546	0.00450307	0.110601	1.98506	3.67243	7.35432	10.3053	11.961	10.7308	7.48794	5.27706	4.71667	5.09804
DDX5_HUMAN	P17844	DDX5 G17P1 HELR HLR1	Probable ATP-dependent RNA helicase DDX5 (EC 3.6.4.13) (DEAD box protein 5) (RNA helicase p68)	614	69,148	1.06837e+07	5.76092e+06	1.85452	0.000342052	0.00931363	0.00620909	0.0400678	0.321012	0.684518	1.33535	2.0402	2.20053	1.90904	1.22612	1.02635	1.08875	1.21872	1.26699	1.70959	5.73789	9.51625	10.8291	9.78922	10.5865	11.7615	10.3574	6.79709	4.62723	3.91506	17.1, 20.6	2	0.0067546	0.00450307	0.110601	1.98506	3.67243	7.35432	10.3053	11.961	10.7308	7.48794	5.27706	4.71667	5.09804
DHX9_HUMAN	Q08211	DHX9 DDX9 LKP NDH2	ATP-dependent RNA helicase A (EC 3.6.4.13) (DEAH box protein 9) (DExH-box helicase 9) (Leukophysin) (LKP) (Nuclear DNA helicase II) (NDH II) (RNA helicase A)	1270	140,958	7.61259e+06	5.02486e+06	1.51499	1.40753e-06	0.050629	0.0599048	0.0442837	0.0261522	0.00569301	0.181886	0.6567	1.19292	1.61766	1.68833	1.5536	1.48837	1.40538	1.34859	1.69885	5.99391	10.9568	12.614	11.335	10.2691	10.1074	9.00819	6.50127	5.50572	4.68957	17.6, 20.4	2	0.0511053	0.067136	0.0504123	0.0330658	0.0106137	0.806185	4.49195	8.92591	11.777	11.1769	9.0106	9.09103	9.44238
DHX9_HUMAN	Q08211	DHX9 DDX9 LKP NDH2	ATP-dependent RNA helicase A (EC 3.6.4.13) (DEAH box protein 9) (DExH-box helicase 9) (Leukophysin) (LKP) (Nuclear DNA helicase II) (NDH II) (RNA helicase A)	1270	140,958	7.61259e+06	5.02486e+06	1.51499	1.40753e-06	0.050629	0.0599048	0.0442837	0.0261522	0.00569301	0.181886	0.6567	1.19292	1.61766	1.68833	1.5536	1.48837	1.40538	1.34859	1.69885	5.99391	10.9568	12.614	11.335	10.2691	10.1074	9.00819	6.50127	5.50572	4.68957	17.6, 20.4	2	0.0511053	0.067136	0.0504123	0.0330658	0.0106137	0.806185	4.49195	8.92591	11.777	11.1769	9.0106	9.09103	9.44238
DHX9_HUMAN	Q08211	DHX9 DDX9 LKP NDH2	ATP-dependent RNA helicase A (EC 3.6.4.13) (DEAH box protein 9) (DExH-box helicase 9) (Leukophysin) (LKP) (Nuclear DNA helicase II) (NDH II) (RNA helicase A)	1270	140,958	7.61259e+06	5.02486e+06	1.51499	1.40753e-06	0.050629	0.0599048	0.0442837	0.0261522	0.00569301	0.181886	0.6567	1.19292	1.61766	1.68833	1.5536	1.48837	1.40538	1.34859	1.69885	5.99391	10.9568	12.614	11.335	10.2691	10.1074	9.00819	6.50127	5.50572	4.68957	17.6, 20.4	2	0.0511053	0.067136	0.0504123	0.0330658	0.0106137	0.806185	4.49195	8.92591	11.777	11.1769	9.0106	9.09103	9.44238
DHX9_HUMAN	Q08211	DHX9 DDX9 LKP NDH2	ATP-dependent RNA helicase A (EC 3.6.4.13) (DEAH box protein 9) (DExH-box helicase 9) (Leukophysin) (LKP) (Nuclear DNA helicase II) (NDH II) (RNA helicase A)	1270	140,958	7.61259e+06	5.02486e+06	1.51499	1.40753e-06	0.050629	0.0599048	0.0442837	0.0261522	0.00569301	0.181886	0.6567	1.19292	1.61766	1.68833	1.5536	1.48837	1.40538	1.34859	1.69885	5.99391	10.9568	12.614	11.335	10.2691	10.1074	9.00819	6.50127	5.50572	4.68957	17.6, 20.4	2	0.0511053	0.067136	0.0504123	0.0330658	0.0106137	0.806185	4.49195	8.92591	11.777	11.1769	9.0106	9.09103	9.44238
DJC18_HUMAN	Q9H819	DNAJC18	DnaJ homolog subfamily C member 18	358	41,551	178566	140718	1.26896	0.0269938	0	0	0	0	0	1.89197	11.9157	11.9157	13.0691	5.50544	5.50544	2.46014	3.25446	5.71117	7.45741	6.53954	4.08283	2.33659	3.81565	3.81565	3.81565	0	1.0713	2.33451	3.50176	8.3, 15.1, 20.1, 24.9	4	0	0	0	0	0	2.17378	13.7762	13.7762	15.4619	6.44394	6.44394	2.5845	4.48287
DJC18_HUMAN	Q9H819	DNAJC18	DnaJ homolog subfamily C member 18	358	41,551	178566	140718	1.26896	0.0269938	0	0	0	0	0	1.89197	11.9157	11.9157	13.0691	5.50544	5.50544	2.46014	3.25446	5.71117	7.45741	6.53954	4.08283	2.33659	3.81565	3.81565	3.81565	0	1.0713	2.33451	3.50176	8.3, 15.1, 20.1, 24.9	4	0	0	0	0	0	2.17378	13.7762	13.7762	15.4619	6.44394	6.44394	2.5845	4.48287
DJC18_HUMAN	Q9H819	DNAJC18	DnaJ homolog subfamily C member 18	358	41,551	178566	140718	1.26896	0.0269938	0	0	0	0	0	1.89197	11.9157	11.9157	13.0691	5.50544	5.50544	2.46014	3.25446	5.71117	7.45741	6.53954	4.08283	2.33659	3.81565	3.81565	3.81565	0	1.0713	2.33451	3.50176	8.3, 15.1, 20.1, 24.9	4	0	0	0	0	0	2.17378	13.7762	13.7762	15.4619	6.44394	6.44394	2.5845	4.48287
DJC18_HUMAN	Q9H819	DNAJC18	DnaJ homolog subfamily C member 18	358	41,551	178566	140718	1.26896	0.0269938	0	0	0	0	0	1.89197	11.9157	11.9157	13.0691	5.50544	5.50544	2.46014	3.25446	5.71117	7.45741	6.53954	4.08283	2.33659	3.81565	3.81565	3.81565	0	1.0713	2.33451	3.50176	8.3, 15.1, 20.1, 24.9	4	0	0	0	0	0	2.17378	13.7762	13.7762	15.4619	6.44394	6.44394	2.5845	4.48287
DNJ5B_HUMAN	Q9UF47	DNAJC5B CSPBETA	DnaJ homolog subfamily C member 5B (Cysteine-string protein isoform beta) (CSP-beta)	199	22,496	178566	140718	1.26896	0.0269938	0	0	0	0	0	1.89197	11.9157	11.9157	13.0691	5.50544	5.50544	2.46014	3.25446	5.71117	7.45741	6.53954	4.08283	2.33659	3.81565	3.81565	3.81565	0	1.0713	2.33451	3.50176	8.3, 15.1, 20.1, 24.9	4	0	0	0	0	0	2.17378	13.7762	13.7762	15.4619	6.44394	6.44394	2.5845	4.48287
DNJ5B_HUMAN	Q9UF47	DNAJC5B CSPBETA	DnaJ homolog subfamily C member 5B (Cysteine-string protein isoform beta) (CSP-beta)	199	22,496	178566	140718	1.26896	0.0269938	0	0	0	0	0	1.89197	11.9157	11.9157	13.0691	5.50544	5.50544	2.46014	3.25446	5.71117	7.45741	6.53954	4.08283	2.33659	3.81565	3.81565	3.81565	0	1.0713	2.33451	3.50176	8.3, 15.1, 20.1, 24.9	4	0	0	0	0	0	2.17378	13.7762	13.7762	15.4619	6.44394	6.44394	2.5845	4.48287
DNJ5B_HUMAN	Q9UF47	DNAJC5B CSPBETA	DnaJ homolog subfamily C member 5B (Cysteine-string protein isoform beta) (CSP-beta)	199	22,496	178566	140718	1.26896	0.0269938	0	0	0	0	0	1.89197	11.9157	11.9157	13.0691	5.50544	5.50544	2.46014	3.25446	5.71117	7.45741	6.53954	4.08283	2.33659	3.81565	3.81565	3.81565	0	1.0713	2.33451	3.50176	8.3, 15.1, 20.1, 24.9	4	0	0	0	0	0	2.17378	13.7762	13.7762	15.4619	6.44394	6.44394	2.5845	4.48287
DNJ5B_HUMAN	Q9UF47	DNAJC5B CSPBETA	DnaJ homolog subfamily C member 5B (Cysteine-string protein isoform beta) (CSP-beta)	199	22,496	178566	140718	1.26896	0.0269938	0	0	0	0	0	1.89197	11.9157	11.9157	13.0691	5.50544	5.50544	2.46014	3.25446	5.71117	7.45741	6.53954	4.08283	2.33659	3.81565	3.81565	3.81565	0	1.0713	2.33451	3.50176	8.3, 15.1, 20.1, 24.9	4	0	0	0	0	0	2.17378	13.7762	13.7762	15.4619	6.44394	6.44394	2.5845	4.48287
DNJB3_HUMAN	Q8WWF6	DNAJB3 HCG3	DnaJ homolog subfamily B member 3	145	16,559	178566	140718	1.26896	0.0269938	0	0	0	0	0	1.89197	11.9157	11.9157	13.0691	5.50544	5.50544	2.46014	3.25446	5.71117	7.45741	6.53954	4.08283	2.33659	3.81565	3.81565	3.81565	0	1.0713	2.33451	3.50176	8.3, 15.1, 20.1, 24.9	4	0	0	0	0	0	2.17378	13.7762	13.7762	15.4619	6.44394	6.44394	2.5845	4.48287
DNJB3_HUMAN	Q8WWF6	DNAJB3 HCG3	DnaJ homolog subfamily B member 3	145	16,559	178566	140718	1.26896	0.0269938	0	0	0	0	0	1.89197	11.9157	11.9157	13.0691	5.50544	5.50544	2.46014	3.25446	5.71117	7.45741	6.53954	4.08283	2.33659	3.81565	3.81565	3.81565	0	1.0713	2.33451	3.50176	8.3, 15.1, 20.1, 24.9	4	0	0	0	0	0	2.17378	13.7762	13.7762	15.4619	6.44394	6.44394	2.5845	4.48287
DNJB3_HUMAN	Q8WWF6	DNAJB3 HCG3	DnaJ homolog subfamily B member 3	145	16,559	178566	140718	1.26896	0.0269938	0	0	0	0	0	1.89197	11.9157	11.9157	13.0691	5.50544	5.50544	2.46014	3.25446	5.71117	7.45741	6.53954	4.08283	2.33659	3.81565	3.81565	3.81565	0	1.0713	2.33451	3.50176	8.3, 15.1, 20.1, 24.9	4	0	0	0	0	0	2.17378	13.7762	13.7762	15.4619	6.44394	6.44394	2.5845	4.48287
DNJB3_HUMAN	Q8WWF6	DNAJB3 HCG3	DnaJ homolog subfamily B member 3	145	16,559	178566	140718	1.26896	0.0269938	0	0	0	0	0	1.89197	11.9157	11.9157	13.0691	5.50544	5.50544	2.46014	3.25446	5.71117	7.45741	6.53954	4.08283	2.33659	3.81565	3.81565	3.81565	0	1.0713	2.33451	3.50176	8.3, 15.1, 20.1, 24.9	4	0	0	0	0	0	2.17378	13.7762	13.7762	15.4619	6.44394	6.44394	2.5845	4.48287
DNJB6_HUMAN	O75190	DNAJB6 HSJ2 MRJ MSJ1	DnaJ homolog subfamily B member 6 (HHDJ1) (Heat shock protein J2) (HSJ-2) (MRJ) (MSJ-1)	326	36,087	231017	151920	1.52064	0.00314935	0	0	0	0	0	1.44658	9.80294	10.6376	12.047	6.0063	5.17168	3.28098	3.45077	5.78246	6.90784	6.53078	4.47786	2.62935	3.77156	3.8623	3.93849	1.54745	2.20488	3.11699	3.38619	8.6, 15.1, 19.9, 24.6	4	0	0	0	0	0	1.69854	11.6004	12.5723	14.5034	7.15741	6.18549	4.07318	5.029
DNJB6_HUMAN	O75190	DNAJB6 HSJ2 MRJ MSJ1	DnaJ homolog subfamily B member 6 (HHDJ1) (Heat shock protein J2) (HSJ-2) (MRJ) (MSJ-1)	326	36,087	231017	151920	1.52064	0.00314935	0	0	0	0	0	1.44658	9.80294	10.6376	12.047	6.0063	5.17168	3.28098	3.45077	5.78246	6.90784	6.53078	4.47786	2.62935	3.77156	3.8623	3.93849	1.54745	2.20488	3.11699	3.38619	8.6, 15.1, 19.9, 24.6	4	0	0	0	0	0	1.69854	11.6004	12.5723	14.5034	7.15741	6.18549	4.07318	5.029
DNJB6_HUMAN	O75190	DNAJB6 HSJ2 MRJ MSJ1	DnaJ homolog subfamily B member 6 (HHDJ1) (Heat shock protein J2) (HSJ-2) (MRJ) (MSJ-1)	326	36,087	231017	151920	1.52064	0.00314935	0	0	0	0	0	1.44658	9.80294	10.6376	12.047	6.0063	5.17168	3.28098	3.45077	5.78246	6.90784	6.53078	4.47786	2.62935	3.77156	3.8623	3.93849	1.54745	2.20488	3.11699	3.38619	8.6, 15.1, 19.9, 24.6	4	0	0	0	0	0	1.69854	11.6004	12.5723	14.5034	7.15741	6.18549	4.07318	5.029
DNJB6_HUMAN	O75190	DNAJB6 HSJ2 MRJ MSJ1	DnaJ homolog subfamily B member 6 (HHDJ1) (Heat shock protein J2) (HSJ-2) (MRJ) (MSJ-1)	326	36,087	231017	151920	1.52064	0.00314935	0	0	0	0	0	1.44658	9.80294	10.6376	12.047	6.0063	5.17168	3.28098	3.45077	5.78246	6.90784	6.53078	4.47786	2.62935	3.77156	3.8623	3.93849	1.54745	2.20488	3.11699	3.38619	8.6, 15.1, 19.9, 24.6	4	0	0	0	0	0	1.69854	11.6004	12.5723	14.5034	7.15741	6.18549	4.07318	5.029
DNJC5_HUMAN	Q9H3Z4	DNAJC5 CLN4	DnaJ homolog subfamily C member 5 (Ceroid-lipofuscinosis neuronal protein 4) (Cysteine string protein) (CSP)	198	22,149	178566	188165	0.948986	0.609731	0	0	0	0	0	1.89197	11.9157	11.9157	13.0691	5.50544	5.50544	2.46014	3.25446	5.71117	7.45741	6.53954	4.08283	2.33659	3.81565	3.81565	3.81565	0	1.0713	2.33451	3.50176	8.3, 15.1, 20.1, 24.9	4	0	0	0	0	0	2.17378	13.7762	13.7762	15.4619	6.44394	6.44394	2.5845	4.48287
DNJC5_HUMAN	Q9H3Z4	DNAJC5 CLN4	DnaJ homolog subfamily C member 5 (Ceroid-lipofuscinosis neuronal protein 4) (Cysteine string protein) (CSP)	198	22,149	178566	188165	0.948986	0.609731	0	0	0	0	0	1.89197	11.9157	11.9157	13.0691	5.50544	5.50544	2.46014	3.25446	5.71117	7.45741	6.53954	4.08283	2.33659	3.81565	3.81565	3.81565	0	1.0713	2.33451	3.50176	8.3, 15.1, 20.1, 24.9	4	0	0	0	0	0	2.17378	13.7762	13.7762	15.4619	6.44394	6.44394	2.5845	4.48287
DNJC5_HUMAN	Q9H3Z4	DNAJC5 CLN4	DnaJ homolog subfamily C member 5 (Ceroid-lipofuscinosis neuronal protein 4) (Cysteine string protein) (CSP)	198	22,149	178566	188165	0.948986	0.609731	0	0	0	0	0	1.89197	11.9157	11.9157	13.0691	5.50544	5.50544	2.46014	3.25446	5.71117	7.45741	6.53954	4.08283	2.33659	3.81565	3.81565	3.81565	0	1.0713	2.33451	3.50176	8.3, 15.1, 20.1, 24.9	4	0	0	0	0	0	2.17378	13.7762	13.7762	15.4619	6.44394	6.44394	2.5845	4.48287
DNJC5_HUMAN	Q9H3Z4	DNAJC5 CLN4	DnaJ homolog subfamily C member 5 (Ceroid-lipofuscinosis neuronal protein 4) (Cysteine string protein) (CSP)	198	22,149	178566	188165	0.948986	0.609731	0	0	0	0	0	1.89197	11.9157	11.9157	13.0691	5.50544	5.50544	2.46014	3.25446	5.71117	7.45741	6.53954	4.08283	2.33659	3.81565	3.81565	3.81565	0	1.0713	2.33451	3.50176	8.3, 15.1, 20.1, 24.9	4	0	0	0	0	0	2.17378	13.7762	13.7762	15.4619	6.44394	6.44394	2.5845	4.48287
DSRAD_HUMAN	P55265	ADAR ADAR1 DSRAD G1P1 IFI4	Double-stranded RNA-specific adenosine deaminase (DRADA) (EC 3.5.4.37) (136 kDa double-stranded RNA-binding protein) (p136) (Interferon-inducible protein 4) (IFI-4) (K88DSRBP)	1226	136,066	2.17444e+06	1.19542e+06	1.81899	0.00570869	0.581062	0.422189	0.253533	0.357268	1.54618	2.76426	3.82616	4.21567	4.4582	3.69925	3.14048	2.36406	2.12013	1.55111	2.02711	2.39747	2.46812	2.38975	4.6596	8.72735	11.1185	10.195	8.06849	7.91849	8.73059	9.5, 21.4, 24.7	3	0.60589	0.472155	0.298357	1.33037	3.3437	7.41776	10.7321	13.0309	12.43	9.11235	6.17093	4.23614	3.90747
DSRAD_HUMAN	P55265	ADAR ADAR1 DSRAD G1P1 IFI4	Double-stranded RNA-specific adenosine deaminase (DRADA) (EC 3.5.4.37) (136 kDa double-stranded RNA-binding protein) (p136) (Interferon-inducible protein 4) (IFI-4) (K88DSRBP)	1226	136,066	2.17444e+06	1.19542e+06	1.81899	0.00570869	0.581062	0.422189	0.253533	0.357268	1.54618	2.76426	3.82616	4.21567	4.4582	3.69925	3.14048	2.36406	2.12013	1.55111	2.02711	2.39747	2.46812	2.38975	4.6596	8.72735	11.1185	10.195	8.06849	7.91849	8.73059	9.5, 21.4, 24.7	3	0.60589	0.472155	0.298357	1.33037	3.3437	7.41776	10.7321	13.0309	12.43	9.11235	6.17093	4.23614	3.90747
DSRAD_HUMAN	P55265	ADAR ADAR1 DSRAD G1P1 IFI4	Double-stranded RNA-specific adenosine deaminase (DRADA) (EC 3.5.4.37) (136 kDa double-stranded RNA-binding protein) (p136) (Interferon-inducible protein 4) (IFI-4) (K88DSRBP)	1226	136,066	2.17444e+06	1.19542e+06	1.81899	0.00570869	0.581062	0.422189	0.253533	0.357268	1.54618	2.76426	3.82616	4.21567	4.4582	3.69925	3.14048	2.36406	2.12013	1.55111	2.02711	2.39747	2.46812	2.38975	4.6596	8.72735	11.1185	10.195	8.06849	7.91849	8.73059	9.5, 21.4, 24.7	3	0.60589	0.472155	0.298357	1.33037	3.3437	7.41776	10.7321	13.0309	12.43	9.11235	6.17093	4.23614	3.90747
DSRAD_HUMAN	P55265	ADAR ADAR1 DSRAD G1P1 IFI4	Double-stranded RNA-specific adenosine deaminase (DRADA) (EC 3.5.4.37) (136 kDa double-stranded RNA-binding protein) (p136) (Interferon-inducible protein 4) (IFI-4) (K88DSRBP)	1226	136,066	2.17444e+06	1.19542e+06	1.81899	0.00570869	0.581062	0.422189	0.253533	0.357268	1.54618	2.76426	3.82616	4.21567	4.4582	3.69925	3.14048	2.36406	2.12013	1.55111	2.02711	2.39747	2.46812	2.38975	4.6596	8.72735	11.1185	10.195	8.06849	7.91849	8.73059	9.5, 21.4, 24.7	3	0.60589	0.472155	0.298357	1.33037	3.3437	7.41776	10.7321	13.0309	12.43	9.11235	6.17093	4.23614	3.90747
ERPG3_HUMAN	P0DP91	ERCC6	Chimeric ERCC6-PGBD3 protein (Chimeric CSB-PGBD3 protein)	1061	119,487	24221.6	88755	0.272904	0.0820723	12.3021	10.2712	2.61608	2.06979	0	0	0	0	0	0	2.48944	2.48944	2.48944	0	0	4.81232	10.1056	10.1056	5.29325	9.04552	9.04552	11.6519	2.6064	2.6064	0	1.3, 17.4, 21.2	3	17.945	17.4166	6.34123	5.45328	0	0	0	0	0	0	6.44691	6.44691	6.44691
ERPG3_HUMAN	P0DP91	ERCC6	Chimeric ERCC6-PGBD3 protein (Chimeric CSB-PGBD3 protein)	1061	119,487	24221.6	88755	0.272904	0.0820723	12.3021	10.2712	2.61608	2.06979	0	0	0	0	0	0	2.48944	2.48944	2.48944	0	0	4.81232	10.1056	10.1056	5.29325	9.04552	9.04552	11.6519	2.6064	2.6064	0	1.3, 17.4, 21.2	3	17.945	17.4166	6.34123	5.45328	0	0	0	0	0	0	6.44691	6.44691	6.44691
ERPG3_HUMAN	P0DP91	ERCC6	Chimeric ERCC6-PGBD3 protein (Chimeric CSB-PGBD3 protein)	1061	119,487	24221.6	88755	0.272904	0.0820723	12.3021	10.2712	2.61608	2.06979	0	0	0	0	0	0	2.48944	2.48944	2.48944	0	0	4.81232	10.1056	10.1056	5.29325	9.04552	9.04552	11.6519	2.6064	2.6064	0	1.3, 17.4, 21.2	3	17.945	17.4166	6.34123	5.45328	0	0	0	0	0	0	6.44691	6.44691	6.44691
ERPG3_HUMAN	P0DP91	ERCC6	Chimeric ERCC6-PGBD3 protein (Chimeric CSB-PGBD3 protein)	1061	119,487	24221.6	88755	0.272904	0.0820723	12.3021	10.2712	2.61608	2.06979	0	0	0	0	0	0	2.48944	2.48944	2.48944	0	0	4.81232	10.1056	10.1056	5.29325	9.04552	9.04552	11.6519	2.6064	2.6064	0	1.3, 17.4, 21.2	3	17.945	17.4166	6.34123	5.45328	0	0	0	0	0	0	6.44691	6.44691	6.44691
FA98B_HUMAN	Q52LJ0	FAM98B	Protein FAM98B	433	45,547	196735	182460	1.07824	0.558445	0	0	0	0	0	1.89594	4.39894	5.0428	8.35285	6.73005	9.38694	6.29251	6.09171	3.4594	1.77571	4.01194	6.62464	7.33046	5.65434	5.16987	4.96573	4.60803	3.02576	2.60205	2.58036	10.4, 17.5, 20.8	3	0	0	0	0	0	2.0745	5.38083	6.38183	10.8622	8.39968	9.94608	6.05947	6.20491
FA98B_HUMAN	Q52LJ0	FAM98B	Protein FAM98B	433	45,547	196735	182460	1.07824	0.558445	0	0	0	0	0	1.89594	4.39894	5.0428	8.35285	6.73005	9.38694	6.29251	6.09171	3.4594	1.77571	4.01194	6.62464	7.33046	5.65434	5.16987	4.96573	4.60803	3.02576	2.60205	2.58036	10.4, 17.5, 20.8	3	0	0	0	0	0	2.0745	5.38083	6.38183	10.8622	8.39968	9.94608	6.05947	6.20491
FA98B_HUMAN	Q52LJ0	FAM98B	Protein FAM98B	433	45,547	196735	182460	1.07824	0.558445	0	0	0	0	0	1.89594	4.39894	5.0428	8.35285	6.73005	9.38694	6.29251	6.09171	3.4594	1.77571	4.01194	6.62464	7.33046	5.65434	5.16987	4.96573	4.60803	3.02576	2.60205	2.58036	10.4, 17.5, 20.8	3	0	0	0	0	0	2.0745	5.38083	6.38183	10.8622	8.39968	9.94608	6.05947	6.20491
FA98B_HUMAN	Q52LJ0	FAM98B	Protein FAM98B	433	45,547	196735	182460	1.07824	0.558445	0	0	0	0	0	1.89594	4.39894	5.0428	8.35285	6.73005	9.38694	6.29251	6.09171	3.4594	1.77571	4.01194	6.62464	7.33046	5.65434	5.16987	4.96573	4.60803	3.02576	2.60205	2.58036	10.4, 17.5, 20.8	3	0	0	0	0	0	2.0745	5.38083	6.38183	10.8622	8.39968	9.94608	6.05947	6.20491
FAM9A_HUMAN	Q8IZU1	FAM9A	Protein FAM9A	332	37,339	7360.03	2236.77	3.29048	0.00141574	0	0	0	0	0	0	6.2344	6.2344	6.2344	0	0	0	0	0	3.70257	3.70257	3.70257	5.64338	17.3859	17.3859	11.7425	0	0	7.21252	10.8188	8, 19.7, 24.6	3	0	0	0	0	0	0	11.7404	11.7404	11.7404	0	0	0	0
FAM9A_HUMAN	Q8IZU1	FAM9A	Protein FAM9A	332	37,339	7360.03	2236.77	3.29048	0.00141574	0	0	0	0	0	0	6.2344	6.2344	6.2344	0	0	0	0	0	3.70257	3.70257	3.70257	5.64338	17.3859	17.3859	11.7425	0	0	7.21252	10.8188	8, 19.7, 24.6	3	0	0	0	0	0	0	11.7404	11.7404	11.7404	0	0	0	0
FAM9A_HUMAN	Q8IZU1	FAM9A	Protein FAM9A	332	37,339	7360.03	2236.77	3.29048	0.00141574	0	0	0	0	0	0	6.2344	6.2344	6.2344	0	0	0	0	0	3.70257	3.70257	3.70257	5.64338	17.3859	17.3859	11.7425	0	0	7.21252	10.8188	8, 19.7, 24.6	3	0	0	0	0	0	0	11.7404	11.7404	11.7404	0	0	0	0
FAM9A_HUMAN	Q8IZU1	FAM9A	Protein FAM9A	332	37,339	7360.03	2236.77	3.29048	0.00141574	0	0	0	0	0	0	6.2344	6.2344	6.2344	0	0	0	0	0	3.70257	3.70257	3.70257	5.64338	17.3859	17.3859	11.7425	0	0	7.21252	10.8188	8, 19.7, 24.6	3	0	0	0	0	0	0	11.7404	11.7404	11.7404	0	0	0	0
GPSM3_HUMAN	Q9Y4H4	GPSM3 AGS4 C6orf9 G18	G-protein-signaling modulator 3 (Activator of G-protein signaling 4) (G18.1b) (Protein G18)	160	17,866	19132.9				0	0	0	0	0	0	0	1.62174	1.62174	1.62174	0	2.14347	4.00437	6.313	8.98992	16.3903	19.8169	14.9965	5.73518	5.5817	5.5817	5.5817	0	0	0	16.8, 21.4	2	0	0	0	0	0	0	0	4.26835	4.26835	4.26835	0	7.92724	14.2645
GPSM3_HUMAN	Q9Y4H4	GPSM3 AGS4 C6orf9 G18	G-protein-signaling modulator 3 (Activator of G-protein signaling 4) (G18.1b) (Protein G18)	160	17,866	19132.9				0	0	0	0	0	0	0	1.62174	1.62174	1.62174	0	2.14347	4.00437	6.313	8.98992	16.3903	19.8169	14.9965	5.73518	5.5817	5.5817	5.5817	0	0	0	16.8, 21.4	2	0	0	0	0	0	0	0	4.26835	4.26835	4.26835	0	7.92724	14.2645
GPSM3_HUMAN	Q9Y4H4	GPSM3 AGS4 C6orf9 G18	G-protein-signaling modulator 3 (Activator of G-protein signaling 4) (G18.1b) (Protein G18)	160	17,866	19132.9				0	0	0	0	0	0	0	1.62174	1.62174	1.62174	0	2.14347	4.00437	6.313	8.98992	16.3903	19.8169	14.9965	5.73518	5.5817	5.5817	5.5817	0	0	0	16.8, 21.4	2	0	0	0	0	0	0	0	4.26835	4.26835	4.26835	0	7.92724	14.2645
GPSM3_HUMAN	Q9Y4H4	GPSM3 AGS4 C6orf9 G18	G-protein-signaling modulator 3 (Activator of G-protein signaling 4) (G18.1b) (Protein G18)	160	17,866	19132.9				0	0	0	0	0	0	0	1.62174	1.62174	1.62174	0	2.14347	4.00437	6.313	8.98992	16.3903	19.8169	14.9965	5.73518	5.5817	5.5817	5.5817	0	0	0	16.8, 21.4	2	0	0	0	0	0	0	0	4.26835	4.26835	4.26835	0	7.92724	14.2645
H2A1A_HUMAN	Q96QV6	H2AC1 H2AFR HIST1H2AA	Histone H2A type 1-A (H2A-clustered histone 1) (Histone H2A/r)	131	14,234	508839	520636	0.97734	0.903295	0	0.107624	0.507368	2.16762	3.78373	4.59195	3.13929	1.76874	0.776578	0.77709	0.811644	1.25586	1.83966	2.26026	2.96034	5.17594	7.19799	7.10184	7.02958	11.3758	12.4611	10.915	5.17662	3.56085	3.25763	5.9, 19.4, 21.1	3	0	0.299747	1.55801	8.36096	10.8888	13.2404	7.55646	6.14597	3.9431	3.74506	3.24492	3.94482	5.29009
H2A1A_HUMAN	Q96QV6	H2AC1 H2AFR HIST1H2AA	Histone H2A type 1-A (H2A-clustered histone 1) (Histone H2A/r)	131	14,234	508839	520636	0.97734	0.903295	0	0.107624	0.507368	2.16762	3.78373	4.59195	3.13929	1.76874	0.776578	0.77709	0.811644	1.25586	1.83966	2.26026	2.96034	5.17594	7.19799	7.10184	7.02958	11.3758	12.4611	10.915	5.17662	3.56085	3.25763	5.9, 19.4, 21.1	3	0	0.299747	1.55801	8.36096	10.8888	13.2404	7.55646	6.14597	3.9431	3.74506	3.24492	3.94482	5.29009
H2A1A_HUMAN	Q96QV6	H2AC1 H2AFR HIST1H2AA	Histone H2A type 1-A (H2A-clustered histone 1) (Histone H2A/r)	131	14,234	508839	520636	0.97734	0.903295	0	0.107624	0.507368	2.16762	3.78373	4.59195	3.13929	1.76874	0.776578	0.77709	0.811644	1.25586	1.83966	2.26026	2.96034	5.17594	7.19799	7.10184	7.02958	11.3758	12.4611	10.915	5.17662	3.56085	3.25763	5.9, 19.4, 21.1	3	0	0.299747	1.55801	8.36096	10.8888	13.2404	7.55646	6.14597	3.9431	3.74506	3.24492	3.94482	5.29009
H2A1A_HUMAN	Q96QV6	H2AC1 H2AFR HIST1H2AA	Histone H2A type 1-A (H2A-clustered histone 1) (Histone H2A/r)	131	14,234	508839	520636	0.97734	0.903295	0	0.107624	0.507368	2.16762	3.78373	4.59195	3.13929	1.76874	0.776578	0.77709	0.811644	1.25586	1.83966	2.26026	2.96034	5.17594	7.19799	7.10184	7.02958	11.3758	12.4611	10.915	5.17662	3.56085	3.25763	5.9, 19.4, 21.1	3	0	0.299747	1.55801	8.36096	10.8888	13.2404	7.55646	6.14597	3.9431	3.74506	3.24492	3.94482	5.29009
H2A1B_HUMAN	P04908	H2AC4 H2AFM HIST1H2AB; H2AC8 H2AFA HIST1H2AE	Histone H2A type 1-B/E (Histone H2A.2) (Histone H2A/a) (Histone H2A/m)	130	14,135	580392	794517	0.730497	0.000866746	0	0.104851	0.494072	2.46269	4.39479	5.68279	3.91633	2.32209	0.901195	0.944946	0.951773	1.47439	2.1194	2.57958	3.34315	5.69729	7.82563	7.78028	7.80068	8.97785	10.0765	8.16278	5.34787	3.46668	3.17239	5.9, 19.3, 21.2	3	0	0.230991	1.20186	8.78833	11.5324	15.2437	8.52201	7.21457	3.96819	4.05117	3.30386	3.96027	5.11306
H2A1B_HUMAN	P04908	H2AC4 H2AFM HIST1H2AB; H2AC8 H2AFA HIST1H2AE	Histone H2A type 1-B/E (Histone H2A.2) (Histone H2A/a) (Histone H2A/m)	130	14,135	580392	794517	0.730497	0.000866746	0	0.104851	0.494072	2.46269	4.39479	5.68279	3.91633	2.32209	0.901195	0.944946	0.951773	1.47439	2.1194	2.57958	3.34315	5.69729	7.82563	7.78028	7.80068	8.97785	10.0765	8.16278	5.34787	3.46668	3.17239	5.9, 19.3, 21.2	3	0	0.230991	1.20186	8.78833	11.5324	15.2437	8.52201	7.21457	3.96819	4.05117	3.30386	3.96027	5.11306
H2A1B_HUMAN	P04908	H2AC4 H2AFM HIST1H2AB; H2AC8 H2AFA HIST1H2AE	Histone H2A type 1-B/E (Histone H2A.2) (Histone H2A/a) (Histone H2A/m)	130	14,135	580392	794517	0.730497	0.000866746	0	0.104851	0.494072	2.46269	4.39479	5.68279	3.91633	2.32209	0.901195	0.944946	0.951773	1.47439	2.1194	2.57958	3.34315	5.69729	7.82563	7.78028	7.80068	8.97785	10.0765	8.16278	5.34787	3.46668	3.17239	5.9, 19.3, 21.2	3	0	0.230991	1.20186	8.78833	11.5324	15.2437	8.52201	7.21457	3.96819	4.05117	3.30386	3.96027	5.11306
H2A1B_HUMAN	P04908	H2AC4 H2AFM HIST1H2AB; H2AC8 H2AFA HIST1H2AE	Histone H2A type 1-B/E (Histone H2A.2) (Histone H2A/a) (Histone H2A/m)	130	14,135	580392	794517	0.730497	0.000866746	0	0.104851	0.494072	2.46269	4.39479	5.68279	3.91633	2.32209	0.901195	0.944946	0.951773	1.47439	2.1194	2.57958	3.34315	5.69729	7.82563	7.78028	7.80068	8.97785	10.0765	8.16278	5.34787	3.46668	3.17239	5.9, 19.3, 21.2	3	0	0.230991	1.20186	8.78833	11.5324	15.2437	8.52201	7.21457	3.96819	4.05117	3.30386	3.96027	5.11306
H2A1C_HUMAN	Q93077	H2AC6 H2AFL HIST1H2AC	Histone H2A type 1-C (H2A-clustered histone 6) (Histone H2A/l)	130	14,105	613885	807673	0.760067	0.00484671	0	0.0953063	0.449574	2.23769	3.99315	5.1635	3.55943	2.11185	0.820363	0.860062	0.866558	1.34429	1.93253	2.35075	3.0424	5.18524	7.12094	7.0807	7.09587	11.1695	12.1712	10.432	4.8707	3.15699	2.88928	5.9, 19.2, 21.1	3	0	0.228285	1.18753	8.68161	11.3932	15.0608	8.42114	7.12906	3.92047	4.00225	3.26328	3.91083	5.04891
H2A1C_HUMAN	Q93077	H2AC6 H2AFL HIST1H2AC	Histone H2A type 1-C (H2A-clustered histone 6) (Histone H2A/l)	130	14,105	613885	807673	0.760067	0.00484671	0	0.0953063	0.449574	2.23769	3.99315	5.1635	3.55943	2.11185	0.820363	0.860062	0.866558	1.34429	1.93253	2.35075	3.0424	5.18524	7.12094	7.0807	7.09587	11.1695	12.1712	10.432	4.8707	3.15699	2.88928	5.9, 19.2, 21.1	3	0	0.228285	1.18753	8.68161	11.3932	15.0608	8.42114	7.12906	3.92047	4.00225	3.26328	3.91083	5.04891
H2A1C_HUMAN	Q93077	H2AC6 H2AFL HIST1H2AC	Histone H2A type 1-C (H2A-clustered histone 6) (Histone H2A/l)	130	14,105	613885	807673	0.760067	0.00484671	0	0.0953063	0.449574	2.23769	3.99315	5.1635	3.55943	2.11185	0.820363	0.860062	0.866558	1.34429	1.93253	2.35075	3.0424	5.18524	7.12094	7.0807	7.09587	11.1695	12.1712	10.432	4.8707	3.15699	2.88928	5.9, 19.2, 21.1	3	0	0.228285	1.18753	8.68161	11.3932	15.0608	8.42114	7.12906	3.92047	4.00225	3.26328	3.91083	5.04891
H2A1C_HUMAN	Q93077	H2AC6 H2AFL HIST1H2AC	Histone H2A type 1-C (H2A-clustered histone 6) (Histone H2A/l)	130	14,105	613885	807673	0.760067	0.00484671	0	0.0953063	0.449574	2.23769	3.99315	5.1635	3.55943	2.11185	0.820363	0.860062	0.866558	1.34429	1.93253	2.35075	3.0424	5.18524	7.12094	7.0807	7.09587	11.1695	12.1712	10.432	4.8707	3.15699	2.88928	5.9, 19.2, 21.1	3	0	0.228285	1.18753	8.68161	11.3932	15.0608	8.42114	7.12906	3.92047	4.00225	3.26328	3.91083	5.04891
H2A1D_HUMAN	P20671	H2AC7 H2AFG HIST1H2AD	Histone H2A type 1-D (Histone H2A.3) (Histone H2A/g)	130	14,107	580392	794517	0.730497	0.000866746	0	0.104851	0.494072	2.46269	4.39479	5.68279	3.91633	2.32209	0.901195	0.944946	0.951773	1.47439	2.1194	2.57958	3.34315	5.69729	7.82563	7.78028	7.80068	8.97785	10.0765	8.16278	5.34787	3.46668	3.17239	5.9, 19.3, 21.2	3	0	0.230991	1.20186	8.78833	11.5324	15.2437	8.52201	7.21457	3.96819	4.05117	3.30386	3.96027	5.11306
H2A1D_HUMAN	P20671	H2AC7 H2AFG HIST1H2AD	Histone H2A type 1-D (Histone H2A.3) (Histone H2A/g)	130	14,107	580392	794517	0.730497	0.000866746	0	0.104851	0.494072	2.46269	4.39479	5.68279	3.91633	2.32209	0.901195	0.944946	0.951773	1.47439	2.1194	2.57958	3.34315	5.69729	7.82563	7.78028	7.80068	8.97785	10.0765	8.16278	5.34787	3.46668	3.17239	5.9, 19.3, 21.2	3	0	0.230991	1.20186	8.78833	11.5324	15.2437	8.52201	7.21457	3.96819	4.05117	3.30386	3.96027	5.11306
H2A1D_HUMAN	P20671	H2AC7 H2AFG HIST1H2AD	Histone H2A type 1-D (Histone H2A.3) (Histone H2A/g)	130	14,107	580392	794517	0.730497	0.000866746	0	0.104851	0.494072	2.46269	4.39479	5.68279	3.91633	2.32209	0.901195	0.944946	0.951773	1.47439	2.1194	2.57958	3.34315	5.69729	7.82563	7.78028	7.80068	8.97785	10.0765	8.16278	5.34787	3.46668	3.17239	5.9, 19.3, 21.2	3	0	0.230991	1.20186	8.78833	11.5324	15.2437	8.52201	7.21457	3.96819	4.05117	3.30386	3.96027	5.11306
H2A1D_HUMAN	P20671	H2AC7 H2AFG HIST1H2AD	Histone H2A type 1-D (Histone H2A.3) (Histone H2A/g)	130	14,107	580392	794517	0.730497	0.000866746	0	0.104851	0.494072	2.46269	4.39479	5.68279	3.91633	2.32209	0.901195	0.944946	0.951773	1.47439	2.1194	2.57958	3.34315	5.69729	7.82563	7.78028	7.80068	8.97785	10.0765	8.16278	5.34787	3.46668	3.17239	5.9, 19.3, 21.2	3	0	0.230991	1.20186	8.78833	11.5324	15.2437	8.52201	7.21457	3.96819	4.05117	3.30386	3.96027	5.11306
H2A1H_HUMAN	Q96KK5	H2AC12 HIST1H2AH HIST1H2AI	Histone H2A type 1-H (H2A-clustered histone 12) (Histone H2A/s)	128	13,906	613885	807673	0.760067	0.00484671	0	0.0953063	0.449574	2.23769	3.99315	5.1635	3.55943	2.11185	0.820363	0.860062	0.866558	1.34429	1.93253	2.35075	3.0424	5.18524	7.12094	7.0807	7.09587	11.1695	12.1712	10.432	4.8707	3.15699	2.88928	5.9, 19.2, 21.1	3	0	0.228285	1.18753	8.68161	11.3932	15.0608	8.42114	7.12906	3.92047	4.00225	3.26328	3.91083	5.04891
H2A1H_HUMAN	Q96KK5	H2AC12 HIST1H2AH HIST1H2AI	Histone H2A type 1-H (H2A-clustered histone 12) (Histone H2A/s)	128	13,906	613885	807673	0.760067	0.00484671	0	0.0953063	0.449574	2.23769	3.99315	5.1635	3.55943	2.11185	0.820363	0.860062	0.866558	1.34429	1.93253	2.35075	3.0424	5.18524	7.12094	7.0807	7.09587	11.1695	12.1712	10.432	4.8707	3.15699	2.88928	5.9, 19.2, 21.1	3	0	0.228285	1.18753	8.68161	11.3932	15.0608	8.42114	7.12906	3.92047	4.00225	3.26328	3.91083	5.04891
H2A1H_HUMAN	Q96KK5	H2AC12 HIST1H2AH HIST1H2AI	Histone H2A type 1-H (H2A-clustered histone 12) (Histone H2A/s)	128	13,906	613885	807673	0.760067	0.00484671	0	0.0953063	0.449574	2.23769	3.99315	5.1635	3.55943	2.11185	0.820363	0.860062	0.866558	1.34429	1.93253	2.35075	3.0424	5.18524	7.12094	7.0807	7.09587	11.1695	12.1712	10.432	4.8707	3.15699	2.88928	5.9, 19.2, 21.1	3	0	0.228285	1.18753	8.68161	11.3932	15.0608	8.42114	7.12906	3.92047	4.00225	3.26328	3.91083	5.04891
H2A1H_HUMAN	Q96KK5	H2AC12 HIST1H2AH HIST1H2AI	Histone H2A type 1-H (H2A-clustered histone 12) (Histone H2A/s)	128	13,906	613885	807673	0.760067	0.00484671	0	0.0953063	0.449574	2.23769	3.99315	5.1635	3.55943	2.11185	0.820363	0.860062	0.866558	1.34429	1.93253	2.35075	3.0424	5.18524	7.12094	7.0807	7.09587	11.1695	12.1712	10.432	4.8707	3.15699	2.88928	5.9, 19.2, 21.1	3	0	0.228285	1.18753	8.68161	11.3932	15.0608	8.42114	7.12906	3.92047	4.00225	3.26328	3.91083	5.04891
H2A1J_HUMAN	Q99878	H2AC14 H2AFE HIST1H2AJ	Histone H2A type 1-J (Histone H2A/e)	128	13,936	613885	807673	0.760067	0.00484671	0	0.0953063	0.449574	2.23769	3.99315	5.1635	3.55943	2.11185	0.820363	0.860062	0.866558	1.34429	1.93253	2.35075	3.0424	5.18524	7.12094	7.0807	7.09587	11.1695	12.1712	10.432	4.8707	3.15699	2.88928	5.9, 19.2, 21.1	3	0	0.228285	1.18753	8.68161	11.3932	15.0608	8.42114	7.12906	3.92047	4.00225	3.26328	3.91083	5.04891
H2A1J_HUMAN	Q99878	H2AC14 H2AFE HIST1H2AJ	Histone H2A type 1-J (Histone H2A/e)	128	13,936	613885	807673	0.760067	0.00484671	0	0.0953063	0.449574	2.23769	3.99315	5.1635	3.55943	2.11185	0.820363	0.860062	0.866558	1.34429	1.93253	2.35075	3.0424	5.18524	7.12094	7.0807	7.09587	11.1695	12.1712	10.432	4.8707	3.15699	2.88928	5.9, 19.2, 21.1	3	0	0.228285	1.18753	8.68161	11.3932	15.0608	8.42114	7.12906	3.92047	4.00225	3.26328	3.91083	5.04891
H2A1J_HUMAN	Q99878	H2AC14 H2AFE HIST1H2AJ	Histone H2A type 1-J (Histone H2A/e)	128	13,936	613885	807673	0.760067	0.00484671	0	0.0953063	0.449574	2.23769	3.99315	5.1635	3.55943	2.11185	0.820363	0.860062	0.866558	1.34429	1.93253	2.35075	3.0424	5.18524	7.12094	7.0807	7.09587	11.1695	12.1712	10.432	4.8707	3.15699	2.88928	5.9, 19.2, 21.1	3	0	0.228285	1.18753	8.68161	11.3932	15.0608	8.42114	7.12906	3.92047	4.00225	3.26328	3.91083	5.04891
H2A1J_HUMAN	Q99878	H2AC14 H2AFE HIST1H2AJ	Histone H2A type 1-J (Histone H2A/e)	128	13,936	613885	807673	0.760067	0.00484671	0	0.0953063	0.449574	2.23769	3.99315	5.1635	3.55943	2.11185	0.820363	0.860062	0.866558	1.34429	1.93253	2.35075	3.0424	5.18524	7.12094	7.0807	7.09587	11.1695	12.1712	10.432	4.8707	3.15699	2.88928	5.9, 19.2, 21.1	3	0	0.228285	1.18753	8.68161	11.3932	15.0608	8.42114	7.12906	3.92047	4.00225	3.26328	3.91083	5.04891
H2A1_HUMAN	P0C0S8	H2AC11 H2AFP HIST1H2AG; H2AC13 H2AFC HIST1H2AI; H2AC15 H2AFD HIST1H2AK; H2AC16 H2AFI HIST1H2AL; H2AC17 H2AFN HIST1H2AM	Histone H2A type 1 (H2A.1) (Histone H2A/ptl)	130	14,091	613885	807673	0.760067	0.00484671	0	0.0953063	0.449574	2.23769	3.99315	5.1635	3.55943	2.11185	0.820363	0.860062	0.866558	1.34429	1.93253	2.35075	3.0424	5.18524	7.12094	7.0807	7.09587	11.1695	12.1712	10.432	4.8707	3.15699	2.88928	5.9, 19.2, 21.1	3	0	0.228285	1.18753	8.68161	11.3932	15.0608	8.42114	7.12906	3.92047	4.00225	3.26328	3.91083	5.04891
H2A1_HUMAN	P0C0S8	H2AC11 H2AFP HIST1H2AG; H2AC13 H2AFC HIST1H2AI; H2AC15 H2AFD HIST1H2AK; H2AC16 H2AFI HIST1H2AL; H2AC17 H2AFN HIST1H2AM	Histone H2A type 1 (H2A.1) (Histone H2A/ptl)	130	14,091	613885	807673	0.760067	0.00484671	0	0.0953063	0.449574	2.23769	3.99315	5.1635	3.55943	2.11185	0.820363	0.860062	0.866558	1.34429	1.93253	2.35075	3.0424	5.18524	7.12094	7.0807	7.09587	11.1695	12.1712	10.432	4.8707	3.15699	2.88928	5.9, 19.2, 21.1	3	0	0.228285	1.18753	8.68161	11.3932	15.0608	8.42114	7.12906	3.92047	4.00225	3.26328	3.91083	5.04891
H2A1_HUMAN	P0C0S8	H2AC11 H2AFP HIST1H2AG; H2AC13 H2AFC HIST1H2AI; H2AC15 H2AFD HIST1H2AK; H2AC16 H2AFI HIST1H2AL; H2AC17 H2AFN HIST1H2AM	Histone H2A type 1 (H2A.1) (Histone H2A/ptl)	130	14,091	613885	807673	0.760067	0.00484671	0	0.0953063	0.449574	2.23769	3.99315	5.1635	3.55943	2.11185	0.820363	0.860062	0.866558	1.34429	1.93253	2.35075	3.0424	5.18524	7.12094	7.0807	7.09587	11.1695	12.1712	10.432	4.8707	3.15699	2.88928	5.9, 19.2, 21.1	3	0	0.228285	1.18753	8.68161	11.3932	15.0608	8.42114	7.12906	3.92047	4.00225	3.26328	3.91083	5.04891
H2A1_HUMAN	P0C0S8	H2AC11 H2AFP HIST1H2AG; H2AC13 H2AFC HIST1H2AI; H2AC15 H2AFD HIST1H2AK; H2AC16 H2AFI HIST1H2AL; H2AC17 H2AFN HIST1H2AM	Histone H2A type 1 (H2A.1) (Histone H2A/ptl)	130	14,091	613885	807673	0.760067	0.00484671	0	0.0953063	0.449574	2.23769	3.99315	5.1635	3.55943	2.11185	0.820363	0.860062	0.866558	1.34429	1.93253	2.35075	3.0424	5.18524	7.12094	7.0807	7.09587	11.1695	12.1712	10.432	4.8707	3.15699	2.88928	5.9, 19.2, 21.1	3	0	0.228285	1.18753	8.68161	11.3932	15.0608	8.42114	7.12906	3.92047	4.00225	3.26328	3.91083	5.04891
H2A2A_HUMAN	Q6FI13	H2AC18 H2AFO HIST2H2AA HIST2H2AA3; H2AC19 HIST2H2AA4	Histone H2A type 2-A (H2A-clustered histone 18) (H2A-clustered histone 19) (Histone H2A.2) (Histone H2A/o)	130	14,095	613885	807673	0.760067	0.00484671	0	0.0953063	0.449574	2.23769	3.99315	5.1635	3.55943	2.11185	0.820363	0.860062	0.866558	1.34429	1.93253	2.35075	3.0424	5.18524	7.12094	7.0807	7.09587	11.1695	12.1712	10.432	4.8707	3.15699	2.88928	5.9, 19.2, 21.1	3	0	0.228285	1.18753	8.68161	11.3932	15.0608	8.42114	7.12906	3.92047	4.00225	3.26328	3.91083	5.04891
H2A2A_HUMAN	Q6FI13	H2AC18 H2AFO HIST2H2AA HIST2H2AA3; H2AC19 HIST2H2AA4	Histone H2A type 2-A (H2A-clustered histone 18) (H2A-clustered histone 19) (Histone H2A.2) (Histone H2A/o)	130	14,095	613885	807673	0.760067	0.00484671	0	0.0953063	0.449574	2.23769	3.99315	5.1635	3.55943	2.11185	0.820363	0.860062	0.866558	1.34429	1.93253	2.35075	3.0424	5.18524	7.12094	7.0807	7.09587	11.1695	12.1712	10.432	4.8707	3.15699	2.88928	5.9, 19.2, 21.1	3	0	0.228285	1.18753	8.68161	11.3932	15.0608	8.42114	7.12906	3.92047	4.00225	3.26328	3.91083	5.04891
H2A2A_HUMAN	Q6FI13	H2AC18 H2AFO HIST2H2AA HIST2H2AA3; H2AC19 HIST2H2AA4	Histone H2A type 2-A (H2A-clustered histone 18) (H2A-clustered histone 19) (Histone H2A.2) (Histone H2A/o)	130	14,095	613885	807673	0.760067	0.00484671	0	0.0953063	0.449574	2.23769	3.99315	5.1635	3.55943	2.11185	0.820363	0.860062	0.866558	1.34429	1.93253	2.35075	3.0424	5.18524	7.12094	7.0807	7.09587	11.1695	12.1712	10.432	4.8707	3.15699	2.88928	5.9, 19.2, 21.1	3	0	0.228285	1.18753	8.68161	11.3932	15.0608	8.42114	7.12906	3.92047	4.00225	3.26328	3.91083	5.04891
H2A2A_HUMAN	Q6FI13	H2AC18 H2AFO HIST2H2AA HIST2H2AA3; H2AC19 HIST2H2AA4	Histone H2A type 2-A (H2A-clustered histone 18) (H2A-clustered histone 19) (Histone H2A.2) (Histone H2A/o)	130	14,095	613885	807673	0.760067	0.00484671	0	0.0953063	0.449574	2.23769	3.99315	5.1635	3.55943	2.11185	0.820363	0.860062	0.866558	1.34429	1.93253	2.35075	3.0424	5.18524	7.12094	7.0807	7.09587	11.1695	12.1712	10.432	4.8707	3.15699	2.88928	5.9, 19.2, 21.1	3	0	0.228285	1.18753	8.68161	11.3932	15.0608	8.42114	7.12906	3.92047	4.00225	3.26328	3.91083	5.04891
H2A2C_HUMAN	Q16777	H2AC20 H2AFQ HIST2H2AC	Histone H2A type 2-C (H2A-clustered histone 20) (Histone H2A-GL101) (Histone H2A/q)	129	13,988	613885	812429	0.755618	0.00472154	0	0.0953063	0.449574	2.23769	3.99315	5.1635	3.55943	2.11185	0.820363	0.860062	0.866558	1.34429	1.93253	2.35075	3.0424	5.18524	7.12094	7.0807	7.09587	11.1695	12.1712	10.432	4.8707	3.15699	2.88928	5.9, 19.2, 21.1	3	0	0.228285	1.18753	8.68161	11.3932	15.0608	8.42114	7.12906	3.92047	4.00225	3.26328	3.91083	5.04891
H2A2C_HUMAN	Q16777	H2AC20 H2AFQ HIST2H2AC	Histone H2A type 2-C (H2A-clustered histone 20) (Histone H2A-GL101) (Histone H2A/q)	129	13,988	613885	812429	0.755618	0.00472154	0	0.0953063	0.449574	2.23769	3.99315	5.1635	3.55943	2.11185	0.820363	0.860062	0.866558	1.34429	1.93253	2.35075	3.0424	5.18524	7.12094	7.0807	7.09587	11.1695	12.1712	10.432	4.8707	3.15699	2.88928	5.9, 19.2, 21.1	3	0	0.228285	1.18753	8.68161	11.3932	15.0608	8.42114	7.12906	3.92047	4.00225	3.26328	3.91083	5.04891
H2A2C_HUMAN	Q16777	H2AC20 H2AFQ HIST2H2AC	Histone H2A type 2-C (H2A-clustered histone 20) (Histone H2A-GL101) (Histone H2A/q)	129	13,988	613885	812429	0.755618	0.00472154	0	0.0953063	0.449574	2.23769	3.99315	5.1635	3.55943	2.11185	0.820363	0.860062	0.866558	1.34429	1.93253	2.35075	3.0424	5.18524	7.12094	7.0807	7.09587	11.1695	12.1712	10.432	4.8707	3.15699	2.88928	5.9, 19.2, 21.1	3	0	0.228285	1.18753	8.68161	11.3932	15.0608	8.42114	7.12906	3.92047	4.00225	3.26328	3.91083	5.04891
H2A2C_HUMAN	Q16777	H2AC20 H2AFQ HIST2H2AC	Histone H2A type 2-C (H2A-clustered histone 20) (Histone H2A-GL101) (Histone H2A/q)	129	13,988	613885	812429	0.755618	0.00472154	0	0.0953063	0.449574	2.23769	3.99315	5.1635	3.55943	2.11185	0.820363	0.860062	0.866558	1.34429	1.93253	2.35075	3.0424	5.18524	7.12094	7.0807	7.09587	11.1695	12.1712	10.432	4.8707	3.15699	2.88928	5.9, 19.2, 21.1	3	0	0.228285	1.18753	8.68161	11.3932	15.0608	8.42114	7.12906	3.92047	4.00225	3.26328	3.91083	5.04891
H2A3_HUMAN	Q7L7L0	H2AW HIST3H2A	Histone H2A type 3	130	14,121	580392	794517	0.730497	0.000866746	0	0.104851	0.494072	2.46269	4.39479	5.68279	3.91633	2.32209	0.901195	0.944946	0.951773	1.47439	2.1194	2.57958	3.34315	5.69729	7.82563	7.78028	7.80068	8.97785	10.0765	8.16278	5.34787	3.46668	3.17239	5.9, 19.3, 21.2	3	0	0.230991	1.20186	8.78833	11.5324	15.2437	8.52201	7.21457	3.96819	4.05117	3.30386	3.96027	5.11306
H2A3_HUMAN	Q7L7L0	H2AW HIST3H2A	Histone H2A type 3	130	14,121	580392	794517	0.730497	0.000866746	0	0.104851	0.494072	2.46269	4.39479	5.68279	3.91633	2.32209	0.901195	0.944946	0.951773	1.47439	2.1194	2.57958	3.34315	5.69729	7.82563	7.78028	7.80068	8.97785	10.0765	8.16278	5.34787	3.46668	3.17239	5.9, 19.3, 21.2	3	0	0.230991	1.20186	8.78833	11.5324	15.2437	8.52201	7.21457	3.96819	4.05117	3.30386	3.96027	5.11306
H2A3_HUMAN	Q7L7L0	H2AW HIST3H2A	Histone H2A type 3	130	14,121	580392	794517	0.730497	0.000866746	0	0.104851	0.494072	2.46269	4.39479	5.68279	3.91633	2.32209	0.901195	0.944946	0.951773	1.47439	2.1194	2.57958	3.34315	5.69729	7.82563	7.78028	7.80068	8.97785	10.0765	8.16278	5.34787	3.46668	3.17239	5.9, 19.3, 21.2	3	0	0.230991	1.20186	8.78833	11.5324	15.2437	8.52201	7.21457	3.96819	4.05117	3.30386	3.96027	5.11306
H2A3_HUMAN	Q7L7L0	H2AW HIST3H2A	Histone H2A type 3	130	14,121	580392	794517	0.730497	0.000866746	0	0.104851	0.494072	2.46269	4.39479	5.68279	3.91633	2.32209	0.901195	0.944946	0.951773	1.47439	2.1194	2.57958	3.34315	5.69729	7.82563	7.78028	7.80068	8.97785	10.0765	8.16278	5.34787	3.46668	3.17239	5.9, 19.3, 21.2	3	0	0.230991	1.20186	8.78833	11.5324	15.2437	8.52201	7.21457	3.96819	4.05117	3.30386	3.96027	5.11306
H2AJ_HUMAN	Q9BTM1	H2AJ H2AFJ	Histone H2A.J (H2a/j)	129	14,019	613885	807673	0.760067	0.00484671	0	0.0953063	0.449574	2.23769	3.99315	5.1635	3.55943	2.11185	0.820363	0.860062	0.866558	1.34429	1.93253	2.35075	3.0424	5.18524	7.12094	7.0807	7.09587	11.1695	12.1712	10.432	4.8707	3.15699	2.88928	5.9, 19.2, 21.1	3	0	0.228285	1.18753	8.68161	11.3932	15.0608	8.42114	7.12906	3.92047	4.00225	3.26328	3.91083	5.04891
H2AJ_HUMAN	Q9BTM1	H2AJ H2AFJ	Histone H2A.J (H2a/j)	129	14,019	613885	807673	0.760067	0.00484671	0	0.0953063	0.449574	2.23769	3.99315	5.1635	3.55943	2.11185	0.820363	0.860062	0.866558	1.34429	1.93253	2.35075	3.0424	5.18524	7.12094	7.0807	7.09587	11.1695	12.1712	10.432	4.8707	3.15699	2.88928	5.9, 19.2, 21.1	3	0	0.228285	1.18753	8.68161	11.3932	15.0608	8.42114	7.12906	3.92047	4.00225	3.26328	3.91083	5.04891
H2AJ_HUMAN	Q9BTM1	H2AJ H2AFJ	Histone H2A.J (H2a/j)	129	14,019	613885	807673	0.760067	0.00484671	0	0.0953063	0.449574	2.23769	3.99315	5.1635	3.55943	2.11185	0.820363	0.860062	0.866558	1.34429	1.93253	2.35075	3.0424	5.18524	7.12094	7.0807	7.09587	11.1695	12.1712	10.432	4.8707	3.15699	2.88928	5.9, 19.2, 21.1	3	0	0.228285	1.18753	8.68161	11.3932	15.0608	8.42114	7.12906	3.92047	4.00225	3.26328	3.91083	5.04891
H2AJ_HUMAN	Q9BTM1	H2AJ H2AFJ	Histone H2A.J (H2a/j)	129	14,019	613885	807673	0.760067	0.00484671	0	0.0953063	0.449574	2.23769	3.99315	5.1635	3.55943	2.11185	0.820363	0.860062	0.866558	1.34429	1.93253	2.35075	3.0424	5.18524	7.12094	7.0807	7.09587	11.1695	12.1712	10.432	4.8707	3.15699	2.88928	5.9, 19.2, 21.1	3	0	0.228285	1.18753	8.68161	11.3932	15.0608	8.42114	7.12906	3.92047	4.00225	3.26328	3.91083	5.04891
H2AX_HUMAN	P16104	H2AX H2AFX	Histone H2AX (H2a/x) (Histone H2A.X)	143	15,145	475346	536884	0.885378	0.518682	0	0.119987	0.564926	2.41714	4.21948	5.12056	3.49934	1.96977	0.864093	0.864961	0.903263	1.39547	2.04367	2.51233	3.29552	5.76096	8.01395	7.90527	7.82899	8.8904	10.0963	8.37265	5.75717	3.96089	3.62295	5.9, 19.5, 21.3	3	0	0.304445	1.58283	8.49597	11.0634	13.4513	7.67505	6.24269	4.00612	3.80532	3.29815	4.0108	5.37884
H2AX_HUMAN	P16104	H2AX H2AFX	Histone H2AX (H2a/x) (Histone H2A.X)	143	15,145	475346	536884	0.885378	0.518682	0	0.119987	0.564926	2.41714	4.21948	5.12056	3.49934	1.96977	0.864093	0.864961	0.903263	1.39547	2.04367	2.51233	3.29552	5.76096	8.01395	7.90527	7.82899	8.8904	10.0963	8.37265	5.75717	3.96089	3.62295	5.9, 19.5, 21.3	3	0	0.304445	1.58283	8.49597	11.0634	13.4513	7.67505	6.24269	4.00612	3.80532	3.29815	4.0108	5.37884
H2AX_HUMAN	P16104	H2AX H2AFX	Histone H2AX (H2a/x) (Histone H2A.X)	143	15,145	475346	536884	0.885378	0.518682	0	0.119987	0.564926	2.41714	4.21948	5.12056	3.49934	1.96977	0.864093	0.864961	0.903263	1.39547	2.04367	2.51233	3.29552	5.76096	8.01395	7.90527	7.82899	8.8904	10.0963	8.37265	5.75717	3.96089	3.62295	5.9, 19.5, 21.3	3	0	0.304445	1.58283	8.49597	11.0634	13.4513	7.67505	6.24269	4.00612	3.80532	3.29815	4.0108	5.37884
H2AX_HUMAN	P16104	H2AX H2AFX	Histone H2AX (H2a/x) (Histone H2A.X)	143	15,145	475346	536884	0.885378	0.518682	0	0.119987	0.564926	2.41714	4.21948	5.12056	3.49934	1.96977	0.864093	0.864961	0.903263	1.39547	2.04367	2.51233	3.29552	5.76096	8.01395	7.90527	7.82899	8.8904	10.0963	8.37265	5.75717	3.96089	3.62295	5.9, 19.5, 21.3	3	0	0.304445	1.58283	8.49597	11.0634	13.4513	7.67505	6.24269	4.00612	3.80532	3.29815	4.0108	5.37884
H2B1A_HUMAN	Q96A08	H2BC1 HIST1H2BA TSH2B	Histone H2B type 1-A (Histone H2B, testis) (TSH2B.1) (hTSH2B) (Testis-specific histone H2B)	127	14,167	2.23717e+06	2.09352e+06	1.06861	0.551213	0.0405027	0.261418	0.696058	3.73385	5.76316	6.32552	3.969	2.10861	1.37519	0.990792	1.09094	1.50965	1.78415	2.20213	3.18321	6.86027	8.66752	8.46077	7.4999	7.32915	7.76931	6.4891	5.01466	3.95447	2.92067	5.7, 16.9, 19.7	3	0.102832	0.711103	1.77866	9.8922	12.7007	14.3443	8.77966	7.00788	5.67649	3.96295	3.17971	3.48556	3.9992
H2B1A_HUMAN	Q96A08	H2BC1 HIST1H2BA TSH2B	Histone H2B type 1-A (Histone H2B, testis) (TSH2B.1) (hTSH2B) (Testis-specific histone H2B)	127	14,167	2.23717e+06	2.09352e+06	1.06861	0.551213	0.0405027	0.261418	0.696058	3.73385	5.76316	6.32552	3.969	2.10861	1.37519	0.990792	1.09094	1.50965	1.78415	2.20213	3.18321	6.86027	8.66752	8.46077	7.4999	7.32915	7.76931	6.4891	5.01466	3.95447	2.92067	5.7, 16.9, 19.7	3	0.102832	0.711103	1.77866	9.8922	12.7007	14.3443	8.77966	7.00788	5.67649	3.96295	3.17971	3.48556	3.9992
H2B1A_HUMAN	Q96A08	H2BC1 HIST1H2BA TSH2B	Histone H2B type 1-A (Histone H2B, testis) (TSH2B.1) (hTSH2B) (Testis-specific histone H2B)	127	14,167	2.23717e+06	2.09352e+06	1.06861	0.551213	0.0405027	0.261418	0.696058	3.73385	5.76316	6.32552	3.969	2.10861	1.37519	0.990792	1.09094	1.50965	1.78415	2.20213	3.18321	6.86027	8.66752	8.46077	7.4999	7.32915	7.76931	6.4891	5.01466	3.95447	2.92067	5.7, 16.9, 19.7	3	0.102832	0.711103	1.77866	9.8922	12.7007	14.3443	8.77966	7.00788	5.67649	3.96295	3.17971	3.48556	3.9992
H2B1A_HUMAN	Q96A08	H2BC1 HIST1H2BA TSH2B	Histone H2B type 1-A (Histone H2B, testis) (TSH2B.1) (hTSH2B) (Testis-specific histone H2B)	127	14,167	2.23717e+06	2.09352e+06	1.06861	0.551213	0.0405027	0.261418	0.696058	3.73385	5.76316	6.32552	3.969	2.10861	1.37519	0.990792	1.09094	1.50965	1.78415	2.20213	3.18321	6.86027	8.66752	8.46077	7.4999	7.32915	7.76931	6.4891	5.01466	3.95447	2.92067	5.7, 16.9, 19.7	3	0.102832	0.711103	1.77866	9.8922	12.7007	14.3443	8.77966	7.00788	5.67649	3.96295	3.17971	3.48556	3.9992
H2B1B_HUMAN	P33778	H2BC3 H2BFF HIST1H2BB	Histone H2B type 1-B (H2B-clustered histone 3) (Histone H2B.1) (Histone H2B.f) (H2B/f)	126	13,950	2.6537e+06	2.76305e+06	0.960422	0.7906	0.0318985	0.205715	0.54792	2.94128	4.54061	4.98413	3.12739	1.66827	1.09011	0.787276	0.859472	1.38785	1.60561	2.18877	3.36805	7.25588	9.82711	9.42223	8.13621	8.04023	8.59587	7.59512	4.99295	3.95159	2.84848	5.7, 16.9, 19.7	3	0.0934362	0.646206	1.61611	8.98856	11.5406	13.0349	7.979	6.39254	5.18141	3.6241	2.88878	3.76675	4.23613
H2B1B_HUMAN	P33778	H2BC3 H2BFF HIST1H2BB	Histone H2B type 1-B (H2B-clustered histone 3) (Histone H2B.1) (Histone H2B.f) (H2B/f)	126	13,950	2.6537e+06	2.76305e+06	0.960422	0.7906	0.0318985	0.205715	0.54792	2.94128	4.54061	4.98413	3.12739	1.66827	1.09011	0.787276	0.859472	1.38785	1.60561	2.18877	3.36805	7.25588	9.82711	9.42223	8.13621	8.04023	8.59587	7.59512	4.99295	3.95159	2.84848	5.7, 16.9, 19.7	3	0.0934362	0.646206	1.61611	8.98856	11.5406	13.0349	7.979	6.39254	5.18141	3.6241	2.88878	3.76675	4.23613
H2B1B_HUMAN	P33778	H2BC3 H2BFF HIST1H2BB	Histone H2B type 1-B (H2B-clustered histone 3) (Histone H2B.1) (Histone H2B.f) (H2B/f)	126	13,950	2.6537e+06	2.76305e+06	0.960422	0.7906	0.0318985	0.205715	0.54792	2.94128	4.54061	4.98413	3.12739	1.66827	1.09011	0.787276	0.859472	1.38785	1.60561	2.18877	3.36805	7.25588	9.82711	9.42223	8.13621	8.04023	8.59587	7.59512	4.99295	3.95159	2.84848	5.7, 16.9, 19.7	3	0.0934362	0.646206	1.61611	8.98856	11.5406	13.0349	7.979	6.39254	5.18141	3.6241	2.88878	3.76675	4.23613
H2B1B_HUMAN	P33778	H2BC3 H2BFF HIST1H2BB	Histone H2B type 1-B (H2B-clustered histone 3) (Histone H2B.1) (Histone H2B.f) (H2B/f)	126	13,950	2.6537e+06	2.76305e+06	0.960422	0.7906	0.0318985	0.205715	0.54792	2.94128	4.54061	4.98413	3.12739	1.66827	1.09011	0.787276	0.859472	1.38785	1.60561	2.18877	3.36805	7.25588	9.82711	9.42223	8.13621	8.04023	8.59587	7.59512	4.99295	3.95159	2.84848	5.7, 16.9, 19.7	3	0.0934362	0.646206	1.61611	8.98856	11.5406	13.0349	7.979	6.39254	5.18141	3.6241	2.88878	3.76675	4.23613
H2B1C_HUMAN	P62807	H2BC4 H2BFL HIST1H2BC; H2BC6 H2BFH HIST1H2BE; H2BC7 H2BFG HIST1H2BF; H2BC8 H2BFA HIST1H2BG; H2BC10 H2BFK HIST1H2BI	Histone H2B type 1-C/E/F/G/I (Histone H2B.1 A) (Histone H2B.a) (H2B/a) (Histone H2B.g) (H2B/g) (Histone H2B.h) (H2B/h) (Histone H2B.k) (H2B/k) (Histone H2B.l) (H2B/l)	126	13,906	2.67509e+06	2.81821e+06	0.949216	0.726735	0.0314731	0.202964	0.540614	2.90221	4.55459	4.99221	3.16009	1.64606	1.07558	0.776756	0.84805	1.36953	1.58446	2.15992	3.28686	7.06998	9.57856	9.24762	8.08083	8.23165	8.8269	7.82869	5.07867	4.00852	2.91722	5.7, 16.9, 19.8	3	0.0932614	0.644979	1.61306	8.97164	11.6111	13.1025	8.05603	6.38045	5.17169	3.61733	2.88338	3.7597	4.22825
H2B1C_HUMAN	P62807	H2BC4 H2BFL HIST1H2BC; H2BC6 H2BFH HIST1H2BE; H2BC7 H2BFG HIST1H2BF; H2BC8 H2BFA HIST1H2BG; H2BC10 H2BFK HIST1H2BI	Histone H2B type 1-C/E/F/G/I (Histone H2B.1 A) (Histone H2B.a) (H2B/a) (Histone H2B.g) (H2B/g) (Histone H2B.h) (H2B/h) (Histone H2B.k) (H2B/k) (Histone H2B.l) (H2B/l)	126	13,906	2.67509e+06	2.81821e+06	0.949216	0.726735	0.0314731	0.202964	0.540614	2.90221	4.55459	4.99221	3.16009	1.64606	1.07558	0.776756	0.84805	1.36953	1.58446	2.15992	3.28686	7.06998	9.57856	9.24762	8.08083	8.23165	8.8269	7.82869	5.07867	4.00852	2.91722	5.7, 16.9, 19.8	3	0.0932614	0.644979	1.61306	8.97164	11.6111	13.1025	8.05603	6.38045	5.17169	3.61733	2.88338	3.7597	4.22825
H2B1C_HUMAN	P62807	H2BC4 H2BFL HIST1H2BC; H2BC6 H2BFH HIST1H2BE; H2BC7 H2BFG HIST1H2BF; H2BC8 H2BFA HIST1H2BG; H2BC10 H2BFK HIST1H2BI	Histone H2B type 1-C/E/F/G/I (Histone H2B.1 A) (Histone H2B.a) (H2B/a) (Histone H2B.g) (H2B/g) (Histone H2B.h) (H2B/h) (Histone H2B.k) (H2B/k) (Histone H2B.l) (H2B/l)	126	13,906	2.67509e+06	2.81821e+06	0.949216	0.726735	0.0314731	0.202964	0.540614	2.90221	4.55459	4.99221	3.16009	1.64606	1.07558	0.776756	0.84805	1.36953	1.58446	2.15992	3.28686	7.06998	9.57856	9.24762	8.08083	8.23165	8.8269	7.82869	5.07867	4.00852	2.91722	5.7, 16.9, 19.8	3	0.0932614	0.644979	1.61306	8.97164	11.6111	13.1025	8.05603	6.38045	5.17169	3.61733	2.88338	3.7597	4.22825
H2B1C_HUMAN	P62807	H2BC4 H2BFL HIST1H2BC; H2BC6 H2BFH HIST1H2BE; H2BC7 H2BFG HIST1H2BF; H2BC8 H2BFA HIST1H2BG; H2BC10 H2BFK HIST1H2BI	Histone H2B type 1-C/E/F/G/I (Histone H2B.1 A) (Histone H2B.a) (H2B/a) (Histone H2B.g) (H2B/g) (Histone H2B.h) (H2B/h) (Histone H2B.k) (H2B/k) (Histone H2B.l) (H2B/l)	126	13,906	2.67509e+06	2.81821e+06	0.949216	0.726735	0.0314731	0.202964	0.540614	2.90221	4.55459	4.99221	3.16009	1.64606	1.07558	0.776756	0.84805	1.36953	1.58446	2.15992	3.28686	7.06998	9.57856	9.24762	8.08083	8.23165	8.8269	7.82869	5.07867	4.00852	2.91722	5.7, 16.9, 19.8	3	0.0932614	0.644979	1.61306	8.97164	11.6111	13.1025	8.05603	6.38045	5.17169	3.61733	2.88338	3.7597	4.22825
H2B1D_HUMAN	P58876	H2BC5 H2BFB HIRIP2 HIST1H2BD	Histone H2B type 1-D (H2B-clustered histone 5) (HIRA-interacting protein 2) (Histone H2B.1 B) (Histone H2B.b) (H2B/b)	126	13,936	2.67509e+06	2.81821e+06	0.949216	0.726735	0.0314731	0.202964	0.540614	2.90221	4.55459	4.99221	3.16009	1.64606	1.07558	0.776756	0.84805	1.36953	1.58446	2.15992	3.28686	7.06998	9.57856	9.24762	8.08083	8.23165	8.8269	7.82869	5.07867	4.00852	2.91722	5.7, 16.9, 19.8	3	0.0932614	0.644979	1.61306	8.97164	11.6111	13.1025	8.05603	6.38045	5.17169	3.61733	2.88338	3.7597	4.22825
H2B1D_HUMAN	P58876	H2BC5 H2BFB HIRIP2 HIST1H2BD	Histone H2B type 1-D (H2B-clustered histone 5) (HIRA-interacting protein 2) (Histone H2B.1 B) (Histone H2B.b) (H2B/b)	126	13,936	2.67509e+06	2.81821e+06	0.949216	0.726735	0.0314731	0.202964	0.540614	2.90221	4.55459	4.99221	3.16009	1.64606	1.07558	0.776756	0.84805	1.36953	1.58446	2.15992	3.28686	7.06998	9.57856	9.24762	8.08083	8.23165	8.8269	7.82869	5.07867	4.00852	2.91722	5.7, 16.9, 19.8	3	0.0932614	0.644979	1.61306	8.97164	11.6111	13.1025	8.05603	6.38045	5.17169	3.61733	2.88338	3.7597	4.22825
H2B1D_HUMAN	P58876	H2BC5 H2BFB HIRIP2 HIST1H2BD	Histone H2B type 1-D (H2B-clustered histone 5) (HIRA-interacting protein 2) (Histone H2B.1 B) (Histone H2B.b) (H2B/b)	126	13,936	2.67509e+06	2.81821e+06	0.949216	0.726735	0.0314731	0.202964	0.540614	2.90221	4.55459	4.99221	3.16009	1.64606	1.07558	0.776756	0.84805	1.36953	1.58446	2.15992	3.28686	7.06998	9.57856	9.24762	8.08083	8.23165	8.8269	7.82869	5.07867	4.00852	2.91722	5.7, 16.9, 19.8	3	0.0932614	0.644979	1.61306	8.97164	11.6111	13.1025	8.05603	6.38045	5.17169	3.61733	2.88338	3.7597	4.22825
H2B1D_HUMAN	P58876	H2BC5 H2BFB HIRIP2 HIST1H2BD	Histone H2B type 1-D (H2B-clustered histone 5) (HIRA-interacting protein 2) (Histone H2B.1 B) (Histone H2B.b) (H2B/b)	126	13,936	2.67509e+06	2.81821e+06	0.949216	0.726735	0.0314731	0.202964	0.540614	2.90221	4.55459	4.99221	3.16009	1.64606	1.07558	0.776756	0.84805	1.36953	1.58446	2.15992	3.28686	7.06998	9.57856	9.24762	8.08083	8.23165	8.8269	7.82869	5.07867	4.00852	2.91722	5.7, 16.9, 19.8	3	0.0932614	0.644979	1.61306	8.97164	11.6111	13.1025	8.05603	6.38045	5.17169	3.61733	2.88338	3.7597	4.22825
H2B1H_HUMAN	Q93079	H2BC9 H2BFJ HIST1H2BH	Histone H2B type 1-H (H2B-clustered histone 9) (Histone H2B.j) (H2B/j)	126	13,892	2.67509e+06	2.81821e+06	0.949216	0.726735	0.0314731	0.202964	0.540614	2.90221	4.55459	4.99221	3.16009	1.64606	1.07558	0.776756	0.84805	1.36953	1.58446	2.15992	3.28686	7.06998	9.57856	9.24762	8.08083	8.23165	8.8269	7.82869	5.07867	4.00852	2.91722	5.7, 16.9, 19.8	3	0.0932614	0.644979	1.61306	8.97164	11.6111	13.1025	8.05603	6.38045	5.17169	3.61733	2.88338	3.7597	4.22825
H2B1H_HUMAN	Q93079	H2BC9 H2BFJ HIST1H2BH	Histone H2B type 1-H (H2B-clustered histone 9) (Histone H2B.j) (H2B/j)	126	13,892	2.67509e+06	2.81821e+06	0.949216	0.726735	0.0314731	0.202964	0.540614	2.90221	4.55459	4.99221	3.16009	1.64606	1.07558	0.776756	0.84805	1.36953	1.58446	2.15992	3.28686	7.06998	9.57856	9.24762	8.08083	8.23165	8.8269	7.82869	5.07867	4.00852	2.91722	5.7, 16.9, 19.8	3	0.0932614	0.644979	1.61306	8.97164	11.6111	13.1025	8.05603	6.38045	5.17169	3.61733	2.88338	3.7597	4.22825
H2B1H_HUMAN	Q93079	H2BC9 H2BFJ HIST1H2BH	Histone H2B type 1-H (H2B-clustered histone 9) (Histone H2B.j) (H2B/j)	126	13,892	2.67509e+06	2.81821e+06	0.949216	0.726735	0.0314731	0.202964	0.540614	2.90221	4.55459	4.99221	3.16009	1.64606	1.07558	0.776756	0.84805	1.36953	1.58446	2.15992	3.28686	7.06998	9.57856	9.24762	8.08083	8.23165	8.8269	7.82869	5.07867	4.00852	2.91722	5.7, 16.9, 19.8	3	0.0932614	0.644979	1.61306	8.97164	11.6111	13.1025	8.05603	6.38045	5.17169	3.61733	2.88338	3.7597	4.22825
H2B1H_HUMAN	Q93079	H2BC9 H2BFJ HIST1H2BH	Histone H2B type 1-H (H2B-clustered histone 9) (Histone H2B.j) (H2B/j)	126	13,892	2.67509e+06	2.81821e+06	0.949216	0.726735	0.0314731	0.202964	0.540614	2.90221	4.55459	4.99221	3.16009	1.64606	1.07558	0.776756	0.84805	1.36953	1.58446	2.15992	3.28686	7.06998	9.57856	9.24762	8.08083	8.23165	8.8269	7.82869	5.07867	4.00852	2.91722	5.7, 16.9, 19.8	3	0.0932614	0.644979	1.61306	8.97164	11.6111	13.1025	8.05603	6.38045	5.17169	3.61733	2.88338	3.7597	4.22825
H2B1J_HUMAN	P06899	H2BC11 H2BFR HIST1H2BJ	Histone H2B type 1-J (Histone H2B.1) (Histone H2B.r) (H2B/r)	126	13,904	2.6537e+06	2.76305e+06	0.960422	0.7906	0.0318985	0.205715	0.54792	2.94128	4.54061	4.98413	3.12739	1.66827	1.09011	0.787276	0.859472	1.38785	1.60561	2.18877	3.36805	7.25588	9.82711	9.42223	8.13621	8.04023	8.59587	7.59512	4.99295	3.95159	2.84848	5.7, 16.9, 19.7	3	0.0934362	0.646206	1.61611	8.98856	11.5406	13.0349	7.979	6.39254	5.18141	3.6241	2.88878	3.76675	4.23613
H2B1J_HUMAN	P06899	H2BC11 H2BFR HIST1H2BJ	Histone H2B type 1-J (Histone H2B.1) (Histone H2B.r) (H2B/r)	126	13,904	2.6537e+06	2.76305e+06	0.960422	0.7906	0.0318985	0.205715	0.54792	2.94128	4.54061	4.98413	3.12739	1.66827	1.09011	0.787276	0.859472	1.38785	1.60561	2.18877	3.36805	7.25588	9.82711	9.42223	8.13621	8.04023	8.59587	7.59512	4.99295	3.95159	2.84848	5.7, 16.9, 19.7	3	0.0934362	0.646206	1.61611	8.98856	11.5406	13.0349	7.979	6.39254	5.18141	3.6241	2.88878	3.76675	4.23613
H2B1J_HUMAN	P06899	H2BC11 H2BFR HIST1H2BJ	Histone H2B type 1-J (Histone H2B.1) (Histone H2B.r) (H2B/r)	126	13,904	2.6537e+06	2.76305e+06	0.960422	0.7906	0.0318985	0.205715	0.54792	2.94128	4.54061	4.98413	3.12739	1.66827	1.09011	0.787276	0.859472	1.38785	1.60561	2.18877	3.36805	7.25588	9.82711	9.42223	8.13621	8.04023	8.59587	7.59512	4.99295	3.95159	2.84848	5.7, 16.9, 19.7	3	0.0934362	0.646206	1.61611	8.98856	11.5406	13.0349	7.979	6.39254	5.18141	3.6241	2.88878	3.76675	4.23613
H2B1J_HUMAN	P06899	H2BC11 H2BFR HIST1H2BJ	Histone H2B type 1-J (Histone H2B.1) (Histone H2B.r) (H2B/r)	126	13,904	2.6537e+06	2.76305e+06	0.960422	0.7906	0.0318985	0.205715	0.54792	2.94128	4.54061	4.98413	3.12739	1.66827	1.09011	0.787276	0.859472	1.38785	1.60561	2.18877	3.36805	7.25588	9.82711	9.42223	8.13621	8.04023	8.59587	7.59512	4.99295	3.95159	2.84848	5.7, 16.9, 19.7	3	0.0934362	0.646206	1.61611	8.98856	11.5406	13.0349	7.979	6.39254	5.18141	3.6241	2.88878	3.76675	4.23613
H2B1K_HUMAN	O60814	H2BC12 H2BFT HIRIP1 HIST1H2BK	Histone H2B type 1-K (H2B K) (HIRA-interacting protein 1)	126	13,890	2.67509e+06	2.81821e+06	0.949216	0.726735	0.0314731	0.202964	0.540614	2.90221	4.55459	4.99221	3.16009	1.64606	1.07558	0.776756	0.84805	1.36953	1.58446	2.15992	3.28686	7.06998	9.57856	9.24762	8.08083	8.23165	8.8269	7.82869	5.07867	4.00852	2.91722	5.7, 16.9, 19.8	3	0.0932614	0.644979	1.61306	8.97164	11.6111	13.1025	8.05603	6.38045	5.17169	3.61733	2.88338	3.7597	4.22825
H2B1K_HUMAN	O60814	H2BC12 H2BFT HIRIP1 HIST1H2BK	Histone H2B type 1-K (H2B K) (HIRA-interacting protein 1)	126	13,890	2.67509e+06	2.81821e+06	0.949216	0.726735	0.0314731	0.202964	0.540614	2.90221	4.55459	4.99221	3.16009	1.64606	1.07558	0.776756	0.84805	1.36953	1.58446	2.15992	3.28686	7.06998	9.57856	9.24762	8.08083	8.23165	8.8269	7.82869	5.07867	4.00852	2.91722	5.7, 16.9, 19.8	3	0.0932614	0.644979	1.61306	8.97164	11.6111	13.1025	8.05603	6.38045	5.17169	3.61733	2.88338	3.7597	4.22825
H2B1K_HUMAN	O60814	H2BC12 H2BFT HIRIP1 HIST1H2BK	Histone H2B type 1-K (H2B K) (HIRA-interacting protein 1)	126	13,890	2.67509e+06	2.81821e+06	0.949216	0.726735	0.0314731	0.202964	0.540614	2.90221	4.55459	4.99221	3.16009	1.64606	1.07558	0.776756	0.84805	1.36953	1.58446	2.15992	3.28686	7.06998	9.57856	9.24762	8.08083	8.23165	8.8269	7.82869	5.07867	4.00852	2.91722	5.7, 16.9, 19.8	3	0.0932614	0.644979	1.61306	8.97164	11.6111	13.1025	8.05603	6.38045	5.17169	3.61733	2.88338	3.7597	4.22825
H2B1K_HUMAN	O60814	H2BC12 H2BFT HIRIP1 HIST1H2BK	Histone H2B type 1-K (H2B K) (HIRA-interacting protein 1)	126	13,890	2.67509e+06	2.81821e+06	0.949216	0.726735	0.0314731	0.202964	0.540614	2.90221	4.55459	4.99221	3.16009	1.64606	1.07558	0.776756	0.84805	1.36953	1.58446	2.15992	3.28686	7.06998	9.57856	9.24762	8.08083	8.23165	8.8269	7.82869	5.07867	4.00852	2.91722	5.7, 16.9, 19.8	3	0.0932614	0.644979	1.61306	8.97164	11.6111	13.1025	8.05603	6.38045	5.17169	3.61733	2.88338	3.7597	4.22825
H2B1L_HUMAN	Q99880	H2BC13 H2BFC HIST1H2BL	Histone H2B type 1-L (Histone H2B.c) (H2B/c)	126	13,952	2.67509e+06	2.81821e+06	0.949216	0.726735	0.0314731	0.202964	0.540614	2.90221	4.55459	4.99221	3.16009	1.64606	1.07558	0.776756	0.84805	1.36953	1.58446	2.15992	3.28686	7.06998	9.57856	9.24762	8.08083	8.23165	8.8269	7.82869	5.07867	4.00852	2.91722	5.7, 16.9, 19.8	3	0.0932614	0.644979	1.61306	8.97164	11.6111	13.1025	8.05603	6.38045	5.17169	3.61733	2.88338	3.7597	4.22825
H2B1L_HUMAN	Q99880	H2BC13 H2BFC HIST1H2BL	Histone H2B type 1-L (Histone H2B.c) (H2B/c)	126	13,952	2.67509e+06	2.81821e+06	0.949216	0.726735	0.0314731	0.202964	0.540614	2.90221	4.55459	4.99221	3.16009	1.64606	1.07558	0.776756	0.84805	1.36953	1.58446	2.15992	3.28686	7.06998	9.57856	9.24762	8.08083	8.23165	8.8269	7.82869	5.07867	4.00852	2.91722	5.7, 16.9, 19.8	3	0.0932614	0.644979	1.61306	8.97164	11.6111	13.1025	8.05603	6.38045	5.17169	3.61733	2.88338	3.7597	4.22825
H2B1L_HUMAN	Q99880	H2BC13 H2BFC HIST1H2BL	Histone H2B type 1-L (Histone H2B.c) (H2B/c)	126	13,952	2.67509e+06	2.81821e+06	0.949216	0.726735	0.0314731	0.202964	0.540614	2.90221	4.55459	4.99221	3.16009	1.64606	1.07558	0.776756	0.84805	1.36953	1.58446	2.15992	3.28686	7.06998	9.57856	9.24762	8.08083	8.23165	8.8269	7.82869	5.07867	4.00852	2.91722	5.7, 16.9, 19.8	3	0.0932614	0.644979	1.61306	8.97164	11.6111	13.1025	8.05603	6.38045	5.17169	3.61733	2.88338	3.7597	4.22825
H2B1L_HUMAN	Q99880	H2BC13 H2BFC HIST1H2BL	Histone H2B type 1-L (Histone H2B.c) (H2B/c)	126	13,952	2.67509e+06	2.81821e+06	0.949216	0.726735	0.0314731	0.202964	0.540614	2.90221	4.55459	4.99221	3.16009	1.64606	1.07558	0.776756	0.84805	1.36953	1.58446	2.15992	3.28686	7.06998	9.57856	9.24762	8.08083	8.23165	8.8269	7.82869	5.07867	4.00852	2.91722	5.7, 16.9, 19.8	3	0.0932614	0.644979	1.61306	8.97164	11.6111	13.1025	8.05603	6.38045	5.17169	3.61733	2.88338	3.7597	4.22825
H2B1M_HUMAN	Q99879	H2BC14 H2BFE HIST1H2BM	Histone H2B type 1-M (Histone H2B.e) (H2B/e)	126	13,989	2.67509e+06	2.81821e+06	0.949216	0.726735	0.0314731	0.202964	0.540614	2.90221	4.55459	4.99221	3.16009	1.64606	1.07558	0.776756	0.84805	1.36953	1.58446	2.15992	3.28686	7.06998	9.57856	9.24762	8.08083	8.23165	8.8269	7.82869	5.07867	4.00852	2.91722	5.7, 16.9, 19.8	3	0.0932614	0.644979	1.61306	8.97164	11.6111	13.1025	8.05603	6.38045	5.17169	3.61733	2.88338	3.7597	4.22825
H2B1M_HUMAN	Q99879	H2BC14 H2BFE HIST1H2BM	Histone H2B type 1-M (Histone H2B.e) (H2B/e)	126	13,989	2.67509e+06	2.81821e+06	0.949216	0.726735	0.0314731	0.202964	0.540614	2.90221	4.55459	4.99221	3.16009	1.64606	1.07558	0.776756	0.84805	1.36953	1.58446	2.15992	3.28686	7.06998	9.57856	9.24762	8.08083	8.23165	8.8269	7.82869	5.07867	4.00852	2.91722	5.7, 16.9, 19.8	3	0.0932614	0.644979	1.61306	8.97164	11.6111	13.1025	8.05603	6.38045	5.17169	3.61733	2.88338	3.7597	4.22825
H2B1M_HUMAN	Q99879	H2BC14 H2BFE HIST1H2BM	Histone H2B type 1-M (Histone H2B.e) (H2B/e)	126	13,989	2.67509e+06	2.81821e+06	0.949216	0.726735	0.0314731	0.202964	0.540614	2.90221	4.55459	4.99221	3.16009	1.64606	1.07558	0.776756	0.84805	1.36953	1.58446	2.15992	3.28686	7.06998	9.57856	9.24762	8.08083	8.23165	8.8269	7.82869	5.07867	4.00852	2.91722	5.7, 16.9, 19.8	3	0.0932614	0.644979	1.61306	8.97164	11.6111	13.1025	8.05603	6.38045	5.17169	3.61733	2.88338	3.7597	4.22825
H2B1M_HUMAN	Q99879	H2BC14 H2BFE HIST1H2BM	Histone H2B type 1-M (Histone H2B.e) (H2B/e)	126	13,989	2.67509e+06	2.81821e+06	0.949216	0.726735	0.0314731	0.202964	0.540614	2.90221	4.55459	4.99221	3.16009	1.64606	1.07558	0.776756	0.84805	1.36953	1.58446	2.15992	3.28686	7.06998	9.57856	9.24762	8.08083	8.23165	8.8269	7.82869	5.07867	4.00852	2.91722	5.7, 16.9, 19.8	3	0.0932614	0.644979	1.61306	8.97164	11.6111	13.1025	8.05603	6.38045	5.17169	3.61733	2.88338	3.7597	4.22825
H2B1N_HUMAN	Q99877	H2BC15 H2BFD HIST1H2BN	Histone H2B type 1-N (Histone H2B.d) (H2B/d)	126	13,922	2.67509e+06	2.81821e+06	0.949216	0.726735	0.0314731	0.202964	0.540614	2.90221	4.55459	4.99221	3.16009	1.64606	1.07558	0.776756	0.84805	1.36953	1.58446	2.15992	3.28686	7.06998	9.57856	9.24762	8.08083	8.23165	8.8269	7.82869	5.07867	4.00852	2.91722	5.7, 16.9, 19.8	3	0.0932614	0.644979	1.61306	8.97164	11.6111	13.1025	8.05603	6.38045	5.17169	3.61733	2.88338	3.7597	4.22825
H2B1N_HUMAN	Q99877	H2BC15 H2BFD HIST1H2BN	Histone H2B type 1-N (Histone H2B.d) (H2B/d)	126	13,922	2.67509e+06	2.81821e+06	0.949216	0.726735	0.0314731	0.202964	0.540614	2.90221	4.55459	4.99221	3.16009	1.64606	1.07558	0.776756	0.84805	1.36953	1.58446	2.15992	3.28686	7.06998	9.57856	9.24762	8.08083	8.23165	8.8269	7.82869	5.07867	4.00852	2.91722	5.7, 16.9, 19.8	3	0.0932614	0.644979	1.61306	8.97164	11.6111	13.1025	8.05603	6.38045	5.17169	3.61733	2.88338	3.7597	4.22825
H2B1N_HUMAN	Q99877	H2BC15 H2BFD HIST1H2BN	Histone H2B type 1-N (Histone H2B.d) (H2B/d)	126	13,922	2.67509e+06	2.81821e+06	0.949216	0.726735	0.0314731	0.202964	0.540614	2.90221	4.55459	4.99221	3.16009	1.64606	1.07558	0.776756	0.84805	1.36953	1.58446	2.15992	3.28686	7.06998	9.57856	9.24762	8.08083	8.23165	8.8269	7.82869	5.07867	4.00852	2.91722	5.7, 16.9, 19.8	3	0.0932614	0.644979	1.61306	8.97164	11.6111	13.1025	8.05603	6.38045	5.17169	3.61733	2.88338	3.7597	4.22825
H2B1N_HUMAN	Q99877	H2BC15 H2BFD HIST1H2BN	Histone H2B type 1-N (Histone H2B.d) (H2B/d)	126	13,922	2.67509e+06	2.81821e+06	0.949216	0.726735	0.0314731	0.202964	0.540614	2.90221	4.55459	4.99221	3.16009	1.64606	1.07558	0.776756	0.84805	1.36953	1.58446	2.15992	3.28686	7.06998	9.57856	9.24762	8.08083	8.23165	8.8269	7.82869	5.07867	4.00852	2.91722	5.7, 16.9, 19.8	3	0.0932614	0.644979	1.61306	8.97164	11.6111	13.1025	8.05603	6.38045	5.17169	3.61733	2.88338	3.7597	4.22825
H2B1O_HUMAN	P23527	H2BC17 H2BFH H2BFN HIST1H2BO	Histone H2B type 1-O (H2B-clustered histone 17) (Histone H2B.2) (Histone H2B.n) (H2B/n)	126	13,906	2.6537e+06	2.76305e+06	0.960422	0.7906	0.0318985	0.205715	0.54792	2.94128	4.54061	4.98413	3.12739	1.66827	1.09011	0.787276	0.859472	1.38785	1.60561	2.18877	3.36805	7.25588	9.82711	9.42223	8.13621	8.04023	8.59587	7.59512	4.99295	3.95159	2.84848	5.7, 16.9, 19.7	3	0.0934362	0.646206	1.61611	8.98856	11.5406	13.0349	7.979	6.39254	5.18141	3.6241	2.88878	3.76675	4.23613
H2B1O_HUMAN	P23527	H2BC17 H2BFH H2BFN HIST1H2BO	Histone H2B type 1-O (H2B-clustered histone 17) (Histone H2B.2) (Histone H2B.n) (H2B/n)	126	13,906	2.6537e+06	2.76305e+06	0.960422	0.7906	0.0318985	0.205715	0.54792	2.94128	4.54061	4.98413	3.12739	1.66827	1.09011	0.787276	0.859472	1.38785	1.60561	2.18877	3.36805	7.25588	9.82711	9.42223	8.13621	8.04023	8.59587	7.59512	4.99295	3.95159	2.84848	5.7, 16.9, 19.7	3	0.0934362	0.646206	1.61611	8.98856	11.5406	13.0349	7.979	6.39254	5.18141	3.6241	2.88878	3.76675	4.23613
H2B1O_HUMAN	P23527	H2BC17 H2BFH H2BFN HIST1H2BO	Histone H2B type 1-O (H2B-clustered histone 17) (Histone H2B.2) (Histone H2B.n) (H2B/n)	126	13,906	2.6537e+06	2.76305e+06	0.960422	0.7906	0.0318985	0.205715	0.54792	2.94128	4.54061	4.98413	3.12739	1.66827	1.09011	0.787276	0.859472	1.38785	1.60561	2.18877	3.36805	7.25588	9.82711	9.42223	8.13621	8.04023	8.59587	7.59512	4.99295	3.95159	2.84848	5.7, 16.9, 19.7	3	0.0934362	0.646206	1.61611	8.98856	11.5406	13.0349	7.979	6.39254	5.18141	3.6241	2.88878	3.76675	4.23613
H2B1O_HUMAN	P23527	H2BC17 H2BFH H2BFN HIST1H2BO	Histone H2B type 1-O (H2B-clustered histone 17) (Histone H2B.2) (Histone H2B.n) (H2B/n)	126	13,906	2.6537e+06	2.76305e+06	0.960422	0.7906	0.0318985	0.205715	0.54792	2.94128	4.54061	4.98413	3.12739	1.66827	1.09011	0.787276	0.859472	1.38785	1.60561	2.18877	3.36805	7.25588	9.82711	9.42223	8.13621	8.04023	8.59587	7.59512	4.99295	3.95159	2.84848	5.7, 16.9, 19.7	3	0.0934362	0.646206	1.61611	8.98856	11.5406	13.0349	7.979	6.39254	5.18141	3.6241	2.88878	3.76675	4.23613
H2B2E_HUMAN	Q16778	H2BC21 H2BFQ HIST2H2BE	Histone H2B type 2-E (H2B-clustered histone 21) (Histone H2B-GL105) (Histone H2B.q) (H2B/q)	126	13,920	2.6537e+06	2.76305e+06	0.960422	0.7906	0.0318985	0.205715	0.54792	2.94128	4.54061	4.98413	3.12739	1.66827	1.09011	0.787276	0.859472	1.38785	1.60561	2.18877	3.36805	7.25588	9.82711	9.42223	8.13621	8.04023	8.59587	7.59512	4.99295	3.95159	2.84848	5.7, 16.9, 19.7	3	0.0934362	0.646206	1.61611	8.98856	11.5406	13.0349	7.979	6.39254	5.18141	3.6241	2.88878	3.76675	4.23613
H2B2E_HUMAN	Q16778	H2BC21 H2BFQ HIST2H2BE	Histone H2B type 2-E (H2B-clustered histone 21) (Histone H2B-GL105) (Histone H2B.q) (H2B/q)	126	13,920	2.6537e+06	2.76305e+06	0.960422	0.7906	0.0318985	0.205715	0.54792	2.94128	4.54061	4.98413	3.12739	1.66827	1.09011	0.787276	0.859472	1.38785	1.60561	2.18877	3.36805	7.25588	9.82711	9.42223	8.13621	8.04023	8.59587	7.59512	4.99295	3.95159	2.84848	5.7, 16.9, 19.7	3	0.0934362	0.646206	1.61611	8.98856	11.5406	13.0349	7.979	6.39254	5.18141	3.6241	2.88878	3.76675	4.23613
H2B2E_HUMAN	Q16778	H2BC21 H2BFQ HIST2H2BE	Histone H2B type 2-E (H2B-clustered histone 21) (Histone H2B-GL105) (Histone H2B.q) (H2B/q)	126	13,920	2.6537e+06	2.76305e+06	0.960422	0.7906	0.0318985	0.205715	0.54792	2.94128	4.54061	4.98413	3.12739	1.66827	1.09011	0.787276	0.859472	1.38785	1.60561	2.18877	3.36805	7.25588	9.82711	9.42223	8.13621	8.04023	8.59587	7.59512	4.99295	3.95159	2.84848	5.7, 16.9, 19.7	3	0.0934362	0.646206	1.61611	8.98856	11.5406	13.0349	7.979	6.39254	5.18141	3.6241	2.88878	3.76675	4.23613
H2B2E_HUMAN	Q16778	H2BC21 H2BFQ HIST2H2BE	Histone H2B type 2-E (H2B-clustered histone 21) (Histone H2B-GL105) (Histone H2B.q) (H2B/q)	126	13,920	2.6537e+06	2.76305e+06	0.960422	0.7906	0.0318985	0.205715	0.54792	2.94128	4.54061	4.98413	3.12739	1.66827	1.09011	0.787276	0.859472	1.38785	1.60561	2.18877	3.36805	7.25588	9.82711	9.42223	8.13621	8.04023	8.59587	7.59512	4.99295	3.95159	2.84848	5.7, 16.9, 19.7	3	0.0934362	0.646206	1.61611	8.98856	11.5406	13.0349	7.979	6.39254	5.18141	3.6241	2.88878	3.76675	4.23613
H2B2F_HUMAN	Q5QNW6	H2BC18 HIST2H2BF	Histone H2B type 2-F (H2B-clustered histone 18)	126	13,920	2.67509e+06	2.81821e+06	0.949216	0.726735	0.0314731	0.202964	0.540614	2.90221	4.55459	4.99221	3.16009	1.64606	1.07558	0.776756	0.84805	1.36953	1.58446	2.15992	3.28686	7.06998	9.57856	9.24762	8.08083	8.23165	8.8269	7.82869	5.07867	4.00852	2.91722	5.7, 16.9, 19.8	3	0.0932614	0.644979	1.61306	8.97164	11.6111	13.1025	8.05603	6.38045	5.17169	3.61733	2.88338	3.7597	4.22825
H2B2F_HUMAN	Q5QNW6	H2BC18 HIST2H2BF	Histone H2B type 2-F (H2B-clustered histone 18)	126	13,920	2.67509e+06	2.81821e+06	0.949216	0.726735	0.0314731	0.202964	0.540614	2.90221	4.55459	4.99221	3.16009	1.64606	1.07558	0.776756	0.84805	1.36953	1.58446	2.15992	3.28686	7.06998	9.57856	9.24762	8.08083	8.23165	8.8269	7.82869	5.07867	4.00852	2.91722	5.7, 16.9, 19.8	3	0.0932614	0.644979	1.61306	8.97164	11.6111	13.1025	8.05603	6.38045	5.17169	3.61733	2.88338	3.7597	4.22825
H2B2F_HUMAN	Q5QNW6	H2BC18 HIST2H2BF	Histone H2B type 2-F (H2B-clustered histone 18)	126	13,920	2.67509e+06	2.81821e+06	0.949216	0.726735	0.0314731	0.202964	0.540614	2.90221	4.55459	4.99221	3.16009	1.64606	1.07558	0.776756	0.84805	1.36953	1.58446	2.15992	3.28686	7.06998	9.57856	9.24762	8.08083	8.23165	8.8269	7.82869	5.07867	4.00852	2.91722	5.7, 16.9, 19.8	3	0.0932614	0.644979	1.61306	8.97164	11.6111	13.1025	8.05603	6.38045	5.17169	3.61733	2.88338	3.7597	4.22825
H2B2F_HUMAN	Q5QNW6	H2BC18 HIST2H2BF	Histone H2B type 2-F (H2B-clustered histone 18)	126	13,920	2.67509e+06	2.81821e+06	0.949216	0.726735	0.0314731	0.202964	0.540614	2.90221	4.55459	4.99221	3.16009	1.64606	1.07558	0.776756	0.84805	1.36953	1.58446	2.15992	3.28686	7.06998	9.57856	9.24762	8.08083	8.23165	8.8269	7.82869	5.07867	4.00852	2.91722	5.7, 16.9, 19.8	3	0.0932614	0.644979	1.61306	8.97164	11.6111	13.1025	8.05603	6.38045	5.17169	3.61733	2.88338	3.7597	4.22825
H2B3B_HUMAN	Q8N257	H2BU1 HIST3H2BB	Histone H2B type 3-B (H2B type 12) (H2B.U histone 1)	126	13,908	2.6537e+06	2.76305e+06	0.960422	0.7906	0.0318985	0.205715	0.54792	2.94128	4.54061	4.98413	3.12739	1.66827	1.09011	0.787276	0.859472	1.38785	1.60561	2.18877	3.36805	7.25588	9.82711	9.42223	8.13621	8.04023	8.59587	7.59512	4.99295	3.95159	2.84848	5.7, 16.9, 19.7	3	0.0934362	0.646206	1.61611	8.98856	11.5406	13.0349	7.979	6.39254	5.18141	3.6241	2.88878	3.76675	4.23613
H2B3B_HUMAN	Q8N257	H2BU1 HIST3H2BB	Histone H2B type 3-B (H2B type 12) (H2B.U histone 1)	126	13,908	2.6537e+06	2.76305e+06	0.960422	0.7906	0.0318985	0.205715	0.54792	2.94128	4.54061	4.98413	3.12739	1.66827	1.09011	0.787276	0.859472	1.38785	1.60561	2.18877	3.36805	7.25588	9.82711	9.42223	8.13621	8.04023	8.59587	7.59512	4.99295	3.95159	2.84848	5.7, 16.9, 19.7	3	0.0934362	0.646206	1.61611	8.98856	11.5406	13.0349	7.979	6.39254	5.18141	3.6241	2.88878	3.76675	4.23613
H2B3B_HUMAN	Q8N257	H2BU1 HIST3H2BB	Histone H2B type 3-B (H2B type 12) (H2B.U histone 1)	126	13,908	2.6537e+06	2.76305e+06	0.960422	0.7906	0.0318985	0.205715	0.54792	2.94128	4.54061	4.98413	3.12739	1.66827	1.09011	0.787276	0.859472	1.38785	1.60561	2.18877	3.36805	7.25588	9.82711	9.42223	8.13621	8.04023	8.59587	7.59512	4.99295	3.95159	2.84848	5.7, 16.9, 19.7	3	0.0934362	0.646206	1.61611	8.98856	11.5406	13.0349	7.979	6.39254	5.18141	3.6241	2.88878	3.76675	4.23613
H2B3B_HUMAN	Q8N257	H2BU1 HIST3H2BB	Histone H2B type 3-B (H2B type 12) (H2B.U histone 1)	126	13,908	2.6537e+06	2.76305e+06	0.960422	0.7906	0.0318985	0.205715	0.54792	2.94128	4.54061	4.98413	3.12739	1.66827	1.09011	0.787276	0.859472	1.38785	1.60561	2.18877	3.36805	7.25588	9.82711	9.42223	8.13621	8.04023	8.59587	7.59512	4.99295	3.95159	2.84848	5.7, 16.9, 19.7	3	0.0934362	0.646206	1.61611	8.98856	11.5406	13.0349	7.979	6.39254	5.18141	3.6241	2.88878	3.76675	4.23613
H2BFS_HUMAN	P57053	H2BS1 H2BFS	Histone H2B type F-S (H2B.S histone 1) (Histone H2B.s) (H2B/s)	126	13,944	2.28148e+06	2.27796e+06	1.00155	0.988795	0.0393006	0.253619	0.675368	3.62351	5.68553	6.23134	3.94428	2.05492	1.3431	0.970045	1.0587	1.47342	1.74156	2.16104	3.11733	6.68442	8.46966	8.29647	7.48323	7.64141	8.16492	6.85097	5.09416	3.97433	2.96738	5.7, 17.6, 22.2	3	0.101902	0.70454	1.76232	9.80182	12.6854	14.314	8.79997	6.96992	5.65087	3.95303	3.15077	3.47025	3.98291
H2BFS_HUMAN	P57053	H2BS1 H2BFS	Histone H2B type F-S (H2B.S histone 1) (Histone H2B.s) (H2B/s)	126	13,944	2.28148e+06	2.27796e+06	1.00155	0.988795	0.0393006	0.253619	0.675368	3.62351	5.68553	6.23134	3.94428	2.05492	1.3431	0.970045	1.0587	1.47342	1.74156	2.16104	3.11733	6.68442	8.46966	8.29647	7.48323	7.64141	8.16492	6.85097	5.09416	3.97433	2.96738	5.7, 17.6, 22.2	3	0.101902	0.70454	1.76232	9.80182	12.6854	14.314	8.79997	6.96992	5.65087	3.95303	3.15077	3.47025	3.98291
H2BFS_HUMAN	P57053	H2BS1 H2BFS	Histone H2B type F-S (H2B.S histone 1) (Histone H2B.s) (H2B/s)	126	13,944	2.28148e+06	2.27796e+06	1.00155	0.988795	0.0393006	0.253619	0.675368	3.62351	5.68553	6.23134	3.94428	2.05492	1.3431	0.970045	1.0587	1.47342	1.74156	2.16104	3.11733	6.68442	8.46966	8.29647	7.48323	7.64141	8.16492	6.85097	5.09416	3.97433	2.96738	5.7, 17.6, 22.2	3	0.101902	0.70454	1.76232	9.80182	12.6854	14.314	8.79997	6.96992	5.65087	3.95303	3.15077	3.47025	3.98291
H2BFS_HUMAN	P57053	H2BS1 H2BFS	Histone H2B type F-S (H2B.S histone 1) (Histone H2B.s) (H2B/s)	126	13,944	2.28148e+06	2.27796e+06	1.00155	0.988795	0.0393006	0.253619	0.675368	3.62351	5.68553	6.23134	3.94428	2.05492	1.3431	0.970045	1.0587	1.47342	1.74156	2.16104	3.11733	6.68442	8.46966	8.29647	7.48323	7.64141	8.16492	6.85097	5.09416	3.97433	2.96738	5.7, 17.6, 22.2	3	0.101902	0.70454	1.76232	9.80182	12.6854	14.314	8.79997	6.96992	5.65087	3.95303	3.15077	3.47025	3.98291
HLAH_HUMAN	P01893	HLA-H HLAH	Putative HLA class I histocompatibility antigen, alpha chain H (HLA-12.4) (HLA-AR) (MHC class I antigen H)	362	40,892	416502	418832	0.994436	0.941075	0	0	0	0.0953353	0.528335	0.751051	1.90672	2.67871	3.718	4.54758	5.51433	6.37567	6.54086	7.44037	9.9037	11.0063	10.5537	7.60183	4.95409	3.96299	3.245	3.22428	2.15656	1.72578	1.56874	12, 16.3, 19.6	3	0	0	0	0.085433	0.320149	0.510824	1.85643	2.89225	4.17005	4.99021	5.58913	7.34676	9.11453
HLAH_HUMAN	P01893	HLA-H HLAH	Putative HLA class I histocompatibility antigen, alpha chain H (HLA-12.4) (HLA-AR) (MHC class I antigen H)	362	40,892	416502	418832	0.994436	0.941075	0	0	0	0.0953353	0.528335	0.751051	1.90672	2.67871	3.718	4.54758	5.51433	6.37567	6.54086	7.44037	9.9037	11.0063	10.5537	7.60183	4.95409	3.96299	3.245	3.22428	2.15656	1.72578	1.56874	12, 16.3, 19.6	3	0	0	0	0.085433	0.320149	0.510824	1.85643	2.89225	4.17005	4.99021	5.58913	7.34676	9.11453
HLAH_HUMAN	P01893	HLA-H HLAH	Putative HLA class I histocompatibility antigen, alpha chain H (HLA-12.4) (HLA-AR) (MHC class I antigen H)	362	40,892	416502	418832	0.994436	0.941075	0	0	0	0.0953353	0.528335	0.751051	1.90672	2.67871	3.718	4.54758	5.51433	6.37567	6.54086	7.44037	9.9037	11.0063	10.5537	7.60183	4.95409	3.96299	3.245	3.22428	2.15656	1.72578	1.56874	12, 16.3, 19.6	3	0	0	0	0.085433	0.320149	0.510824	1.85643	2.89225	4.17005	4.99021	5.58913	7.34676	9.11453
HLAH_HUMAN	P01893	HLA-H HLAH	Putative HLA class I histocompatibility antigen, alpha chain H (HLA-12.4) (HLA-AR) (MHC class I antigen H)	362	40,892	416502	418832	0.994436	0.941075	0	0	0	0.0953353	0.528335	0.751051	1.90672	2.67871	3.718	4.54758	5.51433	6.37567	6.54086	7.44037	9.9037	11.0063	10.5537	7.60183	4.95409	3.96299	3.245	3.22428	2.15656	1.72578	1.56874	12, 16.3, 19.6	3	0	0	0	0.085433	0.320149	0.510824	1.85643	2.89225	4.17005	4.99021	5.58913	7.34676	9.11453
HMGN2_HUMAN	P05204	HMGN2 HMG17	Non-histone chromosomal protein HMG-17 (High mobility group nucleosome-binding domain-containing protein 2)	90	9,393	1.46894e+06	315136	4.66127	0.00598464	1.4828	1.40063	1.22267	2.31246	2.15281	3.00625	1.83617	2.00856	1.03344	0.703007	0.30436	0.328591	0.462913	0.793581	1.73235	4.63164	10.6397	10.8591	10.3498	10.0479	11.691	10.0894	5.12194	3.02955	2.75936	17.3, 20.8	2	15.9712	15.5791	13.3995	13.8937	9.4782	10.4736	2.79206	2.73723	1.16033	0.803463	0.357606	0.384772	0.596217
HMGN2_HUMAN	P05204	HMGN2 HMG17	Non-histone chromosomal protein HMG-17 (High mobility group nucleosome-binding domain-containing protein 2)	90	9,393	1.46894e+06	315136	4.66127	0.00598464	1.4828	1.40063	1.22267	2.31246	2.15281	3.00625	1.83617	2.00856	1.03344	0.703007	0.30436	0.328591	0.462913	0.793581	1.73235	4.63164	10.6397	10.8591	10.3498	10.0479	11.691	10.0894	5.12194	3.02955	2.75936	17.3, 20.8	2	15.9712	15.5791	13.3995	13.8937	9.4782	10.4736	2.79206	2.73723	1.16033	0.803463	0.357606	0.384772	0.596217
HMGN2_HUMAN	P05204	HMGN2 HMG17	Non-histone chromosomal protein HMG-17 (High mobility group nucleosome-binding domain-containing protein 2)	90	9,393	1.46894e+06	315136	4.66127	0.00598464	1.4828	1.40063	1.22267	2.31246	2.15281	3.00625	1.83617	2.00856	1.03344	0.703007	0.30436	0.328591	0.462913	0.793581	1.73235	4.63164	10.6397	10.8591	10.3498	10.0479	11.691	10.0894	5.12194	3.02955	2.75936	17.3, 20.8	2	15.9712	15.5791	13.3995	13.8937	9.4782	10.4736	2.79206	2.73723	1.16033	0.803463	0.357606	0.384772	0.596217
HMGN2_HUMAN	P05204	HMGN2 HMG17	Non-histone chromosomal protein HMG-17 (High mobility group nucleosome-binding domain-containing protein 2)	90	9,393	1.46894e+06	315136	4.66127	0.00598464	1.4828	1.40063	1.22267	2.31246	2.15281	3.00625	1.83617	2.00856	1.03344	0.703007	0.30436	0.328591	0.462913	0.793581	1.73235	4.63164	10.6397	10.8591	10.3498	10.0479	11.691	10.0894	5.12194	3.02955	2.75936	17.3, 20.8	2	15.9712	15.5791	13.3995	13.8937	9.4782	10.4736	2.79206	2.73723	1.16033	0.803463	0.357606	0.384772	0.596217
HMGN4_HUMAN	O00479	HMGN4 HMG17L3 NHC	High mobility group nucleosome-binding domain-containing protein 4 (Non-histone chromosomal protein HMG-17-like 3) (Non-histone chromosomal protein)	90	9,539	487635	67955.7	7.17578	0.0316353	0.181267	0.870949	0.83098	0.750104	0.101216	1.42989	1.42989	1.32867	0	0	0	0	0	0	0.45185	6.9319	12.8384	14.3632	13.3448	13.9117	16.0032	10.749	4.27556	0.207406	0	17.6, 20.9	2	3.24512	20.0229	19.0846	17.8594	0.916352	5.87089	5.87089	4.95454	0	0	0	0	0
HMGN4_HUMAN	O00479	HMGN4 HMG17L3 NHC	High mobility group nucleosome-binding domain-containing protein 4 (Non-histone chromosomal protein HMG-17-like 3) (Non-histone chromosomal protein)	90	9,539	487635	67955.7	7.17578	0.0316353	0.181267	0.870949	0.83098	0.750104	0.101216	1.42989	1.42989	1.32867	0	0	0	0	0	0	0.45185	6.9319	12.8384	14.3632	13.3448	13.9117	16.0032	10.749	4.27556	0.207406	0	17.6, 20.9	2	3.24512	20.0229	19.0846	17.8594	0.916352	5.87089	5.87089	4.95454	0	0	0	0	0
HMGN4_HUMAN	O00479	HMGN4 HMG17L3 NHC	High mobility group nucleosome-binding domain-containing protein 4 (Non-histone chromosomal protein HMG-17-like 3) (Non-histone chromosomal protein)	90	9,539	487635	67955.7	7.17578	0.0316353	0.181267	0.870949	0.83098	0.750104	0.101216	1.42989	1.42989	1.32867	0	0	0	0	0	0	0.45185	6.9319	12.8384	14.3632	13.3448	13.9117	16.0032	10.749	4.27556	0.207406	0	17.6, 20.9	2	3.24512	20.0229	19.0846	17.8594	0.916352	5.87089	5.87089	4.95454	0	0	0	0	0
HMGN4_HUMAN	O00479	HMGN4 HMG17L3 NHC	High mobility group nucleosome-binding domain-containing protein 4 (Non-histone chromosomal protein HMG-17-like 3) (Non-histone chromosomal protein)	90	9,539	487635	67955.7	7.17578	0.0316353	0.181267	0.870949	0.83098	0.750104	0.101216	1.42989	1.42989	1.32867	0	0	0	0	0	0	0.45185	6.9319	12.8384	14.3632	13.3448	13.9117	16.0032	10.749	4.27556	0.207406	0	17.6, 20.9	2	3.24512	20.0229	19.0846	17.8594	0.916352	5.87089	5.87089	4.95454	0	0	0	0	0
HNRH3_HUMAN	P31942	HNRNPH3 HNRPH3	Heterogeneous nuclear ribonucleoprotein H3 (hnRNP H3) (Heterogeneous nuclear ribonucleoprotein 2H9) (hnRNP 2H9)	346	36,926	2.48522e+06	651891	3.81232	1.27212e-09	0.136928	0.241343	0.53181	2.46046	3.31475	3.80171	4.45787	4.92623	5.12621	3.85628	4.26134	5.17966	5.13515	4.14249	3.87807	5.248	7.12687	6.4358	6.38799	5.06069	5.12686	3.90385	3.40582	3.21069	2.64313	7.8, 12.6, 17.3, 19.9	4	0.292836	0.735161	1.86822	6.19524	7.43082	8.04627	7.75889	8.89875	9.04362	7.00439	6.19773	7.22711	6.95458
HNRH3_HUMAN	P31942	HNRNPH3 HNRPH3	Heterogeneous nuclear ribonucleoprotein H3 (hnRNP H3) (Heterogeneous nuclear ribonucleoprotein 2H9) (hnRNP 2H9)	346	36,926	2.48522e+06	651891	3.81232	1.27212e-09	0.136928	0.241343	0.53181	2.46046	3.31475	3.80171	4.45787	4.92623	5.12621	3.85628	4.26134	5.17966	5.13515	4.14249	3.87807	5.248	7.12687	6.4358	6.38799	5.06069	5.12686	3.90385	3.40582	3.21069	2.64313	7.8, 12.6, 17.3, 19.9	4	0.292836	0.735161	1.86822	6.19524	7.43082	8.04627	7.75889	8.89875	9.04362	7.00439	6.19773	7.22711	6.95458
HNRH3_HUMAN	P31942	HNRNPH3 HNRPH3	Heterogeneous nuclear ribonucleoprotein H3 (hnRNP H3) (Heterogeneous nuclear ribonucleoprotein 2H9) (hnRNP 2H9)	346	36,926	2.48522e+06	651891	3.81232	1.27212e-09	0.136928	0.241343	0.53181	2.46046	3.31475	3.80171	4.45787	4.92623	5.12621	3.85628	4.26134	5.17966	5.13515	4.14249	3.87807	5.248	7.12687	6.4358	6.38799	5.06069	5.12686	3.90385	3.40582	3.21069	2.64313	7.8, 12.6, 17.3, 19.9	4	0.292836	0.735161	1.86822	6.19524	7.43082	8.04627	7.75889	8.89875	9.04362	7.00439	6.19773	7.22711	6.95458
HNRH3_HUMAN	P31942	HNRNPH3 HNRPH3	Heterogeneous nuclear ribonucleoprotein H3 (hnRNP H3) (Heterogeneous nuclear ribonucleoprotein 2H9) (hnRNP 2H9)	346	36,926	2.48522e+06	651891	3.81232	1.27212e-09	0.136928	0.241343	0.53181	2.46046	3.31475	3.80171	4.45787	4.92623	5.12621	3.85628	4.26134	5.17966	5.13515	4.14249	3.87807	5.248	7.12687	6.4358	6.38799	5.06069	5.12686	3.90385	3.40582	3.21069	2.64313	7.8, 12.6, 17.3, 19.9	4	0.292836	0.735161	1.86822	6.19524	7.43082	8.04627	7.75889	8.89875	9.04362	7.00439	6.19773	7.22711	6.95458
HNRPQ_HUMAN	O60506	SYNCRIP HNRPQ NSAP1	Heterogeneous nuclear ribonucleoprotein Q (hnRNP Q) (Glycine- and tyrosine-rich RNA-binding protein) (GRY-RBP) (NS1-associated protein 1) (Synaptotagmin-binding, cytoplasmic RNA-interacting protein)	623	69,603	6.89129e+06	5.13141e+06	1.34296	0.000351176	0.109607	0.167	0.362222	2.05246	2.3656	2.51431	1.18652	1.11674	0.930194	0.695485	0.546047	0.800591	1.11463	1.43432	2.46781	6.4662	9.8423	10.6379	9.44787	8.15033	8.74441	7.65434	7.25549	6.89848	7.03917	5.5, 17.5, 22.1	3	0.173915	0.807923	3.28499	12.2557	13.5206	13.1097	6.45102	6.30268	5.34747	3.88019	2.70664	3.45355	4.47841
HNRPQ_HUMAN	O60506	SYNCRIP HNRPQ NSAP1	Heterogeneous nuclear ribonucleoprotein Q (hnRNP Q) (Glycine- and tyrosine-rich RNA-binding protein) (GRY-RBP) (NS1-associated protein 1) (Synaptotagmin-binding, cytoplasmic RNA-interacting protein)	623	69,603	6.89129e+06	5.13141e+06	1.34296	0.000351176	0.109607	0.167	0.362222	2.05246	2.3656	2.51431	1.18652	1.11674	0.930194	0.695485	0.546047	0.800591	1.11463	1.43432	2.46781	6.4662	9.8423	10.6379	9.44787	8.15033	8.74441	7.65434	7.25549	6.89848	7.03917	5.5, 17.5, 22.1	3	0.173915	0.807923	3.28499	12.2557	13.5206	13.1097	6.45102	6.30268	5.34747	3.88019	2.70664	3.45355	4.47841
HNRPQ_HUMAN	O60506	SYNCRIP HNRPQ NSAP1	Heterogeneous nuclear ribonucleoprotein Q (hnRNP Q) (Glycine- and tyrosine-rich RNA-binding protein) (GRY-RBP) (NS1-associated protein 1) (Synaptotagmin-binding, cytoplasmic RNA-interacting protein)	623	69,603	6.89129e+06	5.13141e+06	1.34296	0.000351176	0.109607	0.167	0.362222	2.05246	2.3656	2.51431	1.18652	1.11674	0.930194	0.695485	0.546047	0.800591	1.11463	1.43432	2.46781	6.4662	9.8423	10.6379	9.44787	8.15033	8.74441	7.65434	7.25549	6.89848	7.03917	5.5, 17.5, 22.1	3	0.173915	0.807923	3.28499	12.2557	13.5206	13.1097	6.45102	6.30268	5.34747	3.88019	2.70664	3.45355	4.47841
HNRPQ_HUMAN	O60506	SYNCRIP HNRPQ NSAP1	Heterogeneous nuclear ribonucleoprotein Q (hnRNP Q) (Glycine- and tyrosine-rich RNA-binding protein) (GRY-RBP) (NS1-associated protein 1) (Synaptotagmin-binding, cytoplasmic RNA-interacting protein)	623	69,603	6.89129e+06	5.13141e+06	1.34296	0.000351176	0.109607	0.167	0.362222	2.05246	2.3656	2.51431	1.18652	1.11674	0.930194	0.695485	0.546047	0.800591	1.11463	1.43432	2.46781	6.4662	9.8423	10.6379	9.44787	8.15033	8.74441	7.65434	7.25549	6.89848	7.03917	5.5, 17.5, 22.1	3	0.173915	0.807923	3.28499	12.2557	13.5206	13.1097	6.45102	6.30268	5.34747	3.88019	2.70664	3.45355	4.47841
HNRPR_HUMAN	O43390	HNRNPR HNRPR	Heterogeneous nuclear ribonucleoprotein R (hnRNP R)	633	70,943	5.54989e+06	4.69071e+06	1.18317	0.0386824	0.10331	0.0946077	0.138276	0.639507	0.697775	0.93553	0.841709	1.10519	1.13551	0.941682	0.859816	1.01862	1.34083	1.72708	2.57675	6.03534	9.29946	10.3562	10.01	9.2794	9.7113	8.65277	7.9113	7.41032	7.17769	17.7, 21.7	2	0.155979	0.336721	0.998276	4.42589	4.78417	6.19655	5.25369	6.61098	6.34096	5.0762	4.2892	5.17256	7.23218
HNRPR_HUMAN	O43390	HNRNPR HNRPR	Heterogeneous nuclear ribonucleoprotein R (hnRNP R)	633	70,943	5.54989e+06	4.69071e+06	1.18317	0.0386824	0.10331	0.0946077	0.138276	0.639507	0.697775	0.93553	0.841709	1.10519	1.13551	0.941682	0.859816	1.01862	1.34083	1.72708	2.57675	6.03534	9.29946	10.3562	10.01	9.2794	9.7113	8.65277	7.9113	7.41032	7.17769	17.7, 21.7	2	0.155979	0.336721	0.998276	4.42589	4.78417	6.19655	5.25369	6.61098	6.34096	5.0762	4.2892	5.17256	7.23218
HNRPR_HUMAN	O43390	HNRNPR HNRPR	Heterogeneous nuclear ribonucleoprotein R (hnRNP R)	633	70,943	5.54989e+06	4.69071e+06	1.18317	0.0386824	0.10331	0.0946077	0.138276	0.639507	0.697775	0.93553	0.841709	1.10519	1.13551	0.941682	0.859816	1.01862	1.34083	1.72708	2.57675	6.03534	9.29946	10.3562	10.01	9.2794	9.7113	8.65277	7.9113	7.41032	7.17769	17.7, 21.7	2	0.155979	0.336721	0.998276	4.42589	4.78417	6.19655	5.25369	6.61098	6.34096	5.0762	4.2892	5.17256	7.23218
HNRPR_HUMAN	O43390	HNRNPR HNRPR	Heterogeneous nuclear ribonucleoprotein R (hnRNP R)	633	70,943	5.54989e+06	4.69071e+06	1.18317	0.0386824	0.10331	0.0946077	0.138276	0.639507	0.697775	0.93553	0.841709	1.10519	1.13551	0.941682	0.859816	1.01862	1.34083	1.72708	2.57675	6.03534	9.29946	10.3562	10.01	9.2794	9.7113	8.65277	7.9113	7.41032	7.17769	17.7, 21.7	2	0.155979	0.336721	0.998276	4.42589	4.78417	6.19655	5.25369	6.61098	6.34096	5.0762	4.2892	5.17256	7.23218
HNRPU_HUMAN	Q00839	HNRNPU C1orf199 HNRPU SAFA U21.1	Heterogeneous nuclear ribonucleoprotein U (hnRNP U) (GRIP120) (Nuclear p120 ribonucleoprotein) (Scaffold-attachment factor A) (SAF-A) (p120) (pp120)	825	90,584	2.73544e+07	1.5581e+07	1.75562	4.65665e-07	0.164236	0.257021	0.579944	1.45668	2.12586	2.27658	1.61885	1.01511	0.650115	0.449541	0.412855	0.597173	0.829426	1.09186	2.85304	9.43439	13.0054	13.7323	9.99189	9.01739	8.10133	6.9802	5.21433	4.48465	3.65988	17.2, 20.5	2	0.120773	0.419652	1.3032	5.1498	8.32807	11.1523	10.1447	8.63831	6.14622	4.08326	2.93555	3.49327	4.33782
HNRPU_HUMAN	Q00839	HNRNPU C1orf199 HNRPU SAFA U21.1	Heterogeneous nuclear ribonucleoprotein U (hnRNP U) (GRIP120) (Nuclear p120 ribonucleoprotein) (Scaffold-attachment factor A) (SAF-A) (p120) (pp120)	825	90,584	2.73544e+07	1.5581e+07	1.75562	4.65665e-07	0.164236	0.257021	0.579944	1.45668	2.12586	2.27658	1.61885	1.01511	0.650115	0.449541	0.412855	0.597173	0.829426	1.09186	2.85304	9.43439	13.0054	13.7323	9.99189	9.01739	8.10133	6.9802	5.21433	4.48465	3.65988	17.2, 20.5	2	0.120773	0.419652	1.3032	5.1498	8.32807	11.1523	10.1447	8.63831	6.14622	4.08326	2.93555	3.49327	4.33782
HNRPU_HUMAN	Q00839	HNRNPU C1orf199 HNRPU SAFA U21.1	Heterogeneous nuclear ribonucleoprotein U (hnRNP U) (GRIP120) (Nuclear p120 ribonucleoprotein) (Scaffold-attachment factor A) (SAF-A) (p120) (pp120)	825	90,584	2.73544e+07	1.5581e+07	1.75562	4.65665e-07	0.164236	0.257021	0.579944	1.45668	2.12586	2.27658	1.61885	1.01511	0.650115	0.449541	0.412855	0.597173	0.829426	1.09186	2.85304	9.43439	13.0054	13.7323	9.99189	9.01739	8.10133	6.9802	5.21433	4.48465	3.65988	17.2, 20.5	2	0.120773	0.419652	1.3032	5.1498	8.32807	11.1523	10.1447	8.63831	6.14622	4.08326	2.93555	3.49327	4.33782
HNRPU_HUMAN	Q00839	HNRNPU C1orf199 HNRPU SAFA U21.1	Heterogeneous nuclear ribonucleoprotein U (hnRNP U) (GRIP120) (Nuclear p120 ribonucleoprotein) (Scaffold-attachment factor A) (SAF-A) (p120) (pp120)	825	90,584	2.73544e+07	1.5581e+07	1.75562	4.65665e-07	0.164236	0.257021	0.579944	1.45668	2.12586	2.27658	1.61885	1.01511	0.650115	0.449541	0.412855	0.597173	0.829426	1.09186	2.85304	9.43439	13.0054	13.7323	9.99189	9.01739	8.10133	6.9802	5.21433	4.48465	3.65988	17.2, 20.5	2	0.120773	0.419652	1.3032	5.1498	8.32807	11.1523	10.1447	8.63831	6.14622	4.08326	2.93555	3.49327	4.33782
K1522_HUMAN	Q9P206	KIAA1522	Uncharacterized protein KIAA1522	1035	107,095	20835.1	40267	0.517423	8.60327e-06	8.77253	8.81806	6.59192	2.9697	0	0	0	0	3.53823	3.53823	3.53823	0	0	0	0	0	3.44111	3.44111	3.44111	5.76569	10.7219	13.3694	10.9756	6.01939	5.05779	1.6, 10, 17.4, 22.1	4	8.76576	10.8568	8.42607	5.01296	0	0	0	0	15.2824	15.2824	15.2824	0	0
K1522_HUMAN	Q9P206	KIAA1522	Uncharacterized protein KIAA1522	1035	107,095	20835.1	40267	0.517423	8.60327e-06	8.77253	8.81806	6.59192	2.9697	0	0	0	0	3.53823	3.53823	3.53823	0	0	0	0	0	3.44111	3.44111	3.44111	5.76569	10.7219	13.3694	10.9756	6.01939	5.05779	1.6, 10, 17.4, 22.1	4	8.76576	10.8568	8.42607	5.01296	0	0	0	0	15.2824	15.2824	15.2824	0	0
K1522_HUMAN	Q9P206	KIAA1522	Uncharacterized protein KIAA1522	1035	107,095	20835.1	40267	0.517423	8.60327e-06	8.77253	8.81806	6.59192	2.9697	0	0	0	0	3.53823	3.53823	3.53823	0	0	0	0	0	3.44111	3.44111	3.44111	5.76569	10.7219	13.3694	10.9756	6.01939	5.05779	1.6, 10, 17.4, 22.1	4	8.76576	10.8568	8.42607	5.01296	0	0	0	0	15.2824	15.2824	15.2824	0	0
K1522_HUMAN	Q9P206	KIAA1522	Uncharacterized protein KIAA1522	1035	107,095	20835.1	40267	0.517423	8.60327e-06	8.77253	8.81806	6.59192	2.9697	0	0	0	0	3.53823	3.53823	3.53823	0	0	0	0	0	3.44111	3.44111	3.44111	5.76569	10.7219	13.3694	10.9756	6.01939	5.05779	1.6, 10, 17.4, 22.1	4	8.76576	10.8568	8.42607	5.01296	0	0	0	0	15.2824	15.2824	15.2824	0	0
K1C9_HUMAN	P35527	KRT9	Keratin, type I cytoskeletal 9 (Cytokeratin-9) (CK-9) (Keratin-9) (K9)	623	62,064	880403	716755	1.22832	0.418588	7.55361	5.7354	2.61872	5.50184	5.64493	5.2269	1.36437	1.05534	0.998878	1.08586	0.843398	1.35839	1.62819	1.63806	2.05182	2.49999	4.57399	3.99336	5.11447	4.28927	4.17143	3.72713	5.05919	9.80796	12.4575	1.4, 4.8, 19.7, 24.8	4	7.86471	6.58396	3.94045	5.61805	5.38116	4.79468	1.82625	1.88721	1.80198	1.93836	1.02209	1.77869	2.45781
K1C9_HUMAN	P35527	KRT9	Keratin, type I cytoskeletal 9 (Cytokeratin-9) (CK-9) (Keratin-9) (K9)	623	62,064	880403	716755	1.22832	0.418588	7.55361	5.7354	2.61872	5.50184	5.64493	5.2269	1.36437	1.05534	0.998878	1.08586	0.843398	1.35839	1.62819	1.63806	2.05182	2.49999	4.57399	3.99336	5.11447	4.28927	4.17143	3.72713	5.05919	9.80796	12.4575	1.4, 4.8, 19.7, 24.8	4	7.86471	6.58396	3.94045	5.61805	5.38116	4.79468	1.82625	1.88721	1.80198	1.93836	1.02209	1.77869	2.45781
K1C9_HUMAN	P35527	KRT9	Keratin, type I cytoskeletal 9 (Cytokeratin-9) (CK-9) (Keratin-9) (K9)	623	62,064	880403	716755	1.22832	0.418588	7.55361	5.7354	2.61872	5.50184	5.64493	5.2269	1.36437	1.05534	0.998878	1.08586	0.843398	1.35839	1.62819	1.63806	2.05182	2.49999	4.57399	3.99336	5.11447	4.28927	4.17143	3.72713	5.05919	9.80796	12.4575	1.4, 4.8, 19.7, 24.8	4	7.86471	6.58396	3.94045	5.61805	5.38116	4.79468	1.82625	1.88721	1.80198	1.93836	1.02209	1.77869	2.45781
K1C9_HUMAN	P35527	KRT9	Keratin, type I cytoskeletal 9 (Cytokeratin-9) (CK-9) (Keratin-9) (K9)	623	62,064	880403	716755	1.22832	0.418588	7.55361	5.7354	2.61872	5.50184	5.64493	5.2269	1.36437	1.05534	0.998878	1.08586	0.843398	1.35839	1.62819	1.63806	2.05182	2.49999	4.57399	3.99336	5.11447	4.28927	4.17143	3.72713	5.05919	9.80796	12.4575	1.4, 4.8, 19.7, 24.8	4	7.86471	6.58396	3.94045	5.61805	5.38116	4.79468	1.82625	1.88721	1.80198	1.93836	1.02209	1.77869	2.45781
L10K_HUMAN	Q9UNZ5	C19orf53 HSPC023	Leydig cell tumor 10 kDa protein homolog	99	10,577	220814	164527	1.34211	0.526437	0.998696	0.665797	0.282046	0	0.503812	0.849448	1.21431	0.930397	0.724029	0.448948	0.356692	0.369185	0.2794	0.364218	1.3846	6.04697	9.74747	9.66653	8.94512	12.4278	14.226	13.4577	7.73402	5.25439	3.12247	17, 21.1	2	3.12804	2.08536	1.17897	0	1.78518	3.31066	5.12566	4.62991	4.05496	2.91287	2.16664	2.19326	1.52036
L10K_HUMAN	Q9UNZ5	C19orf53 HSPC023	Leydig cell tumor 10 kDa protein homolog	99	10,577	220814	164527	1.34211	0.526437	0.998696	0.665797	0.282046	0	0.503812	0.849448	1.21431	0.930397	0.724029	0.448948	0.356692	0.369185	0.2794	0.364218	1.3846	6.04697	9.74747	9.66653	8.94512	12.4278	14.226	13.4577	7.73402	5.25439	3.12247	17, 21.1	2	3.12804	2.08536	1.17897	0	1.78518	3.31066	5.12566	4.62991	4.05496	2.91287	2.16664	2.19326	1.52036
L10K_HUMAN	Q9UNZ5	C19orf53 HSPC023	Leydig cell tumor 10 kDa protein homolog	99	10,577	220814	164527	1.34211	0.526437	0.998696	0.665797	0.282046	0	0.503812	0.849448	1.21431	0.930397	0.724029	0.448948	0.356692	0.369185	0.2794	0.364218	1.3846	6.04697	9.74747	9.66653	8.94512	12.4278	14.226	13.4577	7.73402	5.25439	3.12247	17, 21.1	2	3.12804	2.08536	1.17897	0	1.78518	3.31066	5.12566	4.62991	4.05496	2.91287	2.16664	2.19326	1.52036
L10K_HUMAN	Q9UNZ5	C19orf53 HSPC023	Leydig cell tumor 10 kDa protein homolog	99	10,577	220814	164527	1.34211	0.526437	0.998696	0.665797	0.282046	0	0.503812	0.849448	1.21431	0.930397	0.724029	0.448948	0.356692	0.369185	0.2794	0.364218	1.3846	6.04697	9.74747	9.66653	8.94512	12.4278	14.226	13.4577	7.73402	5.25439	3.12247	17, 21.1	2	3.12804	2.08536	1.17897	0	1.78518	3.31066	5.12566	4.62991	4.05496	2.91287	2.16664	2.19326	1.52036
LARP4_HUMAN	Q71RC2	LARP4 PP13296	La-related protein 4 (La ribonucleoprotein domain family member 4)	724	80,596	410430	332543	1.23421	0.23993	0.365059	0.384342	0.55107	0.409638	0.268669	0	0.609	1.36828	2.81007	3.06039	3.04079	2.73241	2.91394	4.08841	5.37999	8.12875	9.23292	10.2122	9.21144	8.20294	6.74063	5.49641	5.282	4.73106	4.77961	10.1, 17.7, 25	3	0.648957	0.976106	1.44928	1.16491	0.621439	0	1.55846	4.80044	13.0966	16.3592	15.1801	9.62242	6.28273
LARP4_HUMAN	Q71RC2	LARP4 PP13296	La-related protein 4 (La ribonucleoprotein domain family member 4)	724	80,596	410430	332543	1.23421	0.23993	0.365059	0.384342	0.55107	0.409638	0.268669	0	0.609	1.36828	2.81007	3.06039	3.04079	2.73241	2.91394	4.08841	5.37999	8.12875	9.23292	10.2122	9.21144	8.20294	6.74063	5.49641	5.282	4.73106	4.77961	10.1, 17.7, 25	3	0.648957	0.976106	1.44928	1.16491	0.621439	0	1.55846	4.80044	13.0966	16.3592	15.1801	9.62242	6.28273
LARP4_HUMAN	Q71RC2	LARP4 PP13296	La-related protein 4 (La ribonucleoprotein domain family member 4)	724	80,596	410430	332543	1.23421	0.23993	0.365059	0.384342	0.55107	0.409638	0.268669	0	0.609	1.36828	2.81007	3.06039	3.04079	2.73241	2.91394	4.08841	5.37999	8.12875	9.23292	10.2122	9.21144	8.20294	6.74063	5.49641	5.282	4.73106	4.77961	10.1, 17.7, 25	3	0.648957	0.976106	1.44928	1.16491	0.621439	0	1.55846	4.80044	13.0966	16.3592	15.1801	9.62242	6.28273
LARP4_HUMAN	Q71RC2	LARP4 PP13296	La-related protein 4 (La ribonucleoprotein domain family member 4)	724	80,596	410430	332543	1.23421	0.23993	0.365059	0.384342	0.55107	0.409638	0.268669	0	0.609	1.36828	2.81007	3.06039	3.04079	2.73241	2.91394	4.08841	5.37999	8.12875	9.23292	10.2122	9.21144	8.20294	6.74063	5.49641	5.282	4.73106	4.77961	10.1, 17.7, 25	3	0.648957	0.976106	1.44928	1.16491	0.621439	0	1.55846	4.80044	13.0966	16.3592	15.1801	9.62242	6.28273
LC7L3_HUMAN	O95232	LUC7L3 CREAP1 CROP O48	Luc7-like protein 3 (Cisplatin resistance-associated-overexpressed protein) (Luc7A) (Okadaic acid-inducible phosphoprotein OA48-18) (cAMP regulatory element-associated protein 1) (CRE-associated protein 1) (CREAP-1)	432	51,466	2.24526e+06	1.19695e+06	1.87581	0.00108625	0.0261095	0.0850902	0.196058	0.574534	1.80722	2.78125	4.75344	5.60123	6.06859	4.93839	4.04211	3.67928	3.29707	2.67023	2.94561	5.78308	8.40967	9.18591	7.44972	7.0818	6.45588	5.15866	2.89392	2.04189	2.07325	8.9, 17.3, 19.2	3	0.0481297	0.309999	0.802358	2.12835	3.77856	4.70972	7.04395	9.22933	11.5628	10.7673	8.87359	8.19607	7.28166
LC7L3_HUMAN	O95232	LUC7L3 CREAP1 CROP O48	Luc7-like protein 3 (Cisplatin resistance-associated-overexpressed protein) (Luc7A) (Okadaic acid-inducible phosphoprotein OA48-18) (cAMP regulatory element-associated protein 1) (CRE-associated protein 1) (CREAP-1)	432	51,466	2.24526e+06	1.19695e+06	1.87581	0.00108625	0.0261095	0.0850902	0.196058	0.574534	1.80722	2.78125	4.75344	5.60123	6.06859	4.93839	4.04211	3.67928	3.29707	2.67023	2.94561	5.78308	8.40967	9.18591	7.44972	7.0818	6.45588	5.15866	2.89392	2.04189	2.07325	8.9, 17.3, 19.2	3	0.0481297	0.309999	0.802358	2.12835	3.77856	4.70972	7.04395	9.22933	11.5628	10.7673	8.87359	8.19607	7.28166
LC7L3_HUMAN	O95232	LUC7L3 CREAP1 CROP O48	Luc7-like protein 3 (Cisplatin resistance-associated-overexpressed protein) (Luc7A) (Okadaic acid-inducible phosphoprotein OA48-18) (cAMP regulatory element-associated protein 1) (CRE-associated protein 1) (CREAP-1)	432	51,466	2.24526e+06	1.19695e+06	1.87581	0.00108625	0.0261095	0.0850902	0.196058	0.574534	1.80722	2.78125	4.75344	5.60123	6.06859	4.93839	4.04211	3.67928	3.29707	2.67023	2.94561	5.78308	8.40967	9.18591	7.44972	7.0818	6.45588	5.15866	2.89392	2.04189	2.07325	8.9, 17.3, 19.2	3	0.0481297	0.309999	0.802358	2.12835	3.77856	4.70972	7.04395	9.22933	11.5628	10.7673	8.87359	8.19607	7.28166
LC7L3_HUMAN	O95232	LUC7L3 CREAP1 CROP O48	Luc7-like protein 3 (Cisplatin resistance-associated-overexpressed protein) (Luc7A) (Okadaic acid-inducible phosphoprotein OA48-18) (cAMP regulatory element-associated protein 1) (CRE-associated protein 1) (CREAP-1)	432	51,466	2.24526e+06	1.19695e+06	1.87581	0.00108625	0.0261095	0.0850902	0.196058	0.574534	1.80722	2.78125	4.75344	5.60123	6.06859	4.93839	4.04211	3.67928	3.29707	2.67023	2.94561	5.78308	8.40967	9.18591	7.44972	7.0818	6.45588	5.15866	2.89392	2.04189	2.07325	8.9, 17.3, 19.2	3	0.0481297	0.309999	0.802358	2.12835	3.77856	4.70972	7.04395	9.22933	11.5628	10.7673	8.87359	8.19607	7.28166
LIPB2_HUMAN	Q8ND30	PPFIBP2	Liprin-beta-2 (Protein tyrosine phosphatase receptor type f polypeptide-interacting protein-binding protein 2) (PTPRF-interacting protein-binding protein 2)	876	98,544	26887.3	6283.12	4.2793	0.0155231	0	0	0	0	0	0	0	0	3.31181	3.31181	3.31181	1.91564	1.91564	3.49019	5.54242	9.92219	12.3707	11.0438	10.7053	9.39514	8.52716	5.9989	4.55414	2.78115	1.90226	10.5, 18.4, 22.7	3	0	0	0	0	0	0	0	0	10.8713	10.8713	10.8713	6.24735	6.24735
LIPB2_HUMAN	Q8ND30	PPFIBP2	Liprin-beta-2 (Protein tyrosine phosphatase receptor type f polypeptide-interacting protein-binding protein 2) (PTPRF-interacting protein-binding protein 2)	876	98,544	26887.3	6283.12	4.2793	0.0155231	0	0	0	0	0	0	0	0	3.31181	3.31181	3.31181	1.91564	1.91564	3.49019	5.54242	9.92219	12.3707	11.0438	10.7053	9.39514	8.52716	5.9989	4.55414	2.78115	1.90226	10.5, 18.4, 22.7	3	0	0	0	0	0	0	0	0	10.8713	10.8713	10.8713	6.24735	6.24735
LIPB2_HUMAN	Q8ND30	PPFIBP2	Liprin-beta-2 (Protein tyrosine phosphatase receptor type f polypeptide-interacting protein-binding protein 2) (PTPRF-interacting protein-binding protein 2)	876	98,544	26887.3	6283.12	4.2793	0.0155231	0	0	0	0	0	0	0	0	3.31181	3.31181	3.31181	1.91564	1.91564	3.49019	5.54242	9.92219	12.3707	11.0438	10.7053	9.39514	8.52716	5.9989	4.55414	2.78115	1.90226	10.5, 18.4, 22.7	3	0	0	0	0	0	0	0	0	10.8713	10.8713	10.8713	6.24735	6.24735
LIPB2_HUMAN	Q8ND30	PPFIBP2	Liprin-beta-2 (Protein tyrosine phosphatase receptor type f polypeptide-interacting protein-binding protein 2) (PTPRF-interacting protein-binding protein 2)	876	98,544	26887.3	6283.12	4.2793	0.0155231	0	0	0	0	0	0	0	0	3.31181	3.31181	3.31181	1.91564	1.91564	3.49019	5.54242	9.92219	12.3707	11.0438	10.7053	9.39514	8.52716	5.9989	4.55414	2.78115	1.90226	10.5, 18.4, 22.7	3	0	0	0	0	0	0	0	0	10.8713	10.8713	10.8713	6.24735	6.24735
MFNG_HUMAN	O00587	MFNG	Beta-1,3-N-acetylglucosaminyltransferase manic fringe (EC 2.4.1.222) (O-fucosylpeptide 3-beta-N-acetylglucosaminyltransferase)	321	36,202	178566	140718	1.26896	0.0269938	0	0	0	0	0	1.89197	11.9157	11.9157	13.0691	5.50544	5.50544	2.46014	3.25446	5.71117	7.45741	6.53954	4.08283	2.33659	3.81565	3.81565	3.81565	0	1.0713	2.33451	3.50176	8.3, 15.1, 20.1, 24.9	4	0	0	0	0	0	2.17378	13.7762	13.7762	15.4619	6.44394	6.44394	2.5845	4.48287
MFNG_HUMAN	O00587	MFNG	Beta-1,3-N-acetylglucosaminyltransferase manic fringe (EC 2.4.1.222) (O-fucosylpeptide 3-beta-N-acetylglucosaminyltransferase)	321	36,202	178566	140718	1.26896	0.0269938	0	0	0	0	0	1.89197	11.9157	11.9157	13.0691	5.50544	5.50544	2.46014	3.25446	5.71117	7.45741	6.53954	4.08283	2.33659	3.81565	3.81565	3.81565	0	1.0713	2.33451	3.50176	8.3, 15.1, 20.1, 24.9	4	0	0	0	0	0	2.17378	13.7762	13.7762	15.4619	6.44394	6.44394	2.5845	4.48287
MFNG_HUMAN	O00587	MFNG	Beta-1,3-N-acetylglucosaminyltransferase manic fringe (EC 2.4.1.222) (O-fucosylpeptide 3-beta-N-acetylglucosaminyltransferase)	321	36,202	178566	140718	1.26896	0.0269938	0	0	0	0	0	1.89197	11.9157	11.9157	13.0691	5.50544	5.50544	2.46014	3.25446	5.71117	7.45741	6.53954	4.08283	2.33659	3.81565	3.81565	3.81565	0	1.0713	2.33451	3.50176	8.3, 15.1, 20.1, 24.9	4	0	0	0	0	0	2.17378	13.7762	13.7762	15.4619	6.44394	6.44394	2.5845	4.48287
MFNG_HUMAN	O00587	MFNG	Beta-1,3-N-acetylglucosaminyltransferase manic fringe (EC 2.4.1.222) (O-fucosylpeptide 3-beta-N-acetylglucosaminyltransferase)	321	36,202	178566	140718	1.26896	0.0269938	0	0	0	0	0	1.89197	11.9157	11.9157	13.0691	5.50544	5.50544	2.46014	3.25446	5.71117	7.45741	6.53954	4.08283	2.33659	3.81565	3.81565	3.81565	0	1.0713	2.33451	3.50176	8.3, 15.1, 20.1, 24.9	4	0	0	0	0	0	2.17378	13.7762	13.7762	15.4619	6.44394	6.44394	2.5845	4.48287
MYO5B_HUMAN	Q9ULV0	MYO5B KIAA1119	Unconventional myosin-Vb	1848	213,672	32993.9	4792.12	6.88503	6.67108e-07	0	0	0	0	0	0	0	0	0	0	5.47837	5.47837	5.47837	20.7611	20.7611	20.7611	0	0	0	7.09385	7.09385	7.09385	0	0	0	11.5, 14.9, 21	3	0	0	0	0	0	0	0	0	0	0	4.30675	4.30675	4.30675
MYO5B_HUMAN	Q9ULV0	MYO5B KIAA1119	Unconventional myosin-Vb	1848	213,672	32993.9	4792.12	6.88503	6.67108e-07	0	0	0	0	0	0	0	0	0	0	5.47837	5.47837	5.47837	20.7611	20.7611	20.7611	0	0	0	7.09385	7.09385	7.09385	0	0	0	11.5, 14.9, 21	3	0	0	0	0	0	0	0	0	0	0	4.30675	4.30675	4.30675
MYO5B_HUMAN	Q9ULV0	MYO5B KIAA1119	Unconventional myosin-Vb	1848	213,672	32993.9	4792.12	6.88503	6.67108e-07	0	0	0	0	0	0	0	0	0	0	5.47837	5.47837	5.47837	20.7611	20.7611	20.7611	0	0	0	7.09385	7.09385	7.09385	0	0	0	11.5, 14.9, 21	3	0	0	0	0	0	0	0	0	0	0	4.30675	4.30675	4.30675
MYO5B_HUMAN	Q9ULV0	MYO5B KIAA1119	Unconventional myosin-Vb	1848	213,672	32993.9	4792.12	6.88503	6.67108e-07	0	0	0	0	0	0	0	0	0	0	5.47837	5.47837	5.47837	20.7611	20.7611	20.7611	0	0	0	7.09385	7.09385	7.09385	0	0	0	11.5, 14.9, 21	3	0	0	0	0	0	0	0	0	0	0	4.30675	4.30675	4.30675
NEPRO_HUMAN	Q6NW34	NEPRO C3orf17	Nucleolus and neural progenitor protein	567	64,552	52693.5	19105	2.7581	0.00288764	0	0	0	0	0	0	8.56779	8.56779	10.0854	1.51762	4.07716	11.0791	12.6965	11.2748	3.69955	2.08213	2.83819	2.97462	4.05651	3.22819	3.18998	2.86092	1.79532	2.61503	2.79332	8.1, 13, 19.6, 24.6	4	0	0	0	0	0	0	15.1046	15.1046	16.3562	1.25152	2.67283	10.2028	12.3075
NEPRO_HUMAN	Q6NW34	NEPRO C3orf17	Nucleolus and neural progenitor protein	567	64,552	52693.5	19105	2.7581	0.00288764	0	0	0	0	0	0	8.56779	8.56779	10.0854	1.51762	4.07716	11.0791	12.6965	11.2748	3.69955	2.08213	2.83819	2.97462	4.05651	3.22819	3.18998	2.86092	1.79532	2.61503	2.79332	8.1, 13, 19.6, 24.6	4	0	0	0	0	0	0	15.1046	15.1046	16.3562	1.25152	2.67283	10.2028	12.3075
NEPRO_HUMAN	Q6NW34	NEPRO C3orf17	Nucleolus and neural progenitor protein	567	64,552	52693.5	19105	2.7581	0.00288764	0	0	0	0	0	0	8.56779	8.56779	10.0854	1.51762	4.07716	11.0791	12.6965	11.2748	3.69955	2.08213	2.83819	2.97462	4.05651	3.22819	3.18998	2.86092	1.79532	2.61503	2.79332	8.1, 13, 19.6, 24.6	4	0	0	0	0	0	0	15.1046	15.1046	16.3562	1.25152	2.67283	10.2028	12.3075
NEPRO_HUMAN	Q6NW34	NEPRO C3orf17	Nucleolus and neural progenitor protein	567	64,552	52693.5	19105	2.7581	0.00288764	0	0	0	0	0	0	8.56779	8.56779	10.0854	1.51762	4.07716	11.0791	12.6965	11.2748	3.69955	2.08213	2.83819	2.97462	4.05651	3.22819	3.18998	2.86092	1.79532	2.61503	2.79332	8.1, 13, 19.6, 24.6	4	0	0	0	0	0	0	15.1046	15.1046	16.3562	1.25152	2.67283	10.2028	12.3075
NPIA1_HUMAN	Q9UND3	NPIPA1 NPIP	Nuclear pore complex-interacting protein family member A1 (Nuclear pore complex-interacting protein) (NPIP)	350	40,133	132397	89318.7	1.4823	0.160457	0	0	0	0	0	6.17214	6.17214	6.17214	1.31463	1.31463	1.31463	1.06997	1.06997	1.06997	1.90627	6.10822	6.10822	7.05254	8.32866	8.32866	5.47807	5.12815	7.97138	10.2447	7.67489	7.1, 18.8, 24.2	3	0	0	0	0	0	8.65307	8.65307	8.65307	5.43029	5.43029	5.43029	6.2477	6.2477
NPIA1_HUMAN	Q9UND3	NPIPA1 NPIP	Nuclear pore complex-interacting protein family member A1 (Nuclear pore complex-interacting protein) (NPIP)	350	40,133	132397	89318.7	1.4823	0.160457	0	0	0	0	0	6.17214	6.17214	6.17214	1.31463	1.31463	1.31463	1.06997	1.06997	1.06997	1.90627	6.10822	6.10822	7.05254	8.32866	8.32866	5.47807	5.12815	7.97138	10.2447	7.67489	7.1, 18.8, 24.2	3	0	0	0	0	0	8.65307	8.65307	8.65307	5.43029	5.43029	5.43029	6.2477	6.2477
NPIA1_HUMAN	Q9UND3	NPIPA1 NPIP	Nuclear pore complex-interacting protein family member A1 (Nuclear pore complex-interacting protein) (NPIP)	350	40,133	132397	89318.7	1.4823	0.160457	0	0	0	0	0	6.17214	6.17214	6.17214	1.31463	1.31463	1.31463	1.06997	1.06997	1.06997	1.90627	6.10822	6.10822	7.05254	8.32866	8.32866	5.47807	5.12815	7.97138	10.2447	7.67489	7.1, 18.8, 24.2	3	0	0	0	0	0	8.65307	8.65307	8.65307	5.43029	5.43029	5.43029	6.2477	6.2477
NPIA1_HUMAN	Q9UND3	NPIPA1 NPIP	Nuclear pore complex-interacting protein family member A1 (Nuclear pore complex-interacting protein) (NPIP)	350	40,133	132397	89318.7	1.4823	0.160457	0	0	0	0	0	6.17214	6.17214	6.17214	1.31463	1.31463	1.31463	1.06997	1.06997	1.06997	1.90627	6.10822	6.10822	7.05254	8.32866	8.32866	5.47807	5.12815	7.97138	10.2447	7.67489	7.1, 18.8, 24.2	3	0	0	0	0	0	8.65307	8.65307	8.65307	5.43029	5.43029	5.43029	6.2477	6.2477
NPIA2_HUMAN	E9PIF3	NPIPA2	Nuclear pore complex-interacting protein family member A2	369	42,223	132397	89318.7	1.4823	0.160457	0	0	0	0	0	6.17214	6.17214	6.17214	1.31463	1.31463	1.31463	1.06997	1.06997	1.06997	1.90627	6.10822	6.10822	7.05254	8.32866	8.32866	5.47807	5.12815	7.97138	10.2447	7.67489	7.1, 18.8, 24.2	3	0	0	0	0	0	8.65307	8.65307	8.65307	5.43029	5.43029	5.43029	6.2477	6.2477
NPIA2_HUMAN	E9PIF3	NPIPA2	Nuclear pore complex-interacting protein family member A2	369	42,223	132397	89318.7	1.4823	0.160457	0	0	0	0	0	6.17214	6.17214	6.17214	1.31463	1.31463	1.31463	1.06997	1.06997	1.06997	1.90627	6.10822	6.10822	7.05254	8.32866	8.32866	5.47807	5.12815	7.97138	10.2447	7.67489	7.1, 18.8, 24.2	3	0	0	0	0	0	8.65307	8.65307	8.65307	5.43029	5.43029	5.43029	6.2477	6.2477
NPIA2_HUMAN	E9PIF3	NPIPA2	Nuclear pore complex-interacting protein family member A2	369	42,223	132397	89318.7	1.4823	0.160457	0	0	0	0	0	6.17214	6.17214	6.17214	1.31463	1.31463	1.31463	1.06997	1.06997	1.06997	1.90627	6.10822	6.10822	7.05254	8.32866	8.32866	5.47807	5.12815	7.97138	10.2447	7.67489	7.1, 18.8, 24.2	3	0	0	0	0	0	8.65307	8.65307	8.65307	5.43029	5.43029	5.43029	6.2477	6.2477
NPIA2_HUMAN	E9PIF3	NPIPA2	Nuclear pore complex-interacting protein family member A2	369	42,223	132397	89318.7	1.4823	0.160457	0	0	0	0	0	6.17214	6.17214	6.17214	1.31463	1.31463	1.31463	1.06997	1.06997	1.06997	1.90627	6.10822	6.10822	7.05254	8.32866	8.32866	5.47807	5.12815	7.97138	10.2447	7.67489	7.1, 18.8, 24.2	3	0	0	0	0	0	8.65307	8.65307	8.65307	5.43029	5.43029	5.43029	6.2477	6.2477
NPIA3_HUMAN	F8WFD2	NPIPA3	Nuclear pore complex-interacting protein family member A3	350	40,061	132397	89318.7	1.4823	0.160457	0	0	0	0	0	6.17214	6.17214	6.17214	1.31463	1.31463	1.31463	1.06997	1.06997	1.06997	1.90627	6.10822	6.10822	7.05254	8.32866	8.32866	5.47807	5.12815	7.97138	10.2447	7.67489	7.1, 18.8, 24.2	3	0	0	0	0	0	8.65307	8.65307	8.65307	5.43029	5.43029	5.43029	6.2477	6.2477
NPIA3_HUMAN	F8WFD2	NPIPA3	Nuclear pore complex-interacting protein family member A3	350	40,061	132397	89318.7	1.4823	0.160457	0	0	0	0	0	6.17214	6.17214	6.17214	1.31463	1.31463	1.31463	1.06997	1.06997	1.06997	1.90627	6.10822	6.10822	7.05254	8.32866	8.32866	5.47807	5.12815	7.97138	10.2447	7.67489	7.1, 18.8, 24.2	3	0	0	0	0	0	8.65307	8.65307	8.65307	5.43029	5.43029	5.43029	6.2477	6.2477
NPIA3_HUMAN	F8WFD2	NPIPA3	Nuclear pore complex-interacting protein family member A3	350	40,061	132397	89318.7	1.4823	0.160457	0	0	0	0	0	6.17214	6.17214	6.17214	1.31463	1.31463	1.31463	1.06997	1.06997	1.06997	1.90627	6.10822	6.10822	7.05254	8.32866	8.32866	5.47807	5.12815	7.97138	10.2447	7.67489	7.1, 18.8, 24.2	3	0	0	0	0	0	8.65307	8.65307	8.65307	5.43029	5.43029	5.43029	6.2477	6.2477
NPIA3_HUMAN	F8WFD2	NPIPA3	Nuclear pore complex-interacting protein family member A3	350	40,061	132397	89318.7	1.4823	0.160457	0	0	0	0	0	6.17214	6.17214	6.17214	1.31463	1.31463	1.31463	1.06997	1.06997	1.06997	1.90627	6.10822	6.10822	7.05254	8.32866	8.32866	5.47807	5.12815	7.97138	10.2447	7.67489	7.1, 18.8, 24.2	3	0	0	0	0	0	8.65307	8.65307	8.65307	5.43029	5.43029	5.43029	6.2477	6.2477
NPIA5_HUMAN	E9PKD4	NPIPA5	Nuclear pore complex-interacting protein family member A5	350	40,105	132397	89318.7	1.4823	0.160457	0	0	0	0	0	6.17214	6.17214	6.17214	1.31463	1.31463	1.31463	1.06997	1.06997	1.06997	1.90627	6.10822	6.10822	7.05254	8.32866	8.32866	5.47807	5.12815	7.97138	10.2447	7.67489	7.1, 18.8, 24.2	3	0	0	0	0	0	8.65307	8.65307	8.65307	5.43029	5.43029	5.43029	6.2477	6.2477
NPIA5_HUMAN	E9PKD4	NPIPA5	Nuclear pore complex-interacting protein family member A5	350	40,105	132397	89318.7	1.4823	0.160457	0	0	0	0	0	6.17214	6.17214	6.17214	1.31463	1.31463	1.31463	1.06997	1.06997	1.06997	1.90627	6.10822	6.10822	7.05254	8.32866	8.32866	5.47807	5.12815	7.97138	10.2447	7.67489	7.1, 18.8, 24.2	3	0	0	0	0	0	8.65307	8.65307	8.65307	5.43029	5.43029	5.43029	6.2477	6.2477
NPIA5_HUMAN	E9PKD4	NPIPA5	Nuclear pore complex-interacting protein family member A5	350	40,105	132397	89318.7	1.4823	0.160457	0	0	0	0	0	6.17214	6.17214	6.17214	1.31463	1.31463	1.31463	1.06997	1.06997	1.06997	1.90627	6.10822	6.10822	7.05254	8.32866	8.32866	5.47807	5.12815	7.97138	10.2447	7.67489	7.1, 18.8, 24.2	3	0	0	0	0	0	8.65307	8.65307	8.65307	5.43029	5.43029	5.43029	6.2477	6.2477
NPIA5_HUMAN	E9PKD4	NPIPA5	Nuclear pore complex-interacting protein family member A5	350	40,105	132397	89318.7	1.4823	0.160457	0	0	0	0	0	6.17214	6.17214	6.17214	1.31463	1.31463	1.31463	1.06997	1.06997	1.06997	1.90627	6.10822	6.10822	7.05254	8.32866	8.32866	5.47807	5.12815	7.97138	10.2447	7.67489	7.1, 18.8, 24.2	3	0	0	0	0	0	8.65307	8.65307	8.65307	5.43029	5.43029	5.43029	6.2477	6.2477
PATL1_HUMAN	Q86TB9	PATL1 OK/KNS-cl.5	Protein PAT1 homolog 1 (PAT1-like protein 1) (Protein PAT1 homolog b) (Pat1b) (hPat1b)	770	86,850	66050.5	27061.2	2.44078	0.0115495	2.80003	2.9217	2.33255	1.05501	6.14772	6.14772	6.14772	1.18749	1.18749	1.18749	0	0	0	4.54877	6.44647	13.0966	15.5146	16.5152	9.86511	2.89831	0	0	0	0	0	6, 17.2	2	3.66598	5.01989	4.35292	2.57591	7.72927	7.72927	7.72927	2.43826	2.43826	2.43826	0	0	0
PATL1_HUMAN	Q86TB9	PATL1 OK/KNS-cl.5	Protein PAT1 homolog 1 (PAT1-like protein 1) (Protein PAT1 homolog b) (Pat1b) (hPat1b)	770	86,850	66050.5	27061.2	2.44078	0.0115495	2.80003	2.9217	2.33255	1.05501	6.14772	6.14772	6.14772	1.18749	1.18749	1.18749	0	0	0	4.54877	6.44647	13.0966	15.5146	16.5152	9.86511	2.89831	0	0	0	0	0	6, 17.2	2	3.66598	5.01989	4.35292	2.57591	7.72927	7.72927	7.72927	2.43826	2.43826	2.43826	0	0	0
PATL1_HUMAN	Q86TB9	PATL1 OK/KNS-cl.5	Protein PAT1 homolog 1 (PAT1-like protein 1) (Protein PAT1 homolog b) (Pat1b) (hPat1b)	770	86,850	66050.5	27061.2	2.44078	0.0115495	2.80003	2.9217	2.33255	1.05501	6.14772	6.14772	6.14772	1.18749	1.18749	1.18749	0	0	0	4.54877	6.44647	13.0966	15.5146	16.5152	9.86511	2.89831	0	0	0	0	0	6, 17.2	2	3.66598	5.01989	4.35292	2.57591	7.72927	7.72927	7.72927	2.43826	2.43826	2.43826	0	0	0
PATL1_HUMAN	Q86TB9	PATL1 OK/KNS-cl.5	Protein PAT1 homolog 1 (PAT1-like protein 1) (Protein PAT1 homolog b) (Pat1b) (hPat1b)	770	86,850	66050.5	27061.2	2.44078	0.0115495	2.80003	2.9217	2.33255	1.05501	6.14772	6.14772	6.14772	1.18749	1.18749	1.18749	0	0	0	4.54877	6.44647	13.0966	15.5146	16.5152	9.86511	2.89831	0	0	0	0	0	6, 17.2	2	3.66598	5.01989	4.35292	2.57591	7.72927	7.72927	7.72927	2.43826	2.43826	2.43826	0	0	0
PDIP3_HUMAN	Q9BY77	POLDIP3 KIAA1649 PDIP46	Polymerase delta-interacting protein 3 (46 kDa DNA polymerase delta interaction protein) (p46) (S6K1 Aly/REF-like target) (SKAR)	421	46,089	317431	390251	0.813403	0.359004	1.6529	1.94585	1.62227	0.843916	0	0.321476	0.321476	0.321476	0	0	0	0	0	0	0.247376	1.77338	3.91571	4.909	5.99078	8.22412	11.1256	12.936	13.3017	14.8697	15.6773	21.9, 25	2	3.81996	6.0385	5.38497	3.49186	0	1.66047	1.66047	1.66047	0	0	0	0	0
PDIP3_HUMAN	Q9BY77	POLDIP3 KIAA1649 PDIP46	Polymerase delta-interacting protein 3 (46 kDa DNA polymerase delta interaction protein) (p46) (S6K1 Aly/REF-like target) (SKAR)	421	46,089	317431	390251	0.813403	0.359004	1.6529	1.94585	1.62227	0.843916	0	0.321476	0.321476	0.321476	0	0	0	0	0	0	0.247376	1.77338	3.91571	4.909	5.99078	8.22412	11.1256	12.936	13.3017	14.8697	15.6773	21.9, 25	2	3.81996	6.0385	5.38497	3.49186	0	1.66047	1.66047	1.66047	0	0	0	0	0
PDIP3_HUMAN	Q9BY77	POLDIP3 KIAA1649 PDIP46	Polymerase delta-interacting protein 3 (46 kDa DNA polymerase delta interaction protein) (p46) (S6K1 Aly/REF-like target) (SKAR)	421	46,089	317431	390251	0.813403	0.359004	1.6529	1.94585	1.62227	0.843916	0	0.321476	0.321476	0.321476	0	0	0	0	0	0	0.247376	1.77338	3.91571	4.909	5.99078	8.22412	11.1256	12.936	13.3017	14.8697	15.6773	21.9, 25	2	3.81996	6.0385	5.38497	3.49186	0	1.66047	1.66047	1.66047	0	0	0	0	0
PDIP3_HUMAN	Q9BY77	POLDIP3 KIAA1649 PDIP46	Polymerase delta-interacting protein 3 (46 kDa DNA polymerase delta interaction protein) (p46) (S6K1 Aly/REF-like target) (SKAR)	421	46,089	317431	390251	0.813403	0.359004	1.6529	1.94585	1.62227	0.843916	0	0.321476	0.321476	0.321476	0	0	0	0	0	0	0.247376	1.77338	3.91571	4.909	5.99078	8.22412	11.1256	12.936	13.3017	14.8697	15.6773	21.9, 25	2	3.81996	6.0385	5.38497	3.49186	0	1.66047	1.66047	1.66047	0	0	0	0	0
PED1B_HUMAN	Q96HM7	PCED1B FAM113B	PC-esterase domain-containing protein 1B (Protein FAM113B)	432	49,727	271106	125518	2.15989	0.00434417	0	0	0	0	0	0	0	2.13507	2.70358	2.70358	0.568507	2.02121	3.52073	4.96783	2.94662	9.36015	7.91306	7.91306	0	9.51868	12.7733	14.8789	6.92125	4.92516	4.22932	16.8, 21.7	2	0	0	0	0	0	0	0	6.25303	8.25188	8.25188	1.99885	8.37842	15.2661
PED1B_HUMAN	Q96HM7	PCED1B FAM113B	PC-esterase domain-containing protein 1B (Protein FAM113B)	432	49,727	271106	125518	2.15989	0.00434417	0	0	0	0	0	0	0	2.13507	2.70358	2.70358	0.568507	2.02121	3.52073	4.96783	2.94662	9.36015	7.91306	7.91306	0	9.51868	12.7733	14.8789	6.92125	4.92516	4.22932	16.8, 21.7	2	0	0	0	0	0	0	0	6.25303	8.25188	8.25188	1.99885	8.37842	15.2661
PED1B_HUMAN	Q96HM7	PCED1B FAM113B	PC-esterase domain-containing protein 1B (Protein FAM113B)	432	49,727	271106	125518	2.15989	0.00434417	0	0	0	0	0	0	0	2.13507	2.70358	2.70358	0.568507	2.02121	3.52073	4.96783	2.94662	9.36015	7.91306	7.91306	0	9.51868	12.7733	14.8789	6.92125	4.92516	4.22932	16.8, 21.7	2	0	0	0	0	0	0	0	6.25303	8.25188	8.25188	1.99885	8.37842	15.2661
PED1B_HUMAN	Q96HM7	PCED1B FAM113B	PC-esterase domain-containing protein 1B (Protein FAM113B)	432	49,727	271106	125518	2.15989	0.00434417	0	0	0	0	0	0	0	2.13507	2.70358	2.70358	0.568507	2.02121	3.52073	4.96783	2.94662	9.36015	7.91306	7.91306	0	9.51868	12.7733	14.8789	6.92125	4.92516	4.22932	16.8, 21.7	2	0	0	0	0	0	0	0	6.25303	8.25188	8.25188	1.99885	8.37842	15.2661
PEG10_HUMAN	Q86TG7	PEG10 EDR KIAA1051 MAR2 MART2 MEF3L1 RGAG3	Retrotransposon-derived protein PEG10 (Embryonal carcinoma differentiation-regulated protein) (Mammalian retrotransposon-derived protein 2) (Myelin expression factor 3-like protein 1) (MEF3-like protein 1) (Paternally expressed gene 10 protein) (Retrotransposon gag domain-containing protein 3) (Retrotransposon-derived gag-like polyprotein) (Ty3/Gypsy-like protein)	708	80,173	63699.6	29773.2	2.1395	0.0147874	0	2.46697	2.64167	7.86069	5.39372	5.21902	0	0	2.19978	3.01643	3.6882	2.57108	1.75443	1.08266	0.97123	0.97123	0.97123	2.45715	6.23644	9.23655	9.7283	8.13266	7.35459	7.72857	8.31739	4.5, 11.1, 20.5, 25	4	0	6.06957	6.37797	14.5254	8.45586	8.14746	0	0	5.73333	7.53108	9.17129	6.3689	4.57115
PEG10_HUMAN	Q86TG7	PEG10 EDR KIAA1051 MAR2 MART2 MEF3L1 RGAG3	Retrotransposon-derived protein PEG10 (Embryonal carcinoma differentiation-regulated protein) (Mammalian retrotransposon-derived protein 2) (Myelin expression factor 3-like protein 1) (MEF3-like protein 1) (Paternally expressed gene 10 protein) (Retrotransposon gag domain-containing protein 3) (Retrotransposon-derived gag-like polyprotein) (Ty3/Gypsy-like protein)	708	80,173	63699.6	29773.2	2.1395	0.0147874	0	2.46697	2.64167	7.86069	5.39372	5.21902	0	0	2.19978	3.01643	3.6882	2.57108	1.75443	1.08266	0.97123	0.97123	0.97123	2.45715	6.23644	9.23655	9.7283	8.13266	7.35459	7.72857	8.31739	4.5, 11.1, 20.5, 25	4	0	6.06957	6.37797	14.5254	8.45586	8.14746	0	0	5.73333	7.53108	9.17129	6.3689	4.57115
PEG10_HUMAN	Q86TG7	PEG10 EDR KIAA1051 MAR2 MART2 MEF3L1 RGAG3	Retrotransposon-derived protein PEG10 (Embryonal carcinoma differentiation-regulated protein) (Mammalian retrotransposon-derived protein 2) (Myelin expression factor 3-like protein 1) (MEF3-like protein 1) (Paternally expressed gene 10 protein) (Retrotransposon gag domain-containing protein 3) (Retrotransposon-derived gag-like polyprotein) (Ty3/Gypsy-like protein)	708	80,173	63699.6	29773.2	2.1395	0.0147874	0	2.46697	2.64167	7.86069	5.39372	5.21902	0	0	2.19978	3.01643	3.6882	2.57108	1.75443	1.08266	0.97123	0.97123	0.97123	2.45715	6.23644	9.23655	9.7283	8.13266	7.35459	7.72857	8.31739	4.5, 11.1, 20.5, 25	4	0	6.06957	6.37797	14.5254	8.45586	8.14746	0	0	5.73333	7.53108	9.17129	6.3689	4.57115
PEG10_HUMAN	Q86TG7	PEG10 EDR KIAA1051 MAR2 MART2 MEF3L1 RGAG3	Retrotransposon-derived protein PEG10 (Embryonal carcinoma differentiation-regulated protein) (Mammalian retrotransposon-derived protein 2) (Myelin expression factor 3-like protein 1) (MEF3-like protein 1) (Paternally expressed gene 10 protein) (Retrotransposon gag domain-containing protein 3) (Retrotransposon-derived gag-like polyprotein) (Ty3/Gypsy-like protein)	708	80,173	63699.6	29773.2	2.1395	0.0147874	0	2.46697	2.64167	7.86069	5.39372	5.21902	0	0	2.19978	3.01643	3.6882	2.57108	1.75443	1.08266	0.97123	0.97123	0.97123	2.45715	6.23644	9.23655	9.7283	8.13266	7.35459	7.72857	8.31739	4.5, 11.1, 20.5, 25	4	0	6.06957	6.37797	14.5254	8.45586	8.14746	0	0	5.73333	7.53108	9.17129	6.3689	4.57115
PLEC_HUMAN	Q15149	PLEC PLEC1	Plectin (PCN) (PLTN) (Hemidesmosomal protein 1) (HD1) (Plectin-1)	4684	531,791	1.31335e+06	4.36315e+06	0.30101	7.43094e-06	0	0	0.0128379	0.815181	1.96295	2.56648	2.78984	3.13945	3.8433	3.44027	2.7097	2.32065	2.16448	2.19465	2.45067	8.09258	13.3258	14.2645	10.9925	5.26417	4.40129	2.74914	3.70106	3.42991	3.36861	8.8, 17.7, 23.8	3	0	0	0.0243025	1.34247	2.88979	3.96504	4.73285	6.03795	9.7768	8.7551	7.79524	7.0275	8.18702
PLEC_HUMAN	Q15149	PLEC PLEC1	Plectin (PCN) (PLTN) (Hemidesmosomal protein 1) (HD1) (Plectin-1)	4684	531,791	1.31335e+06	4.36315e+06	0.30101	7.43094e-06	0	0	0.0128379	0.815181	1.96295	2.56648	2.78984	3.13945	3.8433	3.44027	2.7097	2.32065	2.16448	2.19465	2.45067	8.09258	13.3258	14.2645	10.9925	5.26417	4.40129	2.74914	3.70106	3.42991	3.36861	8.8, 17.7, 23.8	3	0	0	0.0243025	1.34247	2.88979	3.96504	4.73285	6.03795	9.7768	8.7551	7.79524	7.0275	8.18702
PLEC_HUMAN	Q15149	PLEC PLEC1	Plectin (PCN) (PLTN) (Hemidesmosomal protein 1) (HD1) (Plectin-1)	4684	531,791	1.31335e+06	4.36315e+06	0.30101	7.43094e-06	0	0	0.0128379	0.815181	1.96295	2.56648	2.78984	3.13945	3.8433	3.44027	2.7097	2.32065	2.16448	2.19465	2.45067	8.09258	13.3258	14.2645	10.9925	5.26417	4.40129	2.74914	3.70106	3.42991	3.36861	8.8, 17.7, 23.8	3	0	0	0.0243025	1.34247	2.88979	3.96504	4.73285	6.03795	9.7768	8.7551	7.79524	7.0275	8.18702
PLEC_HUMAN	Q15149	PLEC PLEC1	Plectin (PCN) (PLTN) (Hemidesmosomal protein 1) (HD1) (Plectin-1)	4684	531,791	1.31335e+06	4.36315e+06	0.30101	7.43094e-06	0	0	0.0128379	0.815181	1.96295	2.56648	2.78984	3.13945	3.8433	3.44027	2.7097	2.32065	2.16448	2.19465	2.45067	8.09258	13.3258	14.2645	10.9925	5.26417	4.40129	2.74914	3.70106	3.42991	3.36861	8.8, 17.7, 23.8	3	0	0	0.0243025	1.34247	2.88979	3.96504	4.73285	6.03795	9.7768	8.7551	7.79524	7.0275	8.18702
PRP31_HUMAN	Q8WWY3	PRPF31 PRP31	U4/U6 small nuclear ribonucleoprotein Prp31 (Pre-mRNA-processing factor 31) (Serologically defined breast cancer antigen NY-BR-99) (U4/U6 snRNP 61 kDa protein) (Protein 61K) (hPrp31)	499	55,456	226848	310410	0.7308	0.0240911	2.79397	2.37639	3.38613	2.27595	1.93044	0.300586	0.168229	0	0	0	2.17487	3.22706	3.45468	2.64383	3.87441	7.68253	9.92957	10.1938	9.74518	9.95413	9.01518	6.83363	3.68336	2.58578	1.77029	2.5, 12, 18.9	3	4.28256	5.07085	10.1925	9.01698	7.91491	1.8883	1.11374	0	0	0	1.25228	2.88339	3.22279
PRP31_HUMAN	Q8WWY3	PRPF31 PRP31	U4/U6 small nuclear ribonucleoprotein Prp31 (Pre-mRNA-processing factor 31) (Serologically defined breast cancer antigen NY-BR-99) (U4/U6 snRNP 61 kDa protein) (Protein 61K) (hPrp31)	499	55,456	226848	310410	0.7308	0.0240911	2.79397	2.37639	3.38613	2.27595	1.93044	0.300586	0.168229	0	0	0	2.17487	3.22706	3.45468	2.64383	3.87441	7.68253	9.92957	10.1938	9.74518	9.95413	9.01518	6.83363	3.68336	2.58578	1.77029	2.5, 12, 18.9	3	4.28256	5.07085	10.1925	9.01698	7.91491	1.8883	1.11374	0	0	0	1.25228	2.88339	3.22279
PRP31_HUMAN	Q8WWY3	PRPF31 PRP31	U4/U6 small nuclear ribonucleoprotein Prp31 (Pre-mRNA-processing factor 31) (Serologically defined breast cancer antigen NY-BR-99) (U4/U6 snRNP 61 kDa protein) (Protein 61K) (hPrp31)	499	55,456	226848	310410	0.7308	0.0240911	2.79397	2.37639	3.38613	2.27595	1.93044	0.300586	0.168229	0	0	0	2.17487	3.22706	3.45468	2.64383	3.87441	7.68253	9.92957	10.1938	9.74518	9.95413	9.01518	6.83363	3.68336	2.58578	1.77029	2.5, 12, 18.9	3	4.28256	5.07085	10.1925	9.01698	7.91491	1.8883	1.11374	0	0	0	1.25228	2.88339	3.22279
PRP31_HUMAN	Q8WWY3	PRPF31 PRP31	U4/U6 small nuclear ribonucleoprotein Prp31 (Pre-mRNA-processing factor 31) (Serologically defined breast cancer antigen NY-BR-99) (U4/U6 snRNP 61 kDa protein) (Protein 61K) (hPrp31)	499	55,456	226848	310410	0.7308	0.0240911	2.79397	2.37639	3.38613	2.27595	1.93044	0.300586	0.168229	0	0	0	2.17487	3.22706	3.45468	2.64383	3.87441	7.68253	9.92957	10.1938	9.74518	9.95413	9.01518	6.83363	3.68336	2.58578	1.77029	2.5, 12, 18.9	3	4.28256	5.07085	10.1925	9.01698	7.91491	1.8883	1.11374	0	0	0	1.25228	2.88339	3.22279
RBM25_HUMAN	P49756	RBM25 RNPC7	RNA-binding protein 25 (Arg/Glu/Asp-rich protein of 120 kDa) (RED120) (Protein S164) (RNA-binding motif protein 25) (RNA-binding region-containing protein 7)	843	100,185	748656	871369	0.859171	0.14525	2.73121	2.70462	2.85594	1.51561	2.41602	4.32584	6.87864	5.89564	4.15923	2.49718	2.78121	2.75061	2.87118	2.51015	3.43341	5.80936	7.91969	7.5217	7.73292	6.56352	5.95671	2.90672	1.61465	1.78839	1.85985	1.7, 7.6, 18.2	3	2.78804	3.41208	3.88196	2.43162	2.73423	6.41414	10.9528	10.4311	7.50563	4.39935	4.41461	4.28596	4.87448
RBM25_HUMAN	P49756	RBM25 RNPC7	RNA-binding protein 25 (Arg/Glu/Asp-rich protein of 120 kDa) (RED120) (Protein S164) (RNA-binding motif protein 25) (RNA-binding region-containing protein 7)	843	100,185	748656	871369	0.859171	0.14525	2.73121	2.70462	2.85594	1.51561	2.41602	4.32584	6.87864	5.89564	4.15923	2.49718	2.78121	2.75061	2.87118	2.51015	3.43341	5.80936	7.91969	7.5217	7.73292	6.56352	5.95671	2.90672	1.61465	1.78839	1.85985	1.7, 7.6, 18.2	3	2.78804	3.41208	3.88196	2.43162	2.73423	6.41414	10.9528	10.4311	7.50563	4.39935	4.41461	4.28596	4.87448
RBM25_HUMAN	P49756	RBM25 RNPC7	RNA-binding protein 25 (Arg/Glu/Asp-rich protein of 120 kDa) (RED120) (Protein S164) (RNA-binding motif protein 25) (RNA-binding region-containing protein 7)	843	100,185	748656	871369	0.859171	0.14525	2.73121	2.70462	2.85594	1.51561	2.41602	4.32584	6.87864	5.89564	4.15923	2.49718	2.78121	2.75061	2.87118	2.51015	3.43341	5.80936	7.91969	7.5217	7.73292	6.56352	5.95671	2.90672	1.61465	1.78839	1.85985	1.7, 7.6, 18.2	3	2.78804	3.41208	3.88196	2.43162	2.73423	6.41414	10.9528	10.4311	7.50563	4.39935	4.41461	4.28596	4.87448
RBM25_HUMAN	P49756	RBM25 RNPC7	RNA-binding protein 25 (Arg/Glu/Asp-rich protein of 120 kDa) (RED120) (Protein S164) (RNA-binding motif protein 25) (RNA-binding region-containing protein 7)	843	100,185	748656	871369	0.859171	0.14525	2.73121	2.70462	2.85594	1.51561	2.41602	4.32584	6.87864	5.89564	4.15923	2.49718	2.78121	2.75061	2.87118	2.51015	3.43341	5.80936	7.91969	7.5217	7.73292	6.56352	5.95671	2.90672	1.61465	1.78839	1.85985	1.7, 7.6, 18.2	3	2.78804	3.41208	3.88196	2.43162	2.73423	6.41414	10.9528	10.4311	7.50563	4.39935	4.41461	4.28596	4.87448
RBM39_HUMAN	Q14498	RBM39 HCC1 RNPC2	RNA-binding protein 39 (CAPER alpha) (CAPERalpha) (Hepatocellular carcinoma protein 1) (RNA-binding motif protein 39) (RNA-binding region-containing protein 2) (Splicing factor HCC1)	530	59,380	1.30246e+06	1.00212e+06	1.29971	0.00494449	0.311075	0.367008	0.533582	0.56679	0.407165	1.3144	1.73372	2.47791	2.14018	2.14355	1.95737	1.86083	2.06267	2.42314	3.7649	7.41642	9.91128	10.2156	9.17031	9.61968	9.53798	7.90068	5.05839	3.94256	3.16278	16.8, 19.9	2	0.296655	0.555189	0.791267	1.05546	0.698045	3.3048	5.42299	8.96134	9.82284	10.1611	8.5265	7.73045	8.19038
RBM39_HUMAN	Q14498	RBM39 HCC1 RNPC2	RNA-binding protein 39 (CAPER alpha) (CAPERalpha) (Hepatocellular carcinoma protein 1) (RNA-binding motif protein 39) (RNA-binding region-containing protein 2) (Splicing factor HCC1)	530	59,380	1.30246e+06	1.00212e+06	1.29971	0.00494449	0.311075	0.367008	0.533582	0.56679	0.407165	1.3144	1.73372	2.47791	2.14018	2.14355	1.95737	1.86083	2.06267	2.42314	3.7649	7.41642	9.91128	10.2156	9.17031	9.61968	9.53798	7.90068	5.05839	3.94256	3.16278	16.8, 19.9	2	0.296655	0.555189	0.791267	1.05546	0.698045	3.3048	5.42299	8.96134	9.82284	10.1611	8.5265	7.73045	8.19038
RBM39_HUMAN	Q14498	RBM39 HCC1 RNPC2	RNA-binding protein 39 (CAPER alpha) (CAPERalpha) (Hepatocellular carcinoma protein 1) (RNA-binding motif protein 39) (RNA-binding region-containing protein 2) (Splicing factor HCC1)	530	59,380	1.30246e+06	1.00212e+06	1.29971	0.00494449	0.311075	0.367008	0.533582	0.56679	0.407165	1.3144	1.73372	2.47791	2.14018	2.14355	1.95737	1.86083	2.06267	2.42314	3.7649	7.41642	9.91128	10.2156	9.17031	9.61968	9.53798	7.90068	5.05839	3.94256	3.16278	16.8, 19.9	2	0.296655	0.555189	0.791267	1.05546	0.698045	3.3048	5.42299	8.96134	9.82284	10.1611	8.5265	7.73045	8.19038
RBM39_HUMAN	Q14498	RBM39 HCC1 RNPC2	RNA-binding protein 39 (CAPER alpha) (CAPERalpha) (Hepatocellular carcinoma protein 1) (RNA-binding motif protein 39) (RNA-binding region-containing protein 2) (Splicing factor HCC1)	530	59,380	1.30246e+06	1.00212e+06	1.29971	0.00494449	0.311075	0.367008	0.533582	0.56679	0.407165	1.3144	1.73372	2.47791	2.14018	2.14355	1.95737	1.86083	2.06267	2.42314	3.7649	7.41642	9.91128	10.2156	9.17031	9.61968	9.53798	7.90068	5.05839	3.94256	3.16278	16.8, 19.9	2	0.296655	0.555189	0.791267	1.05546	0.698045	3.3048	5.42299	8.96134	9.82284	10.1611	8.5265	7.73045	8.19038
RL23A_HUMAN	P62750	RPL23A	60S ribosomal protein L23a (Large ribosomal subunit protein uL23)	156	17,695	7.78617e+06	4.88549e+06	1.59373	0.0067007	0	0	0.0344298	0.60763	2.38167	3.74046	3.97946	2.8253	1.85124	1.27313	0.936718	0.827763	1.09856	1.32861	3.07591	7.04336	9.51057	9.41908	7.98226	9.51962	10.3903	9.18394	5.88786	3.93831	3.1638	6.9, 16.7, 20.9	3	0	0	0.0993915	1.43289	3.27665	6.47667	8.37448	9.32691	8.43432	6.48019	4.73321	3.90344	4.95385
RL23A_HUMAN	P62750	RPL23A	60S ribosomal protein L23a (Large ribosomal subunit protein uL23)	156	17,695	7.78617e+06	4.88549e+06	1.59373	0.0067007	0	0	0.0344298	0.60763	2.38167	3.74046	3.97946	2.8253	1.85124	1.27313	0.936718	0.827763	1.09856	1.32861	3.07591	7.04336	9.51057	9.41908	7.98226	9.51962	10.3903	9.18394	5.88786	3.93831	3.1638	6.9, 16.7, 20.9	3	0	0	0.0993915	1.43289	3.27665	6.47667	8.37448	9.32691	8.43432	6.48019	4.73321	3.90344	4.95385
RL23A_HUMAN	P62750	RPL23A	60S ribosomal protein L23a (Large ribosomal subunit protein uL23)	156	17,695	7.78617e+06	4.88549e+06	1.59373	0.0067007	0	0	0.0344298	0.60763	2.38167	3.74046	3.97946	2.8253	1.85124	1.27313	0.936718	0.827763	1.09856	1.32861	3.07591	7.04336	9.51057	9.41908	7.98226	9.51962	10.3903	9.18394	5.88786	3.93831	3.1638	6.9, 16.7, 20.9	3	0	0	0.0993915	1.43289	3.27665	6.47667	8.37448	9.32691	8.43432	6.48019	4.73321	3.90344	4.95385
RL23A_HUMAN	P62750	RPL23A	60S ribosomal protein L23a (Large ribosomal subunit protein uL23)	156	17,695	7.78617e+06	4.88549e+06	1.59373	0.0067007	0	0	0.0344298	0.60763	2.38167	3.74046	3.97946	2.8253	1.85124	1.27313	0.936718	0.827763	1.09856	1.32861	3.07591	7.04336	9.51057	9.41908	7.98226	9.51962	10.3903	9.18394	5.88786	3.93831	3.1638	6.9, 16.7, 20.9	3	0	0	0.0993915	1.43289	3.27665	6.47667	8.37448	9.32691	8.43432	6.48019	4.73321	3.90344	4.95385
RL31_HUMAN	P62899	RPL31	60S ribosomal protein L31 (Large ribosomal subunit protein eL31)	125	14,463	5.20194e+06	3.24077e+06	1.60516	0.165888	0.0110846	0.0185851	0.0510445	0.0959282	0.226466	0.206841	0.179947	0.117652	0.193706	0.303771	0.444685	0.745427	0.943771	1.08015	2.8014	9.86375	14.3778	14.6091	11.2038	9.96319	10.2586	7.99329	5.781	4.44701	4.08205	17.2, 20.3	2	0.0388659	0.163437	0.420009	1.04757	1.56247	1.52709	1.60093	1.949	2.92033	3.37724	3.20635	4.66941	5.7303
RL31_HUMAN	P62899	RPL31	60S ribosomal protein L31 (Large ribosomal subunit protein eL31)	125	14,463	5.20194e+06	3.24077e+06	1.60516	0.165888	0.0110846	0.0185851	0.0510445	0.0959282	0.226466	0.206841	0.179947	0.117652	0.193706	0.303771	0.444685	0.745427	0.943771	1.08015	2.8014	9.86375	14.3778	14.6091	11.2038	9.96319	10.2586	7.99329	5.781	4.44701	4.08205	17.2, 20.3	2	0.0388659	0.163437	0.420009	1.04757	1.56247	1.52709	1.60093	1.949	2.92033	3.37724	3.20635	4.66941	5.7303
RL31_HUMAN	P62899	RPL31	60S ribosomal protein L31 (Large ribosomal subunit protein eL31)	125	14,463	5.20194e+06	3.24077e+06	1.60516	0.165888	0.0110846	0.0185851	0.0510445	0.0959282	0.226466	0.206841	0.179947	0.117652	0.193706	0.303771	0.444685	0.745427	0.943771	1.08015	2.8014	9.86375	14.3778	14.6091	11.2038	9.96319	10.2586	7.99329	5.781	4.44701	4.08205	17.2, 20.3	2	0.0388659	0.163437	0.420009	1.04757	1.56247	1.52709	1.60093	1.949	2.92033	3.37724	3.20635	4.66941	5.7303
RL31_HUMAN	P62899	RPL31	60S ribosomal protein L31 (Large ribosomal subunit protein eL31)	125	14,463	5.20194e+06	3.24077e+06	1.60516	0.165888	0.0110846	0.0185851	0.0510445	0.0959282	0.226466	0.206841	0.179947	0.117652	0.193706	0.303771	0.444685	0.745427	0.943771	1.08015	2.8014	9.86375	14.3778	14.6091	11.2038	9.96319	10.2586	7.99329	5.781	4.44701	4.08205	17.2, 20.3	2	0.0388659	0.163437	0.420009	1.04757	1.56247	1.52709	1.60093	1.949	2.92033	3.37724	3.20635	4.66941	5.7303
RMXL3_HUMAN	Q8N7X1	RBMXL3 CXorf55	RNA-binding motif protein, X-linked-like-3	1067	114,938	324052	137550	2.35589	0.00280943	0.62287	0.832434	0.710944	0.417188	0	0	0	0	0	0.228526	0.469356	1.27145	1.8299	2.35609	3.60197	6.30884	7.65646	7.35551	8.23897	11.4581	12.8615	11.1873	8.34423	7.32121	6.92712	16.5, 21	2	2.23649	3.2113	2.74907	1.72031	0	0	0	0	0	0.737246	1.36324	4.53016	7.5924
RMXL3_HUMAN	Q8N7X1	RBMXL3 CXorf55	RNA-binding motif protein, X-linked-like-3	1067	114,938	324052	137550	2.35589	0.00280943	0.62287	0.832434	0.710944	0.417188	0	0	0	0	0	0.228526	0.469356	1.27145	1.8299	2.35609	3.60197	6.30884	7.65646	7.35551	8.23897	11.4581	12.8615	11.1873	8.34423	7.32121	6.92712	16.5, 21	2	2.23649	3.2113	2.74907	1.72031	0	0	0	0	0	0.737246	1.36324	4.53016	7.5924
RMXL3_HUMAN	Q8N7X1	RBMXL3 CXorf55	RNA-binding motif protein, X-linked-like-3	1067	114,938	324052	137550	2.35589	0.00280943	0.62287	0.832434	0.710944	0.417188	0	0	0	0	0	0.228526	0.469356	1.27145	1.8299	2.35609	3.60197	6.30884	7.65646	7.35551	8.23897	11.4581	12.8615	11.1873	8.34423	7.32121	6.92712	16.5, 21	2	2.23649	3.2113	2.74907	1.72031	0	0	0	0	0	0.737246	1.36324	4.53016	7.5924
RMXL3_HUMAN	Q8N7X1	RBMXL3 CXorf55	RNA-binding motif protein, X-linked-like-3	1067	114,938	324052	137550	2.35589	0.00280943	0.62287	0.832434	0.710944	0.417188	0	0	0	0	0	0.228526	0.469356	1.27145	1.8299	2.35609	3.60197	6.30884	7.65646	7.35551	8.23897	11.4581	12.8615	11.1873	8.34423	7.32121	6.92712	16.5, 21	2	2.23649	3.2113	2.74907	1.72031	0	0	0	0	0	0.737246	1.36324	4.53016	7.5924
ROA0_HUMAN	Q13151	HNRNPA0 HNRPA0	Heterogeneous nuclear ribonucleoprotein A0 (hnRNP A0)	305	30,841	6.57748e+06	3.19896e+06	2.05613	2.25017e-06	0.152288	0.254595	0.45579	1.04946	1.2527	1.64207	1.68167	1.60965	1.20248	0.774701	0.781311	1.00545	1.21673	1.41571	2.32214	5.68897	9.27842	10.5595	10.0833	9.73266	9.59824	8.55279	6.85376	6.52619	6.30949	19, 25	2	0.763389	3.03526	5.48453	13.5461	12.8961	13.221	7.2891	6.30316	3.9918	2.23768	2.03989	2.94094	3.59949
ROA0_HUMAN	Q13151	HNRNPA0 HNRPA0	Heterogeneous nuclear ribonucleoprotein A0 (hnRNP A0)	305	30,841	6.57748e+06	3.19896e+06	2.05613	2.25017e-06	0.152288	0.254595	0.45579	1.04946	1.2527	1.64207	1.68167	1.60965	1.20248	0.774701	0.781311	1.00545	1.21673	1.41571	2.32214	5.68897	9.27842	10.5595	10.0833	9.73266	9.59824	8.55279	6.85376	6.52619	6.30949	19, 25	2	0.763389	3.03526	5.48453	13.5461	12.8961	13.221	7.2891	6.30316	3.9918	2.23768	2.03989	2.94094	3.59949
ROA0_HUMAN	Q13151	HNRNPA0 HNRPA0	Heterogeneous nuclear ribonucleoprotein A0 (hnRNP A0)	305	30,841	6.57748e+06	3.19896e+06	2.05613	2.25017e-06	0.152288	0.254595	0.45579	1.04946	1.2527	1.64207	1.68167	1.60965	1.20248	0.774701	0.781311	1.00545	1.21673	1.41571	2.32214	5.68897	9.27842	10.5595	10.0833	9.73266	9.59824	8.55279	6.85376	6.52619	6.30949	19, 25	2	0.763389	3.03526	5.48453	13.5461	12.8961	13.221	7.2891	6.30316	3.9918	2.23768	2.03989	2.94094	3.59949
ROA0_HUMAN	Q13151	HNRNPA0 HNRPA0	Heterogeneous nuclear ribonucleoprotein A0 (hnRNP A0)	305	30,841	6.57748e+06	3.19896e+06	2.05613	2.25017e-06	0.152288	0.254595	0.45579	1.04946	1.2527	1.64207	1.68167	1.60965	1.20248	0.774701	0.781311	1.00545	1.21673	1.41571	2.32214	5.68897	9.27842	10.5595	10.0833	9.73266	9.59824	8.55279	6.85376	6.52619	6.30949	19, 25	2	0.763389	3.03526	5.48453	13.5461	12.8961	13.221	7.2891	6.30316	3.9918	2.23768	2.03989	2.94094	3.59949
RPC7L_HUMAN	Q9BT43	POLR3GL	DNA-directed RNA polymerase III subunit RPC7-like (RNA polymerase III subunit C7-like) (DNA-directed RNA polymerase III subunit G-like) (RNA polymerase III 32 kDa beta subunit) (RPC32-beta)	218	25,334	7360.03	2236.77	3.29048	0.00141574	0	0	0	0	0	0	6.2344	6.2344	6.2344	0	0	0	0	0	3.70257	3.70257	3.70257	5.64338	17.3859	17.3859	11.7425	0	0	7.21252	10.8188	8, 19.7, 24.6	3	0	0	0	0	0	0	11.7404	11.7404	11.7404	0	0	0	0
RPC7L_HUMAN	Q9BT43	POLR3GL	DNA-directed RNA polymerase III subunit RPC7-like (RNA polymerase III subunit C7-like) (DNA-directed RNA polymerase III subunit G-like) (RNA polymerase III 32 kDa beta subunit) (RPC32-beta)	218	25,334	7360.03	2236.77	3.29048	0.00141574	0	0	0	0	0	0	6.2344	6.2344	6.2344	0	0	0	0	0	3.70257	3.70257	3.70257	5.64338	17.3859	17.3859	11.7425	0	0	7.21252	10.8188	8, 19.7, 24.6	3	0	0	0	0	0	0	11.7404	11.7404	11.7404	0	0	0	0
RPC7L_HUMAN	Q9BT43	POLR3GL	DNA-directed RNA polymerase III subunit RPC7-like (RNA polymerase III subunit C7-like) (DNA-directed RNA polymerase III subunit G-like) (RNA polymerase III 32 kDa beta subunit) (RPC32-beta)	218	25,334	7360.03	2236.77	3.29048	0.00141574	0	0	0	0	0	0	6.2344	6.2344	6.2344	0	0	0	0	0	3.70257	3.70257	3.70257	5.64338	17.3859	17.3859	11.7425	0	0	7.21252	10.8188	8, 19.7, 24.6	3	0	0	0	0	0	0	11.7404	11.7404	11.7404	0	0	0	0
RPC7L_HUMAN	Q9BT43	POLR3GL	DNA-directed RNA polymerase III subunit RPC7-like (RNA polymerase III subunit C7-like) (DNA-directed RNA polymerase III subunit G-like) (RNA polymerase III 32 kDa beta subunit) (RPC32-beta)	218	25,334	7360.03	2236.77	3.29048	0.00141574	0	0	0	0	0	0	6.2344	6.2344	6.2344	0	0	0	0	0	3.70257	3.70257	3.70257	5.64338	17.3859	17.3859	11.7425	0	0	7.21252	10.8188	8, 19.7, 24.6	3	0	0	0	0	0	0	11.7404	11.7404	11.7404	0	0	0	0
RS15A_HUMAN	P62244	RPS15A OK/SW-cl.82	40S ribosomal protein S15a (Small ribosomal subunit protein uS8)	130	14,840	3.38115e+06	2.35569e+06	1.43532	0.0234261	0	0	0	0.0193537	0.136272	0.458381	0.705408	0.914836	0.817093	0.659043	0.544997	0.641126	0.918766	1.09005	3.27251	9.75579	13.9694	13.7151	10.1897	10.0242	10.518	8.99364	5.71166	3.86951	3.07511	17, 20.2	2	0	0	0	0.202675	0.57381	2.36994	7.10178	11.4034	12.7303	9.10962	5.6826	4.81449	5.79909
RS15A_HUMAN	P62244	RPS15A OK/SW-cl.82	40S ribosomal protein S15a (Small ribosomal subunit protein uS8)	130	14,840	3.38115e+06	2.35569e+06	1.43532	0.0234261	0	0	0	0.0193537	0.136272	0.458381	0.705408	0.914836	0.817093	0.659043	0.544997	0.641126	0.918766	1.09005	3.27251	9.75579	13.9694	13.7151	10.1897	10.0242	10.518	8.99364	5.71166	3.86951	3.07511	17, 20.2	2	0	0	0	0.202675	0.57381	2.36994	7.10178	11.4034	12.7303	9.10962	5.6826	4.81449	5.79909
RS15A_HUMAN	P62244	RPS15A OK/SW-cl.82	40S ribosomal protein S15a (Small ribosomal subunit protein uS8)	130	14,840	3.38115e+06	2.35569e+06	1.43532	0.0234261	0	0	0	0.0193537	0.136272	0.458381	0.705408	0.914836	0.817093	0.659043	0.544997	0.641126	0.918766	1.09005	3.27251	9.75579	13.9694	13.7151	10.1897	10.0242	10.518	8.99364	5.71166	3.86951	3.07511	17, 20.2	2	0	0	0	0.202675	0.57381	2.36994	7.10178	11.4034	12.7303	9.10962	5.6826	4.81449	5.79909
RS15A_HUMAN	P62244	RPS15A OK/SW-cl.82	40S ribosomal protein S15a (Small ribosomal subunit protein uS8)	130	14,840	3.38115e+06	2.35569e+06	1.43532	0.0234261	0	0	0	0.0193537	0.136272	0.458381	0.705408	0.914836	0.817093	0.659043	0.544997	0.641126	0.918766	1.09005	3.27251	9.75579	13.9694	13.7151	10.1897	10.0242	10.518	8.99364	5.71166	3.86951	3.07511	17, 20.2	2	0	0	0	0.202675	0.57381	2.36994	7.10178	11.4034	12.7303	9.10962	5.6826	4.81449	5.79909
RS26_HUMAN	P62854	RPS26	40S ribosomal protein S26 (Small ribosomal subunit protein eS26)	115	13,015	1.91671e+06	868207	2.20766	0.00176543	0	0.0779299	0.0779299	0.37717	1.03876	1.64705	1.79622	1.54645	1.27427	0.995335	0.741734	0.833128	1.02558	1.29294	2.80462	8.09852	11.5282	11.4125	9.53371	10.9627	11.8778	9.60811	5.38405	3.33052	2.73477	16.9, 20.8	2	0	0.213948	0.213948	0.72771	1.22378	2.50852	4.21084	6.49098	7.88058	7.32063	5.74982	6.11637	6.97408
RS26_HUMAN	P62854	RPS26	40S ribosomal protein S26 (Small ribosomal subunit protein eS26)	115	13,015	1.91671e+06	868207	2.20766	0.00176543	0	0.0779299	0.0779299	0.37717	1.03876	1.64705	1.79622	1.54645	1.27427	0.995335	0.741734	0.833128	1.02558	1.29294	2.80462	8.09852	11.5282	11.4125	9.53371	10.9627	11.8778	9.60811	5.38405	3.33052	2.73477	16.9, 20.8	2	0	0.213948	0.213948	0.72771	1.22378	2.50852	4.21084	6.49098	7.88058	7.32063	5.74982	6.11637	6.97408
RS26_HUMAN	P62854	RPS26	40S ribosomal protein S26 (Small ribosomal subunit protein eS26)	115	13,015	1.91671e+06	868207	2.20766	0.00176543	0	0.0779299	0.0779299	0.37717	1.03876	1.64705	1.79622	1.54645	1.27427	0.995335	0.741734	0.833128	1.02558	1.29294	2.80462	8.09852	11.5282	11.4125	9.53371	10.9627	11.8778	9.60811	5.38405	3.33052	2.73477	16.9, 20.8	2	0	0.213948	0.213948	0.72771	1.22378	2.50852	4.21084	6.49098	7.88058	7.32063	5.74982	6.11637	6.97408
RS26_HUMAN	P62854	RPS26	40S ribosomal protein S26 (Small ribosomal subunit protein eS26)	115	13,015	1.91671e+06	868207	2.20766	0.00176543	0	0.0779299	0.0779299	0.37717	1.03876	1.64705	1.79622	1.54645	1.27427	0.995335	0.741734	0.833128	1.02558	1.29294	2.80462	8.09852	11.5282	11.4125	9.53371	10.9627	11.8778	9.60811	5.38405	3.33052	2.73477	16.9, 20.8	2	0	0.213948	0.213948	0.72771	1.22378	2.50852	4.21084	6.49098	7.88058	7.32063	5.74982	6.11637	6.97408
RS30_HUMAN	P62861	FAU	40S ribosomal protein S30 (Small ribosomal subunit protein eS30)	59	6,648	1.10624e+06	1.13537e+06	0.974339	0.60155	0.0349207	0.0232805	0.167865	1.2693	1.2693	1.91547	1.84176	2.50372	2.63132	2.12088	2.11705	2.28105	2.52184	2.71939	4.51096	8.42024	9.67735	8.43778	6.3592	9.34957	9.62454	9.05565	4.96321	3.68567	2.49869	10.4, 16.6, 21	3	0.107484	0.0716557	1.5517	7.14731	7.14731	6.61768	3.06986	4.34595	6.85466	6.74393	7.18533	7.58596	8.43574
RS30_HUMAN	P62861	FAU	40S ribosomal protein S30 (Small ribosomal subunit protein eS30)	59	6,648	1.10624e+06	1.13537e+06	0.974339	0.60155	0.0349207	0.0232805	0.167865	1.2693	1.2693	1.91547	1.84176	2.50372	2.63132	2.12088	2.11705	2.28105	2.52184	2.71939	4.51096	8.42024	9.67735	8.43778	6.3592	9.34957	9.62454	9.05565	4.96321	3.68567	2.49869	10.4, 16.6, 21	3	0.107484	0.0716557	1.5517	7.14731	7.14731	6.61768	3.06986	4.34595	6.85466	6.74393	7.18533	7.58596	8.43574
RS30_HUMAN	P62861	FAU	40S ribosomal protein S30 (Small ribosomal subunit protein eS30)	59	6,648	1.10624e+06	1.13537e+06	0.974339	0.60155	0.0349207	0.0232805	0.167865	1.2693	1.2693	1.91547	1.84176	2.50372	2.63132	2.12088	2.11705	2.28105	2.52184	2.71939	4.51096	8.42024	9.67735	8.43778	6.3592	9.34957	9.62454	9.05565	4.96321	3.68567	2.49869	10.4, 16.6, 21	3	0.107484	0.0716557	1.5517	7.14731	7.14731	6.61768	3.06986	4.34595	6.85466	6.74393	7.18533	7.58596	8.43574
RS30_HUMAN	P62861	FAU	40S ribosomal protein S30 (Small ribosomal subunit protein eS30)	59	6,648	1.10624e+06	1.13537e+06	0.974339	0.60155	0.0349207	0.0232805	0.167865	1.2693	1.2693	1.91547	1.84176	2.50372	2.63132	2.12088	2.11705	2.28105	2.52184	2.71939	4.51096	8.42024	9.67735	8.43778	6.3592	9.34957	9.62454	9.05565	4.96321	3.68567	2.49869	10.4, 16.6, 21	3	0.107484	0.0716557	1.5517	7.14731	7.14731	6.61768	3.06986	4.34595	6.85466	6.74393	7.18533	7.58596	8.43574
RS4Y2_HUMAN	Q8TD47	RPS4Y2 RPS4Y2P	40S ribosomal protein S4, Y isoform 2 (Small ribosomal subunit protein eS4)	263	29,295	4.23351e+06	2.97793e+06	1.42163	0.165941	0	0	0	0.15735	0.225376	0.359705	0.415953	0.522055	0.49877	0.419244	0.378781	0.613091	0.99256	1.37007	4.17791	10.406	15.7397	14.5718	11.8535	10.2072	10.5664	7.79156	4.3607	2.49796	1.87425	17, 20.5	2	0	0	0	0.739723	0.955216	1.68888	2.66063	3.438	4.87587	4.99411	5.0563	6.49419	8.43621
RS4Y2_HUMAN	Q8TD47	RPS4Y2 RPS4Y2P	40S ribosomal protein S4, Y isoform 2 (Small ribosomal subunit protein eS4)	263	29,295	4.23351e+06	2.97793e+06	1.42163	0.165941	0	0	0	0.15735	0.225376	0.359705	0.415953	0.522055	0.49877	0.419244	0.378781	0.613091	0.99256	1.37007	4.17791	10.406	15.7397	14.5718	11.8535	10.2072	10.5664	7.79156	4.3607	2.49796	1.87425	17, 20.5	2	0	0	0	0.739723	0.955216	1.68888	2.66063	3.438	4.87587	4.99411	5.0563	6.49419	8.43621
RS4Y2_HUMAN	Q8TD47	RPS4Y2 RPS4Y2P	40S ribosomal protein S4, Y isoform 2 (Small ribosomal subunit protein eS4)	263	29,295	4.23351e+06	2.97793e+06	1.42163	0.165941	0	0	0	0.15735	0.225376	0.359705	0.415953	0.522055	0.49877	0.419244	0.378781	0.613091	0.99256	1.37007	4.17791	10.406	15.7397	14.5718	11.8535	10.2072	10.5664	7.79156	4.3607	2.49796	1.87425	17, 20.5	2	0	0	0	0.739723	0.955216	1.68888	2.66063	3.438	4.87587	4.99411	5.0563	6.49419	8.43621
RS4Y2_HUMAN	Q8TD47	RPS4Y2 RPS4Y2P	40S ribosomal protein S4, Y isoform 2 (Small ribosomal subunit protein eS4)	263	29,295	4.23351e+06	2.97793e+06	1.42163	0.165941	0	0	0	0.15735	0.225376	0.359705	0.415953	0.522055	0.49877	0.419244	0.378781	0.613091	0.99256	1.37007	4.17791	10.406	15.7397	14.5718	11.8535	10.2072	10.5664	7.79156	4.3607	2.49796	1.87425	17, 20.5	2	0	0	0	0.739723	0.955216	1.68888	2.66063	3.438	4.87587	4.99411	5.0563	6.49419	8.43621
RS7_HUMAN	P62081	RPS7	40S ribosomal protein S7 (Small ribosomal subunit protein eS7)	194	22,127	7.32337e+06	4.59293e+06	1.59449	4.81678e-07	0.0794718	0.101102	0.191715	0.747659	1.69061	2.59081	2.60792	2.10407	1.38409	0.99364	0.78049	0.862724	1.01566	1.08278	2.647	7.44781	11.201	10.8819	9.49288	9.97981	11.4874	9.20033	5.52748	3.2578	2.64393	17, 20.8	2	0.206904	0.723225	1.60459	6.15784	8.40872	11.3251	10.0731	10.6478	8.93018	6.84947	4.32154	4.19116	4.52475
RS7_HUMAN	P62081	RPS7	40S ribosomal protein S7 (Small ribosomal subunit protein eS7)	194	22,127	7.32337e+06	4.59293e+06	1.59449	4.81678e-07	0.0794718	0.101102	0.191715	0.747659	1.69061	2.59081	2.60792	2.10407	1.38409	0.99364	0.78049	0.862724	1.01566	1.08278	2.647	7.44781	11.201	10.8819	9.49288	9.97981	11.4874	9.20033	5.52748	3.2578	2.64393	17, 20.8	2	0.206904	0.723225	1.60459	6.15784	8.40872	11.3251	10.0731	10.6478	8.93018	6.84947	4.32154	4.19116	4.52475
RS7_HUMAN	P62081	RPS7	40S ribosomal protein S7 (Small ribosomal subunit protein eS7)	194	22,127	7.32337e+06	4.59293e+06	1.59449	4.81678e-07	0.0794718	0.101102	0.191715	0.747659	1.69061	2.59081	2.60792	2.10407	1.38409	0.99364	0.78049	0.862724	1.01566	1.08278	2.647	7.44781	11.201	10.8819	9.49288	9.97981	11.4874	9.20033	5.52748	3.2578	2.64393	17, 20.8	2	0.206904	0.723225	1.60459	6.15784	8.40872	11.3251	10.0731	10.6478	8.93018	6.84947	4.32154	4.19116	4.52475
RS7_HUMAN	P62081	RPS7	40S ribosomal protein S7 (Small ribosomal subunit protein eS7)	194	22,127	7.32337e+06	4.59293e+06	1.59449	4.81678e-07	0.0794718	0.101102	0.191715	0.747659	1.69061	2.59081	2.60792	2.10407	1.38409	0.99364	0.78049	0.862724	1.01566	1.08278	2.647	7.44781	11.201	10.8819	9.49288	9.97981	11.4874	9.20033	5.52748	3.2578	2.64393	17, 20.8	2	0.206904	0.723225	1.60459	6.15784	8.40872	11.3251	10.0731	10.6478	8.93018	6.84947	4.32154	4.19116	4.52475
RS8_HUMAN	P62241	RPS8 OK/SW-cl.83	40S ribosomal protein S8 (Small ribosomal subunit protein eS8)	208	24,205	3.93319e+06	2.62777e+06	1.49678	0.225085	0	0	0	0	0.117916	0.161661	0.235502	0.232216	0.282784	0.304714	0.391946	0.774689	1.12333	1.56735	3.99046	10.3434	16.2494	16.0465	12.997	9.41301	8.69569	6.60319	4.59216	3.34407	2.53301	17.3, 19.7	2	0	0	0	0	0.143518	0.26992	0.651194	1.27267	1.8631	2.09444	2.14098	4.10465	5.82299
RS8_HUMAN	P62241	RPS8 OK/SW-cl.83	40S ribosomal protein S8 (Small ribosomal subunit protein eS8)	208	24,205	3.93319e+06	2.62777e+06	1.49678	0.225085	0	0	0	0	0.117916	0.161661	0.235502	0.232216	0.282784	0.304714	0.391946	0.774689	1.12333	1.56735	3.99046	10.3434	16.2494	16.0465	12.997	9.41301	8.69569	6.60319	4.59216	3.34407	2.53301	17.3, 19.7	2	0	0	0	0	0.143518	0.26992	0.651194	1.27267	1.8631	2.09444	2.14098	4.10465	5.82299
RS8_HUMAN	P62241	RPS8 OK/SW-cl.83	40S ribosomal protein S8 (Small ribosomal subunit protein eS8)	208	24,205	3.93319e+06	2.62777e+06	1.49678	0.225085	0	0	0	0	0.117916	0.161661	0.235502	0.232216	0.282784	0.304714	0.391946	0.774689	1.12333	1.56735	3.99046	10.3434	16.2494	16.0465	12.997	9.41301	8.69569	6.60319	4.59216	3.34407	2.53301	17.3, 19.7	2	0	0	0	0	0.143518	0.26992	0.651194	1.27267	1.8631	2.09444	2.14098	4.10465	5.82299
RS8_HUMAN	P62241	RPS8 OK/SW-cl.83	40S ribosomal protein S8 (Small ribosomal subunit protein eS8)	208	24,205	3.93319e+06	2.62777e+06	1.49678	0.225085	0	0	0	0	0.117916	0.161661	0.235502	0.232216	0.282784	0.304714	0.391946	0.774689	1.12333	1.56735	3.99046	10.3434	16.2494	16.0465	12.997	9.41301	8.69569	6.60319	4.59216	3.34407	2.53301	17.3, 19.7	2	0	0	0	0	0.143518	0.26992	0.651194	1.27267	1.8631	2.09444	2.14098	4.10465	5.82299
RS9_HUMAN	P46781	RPS9	40S ribosomal protein S9 (Small ribosomal subunit protein uS4)	194	22,591	8.00235e+06	4.77228e+06	1.67684	0.0123642	0.00306126	0.00204084	0	0.0281729	0.399195	1.35995	2.28899	2.60908	1.99236	1.26649	0.84463	0.794389	0.932161	1.16772	3.4697	10.5698	15.3734	15.1333	11.2531	8.85968	7.9647	5.59624	3.42417	2.5994	2.06824	17.1, 19.6	2	0.00130184	0.00086789	0	0.14133	0.570565	3.02268	8.61521	13.7342	14.2041	9.96493	5.47293	4.2883	4.52864
RS9_HUMAN	P46781	RPS9	40S ribosomal protein S9 (Small ribosomal subunit protein uS4)	194	22,591	8.00235e+06	4.77228e+06	1.67684	0.0123642	0.00306126	0.00204084	0	0.0281729	0.399195	1.35995	2.28899	2.60908	1.99236	1.26649	0.84463	0.794389	0.932161	1.16772	3.4697	10.5698	15.3734	15.1333	11.2531	8.85968	7.9647	5.59624	3.42417	2.5994	2.06824	17.1, 19.6	2	0.00130184	0.00086789	0	0.14133	0.570565	3.02268	8.61521	13.7342	14.2041	9.96493	5.47293	4.2883	4.52864
RS9_HUMAN	P46781	RPS9	40S ribosomal protein S9 (Small ribosomal subunit protein uS4)	194	22,591	8.00235e+06	4.77228e+06	1.67684	0.0123642	0.00306126	0.00204084	0	0.0281729	0.399195	1.35995	2.28899	2.60908	1.99236	1.26649	0.84463	0.794389	0.932161	1.16772	3.4697	10.5698	15.3734	15.1333	11.2531	8.85968	7.9647	5.59624	3.42417	2.5994	2.06824	17.1, 19.6	2	0.00130184	0.00086789	0	0.14133	0.570565	3.02268	8.61521	13.7342	14.2041	9.96493	5.47293	4.2883	4.52864
RS9_HUMAN	P46781	RPS9	40S ribosomal protein S9 (Small ribosomal subunit protein uS4)	194	22,591	8.00235e+06	4.77228e+06	1.67684	0.0123642	0.00306126	0.00204084	0	0.0281729	0.399195	1.35995	2.28899	2.60908	1.99236	1.26649	0.84463	0.794389	0.932161	1.16772	3.4697	10.5698	15.3734	15.1333	11.2531	8.85968	7.9647	5.59624	3.42417	2.5994	2.06824	17.1, 19.6	2	0.00130184	0.00086789	0	0.14133	0.570565	3.02268	8.61521	13.7342	14.2041	9.96493	5.47293	4.2883	4.52864
RU2B_HUMAN	P08579	SNRPB2	U2 small nuclear ribonucleoprotein B'' (U2 snRNP B'')	225	25,486	1.43743e+06	1.19102e+06	1.2069	0.0299929	1.67851	1.47051	1.46429	1.80543	2.04191	1.90596	1.58522	2.68818	3.82448	4.88174	6.25901	9.63908	11.1667	9.73777	7.09354	6.41111	6.30455	4.95393	3.43063	2.65109	2.46969	1.94797	1.6744	1.47342	1.44094	1, 12.8, 14.1	3	1.44263	1.67125	2.5348	7.70338	8.47672	8.26779	4.23043	5.22779	5.72164	5.03217	3.73592	6.72257	9.6699
RU2B_HUMAN	P08579	SNRPB2	U2 small nuclear ribonucleoprotein B'' (U2 snRNP B'')	225	25,486	1.43743e+06	1.19102e+06	1.2069	0.0299929	1.67851	1.47051	1.46429	1.80543	2.04191	1.90596	1.58522	2.68818	3.82448	4.88174	6.25901	9.63908	11.1667	9.73777	7.09354	6.41111	6.30455	4.95393	3.43063	2.65109	2.46969	1.94797	1.6744	1.47342	1.44094	1, 12.8, 14.1	3	1.44263	1.67125	2.5348	7.70338	8.47672	8.26779	4.23043	5.22779	5.72164	5.03217	3.73592	6.72257	9.6699
RU2B_HUMAN	P08579	SNRPB2	U2 small nuclear ribonucleoprotein B'' (U2 snRNP B'')	225	25,486	1.43743e+06	1.19102e+06	1.2069	0.0299929	1.67851	1.47051	1.46429	1.80543	2.04191	1.90596	1.58522	2.68818	3.82448	4.88174	6.25901	9.63908	11.1667	9.73777	7.09354	6.41111	6.30455	4.95393	3.43063	2.65109	2.46969	1.94797	1.6744	1.47342	1.44094	1, 12.8, 14.1	3	1.44263	1.67125	2.5348	7.70338	8.47672	8.26779	4.23043	5.22779	5.72164	5.03217	3.73592	6.72257	9.6699
RU2B_HUMAN	P08579	SNRPB2	U2 small nuclear ribonucleoprotein B'' (U2 snRNP B'')	225	25,486	1.43743e+06	1.19102e+06	1.2069	0.0299929	1.67851	1.47051	1.46429	1.80543	2.04191	1.90596	1.58522	2.68818	3.82448	4.88174	6.25901	9.63908	11.1667	9.73777	7.09354	6.41111	6.30455	4.95393	3.43063	2.65109	2.46969	1.94797	1.6744	1.47342	1.44094	1, 12.8, 14.1	3	1.44263	1.67125	2.5348	7.70338	8.47672	8.26779	4.23043	5.22779	5.72164	5.03217	3.73592	6.72257	9.6699
RUXE_HUMAN	P62304	SNRPE	Small nuclear ribonucleoprotein E (snRNP-E) (Sm protein E) (Sm-E) (SmE)	92	10,804	698751	410823	1.70086	1.03697e-05	0.864215	1.43879	2.38799	4.38774	4.71624	4.36969	3.13101	3.30182	3.75376	3.14918	4.57369	5.59038	7.51967	6.21062	5.31684	4.96685	5.39007	5.07049	4.34859	3.74264	3.86217	3.66819	3.11169	2.70926	2.41839	5.4, 13, 17.5, 21	4	0.730438	1.61605	2.60498	5.03946	4.67963	5.57869	6.94707	9.14373	9.07115	5.46479	3.86223	4.50315	7.17833
RUXE_HUMAN	P62304	SNRPE	Small nuclear ribonucleoprotein E (snRNP-E) (Sm protein E) (Sm-E) (SmE)	92	10,804	698751	410823	1.70086	1.03697e-05	0.864215	1.43879	2.38799	4.38774	4.71624	4.36969	3.13101	3.30182	3.75376	3.14918	4.57369	5.59038	7.51967	6.21062	5.31684	4.96685	5.39007	5.07049	4.34859	3.74264	3.86217	3.66819	3.11169	2.70926	2.41839	5.4, 13, 17.5, 21	4	0.730438	1.61605	2.60498	5.03946	4.67963	5.57869	6.94707	9.14373	9.07115	5.46479	3.86223	4.50315	7.17833
RUXE_HUMAN	P62304	SNRPE	Small nuclear ribonucleoprotein E (snRNP-E) (Sm protein E) (Sm-E) (SmE)	92	10,804	698751	410823	1.70086	1.03697e-05	0.864215	1.43879	2.38799	4.38774	4.71624	4.36969	3.13101	3.30182	3.75376	3.14918	4.57369	5.59038	7.51967	6.21062	5.31684	4.96685	5.39007	5.07049	4.34859	3.74264	3.86217	3.66819	3.11169	2.70926	2.41839	5.4, 13, 17.5, 21	4	0.730438	1.61605	2.60498	5.03946	4.67963	5.57869	6.94707	9.14373	9.07115	5.46479	3.86223	4.50315	7.17833
RUXE_HUMAN	P62304	SNRPE	Small nuclear ribonucleoprotein E (snRNP-E) (Sm protein E) (Sm-E) (SmE)	92	10,804	698751	410823	1.70086	1.03697e-05	0.864215	1.43879	2.38799	4.38774	4.71624	4.36969	3.13101	3.30182	3.75376	3.14918	4.57369	5.59038	7.51967	6.21062	5.31684	4.96685	5.39007	5.07049	4.34859	3.74264	3.86217	3.66819	3.11169	2.70926	2.41839	5.4, 13, 17.5, 21	4	0.730438	1.61605	2.60498	5.03946	4.67963	5.57869	6.94707	9.14373	9.07115	5.46479	3.86223	4.50315	7.17833
RUXF_HUMAN	P62306	SNRPF PBSCF	Small nuclear ribonucleoprotein F (snRNP-F) (Sm protein F) (Sm-F) (SmF)	86	9,725	124194	94038.2	1.32068	0.00764633	3.55853	4.13393	4.89563	5.08068	4.99037	4.17888	3.25694	2.43751	3.11954	3.60232	5.98936	6.64459	6.76631	4.41231	3.47876	4.05873	4.9474	5.04151	4.26258	3.80775	3.38943	2.75052	1.96486	1.70721	1.52436	3.9, 11.9, 18	3	3.52245	4.84406	5.70236	6.20999	4.95354	4.84948	7.0199	7.65491	7.94761	5.31689	5.47871	5.93587	6.23012
RUXF_HUMAN	P62306	SNRPF PBSCF	Small nuclear ribonucleoprotein F (snRNP-F) (Sm protein F) (Sm-F) (SmF)	86	9,725	124194	94038.2	1.32068	0.00764633	3.55853	4.13393	4.89563	5.08068	4.99037	4.17888	3.25694	2.43751	3.11954	3.60232	5.98936	6.64459	6.76631	4.41231	3.47876	4.05873	4.9474	5.04151	4.26258	3.80775	3.38943	2.75052	1.96486	1.70721	1.52436	3.9, 11.9, 18	3	3.52245	4.84406	5.70236	6.20999	4.95354	4.84948	7.0199	7.65491	7.94761	5.31689	5.47871	5.93587	6.23012
RUXF_HUMAN	P62306	SNRPF PBSCF	Small nuclear ribonucleoprotein F (snRNP-F) (Sm protein F) (Sm-F) (SmF)	86	9,725	124194	94038.2	1.32068	0.00764633	3.55853	4.13393	4.89563	5.08068	4.99037	4.17888	3.25694	2.43751	3.11954	3.60232	5.98936	6.64459	6.76631	4.41231	3.47876	4.05873	4.9474	5.04151	4.26258	3.80775	3.38943	2.75052	1.96486	1.70721	1.52436	3.9, 11.9, 18	3	3.52245	4.84406	5.70236	6.20999	4.95354	4.84948	7.0199	7.65491	7.94761	5.31689	5.47871	5.93587	6.23012
RUXF_HUMAN	P62306	SNRPF PBSCF	Small nuclear ribonucleoprotein F (snRNP-F) (Sm protein F) (Sm-F) (SmF)	86	9,725	124194	94038.2	1.32068	0.00764633	3.55853	4.13393	4.89563	5.08068	4.99037	4.17888	3.25694	2.43751	3.11954	3.60232	5.98936	6.64459	6.76631	4.41231	3.47876	4.05873	4.9474	5.04151	4.26258	3.80775	3.38943	2.75052	1.96486	1.70721	1.52436	3.9, 11.9, 18	3	3.52245	4.84406	5.70236	6.20999	4.95354	4.84948	7.0199	7.65491	7.94761	5.31689	5.47871	5.93587	6.23012
S39A7_HUMAN	Q92504	SLC39A7 HKE4 RING5	Zinc transporter SLC39A7 (Histidine-rich membrane protein Ke4) (Really interesting new gene 5 protein) (Solute carrier family 39 member 7) (Zrt-, Irt-like protein 7) (ZIP7)	469	50,118	397682	578562	0.687362	0.0123028	0	0	0	0	0	0	0	0.497221	1.05872	1.58065	1.79314	3.8446	4.80024	5.85039	4.43789	5.40345	8.25131	9.97231	11.4867	9.93508	8.88232	6.40055	4.81164	5.28297	5.71083	12.7, 19, 24.7	3	0	0	0	0	0	0	0	0.709732	1.62314	2.43044	2.61698	7.07607	9.62856
S39A7_HUMAN	Q92504	SLC39A7 HKE4 RING5	Zinc transporter SLC39A7 (Histidine-rich membrane protein Ke4) (Really interesting new gene 5 protein) (Solute carrier family 39 member 7) (Zrt-, Irt-like protein 7) (ZIP7)	469	50,118	397682	578562	0.687362	0.0123028	0	0	0	0	0	0	0	0.497221	1.05872	1.58065	1.79314	3.8446	4.80024	5.85039	4.43789	5.40345	8.25131	9.97231	11.4867	9.93508	8.88232	6.40055	4.81164	5.28297	5.71083	12.7, 19, 24.7	3	0	0	0	0	0	0	0	0.709732	1.62314	2.43044	2.61698	7.07607	9.62856
S39A7_HUMAN	Q92504	SLC39A7 HKE4 RING5	Zinc transporter SLC39A7 (Histidine-rich membrane protein Ke4) (Really interesting new gene 5 protein) (Solute carrier family 39 member 7) (Zrt-, Irt-like protein 7) (ZIP7)	469	50,118	397682	578562	0.687362	0.0123028	0	0	0	0	0	0	0	0.497221	1.05872	1.58065	1.79314	3.8446	4.80024	5.85039	4.43789	5.40345	8.25131	9.97231	11.4867	9.93508	8.88232	6.40055	4.81164	5.28297	5.71083	12.7, 19, 24.7	3	0	0	0	0	0	0	0	0.709732	1.62314	2.43044	2.61698	7.07607	9.62856
S39A7_HUMAN	Q92504	SLC39A7 HKE4 RING5	Zinc transporter SLC39A7 (Histidine-rich membrane protein Ke4) (Really interesting new gene 5 protein) (Solute carrier family 39 member 7) (Zrt-, Irt-like protein 7) (ZIP7)	469	50,118	397682	578562	0.687362	0.0123028	0	0	0	0	0	0	0	0.497221	1.05872	1.58065	1.79314	3.8446	4.80024	5.85039	4.43789	5.40345	8.25131	9.97231	11.4867	9.93508	8.88232	6.40055	4.81164	5.28297	5.71083	12.7, 19, 24.7	3	0	0	0	0	0	0	0	0.709732	1.62314	2.43044	2.61698	7.07607	9.62856
SAFB1_HUMAN	Q15424	SAFB HAP HET SAFB1	Scaffold attachment factor B1 (SAF-B) (SAF-B1) (HSP27 estrogen response element-TATA box-binding protein) (HSP27 ERE-TATA-binding protein)	915	102,642	5.0716e+06	1.59915e+06	3.17143	0.000154357	1.15562	1.3581	1.64462	1.75642	1.60902	1.62485	1.63444	2.22454	3.04937	3.3782	3.58967	4.05225	4.85956	4.8207	4.88978	5.98824	7.3829	7.47872	7.15741	6.78803	6.56315	5.27999	4.3892	3.75622	3.56902	17.6, 20.5	2	1.08843	1.53623	2.00931	2.70144	3.09455	4.47639	6.92612	9.92158	11.7678	10.263	7.49206	5.6398	5.27331
SAFB1_HUMAN	Q15424	SAFB HAP HET SAFB1	Scaffold attachment factor B1 (SAF-B) (SAF-B1) (HSP27 estrogen response element-TATA box-binding protein) (HSP27 ERE-TATA-binding protein)	915	102,642	5.0716e+06	1.59915e+06	3.17143	0.000154357	1.15562	1.3581	1.64462	1.75642	1.60902	1.62485	1.63444	2.22454	3.04937	3.3782	3.58967	4.05225	4.85956	4.8207	4.88978	5.98824	7.3829	7.47872	7.15741	6.78803	6.56315	5.27999	4.3892	3.75622	3.56902	17.6, 20.5	2	1.08843	1.53623	2.00931	2.70144	3.09455	4.47639	6.92612	9.92158	11.7678	10.263	7.49206	5.6398	5.27331
SAFB1_HUMAN	Q15424	SAFB HAP HET SAFB1	Scaffold attachment factor B1 (SAF-B) (SAF-B1) (HSP27 estrogen response element-TATA box-binding protein) (HSP27 ERE-TATA-binding protein)	915	102,642	5.0716e+06	1.59915e+06	3.17143	0.000154357	1.15562	1.3581	1.64462	1.75642	1.60902	1.62485	1.63444	2.22454	3.04937	3.3782	3.58967	4.05225	4.85956	4.8207	4.88978	5.98824	7.3829	7.47872	7.15741	6.78803	6.56315	5.27999	4.3892	3.75622	3.56902	17.6, 20.5	2	1.08843	1.53623	2.00931	2.70144	3.09455	4.47639	6.92612	9.92158	11.7678	10.263	7.49206	5.6398	5.27331
SAFB1_HUMAN	Q15424	SAFB HAP HET SAFB1	Scaffold attachment factor B1 (SAF-B) (SAF-B1) (HSP27 estrogen response element-TATA box-binding protein) (HSP27 ERE-TATA-binding protein)	915	102,642	5.0716e+06	1.59915e+06	3.17143	0.000154357	1.15562	1.3581	1.64462	1.75642	1.60902	1.62485	1.63444	2.22454	3.04937	3.3782	3.58967	4.05225	4.85956	4.8207	4.88978	5.98824	7.3829	7.47872	7.15741	6.78803	6.56315	5.27999	4.3892	3.75622	3.56902	17.6, 20.5	2	1.08843	1.53623	2.00931	2.70144	3.09455	4.47639	6.92612	9.92158	11.7678	10.263	7.49206	5.6398	5.27331
SNW1_HUMAN	Q13573	SNW1 SKIIP SKIP	SNW domain-containing protein 1 (Nuclear protein SkiP) (Nuclear receptor coactivator NCoA-62) (Ski-interacting protein)	536	61,494	425362	107201	3.96789	0.000161685	2.61791	2.41826	1.96946	5.29465	9.4784	11.6249	8.71084	4.20541	2.13327	0.572978	0.221678	0.0588225	0	0.0689151	0.475043	2.6634	4.92489	6.37264	5.81466	6.82128	7.47818	7.59646	4.71475	2.55447	1.20872	1.4, 5.9, 20.2	3	2.79845	3.06747	2.65562	9.43641	14.095	17.5947	12.0768	6.65133	3.18619	0.716327	0.281401	0.0598522	0
SNW1_HUMAN	Q13573	SNW1 SKIIP SKIP	SNW domain-containing protein 1 (Nuclear protein SkiP) (Nuclear receptor coactivator NCoA-62) (Ski-interacting protein)	536	61,494	425362	107201	3.96789	0.000161685	2.61791	2.41826	1.96946	5.29465	9.4784	11.6249	8.71084	4.20541	2.13327	0.572978	0.221678	0.0588225	0	0.0689151	0.475043	2.6634	4.92489	6.37264	5.81466	6.82128	7.47818	7.59646	4.71475	2.55447	1.20872	1.4, 5.9, 20.2	3	2.79845	3.06747	2.65562	9.43641	14.095	17.5947	12.0768	6.65133	3.18619	0.716327	0.281401	0.0598522	0
SNW1_HUMAN	Q13573	SNW1 SKIIP SKIP	SNW domain-containing protein 1 (Nuclear protein SkiP) (Nuclear receptor coactivator NCoA-62) (Ski-interacting protein)	536	61,494	425362	107201	3.96789	0.000161685	2.61791	2.41826	1.96946	5.29465	9.4784	11.6249	8.71084	4.20541	2.13327	0.572978	0.221678	0.0588225	0	0.0689151	0.475043	2.6634	4.92489	6.37264	5.81466	6.82128	7.47818	7.59646	4.71475	2.55447	1.20872	1.4, 5.9, 20.2	3	2.79845	3.06747	2.65562	9.43641	14.095	17.5947	12.0768	6.65133	3.18619	0.716327	0.281401	0.0598522	0
SNW1_HUMAN	Q13573	SNW1 SKIIP SKIP	SNW domain-containing protein 1 (Nuclear protein SkiP) (Nuclear receptor coactivator NCoA-62) (Ski-interacting protein)	536	61,494	425362	107201	3.96789	0.000161685	2.61791	2.41826	1.96946	5.29465	9.4784	11.6249	8.71084	4.20541	2.13327	0.572978	0.221678	0.0588225	0	0.0689151	0.475043	2.6634	4.92489	6.37264	5.81466	6.82128	7.47818	7.59646	4.71475	2.55447	1.20872	1.4, 5.9, 20.2	3	2.79845	3.06747	2.65562	9.43641	14.095	17.5947	12.0768	6.65133	3.18619	0.716327	0.281401	0.0598522	0
SPTCS_HUMAN	Q96JI7	SPG11 KIAA1840	Spatacsin (Colorectal carcinoma-associated protein) (Spastic paraplegia 11 protein)	2443	278,868	32202.8	9774.34	3.29462	0.000827966	0	0	0	0	0	0	0	5.06289	5.57108	8.89616	4.26708	10.4818	7.15672	6.72291	4.44631	4.44631	4.44631	0	0	8.24522	8.24522	12.8341	4.58892	4.58892	0	11.8, 16.5, 21.6	3	0	0	0	0	0	0	0	9.87656	10.5466	16.7869	7.37508	17.3185	11.0783
SPTCS_HUMAN	Q96JI7	SPG11 KIAA1840	Spatacsin (Colorectal carcinoma-associated protein) (Spastic paraplegia 11 protein)	2443	278,868	32202.8	9774.34	3.29462	0.000827966	0	0	0	0	0	0	0	5.06289	5.57108	8.89616	4.26708	10.4818	7.15672	6.72291	4.44631	4.44631	4.44631	0	0	8.24522	8.24522	12.8341	4.58892	4.58892	0	11.8, 16.5, 21.6	3	0	0	0	0	0	0	0	9.87656	10.5466	16.7869	7.37508	17.3185	11.0783
SPTCS_HUMAN	Q96JI7	SPG11 KIAA1840	Spatacsin (Colorectal carcinoma-associated protein) (Spastic paraplegia 11 protein)	2443	278,868	32202.8	9774.34	3.29462	0.000827966	0	0	0	0	0	0	0	5.06289	5.57108	8.89616	4.26708	10.4818	7.15672	6.72291	4.44631	4.44631	4.44631	0	0	8.24522	8.24522	12.8341	4.58892	4.58892	0	11.8, 16.5, 21.6	3	0	0	0	0	0	0	0	9.87656	10.5466	16.7869	7.37508	17.3185	11.0783
SPTCS_HUMAN	Q96JI7	SPG11 KIAA1840	Spatacsin (Colorectal carcinoma-associated protein) (Spastic paraplegia 11 protein)	2443	278,868	32202.8	9774.34	3.29462	0.000827966	0	0	0	0	0	0	0	5.06289	5.57108	8.89616	4.26708	10.4818	7.15672	6.72291	4.44631	4.44631	4.44631	0	0	8.24522	8.24522	12.8341	4.58892	4.58892	0	11.8, 16.5, 21.6	3	0	0	0	0	0	0	0	9.87656	10.5466	16.7869	7.37508	17.3185	11.0783
SRP14_HUMAN	P37108	SRP14	Signal recognition particle 14 kDa protein (SRP14) (18 kDa Alu RNA-binding protein)	136	14,570	1.72686e+06	1.88612e+06	0.915562	0.0316767	0.376344	0.683461	1.76923	2.21432	2.5412	1.98229	1.69844	1.87693	2.69341	3.19239	2.70479	1.7934	1.15039	1.30895	2.80358	5.56878	6.41032	5.48927	5.78722	9.63236	11.8872	10.8906	6.76272	4.91377	3.86864	10.1, 16.4, 21.3	3	0.799712	2.65819	8.30842	12.0566	13.6921	11.648	10.2632	8.40145	6.16716	4.09087	2.57432	2.099	1.90404
SRP14_HUMAN	P37108	SRP14	Signal recognition particle 14 kDa protein (SRP14) (18 kDa Alu RNA-binding protein)	136	14,570	1.72686e+06	1.88612e+06	0.915562	0.0316767	0.376344	0.683461	1.76923	2.21432	2.5412	1.98229	1.69844	1.87693	2.69341	3.19239	2.70479	1.7934	1.15039	1.30895	2.80358	5.56878	6.41032	5.48927	5.78722	9.63236	11.8872	10.8906	6.76272	4.91377	3.86864	10.1, 16.4, 21.3	3	0.799712	2.65819	8.30842	12.0566	13.6921	11.648	10.2632	8.40145	6.16716	4.09087	2.57432	2.099	1.90404
SRP14_HUMAN	P37108	SRP14	Signal recognition particle 14 kDa protein (SRP14) (18 kDa Alu RNA-binding protein)	136	14,570	1.72686e+06	1.88612e+06	0.915562	0.0316767	0.376344	0.683461	1.76923	2.21432	2.5412	1.98229	1.69844	1.87693	2.69341	3.19239	2.70479	1.7934	1.15039	1.30895	2.80358	5.56878	6.41032	5.48927	5.78722	9.63236	11.8872	10.8906	6.76272	4.91377	3.86864	10.1, 16.4, 21.3	3	0.799712	2.65819	8.30842	12.0566	13.6921	11.648	10.2632	8.40145	6.16716	4.09087	2.57432	2.099	1.90404
SRP14_HUMAN	P37108	SRP14	Signal recognition particle 14 kDa protein (SRP14) (18 kDa Alu RNA-binding protein)	136	14,570	1.72686e+06	1.88612e+06	0.915562	0.0316767	0.376344	0.683461	1.76923	2.21432	2.5412	1.98229	1.69844	1.87693	2.69341	3.19239	2.70479	1.7934	1.15039	1.30895	2.80358	5.56878	6.41032	5.48927	5.78722	9.63236	11.8872	10.8906	6.76272	4.91377	3.86864	10.1, 16.4, 21.3	3	0.799712	2.65819	8.30842	12.0566	13.6921	11.648	10.2632	8.40145	6.16716	4.09087	2.57432	2.099	1.90404
SRS12_HUMAN	Q8WXF0	SRSF12 SFRS13B SFRS19 SRRP35	Serine/arginine-rich splicing factor 12 (35 kDa SR repressor protein) (SRrp35) (Splicing factor, arginine/serine-rich 13B) (Splicing factor, arginine/serine-rich 19)	261	30,512	136698	41116.1	3.32467	0.0128584	0	0	0	0	0	0	0	0.528327	1.03468	1.23016	0.701828	1.24811	1.7225	2.06568	2.10941	5.97274	10.1878	11.8242	11.0008	10.2964	10.6182	9.04085	7.58627	6.41228	6.41976	17.7, 20.8	2	0	0	0	0	0	0	0	2.10126	5.26416	6.70467	4.60341	6.41229	8.8863
SRS12_HUMAN	Q8WXF0	SRSF12 SFRS13B SFRS19 SRRP35	Serine/arginine-rich splicing factor 12 (35 kDa SR repressor protein) (SRrp35) (Splicing factor, arginine/serine-rich 13B) (Splicing factor, arginine/serine-rich 19)	261	30,512	136698	41116.1	3.32467	0.0128584	0	0	0	0	0	0	0	0.528327	1.03468	1.23016	0.701828	1.24811	1.7225	2.06568	2.10941	5.97274	10.1878	11.8242	11.0008	10.2964	10.6182	9.04085	7.58627	6.41228	6.41976	17.7, 20.8	2	0	0	0	0	0	0	0	2.10126	5.26416	6.70467	4.60341	6.41229	8.8863
SRS12_HUMAN	Q8WXF0	SRSF12 SFRS13B SFRS19 SRRP35	Serine/arginine-rich splicing factor 12 (35 kDa SR repressor protein) (SRrp35) (Splicing factor, arginine/serine-rich 13B) (Splicing factor, arginine/serine-rich 19)	261	30,512	136698	41116.1	3.32467	0.0128584	0	0	0	0	0	0	0	0.528327	1.03468	1.23016	0.701828	1.24811	1.7225	2.06568	2.10941	5.97274	10.1878	11.8242	11.0008	10.2964	10.6182	9.04085	7.58627	6.41228	6.41976	17.7, 20.8	2	0	0	0	0	0	0	0	2.10126	5.26416	6.70467	4.60341	6.41229	8.8863
SRS12_HUMAN	Q8WXF0	SRSF12 SFRS13B SFRS19 SRRP35	Serine/arginine-rich splicing factor 12 (35 kDa SR repressor protein) (SRrp35) (Splicing factor, arginine/serine-rich 13B) (Splicing factor, arginine/serine-rich 19)	261	30,512	136698	41116.1	3.32467	0.0128584	0	0	0	0	0	0	0	0.528327	1.03468	1.23016	0.701828	1.24811	1.7225	2.06568	2.10941	5.97274	10.1878	11.8242	11.0008	10.2964	10.6182	9.04085	7.58627	6.41228	6.41976	17.7, 20.8	2	0	0	0	0	0	0	0	2.10126	5.26416	6.70467	4.60341	6.41229	8.8863
SRSF3_HUMAN	P84103	SRSF3 SFRS3 SRP20	Serine/arginine-rich splicing factor 3 (Pre-mRNA-splicing factor SRP20) (Splicing factor, arginine/serine-rich 3)	164	19,330	1.95664e+06	1.13235e+06	1.72795	0.000145972	0.212882	0.276636	0.366097	1.77772	2.73508	3.43394	2.55655	2.11613	1.84064	1.72083	1.49205	1.46684	1.47718	1.60293	2.98933	6.54429	9.36835	9.42974	8.79074	9.09493	9.70261	8.05307	5.51513	4.0407	3.39562	6.9, 16.9, 20	3	1.73233	2.62733	3.52866	7.40101	8.47503	10.6983	9.14654	9.1606	8.39444	7.02845	5.38824	4.27911	3.79975
SRSF3_HUMAN	P84103	SRSF3 SFRS3 SRP20	Serine/arginine-rich splicing factor 3 (Pre-mRNA-splicing factor SRP20) (Splicing factor, arginine/serine-rich 3)	164	19,330	1.95664e+06	1.13235e+06	1.72795	0.000145972	0.212882	0.276636	0.366097	1.77772	2.73508	3.43394	2.55655	2.11613	1.84064	1.72083	1.49205	1.46684	1.47718	1.60293	2.98933	6.54429	9.36835	9.42974	8.79074	9.09493	9.70261	8.05307	5.51513	4.0407	3.39562	6.9, 16.9, 20	3	1.73233	2.62733	3.52866	7.40101	8.47503	10.6983	9.14654	9.1606	8.39444	7.02845	5.38824	4.27911	3.79975
SRSF3_HUMAN	P84103	SRSF3 SFRS3 SRP20	Serine/arginine-rich splicing factor 3 (Pre-mRNA-splicing factor SRP20) (Splicing factor, arginine/serine-rich 3)	164	19,330	1.95664e+06	1.13235e+06	1.72795	0.000145972	0.212882	0.276636	0.366097	1.77772	2.73508	3.43394	2.55655	2.11613	1.84064	1.72083	1.49205	1.46684	1.47718	1.60293	2.98933	6.54429	9.36835	9.42974	8.79074	9.09493	9.70261	8.05307	5.51513	4.0407	3.39562	6.9, 16.9, 20	3	1.73233	2.62733	3.52866	7.40101	8.47503	10.6983	9.14654	9.1606	8.39444	7.02845	5.38824	4.27911	3.79975
SRSF3_HUMAN	P84103	SRSF3 SFRS3 SRP20	Serine/arginine-rich splicing factor 3 (Pre-mRNA-splicing factor SRP20) (Splicing factor, arginine/serine-rich 3)	164	19,330	1.95664e+06	1.13235e+06	1.72795	0.000145972	0.212882	0.276636	0.366097	1.77772	2.73508	3.43394	2.55655	2.11613	1.84064	1.72083	1.49205	1.46684	1.47718	1.60293	2.98933	6.54429	9.36835	9.42974	8.79074	9.09493	9.70261	8.05307	5.51513	4.0407	3.39562	6.9, 16.9, 20	3	1.73233	2.62733	3.52866	7.40101	8.47503	10.6983	9.14654	9.1606	8.39444	7.02845	5.38824	4.27911	3.79975
SRTD1_HUMAN	Q9UHV2	SERTAD1 SEI1 TRIPBR1	SERTA domain-containing protein 1 (CDK4-binding protein p34SEI1) (SEI-1) (p34(SEI-1)) (Transcriptional regulator interacting with the PHD-bromodomain 1) (TRIP-Br1)	236	24,704	7360.03	2236.77	3.29048	0.00141574	0	0	0	0	0	0	6.2344	6.2344	6.2344	0	0	0	0	0	3.70257	3.70257	3.70257	5.64338	17.3859	17.3859	11.7425	0	0	7.21252	10.8188	8, 19.7, 24.6	3	0	0	0	0	0	0	11.7404	11.7404	11.7404	0	0	0	0
SRTD1_HUMAN	Q9UHV2	SERTAD1 SEI1 TRIPBR1	SERTA domain-containing protein 1 (CDK4-binding protein p34SEI1) (SEI-1) (p34(SEI-1)) (Transcriptional regulator interacting with the PHD-bromodomain 1) (TRIP-Br1)	236	24,704	7360.03	2236.77	3.29048	0.00141574	0	0	0	0	0	0	6.2344	6.2344	6.2344	0	0	0	0	0	3.70257	3.70257	3.70257	5.64338	17.3859	17.3859	11.7425	0	0	7.21252	10.8188	8, 19.7, 24.6	3	0	0	0	0	0	0	11.7404	11.7404	11.7404	0	0	0	0
SRTD1_HUMAN	Q9UHV2	SERTAD1 SEI1 TRIPBR1	SERTA domain-containing protein 1 (CDK4-binding protein p34SEI1) (SEI-1) (p34(SEI-1)) (Transcriptional regulator interacting with the PHD-bromodomain 1) (TRIP-Br1)	236	24,704	7360.03	2236.77	3.29048	0.00141574	0	0	0	0	0	0	6.2344	6.2344	6.2344	0	0	0	0	0	3.70257	3.70257	3.70257	5.64338	17.3859	17.3859	11.7425	0	0	7.21252	10.8188	8, 19.7, 24.6	3	0	0	0	0	0	0	11.7404	11.7404	11.7404	0	0	0	0
SRTD1_HUMAN	Q9UHV2	SERTAD1 SEI1 TRIPBR1	SERTA domain-containing protein 1 (CDK4-binding protein p34SEI1) (SEI-1) (p34(SEI-1)) (Transcriptional regulator interacting with the PHD-bromodomain 1) (TRIP-Br1)	236	24,704	7360.03	2236.77	3.29048	0.00141574	0	0	0	0	0	0	6.2344	6.2344	6.2344	0	0	0	0	0	3.70257	3.70257	3.70257	5.64338	17.3859	17.3859	11.7425	0	0	7.21252	10.8188	8, 19.7, 24.6	3	0	0	0	0	0	0	11.7404	11.7404	11.7404	0	0	0	0
U3IP2_HUMAN	O43818	RRP9 RNU3IP2 U355K	U3 small nucleolar RNA-interacting protein 2 (RRP9 homolog) (U3 small nucleolar ribonucleoprotein-associated 55 kDa protein) (U3 snoRNP-associated 55 kDa protein) (U3-55K)	475	51,841	272707	45961.8	5.93335	0.000200394	0	0	0.293965	0.935938	1.55213	1.75565	1.43287	3.37305	6.30386	7.72658	7.36332	5.32486	4.34222	3.00514	2.46211	2.45525	2.89758	3.07905	4.06588	5.33081	6.40657	6.34838	6.22971	7.93466	9.38041	10.4, 16.5, 21.5, 25	4	0	0	4.73364	10.6802	14.9206	12.9084	7.56796	5.16045	4.42839	4.69099	3.68169	2.79578	2.84365
U3IP2_HUMAN	O43818	RRP9 RNU3IP2 U355K	U3 small nucleolar RNA-interacting protein 2 (RRP9 homolog) (U3 small nucleolar ribonucleoprotein-associated 55 kDa protein) (U3 snoRNP-associated 55 kDa protein) (U3-55K)	475	51,841	272707	45961.8	5.93335	0.000200394	0	0	0.293965	0.935938	1.55213	1.75565	1.43287	3.37305	6.30386	7.72658	7.36332	5.32486	4.34222	3.00514	2.46211	2.45525	2.89758	3.07905	4.06588	5.33081	6.40657	6.34838	6.22971	7.93466	9.38041	10.4, 16.5, 21.5, 25	4	0	0	4.73364	10.6802	14.9206	12.9084	7.56796	5.16045	4.42839	4.69099	3.68169	2.79578	2.84365
U3IP2_HUMAN	O43818	RRP9 RNU3IP2 U355K	U3 small nucleolar RNA-interacting protein 2 (RRP9 homolog) (U3 small nucleolar ribonucleoprotein-associated 55 kDa protein) (U3 snoRNP-associated 55 kDa protein) (U3-55K)	475	51,841	272707	45961.8	5.93335	0.000200394	0	0	0.293965	0.935938	1.55213	1.75565	1.43287	3.37305	6.30386	7.72658	7.36332	5.32486	4.34222	3.00514	2.46211	2.45525	2.89758	3.07905	4.06588	5.33081	6.40657	6.34838	6.22971	7.93466	9.38041	10.4, 16.5, 21.5, 25	4	0	0	4.73364	10.6802	14.9206	12.9084	7.56796	5.16045	4.42839	4.69099	3.68169	2.79578	2.84365
U3IP2_HUMAN	O43818	RRP9 RNU3IP2 U355K	U3 small nucleolar RNA-interacting protein 2 (RRP9 homolog) (U3 small nucleolar ribonucleoprotein-associated 55 kDa protein) (U3 snoRNP-associated 55 kDa protein) (U3-55K)	475	51,841	272707	45961.8	5.93335	0.000200394	0	0	0.293965	0.935938	1.55213	1.75565	1.43287	3.37305	6.30386	7.72658	7.36332	5.32486	4.34222	3.00514	2.46211	2.45525	2.89758	3.07905	4.06588	5.33081	6.40657	6.34838	6.22971	7.93466	9.38041	10.4, 16.5, 21.5, 25	4	0	0	4.73364	10.6802	14.9206	12.9084	7.56796	5.16045	4.42839	4.69099	3.68169	2.79578	2.84365
WDR97_HUMAN	A6NE52	WDR97 KIAA1875	WD repeat-containing protein 97	1622	180,307	7360.03	2236.77	3.29048	0.00141574	0	0	0	0	0	0	6.2344	6.2344	6.2344	0	0	0	0	0	3.70257	3.70257	3.70257	5.64338	17.3859	17.3859	11.7425	0	0	7.21252	10.8188	8, 19.7, 24.6	3	0	0	0	0	0	0	11.7404	11.7404	11.7404	0	0	0	0
WDR97_HUMAN	A6NE52	WDR97 KIAA1875	WD repeat-containing protein 97	1622	180,307	7360.03	2236.77	3.29048	0.00141574	0	0	0	0	0	0	6.2344	6.2344	6.2344	0	0	0	0	0	3.70257	3.70257	3.70257	5.64338	17.3859	17.3859	11.7425	0	0	7.21252	10.8188	8, 19.7, 24.6	3	0	0	0	0	0	0	11.7404	11.7404	11.7404	0	0	0	0
WDR97_HUMAN	A6NE52	WDR97 KIAA1875	WD repeat-containing protein 97	1622	180,307	7360.03	2236.77	3.29048	0.00141574	0	0	0	0	0	0	6.2344	6.2344	6.2344	0	0	0	0	0	3.70257	3.70257	3.70257	5.64338	17.3859	17.3859	11.7425	0	0	7.21252	10.8188	8, 19.7, 24.6	3	0	0	0	0	0	0	11.7404	11.7404	11.7404	0	0	0	0
WDR97_HUMAN	A6NE52	WDR97 KIAA1875	WD repeat-containing protein 97	1622	180,307	7360.03	2236.77	3.29048	0.00141574	0	0	0	0	0	0	6.2344	6.2344	6.2344	0	0	0	0	0	3.70257	3.70257	3.70257	5.64338	17.3859	17.3859	11.7425	0	0	7.21252	10.8188	8, 19.7, 24.6	3	0	0	0	0	0	0	11.7404	11.7404	11.7404	0	0	0	0
YTDC2_HUMAN	Q9H6S0	YTHDC2	3'-5' RNA helicase YTHDC2 (EC 3.6.4.13) (YTH domain-containing protein 2) (hYTHDC2)	1430	160,248	212351	87144.2	2.43678	0.072991	0	0	0	0	0	0.49746	2.14684	2.29287	1.90957	0.342422	0.196395	0.0822269	0	0	0	7.49143	14.4707	17.6501	14.0811	9.58686	8.14251	6.02663	5.11706	5.07024	4.89562	17.8, 22	2	0	0	0	0	0	1.76548	10.0238	10.9634	9.93705	2.10829	1.16869	0.429524	0
YTDC2_HUMAN	Q9H6S0	YTHDC2	3'-5' RNA helicase YTHDC2 (EC 3.6.4.13) (YTH domain-containing protein 2) (hYTHDC2)	1430	160,248	212351	87144.2	2.43678	0.072991	0	0	0	0	0	0.49746	2.14684	2.29287	1.90957	0.342422	0.196395	0.0822269	0	0	0	7.49143	14.4707	17.6501	14.0811	9.58686	8.14251	6.02663	5.11706	5.07024	4.89562	17.8, 22	2	0	0	0	0	0	1.76548	10.0238	10.9634	9.93705	2.10829	1.16869	0.429524	0
YTDC2_HUMAN	Q9H6S0	YTHDC2	3'-5' RNA helicase YTHDC2 (EC 3.6.4.13) (YTH domain-containing protein 2) (hYTHDC2)	1430	160,248	212351	87144.2	2.43678	0.072991	0	0	0	0	0	0.49746	2.14684	2.29287	1.90957	0.342422	0.196395	0.0822269	0	0	0	7.49143	14.4707	17.6501	14.0811	9.58686	8.14251	6.02663	5.11706	5.07024	4.89562	17.8, 22	2	0	0	0	0	0	1.76548	10.0238	10.9634	9.93705	2.10829	1.16869	0.429524	0
YTDC2_HUMAN	Q9H6S0	YTHDC2	3'-5' RNA helicase YTHDC2 (EC 3.6.4.13) (YTH domain-containing protein 2) (hYTHDC2)	1430	160,248	212351	87144.2	2.43678	0.072991	0	0	0	0	0	0.49746	2.14684	2.29287	1.90957	0.342422	0.196395	0.0822269	0	0	0	7.49143	14.4707	17.6501	14.0811	9.58686	8.14251	6.02663	5.11706	5.07024	4.89562	17.8, 22	2	0	0	0	0	0	1.76548	10.0238	10.9634	9.93705	2.10829	1.16869	0.429524	0
ZC3H4_HUMAN	Q9UPT8	ZC3H4 C19orf7 KIAA1064	Zinc finger CCCH domain-containing protein 4	1303	140,257	202029	259020	0.779976	0.293041	2.89023	2.48049	2.74963	3.65534	3.67124	3.14492	2.02072	1.91141	1.91248	0.887265	0.431999	0.52895	0.53509	1.07811	3.13949	8.88604	11.3774	10.3323	6.77293	5.32592	5.80406	5.47286	5.6449	4.86448	4.48179	4.6, 17, 22.2	3	3.98867	4.0238	4.56317	6.5897	5.92649	5.09945	4.11251	4.84579	5.54828	2.80093	1.38327	1.41913	1.40865
ZC3H4_HUMAN	Q9UPT8	ZC3H4 C19orf7 KIAA1064	Zinc finger CCCH domain-containing protein 4	1303	140,257	202029	259020	0.779976	0.293041	2.89023	2.48049	2.74963	3.65534	3.67124	3.14492	2.02072	1.91141	1.91248	0.887265	0.431999	0.52895	0.53509	1.07811	3.13949	8.88604	11.3774	10.3323	6.77293	5.32592	5.80406	5.47286	5.6449	4.86448	4.48179	4.6, 17, 22.2	3	3.98867	4.0238	4.56317	6.5897	5.92649	5.09945	4.11251	4.84579	5.54828	2.80093	1.38327	1.41913	1.40865
ZC3H4_HUMAN	Q9UPT8	ZC3H4 C19orf7 KIAA1064	Zinc finger CCCH domain-containing protein 4	1303	140,257	202029	259020	0.779976	0.293041	2.89023	2.48049	2.74963	3.65534	3.67124	3.14492	2.02072	1.91141	1.91248	0.887265	0.431999	0.52895	0.53509	1.07811	3.13949	8.88604	11.3774	10.3323	6.77293	5.32592	5.80406	5.47286	5.6449	4.86448	4.48179	4.6, 17, 22.2	3	3.98867	4.0238	4.56317	6.5897	5.92649	5.09945	4.11251	4.84579	5.54828	2.80093	1.38327	1.41913	1.40865
ZC3H4_HUMAN	Q9UPT8	ZC3H4 C19orf7 KIAA1064	Zinc finger CCCH domain-containing protein 4	1303	140,257	202029	259020	0.779976	0.293041	2.89023	2.48049	2.74963	3.65534	3.67124	3.14492	2.02072	1.91141	1.91248	0.887265	0.431999	0.52895	0.53509	1.07811	3.13949	8.88604	11.3774	10.3323	6.77293	5.32592	5.80406	5.47286	5.6449	4.86448	4.48179	4.6, 17, 22.2	3	3.98867	4.0238	4.56317	6.5897	5.92649	5.09945	4.11251	4.84579	5.54828	2.80093	1.38327	1.41913	1.40865
ZNT7_HUMAN	Q8NEW0	SLC30A7 ZNT7 ZNTL2	Zinc transporter 7 (ZnT-7) (Solute carrier family 30 member 7) (Znt-like transporter 2)	376	41,626	37878.8	58359.5	0.64906	0.00990257	0	0	0	0	0	0	0	0	0	0	0	2.83138	5.6075	10.6775	9.97269	10.7323	9.40217	10.926	11.6165	10.4181	6.76766	3.40488	1.6767	2.90471	3.06196	14.6, 19, 24.6	3	0	0	0	0	0	0	0	0	0	0	0	5.20578	10.4612
ZNT7_HUMAN	Q8NEW0	SLC30A7 ZNT7 ZNTL2	Zinc transporter 7 (ZnT-7) (Solute carrier family 30 member 7) (Znt-like transporter 2)	376	41,626	37878.8	58359.5	0.64906	0.00990257	0	0	0	0	0	0	0	0	0	0	0	2.83138	5.6075	10.6775	9.97269	10.7323	9.40217	10.926	11.6165	10.4181	6.76766	3.40488	1.6767	2.90471	3.06196	14.6, 19, 24.6	3	0	0	0	0	0	0	0	0	0	0	0	5.20578	10.4612
ZNT7_HUMAN	Q8NEW0	SLC30A7 ZNT7 ZNTL2	Zinc transporter 7 (ZnT-7) (Solute carrier family 30 member 7) (Znt-like transporter 2)	376	41,626	37878.8	58359.5	0.64906	0.00990257	0	0	0	0	0	0	0	0	0	0	0	2.83138	5.6075	10.6775	9.97269	10.7323	9.40217	10.926	11.6165	10.4181	6.76766	3.40488	1.6767	2.90471	3.06196	14.6, 19, 24.6	3	0	0	0	0	0	0	0	0	0	0	0	5.20578	10.4612
ZNT7_HUMAN	Q8NEW0	SLC30A7 ZNT7 ZNTL2	Zinc transporter 7 (ZnT-7) (Solute carrier family 30 member 7) (Znt-like transporter 2)	376	41,626	37878.8	58359.5	0.64906	0.00990257	0	0	0	0	0	0	0	0	0	0	0	2.83138	5.6075	10.6775	9.97269	10.7323	9.40217	10.926	11.6165	10.4181	6.76766	3.40488	1.6767	2.90471	3.06196	14.6, 19, 24.6	3	0	0	0	0	0	0	0	0	0	0	0	5.20578	10.4612
ANTR1_HUMAN	Q9H6X2	ANTXR1 ATR TEM8	Anthrax toxin receptor 1 (Tumor endothelial marker 8)	564	62,789	135572	146942	0.922623	0.0718663	0	0	0	7.9469	7.9469	9.90184	2.90044	4.94152	5.65056	6.56136	6.42878	6.85669	6.84198	6.78369	5.54389	5.79165	6.55249	5.38035	3.291	0.679941	0	0	0	0	0	5.1, 11.9, 17.5	3	0	0	0	6.98721	6.98721	9.11466	3.23439	5.82907	7.01437	7.83905	6.70207	7.54964	8.52629
ANTR1_HUMAN	Q9H6X2	ANTXR1 ATR TEM8	Anthrax toxin receptor 1 (Tumor endothelial marker 8)	564	62,789	135572	146942	0.922623	0.0718663	0	0	0	7.9469	7.9469	9.90184	2.90044	4.94152	5.65056	6.56136	6.42878	6.85669	6.84198	6.78369	5.54389	5.79165	6.55249	5.38035	3.291	0.679941	0	0	0	0	0	5.1, 11.9, 17.5	3	0	0	0	6.98721	6.98721	9.11466	3.23439	5.82907	7.01437	7.83905	6.70207	7.54964	8.52629
ANTR1_HUMAN	Q9H6X2	ANTXR1 ATR TEM8	Anthrax toxin receptor 1 (Tumor endothelial marker 8)	564	62,789	135572	146942	0.922623	0.0718663	0	0	0	7.9469	7.9469	9.90184	2.90044	4.94152	5.65056	6.56136	6.42878	6.85669	6.84198	6.78369	5.54389	5.79165	6.55249	5.38035	3.291	0.679941	0	0	0	0	0	5.1, 11.9, 17.5	3	0	0	0	6.98721	6.98721	9.11466	3.23439	5.82907	7.01437	7.83905	6.70207	7.54964	8.52629
ARGL1_HUMAN	Q9NWB6	ARGLU1	Arginine and glutamate-rich protein 1	273	33,216	507579	213079	2.38212	0.000297929	2.09094	2.36639	2.73104	2.40754	2.39741	3.74091	4.08969	4.38292	3.37446	3.08961	2.46178	2.46055	1.76678	1.52981	1.33297	3.53707	5.40864	6.3431	8.01146	8.71299	9.38143	6.85696	4.7478	3.65146	3.12628	7.9, 20.2	2	3.34837	4.70572	5.66074	4.92533	3.52684	5.29145	6.69376	8.08185	7.60934	7.11003	6.14036	6.43247	5.03006
ARGL1_HUMAN	Q9NWB6	ARGLU1	Arginine and glutamate-rich protein 1	273	33,216	507579	213079	2.38212	0.000297929	2.09094	2.36639	2.73104	2.40754	2.39741	3.74091	4.08969	4.38292	3.37446	3.08961	2.46178	2.46055	1.76678	1.52981	1.33297	3.53707	5.40864	6.3431	8.01146	8.71299	9.38143	6.85696	4.7478	3.65146	3.12628	7.9, 20.2	2	3.34837	4.70572	5.66074	4.92533	3.52684	5.29145	6.69376	8.08185	7.60934	7.11003	6.14036	6.43247	5.03006
ARGL1_HUMAN	Q9NWB6	ARGLU1	Arginine and glutamate-rich protein 1	273	33,216	507579	213079	2.38212	0.000297929	2.09094	2.36639	2.73104	2.40754	2.39741	3.74091	4.08969	4.38292	3.37446	3.08961	2.46178	2.46055	1.76678	1.52981	1.33297	3.53707	5.40864	6.3431	8.01146	8.71299	9.38143	6.85696	4.7478	3.65146	3.12628	7.9, 20.2	2	3.34837	4.70572	5.66074	4.92533	3.52684	5.29145	6.69376	8.08185	7.60934	7.11003	6.14036	6.43247	5.03006
ASHWN_HUMAN	Q9BVC5	C2orf49	Ashwin	232	25,858	45971.5	44848.7	1.02503	0.858575	3.58192	2.86852	1.57169	0.480568	0	0	2.9254	4.85827	6.04982	6.81008	7.03149	5.83994	3.80219	2.38111	3.66469	6.12197	8.54028	8.44749	7.35524	5.37127	6.00474	3.48422	2.31668	0.492427	0	1.2, 10.1, 18.3	3	3.23446	3.22004	2.23711	1.06373	0	0	4.89623	7.86358	9.40345	7.83064	6.1673	4.62743	3.22379
ASHWN_HUMAN	Q9BVC5	C2orf49	Ashwin	232	25,858	45971.5	44848.7	1.02503	0.858575	3.58192	2.86852	1.57169	0.480568	0	0	2.9254	4.85827	6.04982	6.81008	7.03149	5.83994	3.80219	2.38111	3.66469	6.12197	8.54028	8.44749	7.35524	5.37127	6.00474	3.48422	2.31668	0.492427	0	1.2, 10.1, 18.3	3	3.23446	3.22004	2.23711	1.06373	0	0	4.89623	7.86358	9.40345	7.83064	6.1673	4.62743	3.22379
ASHWN_HUMAN	Q9BVC5	C2orf49	Ashwin	232	25,858	45971.5	44848.7	1.02503	0.858575	3.58192	2.86852	1.57169	0.480568	0	0	2.9254	4.85827	6.04982	6.81008	7.03149	5.83994	3.80219	2.38111	3.66469	6.12197	8.54028	8.44749	7.35524	5.37127	6.00474	3.48422	2.31668	0.492427	0	1.2, 10.1, 18.3	3	3.23446	3.22004	2.23711	1.06373	0	0	4.89623	7.86358	9.40345	7.83064	6.1673	4.62743	3.22379
BRX1_HUMAN	Q8TDN6	BRIX1 BRIX BXDC2	Ribosome biogenesis protein BRX1 homolog (Brix domain-containing protein 2)	353	41,401	573043	370256	1.54769	0.322629	0	0	0	0	0	0	0	0	0	0	0.226324	0.673666	1.20175	1.31465	1.6214	2.02333	2.45292	2.58666	6.90148	14.188	19.1696	16.9622	12.2818	9.18097	9.21528	21.7	1	0	0	0	0	0	0	0	0	0	0	1.00907	4.00649	8.01994
BRX1_HUMAN	Q8TDN6	BRIX1 BRIX BXDC2	Ribosome biogenesis protein BRX1 homolog (Brix domain-containing protein 2)	353	41,401	573043	370256	1.54769	0.322629	0	0	0	0	0	0	0	0	0	0	0.226324	0.673666	1.20175	1.31465	1.6214	2.02333	2.45292	2.58666	6.90148	14.188	19.1696	16.9622	12.2818	9.18097	9.21528	21.7	1	0	0	0	0	0	0	0	0	0	0	1.00907	4.00649	8.01994
BRX1_HUMAN	Q8TDN6	BRIX1 BRIX BXDC2	Ribosome biogenesis protein BRX1 homolog (Brix domain-containing protein 2)	353	41,401	573043	370256	1.54769	0.322629	0	0	0	0	0	0	0	0	0	0	0.226324	0.673666	1.20175	1.31465	1.6214	2.02333	2.45292	2.58666	6.90148	14.188	19.1696	16.9622	12.2818	9.18097	9.21528	21.7	1	0	0	0	0	0	0	0	0	0	0	1.00907	4.00649	8.01994
CC038_HUMAN	Q5JPI3	C3orf38	Uncharacterized protein C3orf38	329	37,541	272386	112607	2.41892	0.0326425	0	0	0	0	5.12771	12.8372	12.8372	12.569	6.07235	7.90467	4.26059	3.04776	2.22216	2.29806	2.29806	1.29134	0.89367	2.01508	3.45277	4.13924	3.01784	2.64569	2.47326	4.07792	4.51855	6.6, 9.5, 20.5, 24.6	4	0	0	0	0	5.14621	15.0074	15.0074	15.052	7.06862	9.13242	5.08764	3.20983	3.1877
CC038_HUMAN	Q5JPI3	C3orf38	Uncharacterized protein C3orf38	329	37,541	272386	112607	2.41892	0.0326425	0	0	0	0	5.12771	12.8372	12.8372	12.569	6.07235	7.90467	4.26059	3.04776	2.22216	2.29806	2.29806	1.29134	0.89367	2.01508	3.45277	4.13924	3.01784	2.64569	2.47326	4.07792	4.51855	6.6, 9.5, 20.5, 24.6	4	0	0	0	0	5.14621	15.0074	15.0074	15.052	7.06862	9.13242	5.08764	3.20983	3.1877
CC038_HUMAN	Q5JPI3	C3orf38	Uncharacterized protein C3orf38	329	37,541	272386	112607	2.41892	0.0326425	0	0	0	0	5.12771	12.8372	12.8372	12.569	6.07235	7.90467	4.26059	3.04776	2.22216	2.29806	2.29806	1.29134	0.89367	2.01508	3.45277	4.13924	3.01784	2.64569	2.47326	4.07792	4.51855	6.6, 9.5, 20.5, 24.6	4	0	0	0	0	5.14621	15.0074	15.0074	15.052	7.06862	9.13242	5.08764	3.20983	3.1877
CPSF3_HUMAN	Q9UKF6	CPSF3 CPSF73	Cleavage and polyadenylation specificity factor subunit 3 (EC 3.1.27.-) (Cleavage and polyadenylation specificity factor 73 kDa subunit) (CPSF 73 kDa subunit) (mRNA 3'-end-processing endonuclease CPSF-73)	684	77,486	38865.3	38977.1	0.997131	0.976055	0	0	0	0	0	6.08864	6.08864	6.08864	1.5058	7.67464	11.6663	14.1628	9.2668	5.27517	1.27284	0	0	0	3.09833	5.30266	6.83987	4.89217	2.68784	3.92593	4.16296	6.9, 11.8, 20.9, 24.6	4	0	0	0	0	0	5.02711	5.02711	5.02711	2.33672	12.9006	17.7336	22.13	13.5785
CPSF3_HUMAN	Q9UKF6	CPSF3 CPSF73	Cleavage and polyadenylation specificity factor subunit 3 (EC 3.1.27.-) (Cleavage and polyadenylation specificity factor 73 kDa subunit) (CPSF 73 kDa subunit) (mRNA 3'-end-processing endonuclease CPSF-73)	684	77,486	38865.3	38977.1	0.997131	0.976055	0	0	0	0	0	6.08864	6.08864	6.08864	1.5058	7.67464	11.6663	14.1628	9.2668	5.27517	1.27284	0	0	0	3.09833	5.30266	6.83987	4.89217	2.68784	3.92593	4.16296	6.9, 11.8, 20.9, 24.6	4	0	0	0	0	0	5.02711	5.02711	5.02711	2.33672	12.9006	17.7336	22.13	13.5785
CPSF3_HUMAN	Q9UKF6	CPSF3 CPSF73	Cleavage and polyadenylation specificity factor subunit 3 (EC 3.1.27.-) (Cleavage and polyadenylation specificity factor 73 kDa subunit) (CPSF 73 kDa subunit) (mRNA 3'-end-processing endonuclease CPSF-73)	684	77,486	38865.3	38977.1	0.997131	0.976055	0	0	0	0	0	6.08864	6.08864	6.08864	1.5058	7.67464	11.6663	14.1628	9.2668	5.27517	1.27284	0	0	0	3.09833	5.30266	6.83987	4.89217	2.68784	3.92593	4.16296	6.9, 11.8, 20.9, 24.6	4	0	0	0	0	0	5.02711	5.02711	5.02711	2.33672	12.9006	17.7336	22.13	13.5785
DDX1_HUMAN	Q92499	DDX1	ATP-dependent RNA helicase DDX1 (EC 3.6.4.13) (DEAD box protein 1) (DEAD box protein retinoblastoma) (DBP-RB)	740	82,432	3.06633e+06	2.60443e+06	1.17735	0.393268	0	0	0	0	0	0.204891	2.93804	6.53108	9.21343	8.81525	6.46941	5.17531	4.20275	3.81121	4.10986	4.97596	6.5888	7.00188	7.09498	6.11669	5.05182	3.75094	3.03553	2.57731	2.33486	9.5, 18.3	2	0	0	0	0	0	0.305673	4.58985	9.55166	12.5671	10.3096	6.13701	4.41978	3.99599
DDX1_HUMAN	Q92499	DDX1	ATP-dependent RNA helicase DDX1 (EC 3.6.4.13) (DEAD box protein 1) (DEAD box protein retinoblastoma) (DBP-RB)	740	82,432	3.06633e+06	2.60443e+06	1.17735	0.393268	0	0	0	0	0	0.204891	2.93804	6.53108	9.21343	8.81525	6.46941	5.17531	4.20275	3.81121	4.10986	4.97596	6.5888	7.00188	7.09498	6.11669	5.05182	3.75094	3.03553	2.57731	2.33486	9.5, 18.3	2	0	0	0	0	0	0.305673	4.58985	9.55166	12.5671	10.3096	6.13701	4.41978	3.99599
DDX1_HUMAN	Q92499	DDX1	ATP-dependent RNA helicase DDX1 (EC 3.6.4.13) (DEAD box protein 1) (DEAD box protein retinoblastoma) (DBP-RB)	740	82,432	3.06633e+06	2.60443e+06	1.17735	0.393268	0	0	0	0	0	0.204891	2.93804	6.53108	9.21343	8.81525	6.46941	5.17531	4.20275	3.81121	4.10986	4.97596	6.5888	7.00188	7.09498	6.11669	5.05182	3.75094	3.03553	2.57731	2.33486	9.5, 18.3	2	0	0	0	0	0	0.305673	4.58985	9.55166	12.5671	10.3096	6.13701	4.41978	3.99599
DKC1_HUMAN	O60832	DKC1 NOLA4	H/ACA ribonucleoprotein complex subunit DKC1 (EC 5.4.99.-) (CBF5 homolog) (Dyskerin) (Nopp140-associated protein of 57 kDa) (Nucleolar protein NAP57) (Nucleolar protein family A member 4) (snoRNP protein DKC1)	514	57,674	766684	572574	1.33901	0.319675	0	0	0	0	0.213459	0.757934	1.35626	1.92702	2.04665	1.79336	1.37575	1.23362	1.21419	1.18848	1.64105	3.50637	6.66718	7.35653	9.17603	12.0455	13.4919	12.4138	8.08396	6.76381	5.74713	20.9	1	0	0	0	0	0.432364	3.4076	6.54598	9.02258	8.4785	6.59358	4.58725	4.08791	4.00952
DKC1_HUMAN	O60832	DKC1 NOLA4	H/ACA ribonucleoprotein complex subunit DKC1 (EC 5.4.99.-) (CBF5 homolog) (Dyskerin) (Nopp140-associated protein of 57 kDa) (Nucleolar protein NAP57) (Nucleolar protein family A member 4) (snoRNP protein DKC1)	514	57,674	766684	572574	1.33901	0.319675	0	0	0	0	0.213459	0.757934	1.35626	1.92702	2.04665	1.79336	1.37575	1.23362	1.21419	1.18848	1.64105	3.50637	6.66718	7.35653	9.17603	12.0455	13.4919	12.4138	8.08396	6.76381	5.74713	20.9	1	0	0	0	0	0.432364	3.4076	6.54598	9.02258	8.4785	6.59358	4.58725	4.08791	4.00952
DKC1_HUMAN	O60832	DKC1 NOLA4	H/ACA ribonucleoprotein complex subunit DKC1 (EC 5.4.99.-) (CBF5 homolog) (Dyskerin) (Nopp140-associated protein of 57 kDa) (Nucleolar protein NAP57) (Nucleolar protein family A member 4) (snoRNP protein DKC1)	514	57,674	766684	572574	1.33901	0.319675	0	0	0	0	0.213459	0.757934	1.35626	1.92702	2.04665	1.79336	1.37575	1.23362	1.21419	1.18848	1.64105	3.50637	6.66718	7.35653	9.17603	12.0455	13.4919	12.4138	8.08396	6.76381	5.74713	20.9	1	0	0	0	0	0.432364	3.4076	6.54598	9.02258	8.4785	6.59358	4.58725	4.08791	4.00952
FBLL1_HUMAN	A6NHQ2	FBLL1	rRNA/tRNA 2'-O-methyltransferase fibrillarin-like protein 1 (EC 2.1.1.-) (Protein-glutamine methyltransferase)	334	34,803	166639	63822.7	2.61096	0.00847855	0	0	0	0	0	0	0.790986	1.26079	1.66037	1.17322	0.924438	1.10146	1.23216	1.34985	1.19671	3.30624	5.58103	6.74412	7.77789	10.1895	12.5568	12.5443	10.7014	10.1027	9.80603	22.2	1	0	0	0	0	0	0	2.32646	4.67698	7.63558	6.73864	5.32364	5.00781	5.72363
FBLL1_HUMAN	A6NHQ2	FBLL1	rRNA/tRNA 2'-O-methyltransferase fibrillarin-like protein 1 (EC 2.1.1.-) (Protein-glutamine methyltransferase)	334	34,803	166639	63822.7	2.61096	0.00847855	0	0	0	0	0	0	0.790986	1.26079	1.66037	1.17322	0.924438	1.10146	1.23216	1.34985	1.19671	3.30624	5.58103	6.74412	7.77789	10.1895	12.5568	12.5443	10.7014	10.1027	9.80603	22.2	1	0	0	0	0	0	0	2.32646	4.67698	7.63558	6.73864	5.32364	5.00781	5.72363
FBLL1_HUMAN	A6NHQ2	FBLL1	rRNA/tRNA 2'-O-methyltransferase fibrillarin-like protein 1 (EC 2.1.1.-) (Protein-glutamine methyltransferase)	334	34,803	166639	63822.7	2.61096	0.00847855	0	0	0	0	0	0	0.790986	1.26079	1.66037	1.17322	0.924438	1.10146	1.23216	1.34985	1.19671	3.30624	5.58103	6.74412	7.77789	10.1895	12.5568	12.5443	10.7014	10.1027	9.80603	22.2	1	0	0	0	0	0	0	2.32646	4.67698	7.63558	6.73864	5.32364	5.00781	5.72363
FBRL_HUMAN	P22087	FBL FIB1 FLRN	rRNA 2'-O-methyltransferase fibrillarin (EC 2.1.1.-) (34 kDa nucleolar scleroderma antigen) (Histone-glutamine methyltransferase) (U6 snRNA 2'-O-methyltransferase fibrillarin)	321	33,784	2.17732e+06	1.22101e+06	1.78321	0.0246868	0	0	0	0	0	0.248998	0.638053	1.28184	1.51701	1.55508	1.10477	1.07506	1.10831	1.32927	1.81591	3.78611	6.90562	7.98655	9.59081	11.6577	13.3117	12.4526	8.97205	7.37049	6.29205	20.9	1	0	0	0	0	0	0.805301	2.21126	5.20819	7.42414	8.10053	5.90991	5.38136	5.84511
FBRL_HUMAN	P22087	FBL FIB1 FLRN	rRNA 2'-O-methyltransferase fibrillarin (EC 2.1.1.-) (34 kDa nucleolar scleroderma antigen) (Histone-glutamine methyltransferase) (U6 snRNA 2'-O-methyltransferase fibrillarin)	321	33,784	2.17732e+06	1.22101e+06	1.78321	0.0246868	0	0	0	0	0	0.248998	0.638053	1.28184	1.51701	1.55508	1.10477	1.07506	1.10831	1.32927	1.81591	3.78611	6.90562	7.98655	9.59081	11.6577	13.3117	12.4526	8.97205	7.37049	6.29205	20.9	1	0	0	0	0	0	0.805301	2.21126	5.20819	7.42414	8.10053	5.90991	5.38136	5.84511
FBRL_HUMAN	P22087	FBL FIB1 FLRN	rRNA 2'-O-methyltransferase fibrillarin (EC 2.1.1.-) (34 kDa nucleolar scleroderma antigen) (Histone-glutamine methyltransferase) (U6 snRNA 2'-O-methyltransferase fibrillarin)	321	33,784	2.17732e+06	1.22101e+06	1.78321	0.0246868	0	0	0	0	0	0.248998	0.638053	1.28184	1.51701	1.55508	1.10477	1.07506	1.10831	1.32927	1.81591	3.78611	6.90562	7.98655	9.59081	11.6577	13.3117	12.4526	8.97205	7.37049	6.29205	20.9	1	0	0	0	0	0	0.805301	2.21126	5.20819	7.42414	8.10053	5.90991	5.38136	5.84511
FXR2_HUMAN	P51116	FXR2 FMR1L2	Fragile X mental retardation syndrome-related protein 2	673	74,223	324056	309990	1.04538	0.926715	0.182023	0.121349	0.456063	0.334714	0.334714	0	0.0451704	0.192384	0.298922	0.253751	0.1208	0.210367	0.486247	0.633115	0.43701	1.1237	2.06353	2.71964	5.21149	10.7979	16.5888	17.9552	15.7079	12.3826	11.3427	22.3	1	1.2169	0.811265	3.3516	2.54033	2.54033	0	0.300527	1.40478	2.30216	2.00163	0.995981	2.16079	5.01918
FXR2_HUMAN	P51116	FXR2 FMR1L2	Fragile X mental retardation syndrome-related protein 2	673	74,223	324056	309990	1.04538	0.926715	0.182023	0.121349	0.456063	0.334714	0.334714	0	0.0451704	0.192384	0.298922	0.253751	0.1208	0.210367	0.486247	0.633115	0.43701	1.1237	2.06353	2.71964	5.21149	10.7979	16.5888	17.9552	15.7079	12.3826	11.3427	22.3	1	1.2169	0.811265	3.3516	2.54033	2.54033	0	0.300527	1.40478	2.30216	2.00163	0.995981	2.16079	5.01918
FXR2_HUMAN	P51116	FXR2 FMR1L2	Fragile X mental retardation syndrome-related protein 2	673	74,223	324056	309990	1.04538	0.926715	0.182023	0.121349	0.456063	0.334714	0.334714	0	0.0451704	0.192384	0.298922	0.253751	0.1208	0.210367	0.486247	0.633115	0.43701	1.1237	2.06353	2.71964	5.21149	10.7979	16.5888	17.9552	15.7079	12.3826	11.3427	22.3	1	1.2169	0.811265	3.3516	2.54033	2.54033	0	0.300527	1.40478	2.30216	2.00163	0.995981	2.16079	5.01918
GAR1_HUMAN	Q9NY12	GAR1 NOLA1	H/ACA ribonucleoprotein complex subunit 1 (Nucleolar protein family A member 1) (snoRNP protein GAR1)	217	22,348	307766	128896	2.38771	0.0857756	0	0	0	0	0	0	0	0.160906	0.242644	0.242644	0.398431	0.508503	0.650388	0.333695	0.769023	4.24697	8.4192	10.3566	10.2044	13.2739	14.1557	13.5683	8.64797	7.25638	6.5643	20.7	1	0	0	0	0	0	0	0	1.59233	2.88089	2.88089	3.07696	3.13212	4.1335
GAR1_HUMAN	Q9NY12	GAR1 NOLA1	H/ACA ribonucleoprotein complex subunit 1 (Nucleolar protein family A member 1) (snoRNP protein GAR1)	217	22,348	307766	128896	2.38771	0.0857756	0	0	0	0	0	0	0	0.160906	0.242644	0.242644	0.398431	0.508503	0.650388	0.333695	0.769023	4.24697	8.4192	10.3566	10.2044	13.2739	14.1557	13.5683	8.64797	7.25638	6.5643	20.7	1	0	0	0	0	0	0	0	1.59233	2.88089	2.88089	3.07696	3.13212	4.1335
GAR1_HUMAN	Q9NY12	GAR1 NOLA1	H/ACA ribonucleoprotein complex subunit 1 (Nucleolar protein family A member 1) (snoRNP protein GAR1)	217	22,348	307766	128896	2.38771	0.0857756	0	0	0	0	0	0	0	0.160906	0.242644	0.242644	0.398431	0.508503	0.650388	0.333695	0.769023	4.24697	8.4192	10.3566	10.2044	13.2739	14.1557	13.5683	8.64797	7.25638	6.5643	20.7	1	0	0	0	0	0	0	0	1.59233	2.88089	2.88089	3.07696	3.13212	4.1335
GNL3L_HUMAN	Q9NVN8	GNL3L	Guanine nucleotide-binding protein-like 3-like protein	582	65,573	175887	53935.3	3.26108	0.049621	0	0	0	0	0	0	0.968265	0.968265	0.968265	0	0	0	0	0	0	4.82707	8.42837	10.6225	11.5117	14.8054	16.2032	12.4437	7.51905	5.46772	5.26642	20.3	1	0	0	0	0	0	0	6.15762	6.15762	6.15762	0	0	0	0
GNL3L_HUMAN	Q9NVN8	GNL3L	Guanine nucleotide-binding protein-like 3-like protein	582	65,573	175887	53935.3	3.26108	0.049621	0	0	0	0	0	0	0.968265	0.968265	0.968265	0	0	0	0	0	0	4.82707	8.42837	10.6225	11.5117	14.8054	16.2032	12.4437	7.51905	5.46772	5.26642	20.3	1	0	0	0	0	0	0	6.15762	6.15762	6.15762	0	0	0	0
GNL3L_HUMAN	Q9NVN8	GNL3L	Guanine nucleotide-binding protein-like 3-like protein	582	65,573	175887	53935.3	3.26108	0.049621	0	0	0	0	0	0	0.968265	0.968265	0.968265	0	0	0	0	0	0	4.82707	8.42837	10.6225	11.5117	14.8054	16.2032	12.4437	7.51905	5.46772	5.26642	20.3	1	0	0	0	0	0	0	6.15762	6.15762	6.15762	0	0	0	0
IKBL1_HUMAN	Q9UBC1	NFKBIL1 IKBL	NF-kappa-B inhibitor-like protein 1 (Inhibitor of kappa B-like protein) (I-kappa-B-like protein) (IkappaBL) (Nuclear factor of kappa light polypeptide gene enhancer in B-cells inhibitor-like 1)	381	43,204	12221	17589.9	0.694776	0.238487	0	0	0	0	0	0	0	0	0	2.95213	5.41007	5.41007	2.45794	2.30988	2.30988	2.30988	8.40347	14.9438	14.9438	6.54029	0	0	7.46703	9.81673	14.7251	11.7, 18.4, 25	3	0	0	0	0	0	0	0	0	0	6.48384	11.1563	11.1563	4.67247
IKBL1_HUMAN	Q9UBC1	NFKBIL1 IKBL	NF-kappa-B inhibitor-like protein 1 (Inhibitor of kappa B-like protein) (I-kappa-B-like protein) (IkappaBL) (Nuclear factor of kappa light polypeptide gene enhancer in B-cells inhibitor-like 1)	381	43,204	12221	17589.9	0.694776	0.238487	0	0	0	0	0	0	0	0	0	2.95213	5.41007	5.41007	2.45794	2.30988	2.30988	2.30988	8.40347	14.9438	14.9438	6.54029	0	0	7.46703	9.81673	14.7251	11.7, 18.4, 25	3	0	0	0	0	0	0	0	0	0	6.48384	11.1563	11.1563	4.67247
IKBL1_HUMAN	Q9UBC1	NFKBIL1 IKBL	NF-kappa-B inhibitor-like protein 1 (Inhibitor of kappa B-like protein) (I-kappa-B-like protein) (IkappaBL) (Nuclear factor of kappa light polypeptide gene enhancer in B-cells inhibitor-like 1)	381	43,204	12221	17589.9	0.694776	0.238487	0	0	0	0	0	0	0	0	0	2.95213	5.41007	5.41007	2.45794	2.30988	2.30988	2.30988	8.40347	14.9438	14.9438	6.54029	0	0	7.46703	9.81673	14.7251	11.7, 18.4, 25	3	0	0	0	0	0	0	0	0	0	6.48384	11.1563	11.1563	4.67247
K1C27_HUMAN	Q7Z3Y8	KRT27 KRT25C	Keratin, type I cytoskeletal 27 (Cytokeratin-27) (CK-27) (Keratin-25C) (K25C) (Keratin-27) (K27) (Type I inner root sheath-specific keratin-K25irs3)	459	49,822	503599	219666	2.29257	0.00142179	8.50599	5.9316	0.788829	1.08215	0.821217	1.46007	0.884246	2.58734	3.94148	5.69211	5.6432	5.82712	5.5596	4.95542	4.25428	3.69342	2.89537	2.02622	3.30335	3.53376	3.24509	2.45389	5.87321	6.86132	8.17971	1.3, 12.3, 19.8, 24.9	4	2.81619	2.42469	1.22741	1.27724	0.730006	1.42154	1.00631	2.45977	4.10892	6.50148	7.08484	9.44917	10.4989
K1C27_HUMAN	Q7Z3Y8	KRT27 KRT25C	Keratin, type I cytoskeletal 27 (Cytokeratin-27) (CK-27) (Keratin-25C) (K25C) (Keratin-27) (K27) (Type I inner root sheath-specific keratin-K25irs3)	459	49,822	503599	219666	2.29257	0.00142179	8.50599	5.9316	0.788829	1.08215	0.821217	1.46007	0.884246	2.58734	3.94148	5.69211	5.6432	5.82712	5.5596	4.95542	4.25428	3.69342	2.89537	2.02622	3.30335	3.53376	3.24509	2.45389	5.87321	6.86132	8.17971	1.3, 12.3, 19.8, 24.9	4	2.81619	2.42469	1.22741	1.27724	0.730006	1.42154	1.00631	2.45977	4.10892	6.50148	7.08484	9.44917	10.4989
K1C27_HUMAN	Q7Z3Y8	KRT27 KRT25C	Keratin, type I cytoskeletal 27 (Cytokeratin-27) (CK-27) (Keratin-25C) (K25C) (Keratin-27) (K27) (Type I inner root sheath-specific keratin-K25irs3)	459	49,822	503599	219666	2.29257	0.00142179	8.50599	5.9316	0.788829	1.08215	0.821217	1.46007	0.884246	2.58734	3.94148	5.69211	5.6432	5.82712	5.5596	4.95542	4.25428	3.69342	2.89537	2.02622	3.30335	3.53376	3.24509	2.45389	5.87321	6.86132	8.17971	1.3, 12.3, 19.8, 24.9	4	2.81619	2.42469	1.22741	1.27724	0.730006	1.42154	1.00631	2.45977	4.10892	6.50148	7.08484	9.44917	10.4989
K1C28_HUMAN	Q7Z3Y7	KRT28 KRT25D	Keratin, type I cytoskeletal 28 (Cytokeratin-28) (CK-28) (Keratin-25D) (K25D) (Keratin-28) (K28) (Type I inner root sheath-specific keratin-K25irs4)	464	50,567	507452	224824	2.25711	0.00176543	8.46151	5.89968	0.782341	1.06693	0.808254	1.43838	0.873351	2.55419	3.89573	5.63052	5.58834	5.77207	5.50631	4.90757	4.21105	3.65542	2.86512	2.00734	3.27962	3.50732	3.21921	2.42692	6.0783	7.06184	8.50269	1.3, 12.3, 19.8, 24.9	4	2.80775	2.41741	1.22375	1.2734	0.727819	1.41729	1.00329	2.45242	4.09665	6.48189	7.06343	9.42035	10.4669
K1C28_HUMAN	Q7Z3Y7	KRT28 KRT25D	Keratin, type I cytoskeletal 28 (Cytokeratin-28) (CK-28) (Keratin-25D) (K25D) (Keratin-28) (K28) (Type I inner root sheath-specific keratin-K25irs4)	464	50,567	507452	224824	2.25711	0.00176543	8.46151	5.89968	0.782341	1.06693	0.808254	1.43838	0.873351	2.55419	3.89573	5.63052	5.58834	5.77207	5.50631	4.90757	4.21105	3.65542	2.86512	2.00734	3.27962	3.50732	3.21921	2.42692	6.0783	7.06184	8.50269	1.3, 12.3, 19.8, 24.9	4	2.80775	2.41741	1.22375	1.2734	0.727819	1.41729	1.00329	2.45242	4.09665	6.48189	7.06343	9.42035	10.4669
K1C28_HUMAN	Q7Z3Y7	KRT28 KRT25D	Keratin, type I cytoskeletal 28 (Cytokeratin-28) (CK-28) (Keratin-25D) (K25D) (Keratin-28) (K28) (Type I inner root sheath-specific keratin-K25irs4)	464	50,567	507452	224824	2.25711	0.00176543	8.46151	5.89968	0.782341	1.06693	0.808254	1.43838	0.873351	2.55419	3.89573	5.63052	5.58834	5.77207	5.50631	4.90757	4.21105	3.65542	2.86512	2.00734	3.27962	3.50732	3.21921	2.42692	6.0783	7.06184	8.50269	1.3, 12.3, 19.8, 24.9	4	2.80775	2.41741	1.22375	1.2734	0.727819	1.41729	1.00329	2.45242	4.09665	6.48189	7.06343	9.42035	10.4669
KIN17_HUMAN	O60870	KIN BTCD KIN17	DNA/RNA-binding protein KIN17 (Binding to curved DNA) (KIN, antigenic determinant of recA protein homolog)	393	45,374	143174	112472	1.27297	0.520483	1.05529	1.08086	1.28118	0.57766	0.200326	0	0	0.993713	0.993713	0.993713	0.85808	0.85808	0.85808	0	0	0	0.500533	1.57158	9.43746	18.7383	22.1097	18.4216	9.79691	6.37596	3.29734	21.1	1	7.03985	10.9569	12.2661	7.57288	1.30925	0	0	4.75922	4.75922	4.75922	2.61588	2.61588	2.61588
KIN17_HUMAN	O60870	KIN BTCD KIN17	DNA/RNA-binding protein KIN17 (Binding to curved DNA) (KIN, antigenic determinant of recA protein homolog)	393	45,374	143174	112472	1.27297	0.520483	1.05529	1.08086	1.28118	0.57766	0.200326	0	0	0.993713	0.993713	0.993713	0.85808	0.85808	0.85808	0	0	0	0.500533	1.57158	9.43746	18.7383	22.1097	18.4216	9.79691	6.37596	3.29734	21.1	1	7.03985	10.9569	12.2661	7.57288	1.30925	0	0	4.75922	4.75922	4.75922	2.61588	2.61588	2.61588
KIN17_HUMAN	O60870	KIN BTCD KIN17	DNA/RNA-binding protein KIN17 (Binding to curved DNA) (KIN, antigenic determinant of recA protein homolog)	393	45,374	143174	112472	1.27297	0.520483	1.05529	1.08086	1.28118	0.57766	0.200326	0	0	0.993713	0.993713	0.993713	0.85808	0.85808	0.85808	0	0	0	0.500533	1.57158	9.43746	18.7383	22.1097	18.4216	9.79691	6.37596	3.29734	21.1	1	7.03985	10.9569	12.2661	7.57288	1.30925	0	0	4.75922	4.75922	4.75922	2.61588	2.61588	2.61588
LMF2_HUMAN	Q9BU23	LMF2 TMEM112B TMEM153	Lipase maturation factor 2 (Transmembrane protein 112B) (Transmembrane protein 153)	707	79,698	103095	117729	0.875695	0.0744147	0	3.3514	3.3514	3.3514	0	0	0	0	0.508185	3.37869	7.82908	9.21451	7.84383	6.59519	6.77436	6.77016	6.72399	6.68196	8.32465	6.45957	5.39215	3.66461	2.3741	1.41076	0	3, 11.9, 17.9	3	0	5.70374	5.70374	5.70374	0	0	0	0	0.87221	4.41214	8.67283	10.8673	9.80425
LMF2_HUMAN	Q9BU23	LMF2 TMEM112B TMEM153	Lipase maturation factor 2 (Transmembrane protein 112B) (Transmembrane protein 153)	707	79,698	103095	117729	0.875695	0.0744147	0	3.3514	3.3514	3.3514	0	0	0	0	0.508185	3.37869	7.82908	9.21451	7.84383	6.59519	6.77436	6.77016	6.72399	6.68196	8.32465	6.45957	5.39215	3.66461	2.3741	1.41076	0	3, 11.9, 17.9	3	0	5.70374	5.70374	5.70374	0	0	0	0	0.87221	4.41214	8.67283	10.8673	9.80425
LMF2_HUMAN	Q9BU23	LMF2 TMEM112B TMEM153	Lipase maturation factor 2 (Transmembrane protein 112B) (Transmembrane protein 153)	707	79,698	103095	117729	0.875695	0.0744147	0	3.3514	3.3514	3.3514	0	0	0	0	0.508185	3.37869	7.82908	9.21451	7.84383	6.59519	6.77436	6.77016	6.72399	6.68196	8.32465	6.45957	5.39215	3.66461	2.3741	1.41076	0	3, 11.9, 17.9	3	0	5.70374	5.70374	5.70374	0	0	0	0	0.87221	4.41214	8.67283	10.8673	9.80425
MA7D1_HUMAN	Q3KQU3	MAP7D1 KIAA1187 PARCC1 RPRC1 PP2464	MAP7 domain-containing protein 1 (Arginine/proline-rich coiled-coil domain-containing protein 1) (Proline/arginine-rich coiled-coil domain-containing protein 1)	841	92,820	156960	51280.2	3.06083	0.0082849	0.108266	0.140456	0.196467	0.12429	0.194446	0.205207	0.560812	0.788315	1.37095	1.18511	1.67399	1.31492	1.66721	1.66917	4.22112	7.67936	10.6402	9.43387	8.96128	11.1257	12.1231	10.2949	5.63201	4.48327	4.2056	16.6, 20	2	0.207339	0.383976	0.563058	0.424832	0.414951	0.391043	1.46658	2.65969	4.9222	4.44209	5.19843	4.28234	6.37631
MA7D1_HUMAN	Q3KQU3	MAP7D1 KIAA1187 PARCC1 RPRC1 PP2464	MAP7 domain-containing protein 1 (Arginine/proline-rich coiled-coil domain-containing protein 1) (Proline/arginine-rich coiled-coil domain-containing protein 1)	841	92,820	156960	51280.2	3.06083	0.0082849	0.108266	0.140456	0.196467	0.12429	0.194446	0.205207	0.560812	0.788315	1.37095	1.18511	1.67399	1.31492	1.66721	1.66917	4.22112	7.67936	10.6402	9.43387	8.96128	11.1257	12.1231	10.2949	5.63201	4.48327	4.2056	16.6, 20	2	0.207339	0.383976	0.563058	0.424832	0.414951	0.391043	1.46658	2.65969	4.9222	4.44209	5.19843	4.28234	6.37631
MA7D1_HUMAN	Q3KQU3	MAP7D1 KIAA1187 PARCC1 RPRC1 PP2464	MAP7 domain-containing protein 1 (Arginine/proline-rich coiled-coil domain-containing protein 1) (Proline/arginine-rich coiled-coil domain-containing protein 1)	841	92,820	156960	51280.2	3.06083	0.0082849	0.108266	0.140456	0.196467	0.12429	0.194446	0.205207	0.560812	0.788315	1.37095	1.18511	1.67399	1.31492	1.66721	1.66917	4.22112	7.67936	10.6402	9.43387	8.96128	11.1257	12.1231	10.2949	5.63201	4.48327	4.2056	16.6, 20	2	0.207339	0.383976	0.563058	0.424832	0.414951	0.391043	1.46658	2.65969	4.9222	4.44209	5.19843	4.28234	6.37631
MCES_HUMAN	O43148	RNMT KIAA0398	mRNA cap guanine-N7 methyltransferase (EC 2.1.1.56) (RG7MT1) (mRNA (guanine-N(7))-methyltransferase) (mRNA cap methyltransferase) (hCMT1) (hMet) (hcm1p)	476	54,844	182283	208668	0.873556	0.0381517	5.88329	3.92219	1.92982	3.92101	9.79381	13.8806	11.9101	7.32079	3.45226	1.88873	1.91295	3.11962	4.053	3.00436	2.481	2.49116	5.27502	5.12497	5.20553	2.16263	1.26709	0	0	0	0	1.2, 6.3, 12.8, 18.1	4	5.06526	3.37684	1.80857	6.41415	12.8093	17.933	14.2329	9.29124	4.17337	1.84142	1.34296	2.91351	4.5309
MCES_HUMAN	O43148	RNMT KIAA0398	mRNA cap guanine-N7 methyltransferase (EC 2.1.1.56) (RG7MT1) (mRNA (guanine-N(7))-methyltransferase) (mRNA cap methyltransferase) (hCMT1) (hMet) (hcm1p)	476	54,844	182283	208668	0.873556	0.0381517	5.88329	3.92219	1.92982	3.92101	9.79381	13.8806	11.9101	7.32079	3.45226	1.88873	1.91295	3.11962	4.053	3.00436	2.481	2.49116	5.27502	5.12497	5.20553	2.16263	1.26709	0	0	0	0	1.2, 6.3, 12.8, 18.1	4	5.06526	3.37684	1.80857	6.41415	12.8093	17.933	14.2329	9.29124	4.17337	1.84142	1.34296	2.91351	4.5309
MCES_HUMAN	O43148	RNMT KIAA0398	mRNA cap guanine-N7 methyltransferase (EC 2.1.1.56) (RG7MT1) (mRNA (guanine-N(7))-methyltransferase) (mRNA cap methyltransferase) (hCMT1) (hMet) (hcm1p)	476	54,844	182283	208668	0.873556	0.0381517	5.88329	3.92219	1.92982	3.92101	9.79381	13.8806	11.9101	7.32079	3.45226	1.88873	1.91295	3.11962	4.053	3.00436	2.481	2.49116	5.27502	5.12497	5.20553	2.16263	1.26709	0	0	0	0	1.2, 6.3, 12.8, 18.1	4	5.06526	3.37684	1.80857	6.41415	12.8093	17.933	14.2329	9.29124	4.17337	1.84142	1.34296	2.91351	4.5309
MEPCE_HUMAN	Q7L2J0	MEPCE BCDIN3	7SK snRNA methylphosphate capping enzyme (MePCE) (EC 2.1.1.-) (Bicoid-interacting protein 3 homolog) (Bin3 homolog)	689	74,355	494475	581523	0.850311	0.101477	1.34848	1.01525	0.423433	0.116259	2.9241	7.55898	7.91573	5.78965	5.20139	8.02423	8.80578	7.3882	4.38028	3.17271	1.06701	1.99192	3.5733	3.96871	4.06417	4.97	5.31825	5.4874	2.87916	1.86294	0.752655	6.5, 10.9, 20.2	3	1.56136	1.28921	0.575185	0.248308	4.04023	12.2226	14.1136	12.5452	9.57889	10.1596	8.47882	6.70228	4.43415
MEPCE_HUMAN	Q7L2J0	MEPCE BCDIN3	7SK snRNA methylphosphate capping enzyme (MePCE) (EC 2.1.1.-) (Bicoid-interacting protein 3 homolog) (Bin3 homolog)	689	74,355	494475	581523	0.850311	0.101477	1.34848	1.01525	0.423433	0.116259	2.9241	7.55898	7.91573	5.78965	5.20139	8.02423	8.80578	7.3882	4.38028	3.17271	1.06701	1.99192	3.5733	3.96871	4.06417	4.97	5.31825	5.4874	2.87916	1.86294	0.752655	6.5, 10.9, 20.2	3	1.56136	1.28921	0.575185	0.248308	4.04023	12.2226	14.1136	12.5452	9.57889	10.1596	8.47882	6.70228	4.43415
MEPCE_HUMAN	Q7L2J0	MEPCE BCDIN3	7SK snRNA methylphosphate capping enzyme (MePCE) (EC 2.1.1.-) (Bicoid-interacting protein 3 homolog) (Bin3 homolog)	689	74,355	494475	581523	0.850311	0.101477	1.34848	1.01525	0.423433	0.116259	2.9241	7.55898	7.91573	5.78965	5.20139	8.02423	8.80578	7.3882	4.38028	3.17271	1.06701	1.99192	3.5733	3.96871	4.06417	4.97	5.31825	5.4874	2.87916	1.86294	0.752655	6.5, 10.9, 20.2	3	1.56136	1.28921	0.575185	0.248308	4.04023	12.2226	14.1136	12.5452	9.57889	10.1596	8.47882	6.70228	4.43415
MTREX_HUMAN	P42285	MTREX DOB1 KIAA0052 MTR4 SKIV2L2	Exosome RNA helicase MTR4 (EC 3.6.4.13) (ATP-dependent RNA helicase DOB1) (ATP-dependent RNA helicase SKIV2L2) (Superkiller viralicidic activity 2-like 2) (TRAMP-like complex helicase)	1042	117,805	1.4967e+06	1.38925e+06	1.07734	0.579705	0.11024	0.0734931	0.0490471	0.030674	2.65158	3.57601	5.3825	5.06965	5.09321	4.07477	2.74567	2.62247	2.44624	2.10499	2.26517	3.05997	3.94236	4.08473	5.32046	8.16008	10.806	10.0935	7.14158	4.81458	4.28109	7.9, 21.3	2	0.0299075	0.0199383	0.0107449	0.056851	2.63029	3.8398	6.54158	6.79682	7.243	5.95237	4.69869	6.14615	7.70306
MTREX_HUMAN	P42285	MTREX DOB1 KIAA0052 MTR4 SKIV2L2	Exosome RNA helicase MTR4 (EC 3.6.4.13) (ATP-dependent RNA helicase DOB1) (ATP-dependent RNA helicase SKIV2L2) (Superkiller viralicidic activity 2-like 2) (TRAMP-like complex helicase)	1042	117,805	1.4967e+06	1.38925e+06	1.07734	0.579705	0.11024	0.0734931	0.0490471	0.030674	2.65158	3.57601	5.3825	5.06965	5.09321	4.07477	2.74567	2.62247	2.44624	2.10499	2.26517	3.05997	3.94236	4.08473	5.32046	8.16008	10.806	10.0935	7.14158	4.81458	4.28109	7.9, 21.3	2	0.0299075	0.0199383	0.0107449	0.056851	2.63029	3.8398	6.54158	6.79682	7.243	5.95237	4.69869	6.14615	7.70306
MTREX_HUMAN	P42285	MTREX DOB1 KIAA0052 MTR4 SKIV2L2	Exosome RNA helicase MTR4 (EC 3.6.4.13) (ATP-dependent RNA helicase DOB1) (ATP-dependent RNA helicase SKIV2L2) (Superkiller viralicidic activity 2-like 2) (TRAMP-like complex helicase)	1042	117,805	1.4967e+06	1.38925e+06	1.07734	0.579705	0.11024	0.0734931	0.0490471	0.030674	2.65158	3.57601	5.3825	5.06965	5.09321	4.07477	2.74567	2.62247	2.44624	2.10499	2.26517	3.05997	3.94236	4.08473	5.32046	8.16008	10.806	10.0935	7.14158	4.81458	4.28109	7.9, 21.3	2	0.0299075	0.0199383	0.0107449	0.056851	2.63029	3.8398	6.54158	6.79682	7.243	5.95237	4.69869	6.14615	7.70306
MYH16_HUMAN	Q9H6N6	MYH16 MYH5	Putative uncharacterized protein MYH16 (Myosin heavy chain 16 pseudogene) (myosin heavy polypeptide 5)	1097	128,290	12221	17589.9	0.694776	0.238487	0	0	0	0	0	0	0	0	0	2.95213	5.41007	5.41007	2.45794	2.30988	2.30988	2.30988	8.40347	14.9438	14.9438	6.54029	0	0	7.46703	9.81673	14.7251	11.7, 18.4, 25	3	0	0	0	0	0	0	0	0	0	6.48384	11.1563	11.1563	4.67247
MYH16_HUMAN	Q9H6N6	MYH16 MYH5	Putative uncharacterized protein MYH16 (Myosin heavy chain 16 pseudogene) (myosin heavy polypeptide 5)	1097	128,290	12221	17589.9	0.694776	0.238487	0	0	0	0	0	0	0	0	0	2.95213	5.41007	5.41007	2.45794	2.30988	2.30988	2.30988	8.40347	14.9438	14.9438	6.54029	0	0	7.46703	9.81673	14.7251	11.7, 18.4, 25	3	0	0	0	0	0	0	0	0	0	6.48384	11.1563	11.1563	4.67247
MYH16_HUMAN	Q9H6N6	MYH16 MYH5	Putative uncharacterized protein MYH16 (Myosin heavy chain 16 pseudogene) (myosin heavy polypeptide 5)	1097	128,290	12221	17589.9	0.694776	0.238487	0	0	0	0	0	0	0	0	0	2.95213	5.41007	5.41007	2.45794	2.30988	2.30988	2.30988	8.40347	14.9438	14.9438	6.54029	0	0	7.46703	9.81673	14.7251	11.7, 18.4, 25	3	0	0	0	0	0	0	0	0	0	6.48384	11.1563	11.1563	4.67247
NAT10_HUMAN	Q9H0A0	NAT10 ALP KIAA1709	RNA cytidine acetyltransferase (EC 2.3.1.-) (18S rRNA cytosine acetyltransferase) (N-acetyltransferase 10) (N-acetyltransferase-like protein) (hALP)	1025	115,730	825347	748695	1.10238	0.815689	0	0	0	0	0	0	0	0.0221195	0.14715	0.237761	0.312281	0.340783	0.42177	0.782966	1.38849	2.8541	4.78314	6.00354	9.52654	15.8036	17.7989	15.3028	9.12244	7.65912	7.49255	21.1	1	0	0	0	0	0	0	0	0.453258	2.46383	3.51208	3.96866	3.70449	3.96135
NAT10_HUMAN	Q9H0A0	NAT10 ALP KIAA1709	RNA cytidine acetyltransferase (EC 2.3.1.-) (18S rRNA cytosine acetyltransferase) (N-acetyltransferase 10) (N-acetyltransferase-like protein) (hALP)	1025	115,730	825347	748695	1.10238	0.815689	0	0	0	0	0	0	0	0.0221195	0.14715	0.237761	0.312281	0.340783	0.42177	0.782966	1.38849	2.8541	4.78314	6.00354	9.52654	15.8036	17.7989	15.3028	9.12244	7.65912	7.49255	21.1	1	0	0	0	0	0	0	0	0.453258	2.46383	3.51208	3.96866	3.70449	3.96135
NAT10_HUMAN	Q9H0A0	NAT10 ALP KIAA1709	RNA cytidine acetyltransferase (EC 2.3.1.-) (18S rRNA cytosine acetyltransferase) (N-acetyltransferase 10) (N-acetyltransferase-like protein) (hALP)	1025	115,730	825347	748695	1.10238	0.815689	0	0	0	0	0	0	0	0.0221195	0.14715	0.237761	0.312281	0.340783	0.42177	0.782966	1.38849	2.8541	4.78314	6.00354	9.52654	15.8036	17.7989	15.3028	9.12244	7.65912	7.49255	21.1	1	0	0	0	0	0	0	0	0.453258	2.46383	3.51208	3.96866	3.70449	3.96135
NC2B_HUMAN	Q01658	DR1	Protein Dr1 (Down-regulator of transcription 1) (Negative cofactor 2-beta) (NC2-beta) (TATA-binding protein-associated phosphoprotein)	176	19,444	120299	79005.5	1.52267	5.05124e-06	1.37068	2.27144	6.01111	11.5915	12.3887	8.25882	2.15482	0	1.51635	2.73965	5.19019	6.96836	5.74506	5.11392	3.54958	5.77198	5.79172	5.30236	3.07996	2.55513	1.31432	1.31432	0	0	0	4.6, 11.9, 17	3	1.32558	3.20521	6.96456	11.7566	10.8634	6.73911	1.42835	0	2.35352	3.68678	5.8445	8.53179	7.19853
NC2B_HUMAN	Q01658	DR1	Protein Dr1 (Down-regulator of transcription 1) (Negative cofactor 2-beta) (NC2-beta) (TATA-binding protein-associated phosphoprotein)	176	19,444	120299	79005.5	1.52267	5.05124e-06	1.37068	2.27144	6.01111	11.5915	12.3887	8.25882	2.15482	0	1.51635	2.73965	5.19019	6.96836	5.74506	5.11392	3.54958	5.77198	5.79172	5.30236	3.07996	2.55513	1.31432	1.31432	0	0	0	4.6, 11.9, 17	3	1.32558	3.20521	6.96456	11.7566	10.8634	6.73911	1.42835	0	2.35352	3.68678	5.8445	8.53179	7.19853
NC2B_HUMAN	Q01658	DR1	Protein Dr1 (Down-regulator of transcription 1) (Negative cofactor 2-beta) (NC2-beta) (TATA-binding protein-associated phosphoprotein)	176	19,444	120299	79005.5	1.52267	5.05124e-06	1.37068	2.27144	6.01111	11.5915	12.3887	8.25882	2.15482	0	1.51635	2.73965	5.19019	6.96836	5.74506	5.11392	3.54958	5.77198	5.79172	5.30236	3.07996	2.55513	1.31432	1.31432	0	0	0	4.6, 11.9, 17	3	1.32558	3.20521	6.96456	11.7566	10.8634	6.73911	1.42835	0	2.35352	3.68678	5.8445	8.53179	7.19853
NOP56_HUMAN	O00567	NOP56 NOL5A	Nucleolar protein 56 (Nucleolar protein 5A)	594	66,050	1.19751e+06	531784	2.25187	0.0468037	0.0437554	0.0291703	0	0	0	0	0	0.192417	0.319022	0.437581	0.349366	0.529324	0.625562	0.847417	1.40426	3.64094	5.46155	5.88512	7.02222	12.2553	16.3032	16.0643	11.522	8.83688	8.23068	21.6	1	0.0961132	0.0640755	0	0	0	0	0	1.35419	2.83403	3.99843	3.34108	4.41099	5.19574
NOP56_HUMAN	O00567	NOP56 NOL5A	Nucleolar protein 56 (Nucleolar protein 5A)	594	66,050	1.19751e+06	531784	2.25187	0.0468037	0.0437554	0.0291703	0	0	0	0	0	0.192417	0.319022	0.437581	0.349366	0.529324	0.625562	0.847417	1.40426	3.64094	5.46155	5.88512	7.02222	12.2553	16.3032	16.0643	11.522	8.83688	8.23068	21.6	1	0.0961132	0.0640755	0	0	0	0	0	1.35419	2.83403	3.99843	3.34108	4.41099	5.19574
NOP56_HUMAN	O00567	NOP56 NOL5A	Nucleolar protein 56 (Nucleolar protein 5A)	594	66,050	1.19751e+06	531784	2.25187	0.0468037	0.0437554	0.0291703	0	0	0	0	0	0.192417	0.319022	0.437581	0.349366	0.529324	0.625562	0.847417	1.40426	3.64094	5.46155	5.88512	7.02222	12.2553	16.3032	16.0643	11.522	8.83688	8.23068	21.6	1	0.0961132	0.0640755	0	0	0	0	0	1.35419	2.83403	3.99843	3.34108	4.41099	5.19574
PA2G4_HUMAN	Q9UQ80	PA2G4 EBP1	Proliferation-associated protein 2G4 (Cell cycle protein p38-2G4 homolog) (hG4-1) (ErbB3-binding protein 1)	394	43,787	1.29752e+07	5.85322e+06	2.21676	6.55677e-06	0.46466	1.07346	2.37583	4.83033	6.35355	7.24331	6.49618	5.83203	4.80006	3.68692	2.94356	2.64036	2.60451	2.36873	2.77021	4.31176	5.56392	5.369	5.18518	6.04418	6.47137	4.93293	2.67957	1.58359	1.37478	5.9, 11.2, 16.8, 20.6	4	1.20088	4.60845	10.1634	20.035	19.2243	16.7053	7.97667	5.88606	3.32221	1.66285	0.924382	0.799473	1.006
PA2G4_HUMAN	Q9UQ80	PA2G4 EBP1	Proliferation-associated protein 2G4 (Cell cycle protein p38-2G4 homolog) (hG4-1) (ErbB3-binding protein 1)	394	43,787	1.29752e+07	5.85322e+06	2.21676	6.55677e-06	0.46466	1.07346	2.37583	4.83033	6.35355	7.24331	6.49618	5.83203	4.80006	3.68692	2.94356	2.64036	2.60451	2.36873	2.77021	4.31176	5.56392	5.369	5.18518	6.04418	6.47137	4.93293	2.67957	1.58359	1.37478	5.9, 11.2, 16.8, 20.6	4	1.20088	4.60845	10.1634	20.035	19.2243	16.7053	7.97667	5.88606	3.32221	1.66285	0.924382	0.799473	1.006
PA2G4_HUMAN	Q9UQ80	PA2G4 EBP1	Proliferation-associated protein 2G4 (Cell cycle protein p38-2G4 homolog) (hG4-1) (ErbB3-binding protein 1)	394	43,787	1.29752e+07	5.85322e+06	2.21676	6.55677e-06	0.46466	1.07346	2.37583	4.83033	6.35355	7.24331	6.49618	5.83203	4.80006	3.68692	2.94356	2.64036	2.60451	2.36873	2.77021	4.31176	5.56392	5.369	5.18518	6.04418	6.47137	4.93293	2.67957	1.58359	1.37478	5.9, 11.2, 16.8, 20.6	4	1.20088	4.60845	10.1634	20.035	19.2243	16.7053	7.97667	5.88606	3.32221	1.66285	0.924382	0.799473	1.006
PAXB1_HUMAN	Q9Y5B6	PAXBP1 C21orf66 GCFC GCFC1	PAX3- and PAX7-binding protein 1 (GC-rich sequence DNA-binding factor 1)	917	104,804	39030	1531.44	25.4858	0.00105858	0	0	0	0	0	0	0	0	0	0	0	0	0	2.07868	3.88702	3.88702	4.52991	4.57425	12.1235	14.4414	18.0319	11.5168	9.50155	6.79171	8.6363	20.5, 23	2	0	0	0	0	0	0	0	0	0	0	0	0	0
PAXB1_HUMAN	Q9Y5B6	PAXBP1 C21orf66 GCFC GCFC1	PAX3- and PAX7-binding protein 1 (GC-rich sequence DNA-binding factor 1)	917	104,804	39030	1531.44	25.4858	0.00105858	0	0	0	0	0	0	0	0	0	0	0	0	0	2.07868	3.88702	3.88702	4.52991	4.57425	12.1235	14.4414	18.0319	11.5168	9.50155	6.79171	8.6363	20.5, 23	2	0	0	0	0	0	0	0	0	0	0	0	0	0
PAXB1_HUMAN	Q9Y5B6	PAXBP1 C21orf66 GCFC GCFC1	PAX3- and PAX7-binding protein 1 (GC-rich sequence DNA-binding factor 1)	917	104,804	39030	1531.44	25.4858	0.00105858	0	0	0	0	0	0	0	0	0	0	0	0	0	2.07868	3.88702	3.88702	4.52991	4.57425	12.1235	14.4414	18.0319	11.5168	9.50155	6.79171	8.6363	20.5, 23	2	0	0	0	0	0	0	0	0	0	0	0	0	0
RBBP6_HUMAN	Q7Z6E9	RBBP6 P2PR PACT RBQ1 My038	E3 ubiquitin-protein ligase RBBP6 (EC 2.3.2.27) (Proliferation potential-related protein) (Protein P2P-R) (RING-type E3 ubiquitin transferase RBBP6) (Retinoblastoma-binding Q protein 1) (RBQ-1) (Retinoblastoma-binding protein 6) (p53-associated cellular protein of testis)	1792	201,564	588323	538705	1.09211	0.774059	3.30018	3.2597	3.20712	2.09435	1.26249	1.26042	1.12094	0.893217	0.648263	0.261108	0.431393	0.386363	0.311974	0.231792	0.454484	2.34154	4.30178	5.05468	8.28078	13.7912	16.4426	13.4991	7.66864	5.1001	4.39573	21	1	7.45762	9.10809	9.53291	7.7092	3.94474	3.35935	2.83585	2.46396	2.27779	1.20169	1.81238	2.05972	1.66141
RBBP6_HUMAN	Q7Z6E9	RBBP6 P2PR PACT RBQ1 My038	E3 ubiquitin-protein ligase RBBP6 (EC 2.3.2.27) (Proliferation potential-related protein) (Protein P2P-R) (RING-type E3 ubiquitin transferase RBBP6) (Retinoblastoma-binding Q protein 1) (RBQ-1) (Retinoblastoma-binding protein 6) (p53-associated cellular protein of testis)	1792	201,564	588323	538705	1.09211	0.774059	3.30018	3.2597	3.20712	2.09435	1.26249	1.26042	1.12094	0.893217	0.648263	0.261108	0.431393	0.386363	0.311974	0.231792	0.454484	2.34154	4.30178	5.05468	8.28078	13.7912	16.4426	13.4991	7.66864	5.1001	4.39573	21	1	7.45762	9.10809	9.53291	7.7092	3.94474	3.35935	2.83585	2.46396	2.27779	1.20169	1.81238	2.05972	1.66141
RBBP6_HUMAN	Q7Z6E9	RBBP6 P2PR PACT RBQ1 My038	E3 ubiquitin-protein ligase RBBP6 (EC 2.3.2.27) (Proliferation potential-related protein) (Protein P2P-R) (RING-type E3 ubiquitin transferase RBBP6) (Retinoblastoma-binding Q protein 1) (RBQ-1) (Retinoblastoma-binding protein 6) (p53-associated cellular protein of testis)	1792	201,564	588323	538705	1.09211	0.774059	3.30018	3.2597	3.20712	2.09435	1.26249	1.26042	1.12094	0.893217	0.648263	0.261108	0.431393	0.386363	0.311974	0.231792	0.454484	2.34154	4.30178	5.05468	8.28078	13.7912	16.4426	13.4991	7.66864	5.1001	4.39573	21	1	7.45762	9.10809	9.53291	7.7092	3.94474	3.35935	2.83585	2.46396	2.27779	1.20169	1.81238	2.05972	1.66141
RHOA_HUMAN	P61586	RHOA ARH12 ARHA RHO12	Transforming protein RhoA (EC 3.6.5.2) (Rho cDNA clone 12) (h12)	193	21,768	2.03451e+06	1.262e+06	1.61214	2.93955e-06	0.455771	2.56192	5.69142	9.96775	10.2772	9.16671	5.54967	3.73083	2.56243	2.79467	3.55691	3.74561	4.21915	4.22912	5.09344	5.36089	5.82091	4.97663	4.34563	2.72021	1.82398	0.649786	0.381314	0.187618	0.130478	4.8, 13, 17.7	3	0.58402	3.29708	6.33456	10.645	9.05923	7.89891	4.3462	3.88711	3.07304	3.31291	3.9839	4.69345	6.42521
RHOA_HUMAN	P61586	RHOA ARH12 ARHA RHO12	Transforming protein RhoA (EC 3.6.5.2) (Rho cDNA clone 12) (h12)	193	21,768	2.03451e+06	1.262e+06	1.61214	2.93955e-06	0.455771	2.56192	5.69142	9.96775	10.2772	9.16671	5.54967	3.73083	2.56243	2.79467	3.55691	3.74561	4.21915	4.22912	5.09344	5.36089	5.82091	4.97663	4.34563	2.72021	1.82398	0.649786	0.381314	0.187618	0.130478	4.8, 13, 17.7	3	0.58402	3.29708	6.33456	10.645	9.05923	7.89891	4.3462	3.88711	3.07304	3.31291	3.9839	4.69345	6.42521
RHOA_HUMAN	P61586	RHOA ARH12 ARHA RHO12	Transforming protein RhoA (EC 3.6.5.2) (Rho cDNA clone 12) (h12)	193	21,768	2.03451e+06	1.262e+06	1.61214	2.93955e-06	0.455771	2.56192	5.69142	9.96775	10.2772	9.16671	5.54967	3.73083	2.56243	2.79467	3.55691	3.74561	4.21915	4.22912	5.09344	5.36089	5.82091	4.97663	4.34563	2.72021	1.82398	0.649786	0.381314	0.187618	0.130478	4.8, 13, 17.7	3	0.58402	3.29708	6.33456	10.645	9.05923	7.89891	4.3462	3.88711	3.07304	3.31291	3.9839	4.69345	6.42521
RL17_HUMAN	P18621	RPL17	60S ribosomal protein L17 (60S ribosomal protein L23) (Large ribosomal subunit protein uL22) (PD-1)	184	21,397	4.58831e+06	2.55993e+06	1.79235	0.0389335	0.0284811	0.0189874	0	0.329369	0.842099	1.3201	1.41992	1.11369	0.799145	0.479611	0.429239	0.591569	0.761097	0.860351	2.0021	6.04161	8.69387	9.47833	9.19505	13.019	14.4601	12.5318	7.35273	4.55701	3.6748	20.2	1	0.0347521	0.0231681	0	0.746323	1.44759	2.77632	4.39832	5.36935	5.69207	4.29855	3.41001	4.04571	4.89244
RL17_HUMAN	P18621	RPL17	60S ribosomal protein L17 (60S ribosomal protein L23) (Large ribosomal subunit protein uL22) (PD-1)	184	21,397	4.58831e+06	2.55993e+06	1.79235	0.0389335	0.0284811	0.0189874	0	0.329369	0.842099	1.3201	1.41992	1.11369	0.799145	0.479611	0.429239	0.591569	0.761097	0.860351	2.0021	6.04161	8.69387	9.47833	9.19505	13.019	14.4601	12.5318	7.35273	4.55701	3.6748	20.2	1	0.0347521	0.0231681	0	0.746323	1.44759	2.77632	4.39832	5.36935	5.69207	4.29855	3.41001	4.04571	4.89244
RL17_HUMAN	P18621	RPL17	60S ribosomal protein L17 (60S ribosomal protein L23) (Large ribosomal subunit protein uL22) (PD-1)	184	21,397	4.58831e+06	2.55993e+06	1.79235	0.0389335	0.0284811	0.0189874	0	0.329369	0.842099	1.3201	1.41992	1.11369	0.799145	0.479611	0.429239	0.591569	0.761097	0.860351	2.0021	6.04161	8.69387	9.47833	9.19505	13.019	14.4601	12.5318	7.35273	4.55701	3.6748	20.2	1	0.0347521	0.0231681	0	0.746323	1.44759	2.77632	4.39832	5.36935	5.69207	4.29855	3.41001	4.04571	4.89244
RL24_HUMAN	P83731	RPL24	60S ribosomal protein L24 (60S ribosomal protein L30) (Large ribosomal subunit protein eL24)	157	17,779	4.40718e+06	2.81377e+06	1.56629	0.00551312	0	0	0.0203833	1.80815	3.72608	5.04152	4.45158	3.21436	2.278	1.36991	0.959774	0.875888	0.936353	1.0475	2.59721	5.45409	7.20243	6.70664	7.90517	10.3352	11.517	8.9761	5.66607	4.28302	3.6275	6.6, 20.2	2	0	0	0.0129492	1.56536	2.97468	5.69035	8.94005	11.2056	11.3326	8.78011	6.32364	5.13757	4.4964
RL24_HUMAN	P83731	RPL24	60S ribosomal protein L24 (60S ribosomal protein L30) (Large ribosomal subunit protein eL24)	157	17,779	4.40718e+06	2.81377e+06	1.56629	0.00551312	0	0	0.0203833	1.80815	3.72608	5.04152	4.45158	3.21436	2.278	1.36991	0.959774	0.875888	0.936353	1.0475	2.59721	5.45409	7.20243	6.70664	7.90517	10.3352	11.517	8.9761	5.66607	4.28302	3.6275	6.6, 20.2	2	0	0	0.0129492	1.56536	2.97468	5.69035	8.94005	11.2056	11.3326	8.78011	6.32364	5.13757	4.4964
RL24_HUMAN	P83731	RPL24	60S ribosomal protein L24 (60S ribosomal protein L30) (Large ribosomal subunit protein eL24)	157	17,779	4.40718e+06	2.81377e+06	1.56629	0.00551312	0	0	0.0203833	1.80815	3.72608	5.04152	4.45158	3.21436	2.278	1.36991	0.959774	0.875888	0.936353	1.0475	2.59721	5.45409	7.20243	6.70664	7.90517	10.3352	11.517	8.9761	5.66607	4.28302	3.6275	6.6, 20.2	2	0	0	0.0129492	1.56536	2.97468	5.69035	8.94005	11.2056	11.3326	8.78011	6.32364	5.13757	4.4964
RL3L_HUMAN	Q92901	RPL3L	60S ribosomal protein L3-like (Large ribosomal subunit protein uL3-like)	407	46,296	2.44201e+06	1.32504e+06	1.84297	0.026089	0.0411496	0.027433	0	0	0	0.020956	0.448924	0.733488	0.877784	0.56494	0.527225	0.554071	0.704401	0.902715	1.18899	1.69712	2.13374	2.98921	8.69192	15.2632	19.4094	16.5208	11.3589	8.29009	7.05366	21.4	1	0.0416138	0.0277425	0	0	0	0.0504742	3.18372	6.13045	7.9439	5.88848	4.04774	3.26794	3.57703
RL3L_HUMAN	Q92901	RPL3L	60S ribosomal protein L3-like (Large ribosomal subunit protein uL3-like)	407	46,296	2.44201e+06	1.32504e+06	1.84297	0.026089	0.0411496	0.027433	0	0	0	0.020956	0.448924	0.733488	0.877784	0.56494	0.527225	0.554071	0.704401	0.902715	1.18899	1.69712	2.13374	2.98921	8.69192	15.2632	19.4094	16.5208	11.3589	8.29009	7.05366	21.4	1	0.0416138	0.0277425	0	0	0	0.0504742	3.18372	6.13045	7.9439	5.88848	4.04774	3.26794	3.57703
RL3L_HUMAN	Q92901	RPL3L	60S ribosomal protein L3-like (Large ribosomal subunit protein uL3-like)	407	46,296	2.44201e+06	1.32504e+06	1.84297	0.026089	0.0411496	0.027433	0	0	0	0.020956	0.448924	0.733488	0.877784	0.56494	0.527225	0.554071	0.704401	0.902715	1.18899	1.69712	2.13374	2.98921	8.69192	15.2632	19.4094	16.5208	11.3589	8.29009	7.05366	21.4	1	0.0416138	0.0277425	0	0	0	0.0504742	3.18372	6.13045	7.9439	5.88848	4.04774	3.26794	3.57703
RLA1_HUMAN	P05386	RPLP1 RRP1	60S acidic ribosomal protein P1 (Large ribosomal subunit protein P1)	114	11,514	2.72862e+06	2.36127e+06	1.15558	0.140533	1.64624	1.44831	1.19645	1.39617	2.00441	2.1333	1.85319	1.13563	0.976178	0.678381	0.659698	0.876258	1.08769	0.952308	1.13617	1.52149	2.25005	2.92859	5.55115	13.1203	16.4929	15.7355	9.58596	7.03769	6.59609	21.5	1	1.27782	1.503	2.04435	5.23108	8.07919	9.29602	8.60298	6.38046	5.66427	3.56372	2.92097	3.45306	4.02331
RLA1_HUMAN	P05386	RPLP1 RRP1	60S acidic ribosomal protein P1 (Large ribosomal subunit protein P1)	114	11,514	2.72862e+06	2.36127e+06	1.15558	0.140533	1.64624	1.44831	1.19645	1.39617	2.00441	2.1333	1.85319	1.13563	0.976178	0.678381	0.659698	0.876258	1.08769	0.952308	1.13617	1.52149	2.25005	2.92859	5.55115	13.1203	16.4929	15.7355	9.58596	7.03769	6.59609	21.5	1	1.27782	1.503	2.04435	5.23108	8.07919	9.29602	8.60298	6.38046	5.66427	3.56372	2.92097	3.45306	4.02331
RLA1_HUMAN	P05386	RPLP1 RRP1	60S acidic ribosomal protein P1 (Large ribosomal subunit protein P1)	114	11,514	2.72862e+06	2.36127e+06	1.15558	0.140533	1.64624	1.44831	1.19645	1.39617	2.00441	2.1333	1.85319	1.13563	0.976178	0.678381	0.659698	0.876258	1.08769	0.952308	1.13617	1.52149	2.25005	2.92859	5.55115	13.1203	16.4929	15.7355	9.58596	7.03769	6.59609	21.5	1	1.27782	1.503	2.04435	5.23108	8.07919	9.29602	8.60298	6.38046	5.66427	3.56372	2.92097	3.45306	4.02331
RPAB2_HUMAN	P61218	POLR2F POLRF	DNA-directed RNA polymerases I, II, and III subunit RPABC2 (RNA polymerases I, II, and III subunit ABC2) (DNA-directed RNA polymerase II subunit F) (DNA-directed RNA polymerases I, II, and III 14.4 kDa polypeptide) (RPABC14.4) (RPB14.4) (RPB6 homolog) (RPC15)	127	14,478	62421.7	160575	0.388738	5.81763e-05	10.7734	9.63657	12.9588	6.81687	4.36259	0	0	0	0	0	2.15602	10.644	10.644	8.488	0	0	0	0	0	3.66783	6.28875	7.8399	4.17206	1.55115	0	2.2, 12.8, 21.7	3	9.15021	9.403	13.4619	8.17486	4.87201	0	0	0	0	0	2.30771	17.7005	17.7005
RPAB2_HUMAN	P61218	POLR2F POLRF	DNA-directed RNA polymerases I, II, and III subunit RPABC2 (RNA polymerases I, II, and III subunit ABC2) (DNA-directed RNA polymerase II subunit F) (DNA-directed RNA polymerases I, II, and III 14.4 kDa polypeptide) (RPABC14.4) (RPB14.4) (RPB6 homolog) (RPC15)	127	14,478	62421.7	160575	0.388738	5.81763e-05	10.7734	9.63657	12.9588	6.81687	4.36259	0	0	0	0	0	2.15602	10.644	10.644	8.488	0	0	0	0	0	3.66783	6.28875	7.8399	4.17206	1.55115	0	2.2, 12.8, 21.7	3	9.15021	9.403	13.4619	8.17486	4.87201	0	0	0	0	0	2.30771	17.7005	17.7005
RPAB2_HUMAN	P61218	POLR2F POLRF	DNA-directed RNA polymerases I, II, and III subunit RPABC2 (RNA polymerases I, II, and III subunit ABC2) (DNA-directed RNA polymerase II subunit F) (DNA-directed RNA polymerases I, II, and III 14.4 kDa polypeptide) (RPABC14.4) (RPB14.4) (RPB6 homolog) (RPC15)	127	14,478	62421.7	160575	0.388738	5.81763e-05	10.7734	9.63657	12.9588	6.81687	4.36259	0	0	0	0	0	2.15602	10.644	10.644	8.488	0	0	0	0	0	3.66783	6.28875	7.8399	4.17206	1.55115	0	2.2, 12.8, 21.7	3	9.15021	9.403	13.4619	8.17486	4.87201	0	0	0	0	0	2.30771	17.7005	17.7005
RRBP1_HUMAN	Q9P2E9	RRBP1 KIAA1398	Ribosome-binding protein 1 (180 kDa ribosome receptor homolog) (RRp) (ES/130-related protein) (Ribosome receptor protein)	1410	152,456	1.16861e+07	1.3e+07	0.898935	0.061533	5.03753	4.46454	5.03516	7.61376	9.20054	9.32478	6.17646	4.52023	3.21736	2.3604	1.7457	1.6156	1.56778	1.75756	2.00034	2.7259	3.38497	3.75224	4.97845	5.33461	5.25122	3.55435	2.4178	1.64927	1.31346	1.4, 5.4, 19.4	3	5.84743	5.94687	7.70153	14.3835	15.2816	13.9453	6.51732	4.51894	3.22727	2.43205	1.92576	2.08808	2.33836
RRBP1_HUMAN	Q9P2E9	RRBP1 KIAA1398	Ribosome-binding protein 1 (180 kDa ribosome receptor homolog) (RRp) (ES/130-related protein) (Ribosome receptor protein)	1410	152,456	1.16861e+07	1.3e+07	0.898935	0.061533	5.03753	4.46454	5.03516	7.61376	9.20054	9.32478	6.17646	4.52023	3.21736	2.3604	1.7457	1.6156	1.56778	1.75756	2.00034	2.7259	3.38497	3.75224	4.97845	5.33461	5.25122	3.55435	2.4178	1.64927	1.31346	1.4, 5.4, 19.4	3	5.84743	5.94687	7.70153	14.3835	15.2816	13.9453	6.51732	4.51894	3.22727	2.43205	1.92576	2.08808	2.33836
RRBP1_HUMAN	Q9P2E9	RRBP1 KIAA1398	Ribosome-binding protein 1 (180 kDa ribosome receptor homolog) (RRp) (ES/130-related protein) (Ribosome receptor protein)	1410	152,456	1.16861e+07	1.3e+07	0.898935	0.061533	5.03753	4.46454	5.03516	7.61376	9.20054	9.32478	6.17646	4.52023	3.21736	2.3604	1.7457	1.6156	1.56778	1.75756	2.00034	2.7259	3.38497	3.75224	4.97845	5.33461	5.25122	3.55435	2.4178	1.64927	1.31346	1.4, 5.4, 19.4	3	5.84743	5.94687	7.70153	14.3835	15.2816	13.9453	6.51732	4.51894	3.22727	2.43205	1.92576	2.08808	2.33836
RRP1_HUMAN	P56182	RRP1 D21S2056E NNP1 NOP52 RRP1A	Ribosomal RNA processing protein 1 homolog A (Novel nuclear protein 1) (NNP-1) (Nucleolar protein Nop52) (RRP1-like protein)	461	52,839	172620	128835	1.33985	0.525914	0	0	0	0	0.126035	0.287918	0.525792	0.552078	0.567569	0.375696	0.223376	0.0460011	0	0	0.226587	3.40396	6.51093	7.72954	7.36101	12.507	14.5822	15.8815	9.70962	10.2182	9.16497	21.6	1	0	0	0	0	0.76715	1.60906	3.05564	3.19042	3.33055	2.3199	1.41797	0.435934	0
RRP1_HUMAN	P56182	RRP1 D21S2056E NNP1 NOP52 RRP1A	Ribosomal RNA processing protein 1 homolog A (Novel nuclear protein 1) (NNP-1) (Nucleolar protein Nop52) (RRP1-like protein)	461	52,839	172620	128835	1.33985	0.525914	0	0	0	0	0.126035	0.287918	0.525792	0.552078	0.567569	0.375696	0.223376	0.0460011	0	0	0.226587	3.40396	6.51093	7.72954	7.36101	12.507	14.5822	15.8815	9.70962	10.2182	9.16497	21.6	1	0	0	0	0	0.76715	1.60906	3.05564	3.19042	3.33055	2.3199	1.41797	0.435934	0
RRP1_HUMAN	P56182	RRP1 D21S2056E NNP1 NOP52 RRP1A	Ribosomal RNA processing protein 1 homolog A (Novel nuclear protein 1) (NNP-1) (Nucleolar protein Nop52) (RRP1-like protein)	461	52,839	172620	128835	1.33985	0.525914	0	0	0	0	0.126035	0.287918	0.525792	0.552078	0.567569	0.375696	0.223376	0.0460011	0	0	0.226587	3.40396	6.51093	7.72954	7.36101	12.507	14.5822	15.8815	9.70962	10.2182	9.16497	21.6	1	0	0	0	0	0.76715	1.60906	3.05564	3.19042	3.33055	2.3199	1.41797	0.435934	0
RS23_HUMAN	P62266	RPS23	40S ribosomal protein S23 (Small ribosomal subunit protein uS12)	143	15,808	6.07712e+06	4.12865e+06	1.47194	0.161461	0	0	0.116616	0.360425	0.625755	0.752586	0.751178	0.638335	0.502384	0.359194	0.255519	0.272686	0.433002	0.810615	2.81161	7.4029	10.4456	10.4636	9.70484	11.9892	13.1741	11.2965	7.11913	5.21437	4.4999	20	1	0	0	0.26782	1.10682	1.55892	2.1435	2.71619	3.50772	3.70338	3.15115	2.18506	1.85849	2.52754
RS23_HUMAN	P62266	RPS23	40S ribosomal protein S23 (Small ribosomal subunit protein uS12)	143	15,808	6.07712e+06	4.12865e+06	1.47194	0.161461	0	0	0.116616	0.360425	0.625755	0.752586	0.751178	0.638335	0.502384	0.359194	0.255519	0.272686	0.433002	0.810615	2.81161	7.4029	10.4456	10.4636	9.70484	11.9892	13.1741	11.2965	7.11913	5.21437	4.4999	20	1	0	0	0.26782	1.10682	1.55892	2.1435	2.71619	3.50772	3.70338	3.15115	2.18506	1.85849	2.52754
RS23_HUMAN	P62266	RPS23	40S ribosomal protein S23 (Small ribosomal subunit protein uS12)	143	15,808	6.07712e+06	4.12865e+06	1.47194	0.161461	0	0	0.116616	0.360425	0.625755	0.752586	0.751178	0.638335	0.502384	0.359194	0.255519	0.272686	0.433002	0.810615	2.81161	7.4029	10.4456	10.4636	9.70484	11.9892	13.1741	11.2965	7.11913	5.21437	4.4999	20	1	0	0	0.26782	1.10682	1.55892	2.1435	2.71619	3.50772	3.70338	3.15115	2.18506	1.85849	2.52754
RS2_HUMAN	P15880	RPS2 RPS4	40S ribosomal protein S2 (40S ribosomal protein S4) (Protein LLRep3) (Small ribosomal subunit protein uS5)	293	31,324	6.47845e+06	4.04143e+06	1.60301	0.00582963	0	0	0	0.273907	0.634678	1.03249	1.36478	1.31593	1.06843	0.568169	0.409746	0.645593	0.95671	1.23275	3.29886	10.0019	17.0798	17.1067	13.5888	8.87903	7.93384	5.35852	3.19075	2.23955	1.8191	18.1	1	0	0	0	0.989935	1.74771	3.9025	5.68618	8.24647	7.90197	6.05637	3.52597	5.05215	7.21574
RS2_HUMAN	P15880	RPS2 RPS4	40S ribosomal protein S2 (40S ribosomal protein S4) (Protein LLRep3) (Small ribosomal subunit protein uS5)	293	31,324	6.47845e+06	4.04143e+06	1.60301	0.00582963	0	0	0	0.273907	0.634678	1.03249	1.36478	1.31593	1.06843	0.568169	0.409746	0.645593	0.95671	1.23275	3.29886	10.0019	17.0798	17.1067	13.5888	8.87903	7.93384	5.35852	3.19075	2.23955	1.8191	18.1	1	0	0	0	0.989935	1.74771	3.9025	5.68618	8.24647	7.90197	6.05637	3.52597	5.05215	7.21574
RS2_HUMAN	P15880	RPS2 RPS4	40S ribosomal protein S2 (40S ribosomal protein S4) (Protein LLRep3) (Small ribosomal subunit protein uS5)	293	31,324	6.47845e+06	4.04143e+06	1.60301	0.00582963	0	0	0	0.273907	0.634678	1.03249	1.36478	1.31593	1.06843	0.568169	0.409746	0.645593	0.95671	1.23275	3.29886	10.0019	17.0798	17.1067	13.5888	8.87903	7.93384	5.35852	3.19075	2.23955	1.8191	18.1	1	0	0	0	0.989935	1.74771	3.9025	5.68618	8.24647	7.90197	6.05637	3.52597	5.05215	7.21574
RS3A_HUMAN	P61247	RPS3A FTE1 MFTL	40S ribosomal protein S3a (Small ribosomal subunit protein eS1) (v-fos transformation effector protein) (Fte-1)	264	29,945	1.18999e+07	8.284e+06	1.43649	0.10688	0.0158932	0.0129209	0.00842975	0.111267	0.197726	0.412571	0.449431	0.464435	0.335295	0.264115	0.280344	0.360565	0.475444	0.752548	3.5221	14.2825	21.4207	21.4312	13.196	7.27336	5.33686	3.38793	2.3674	1.91454	1.72649	17.6	1	0.0138539	0.0176252	0.0291908	0.751333	1.25687	4.49819	7.51696	10.0924	9.07149	6.5131	4.31526	3.40723	3.46097
RS3A_HUMAN	P61247	RPS3A FTE1 MFTL	40S ribosomal protein S3a (Small ribosomal subunit protein eS1) (v-fos transformation effector protein) (Fte-1)	264	29,945	1.18999e+07	8.284e+06	1.43649	0.10688	0.0158932	0.0129209	0.00842975	0.111267	0.197726	0.412571	0.449431	0.464435	0.335295	0.264115	0.280344	0.360565	0.475444	0.752548	3.5221	14.2825	21.4207	21.4312	13.196	7.27336	5.33686	3.38793	2.3674	1.91454	1.72649	17.6	1	0.0138539	0.0176252	0.0291908	0.751333	1.25687	4.49819	7.51696	10.0924	9.07149	6.5131	4.31526	3.40723	3.46097
RS3A_HUMAN	P61247	RPS3A FTE1 MFTL	40S ribosomal protein S3a (Small ribosomal subunit protein eS1) (v-fos transformation effector protein) (Fte-1)	264	29,945	1.18999e+07	8.284e+06	1.43649	0.10688	0.0158932	0.0129209	0.00842975	0.111267	0.197726	0.412571	0.449431	0.464435	0.335295	0.264115	0.280344	0.360565	0.475444	0.752548	3.5221	14.2825	21.4207	21.4312	13.196	7.27336	5.33686	3.38793	2.3674	1.91454	1.72649	17.6	1	0.0138539	0.0176252	0.0291908	0.751333	1.25687	4.49819	7.51696	10.0924	9.07149	6.5131	4.31526	3.40723	3.46097
RTRAF_HUMAN	Q9Y224	RTRAF C14orf166 CGI-99	RNA transcription, translation and transport factor protein (CLE7 homolog) (CLE) (hCLE)	244	28,068	465971	494628	0.942063	0.761508	0	0	0	0	0	0.248009	1.63271	4.74301	7.41429	7.2513	5.57006	3.93993	4.9618	4.88716	5.1483	4.30534	5.75036	6.57471	7.34568	6.82575	5.98235	5.42495	4.37053	4.01801	3.60574	9.4, 18.8	2	0	0	0	0	0	0.314693	3.55595	8.49426	12.253	10.2119	6.22548	3.9301	5.61477
RTRAF_HUMAN	Q9Y224	RTRAF C14orf166 CGI-99	RNA transcription, translation and transport factor protein (CLE7 homolog) (CLE) (hCLE)	244	28,068	465971	494628	0.942063	0.761508	0	0	0	0	0	0.248009	1.63271	4.74301	7.41429	7.2513	5.57006	3.93993	4.9618	4.88716	5.1483	4.30534	5.75036	6.57471	7.34568	6.82575	5.98235	5.42495	4.37053	4.01801	3.60574	9.4, 18.8	2	0	0	0	0	0	0.314693	3.55595	8.49426	12.253	10.2119	6.22548	3.9301	5.61477
RTRAF_HUMAN	Q9Y224	RTRAF C14orf166 CGI-99	RNA transcription, translation and transport factor protein (CLE7 homolog) (CLE) (hCLE)	244	28,068	465971	494628	0.942063	0.761508	0	0	0	0	0	0.248009	1.63271	4.74301	7.41429	7.2513	5.57006	3.93993	4.9618	4.88716	5.1483	4.30534	5.75036	6.57471	7.34568	6.82575	5.98235	5.42495	4.37053	4.01801	3.60574	9.4, 18.8	2	0	0	0	0	0	0.314693	3.55595	8.49426	12.253	10.2119	6.22548	3.9301	5.61477
RU17_HUMAN	P08621	SNRNP70 RNPU1Z RPU1 SNRP70 U1AP1	U1 small nuclear ribonucleoprotein 70 kDa (U1 snRNP 70 kDa) (U1-70K) (snRNP70)	437	51,557	2.37657e+06	1.58799e+06	1.49659	0.00491741	0	0	0	0	0	0.104726	0.91194	2.85056	4.86573	5.90686	5.61335	5.03474	4.53036	4.34524	4.3039	6.03731	7.82414	7.84163	6.62942	5.27438	5.43031	5.17895	5.71213	5.61002	5.9943	10.7, 17.2, 25	3	0	0	0	0	0	0.882298	6.03811	12.2171	15.109	12.1653	7.24372	5.2167	4.78372
RU17_HUMAN	P08621	SNRNP70 RNPU1Z RPU1 SNRP70 U1AP1	U1 small nuclear ribonucleoprotein 70 kDa (U1 snRNP 70 kDa) (U1-70K) (snRNP70)	437	51,557	2.37657e+06	1.58799e+06	1.49659	0.00491741	0	0	0	0	0	0.104726	0.91194	2.85056	4.86573	5.90686	5.61335	5.03474	4.53036	4.34524	4.3039	6.03731	7.82414	7.84163	6.62942	5.27438	5.43031	5.17895	5.71213	5.61002	5.9943	10.7, 17.2, 25	3	0	0	0	0	0	0.882298	6.03811	12.2171	15.109	12.1653	7.24372	5.2167	4.78372
RU17_HUMAN	P08621	SNRNP70 RNPU1Z RPU1 SNRP70 U1AP1	U1 small nuclear ribonucleoprotein 70 kDa (U1 snRNP 70 kDa) (U1-70K) (snRNP70)	437	51,557	2.37657e+06	1.58799e+06	1.49659	0.00491741	0	0	0	0	0	0.104726	0.91194	2.85056	4.86573	5.90686	5.61335	5.03474	4.53036	4.34524	4.3039	6.03731	7.82414	7.84163	6.62942	5.27438	5.43031	5.17895	5.71213	5.61002	5.9943	10.7, 17.2, 25	3	0	0	0	0	0	0.882298	6.03811	12.2171	15.109	12.1653	7.24372	5.2167	4.78372
RU1C_HUMAN	P09234	SNRPC	U1 small nuclear ribonucleoprotein C (U1 snRNP C) (U1-C) (U1C)	159	17,394	535814	148536	3.60731	1.07175e-06	3.61707	2.96996	2.36186	1.62201	1.38175	1.08404	1.90709	3.79673	6.00197	6.93154	6.01602	5.16168	3.26347	3.44762	3.86083	6.8441	8.65607	7.9179	5.83023	3.50937	3.15207	2.97615	2.7579	2.60556	2.32702	1, 10, 17.2, 19.5	4	2.42089	2.4584	2.17603	1.98527	1.3787	1.45445	8.40883	14.1103	17.7703	12.5798	7.52965	4.91445	2.8635
RU1C_HUMAN	P09234	SNRPC	U1 small nuclear ribonucleoprotein C (U1 snRNP C) (U1-C) (U1C)	159	17,394	535814	148536	3.60731	1.07175e-06	3.61707	2.96996	2.36186	1.62201	1.38175	1.08404	1.90709	3.79673	6.00197	6.93154	6.01602	5.16168	3.26347	3.44762	3.86083	6.8441	8.65607	7.9179	5.83023	3.50937	3.15207	2.97615	2.7579	2.60556	2.32702	1, 10, 17.2, 19.5	4	2.42089	2.4584	2.17603	1.98527	1.3787	1.45445	8.40883	14.1103	17.7703	12.5798	7.52965	4.91445	2.8635
RU1C_HUMAN	P09234	SNRPC	U1 small nuclear ribonucleoprotein C (U1 snRNP C) (U1-C) (U1C)	159	17,394	535814	148536	3.60731	1.07175e-06	3.61707	2.96996	2.36186	1.62201	1.38175	1.08404	1.90709	3.79673	6.00197	6.93154	6.01602	5.16168	3.26347	3.44762	3.86083	6.8441	8.65607	7.9179	5.83023	3.50937	3.15207	2.97615	2.7579	2.60556	2.32702	1, 10, 17.2, 19.5	4	2.42089	2.4584	2.17603	1.98527	1.3787	1.45445	8.40883	14.1103	17.7703	12.5798	7.52965	4.91445	2.8635
RUXGL_HUMAN	A8MWD9	SNRPGP15	Putative small nuclear ribonucleoprotein G-like protein 15	76	8,544	1.37744e+06	644720	2.13649	2.74774e-05	0.188139	0.568282	0.899875	1.86006	2.58501	2.8339	2.10069	1.54787	3.18488	4.52358	6.89997	9.44252	11.0077	9.32756	7.04059	5.5324	6.58642	5.79946	5.53245	4.17603	3.44139	1.98677	0.999601	0.789803	1.14507	5.8, 12.6, 18.1	3	0.178998	0.802438	1.15982	2.35547	2.65321	3.95559	4.01704	4.31913	6.17709	7.0752	7.35086	9.51927	11.2874
RUXGL_HUMAN	A8MWD9	SNRPGP15	Putative small nuclear ribonucleoprotein G-like protein 15	76	8,544	1.37744e+06	644720	2.13649	2.74774e-05	0.188139	0.568282	0.899875	1.86006	2.58501	2.8339	2.10069	1.54787	3.18488	4.52358	6.89997	9.44252	11.0077	9.32756	7.04059	5.5324	6.58642	5.79946	5.53245	4.17603	3.44139	1.98677	0.999601	0.789803	1.14507	5.8, 12.6, 18.1	3	0.178998	0.802438	1.15982	2.35547	2.65321	3.95559	4.01704	4.31913	6.17709	7.0752	7.35086	9.51927	11.2874
RUXGL_HUMAN	A8MWD9	SNRPGP15	Putative small nuclear ribonucleoprotein G-like protein 15	76	8,544	1.37744e+06	644720	2.13649	2.74774e-05	0.188139	0.568282	0.899875	1.86006	2.58501	2.8339	2.10069	1.54787	3.18488	4.52358	6.89997	9.44252	11.0077	9.32756	7.04059	5.5324	6.58642	5.79946	5.53245	4.17603	3.44139	1.98677	0.999601	0.789803	1.14507	5.8, 12.6, 18.1	3	0.178998	0.802438	1.15982	2.35547	2.65321	3.95559	4.01704	4.31913	6.17709	7.0752	7.35086	9.51927	11.2874
RUXG_HUMAN	P62308	SNRPG PBSCG	Small nuclear ribonucleoprotein G (snRNP-G) (Sm protein G) (Sm-G) (SmG)	76	8,496	1.37744e+06	644720	2.13649	2.74774e-05	0.188139	0.568282	0.899875	1.86006	2.58501	2.8339	2.10069	1.54787	3.18488	4.52358	6.89997	9.44252	11.0077	9.32756	7.04059	5.5324	6.58642	5.79946	5.53245	4.17603	3.44139	1.98677	0.999601	0.789803	1.14507	5.8, 12.6, 18.1	3	0.178998	0.802438	1.15982	2.35547	2.65321	3.95559	4.01704	4.31913	6.17709	7.0752	7.35086	9.51927	11.2874
RUXG_HUMAN	P62308	SNRPG PBSCG	Small nuclear ribonucleoprotein G (snRNP-G) (Sm protein G) (Sm-G) (SmG)	76	8,496	1.37744e+06	644720	2.13649	2.74774e-05	0.188139	0.568282	0.899875	1.86006	2.58501	2.8339	2.10069	1.54787	3.18488	4.52358	6.89997	9.44252	11.0077	9.32756	7.04059	5.5324	6.58642	5.79946	5.53245	4.17603	3.44139	1.98677	0.999601	0.789803	1.14507	5.8, 12.6, 18.1	3	0.178998	0.802438	1.15982	2.35547	2.65321	3.95559	4.01704	4.31913	6.17709	7.0752	7.35086	9.51927	11.2874
RUXG_HUMAN	P62308	SNRPG PBSCG	Small nuclear ribonucleoprotein G (snRNP-G) (Sm protein G) (Sm-G) (SmG)	76	8,496	1.37744e+06	644720	2.13649	2.74774e-05	0.188139	0.568282	0.899875	1.86006	2.58501	2.8339	2.10069	1.54787	3.18488	4.52358	6.89997	9.44252	11.0077	9.32756	7.04059	5.5324	6.58642	5.79946	5.53245	4.17603	3.44139	1.98677	0.999601	0.789803	1.14507	5.8, 12.6, 18.1	3	0.178998	0.802438	1.15982	2.35547	2.65321	3.95559	4.01704	4.31913	6.17709	7.0752	7.35086	9.51927	11.2874
SAAL1_HUMAN	Q96ER3	SAAL1	Protein SAAL1 (Synoviocyte proliferation-associated in collagen-induced arthritis protein 1) (SPACIA1)	474	53,558	5432.27	8927.99	0.608454	0.000256371	0	0	16.506	16.506	16.506	16.8274	16.8274	16.8274	0	0	0	0	0	0	0	0	0	0	0	0	0	0	0	0	0	3.4, 6.3	2	0	0	17.7023	17.7023	17.7023	15.631	15.631	15.631	0	0	0	0	0
SAAL1_HUMAN	Q96ER3	SAAL1	Protein SAAL1 (Synoviocyte proliferation-associated in collagen-induced arthritis protein 1) (SPACIA1)	474	53,558	5432.27	8927.99	0.608454	0.000256371	0	0	16.506	16.506	16.506	16.8274	16.8274	16.8274	0	0	0	0	0	0	0	0	0	0	0	0	0	0	0	0	0	3.4, 6.3	2	0	0	17.7023	17.7023	17.7023	15.631	15.631	15.631	0	0	0	0	0
SAAL1_HUMAN	Q96ER3	SAAL1	Protein SAAL1 (Synoviocyte proliferation-associated in collagen-induced arthritis protein 1) (SPACIA1)	474	53,558	5432.27	8927.99	0.608454	0.000256371	0	0	16.506	16.506	16.506	16.8274	16.8274	16.8274	0	0	0	0	0	0	0	0	0	0	0	0	0	0	0	0	0	3.4, 6.3	2	0	0	17.7023	17.7023	17.7023	15.631	15.631	15.631	0	0	0	0	0
SCAFB_HUMAN	Q99590	SCAF11 CASP11 SFRS2IP SIP1 SRSF2IP	Protein SCAF11 (CTD-associated SR protein 11) (Renal carcinoma antigen NY-REN-40) (SC35-interacting protein 1) (SR-related and CTD-associated factor 11) (SRSF2-interacting protein) (Serine/arginine-rich splicing factor 2-interacting protein) (Splicing factor, arginine/serine-rich 2-interacting protein) (Splicing regulatory protein 129) (SRrp129)	1463	164,652	554141	418897	1.32286	0.278666	1.14993	1.4805	1.33723	0.903412	0.229107	0.0810682	0.0963003	0.482798	0.759494	0.785679	0.372457	0.247411	0.314955	0.503068	1.26876	4.34496	6.56509	7.51012	6.75107	8.99041	11.6889	12.8137	11.8771	9.92202	9.52443	22.3	1	2.55535	4.07473	3.79439	2.9007	0.608276	0.205845	0.223133	1.14122	2.26532	2.30886	1.34723	0.904953	1.3656
SCAFB_HUMAN	Q99590	SCAF11 CASP11 SFRS2IP SIP1 SRSF2IP	Protein SCAF11 (CTD-associated SR protein 11) (Renal carcinoma antigen NY-REN-40) (SC35-interacting protein 1) (SR-related and CTD-associated factor 11) (SRSF2-interacting protein) (Serine/arginine-rich splicing factor 2-interacting protein) (Splicing factor, arginine/serine-rich 2-interacting protein) (Splicing regulatory protein 129) (SRrp129)	1463	164,652	554141	418897	1.32286	0.278666	1.14993	1.4805	1.33723	0.903412	0.229107	0.0810682	0.0963003	0.482798	0.759494	0.785679	0.372457	0.247411	0.314955	0.503068	1.26876	4.34496	6.56509	7.51012	6.75107	8.99041	11.6889	12.8137	11.8771	9.92202	9.52443	22.3	1	2.55535	4.07473	3.79439	2.9007	0.608276	0.205845	0.223133	1.14122	2.26532	2.30886	1.34723	0.904953	1.3656
SCAFB_HUMAN	Q99590	SCAF11 CASP11 SFRS2IP SIP1 SRSF2IP	Protein SCAF11 (CTD-associated SR protein 11) (Renal carcinoma antigen NY-REN-40) (SC35-interacting protein 1) (SR-related and CTD-associated factor 11) (SRSF2-interacting protein) (Serine/arginine-rich splicing factor 2-interacting protein) (Splicing factor, arginine/serine-rich 2-interacting protein) (Splicing regulatory protein 129) (SRrp129)	1463	164,652	554141	418897	1.32286	0.278666	1.14993	1.4805	1.33723	0.903412	0.229107	0.0810682	0.0963003	0.482798	0.759494	0.785679	0.372457	0.247411	0.314955	0.503068	1.26876	4.34496	6.56509	7.51012	6.75107	8.99041	11.6889	12.8137	11.8771	9.92202	9.52443	22.3	1	2.55535	4.07473	3.79439	2.9007	0.608276	0.205845	0.223133	1.14122	2.26532	2.30886	1.34723	0.904953	1.3656
SMD1_HUMAN	P62314	SNRPD1	Small nuclear ribonucleoprotein Sm D1 (Sm-D1) (Sm-D autoantigen) (snRNP core protein D1)	119	13,282	265127	208355	1.27247	0.0412835	0	0	1.01569	1.01569	4.56008	5.86863	5.86863	3.33872	2.74614	3.19043	5.23721	7.56589	9.5651	7.93238	5.48233	4.29981	4.57833	3.97509	4.34121	4.27964	4.49303	3.76159	2.71572	2.20487	1.9638	6.4, 12.7, 19.5	3	0	0	1.10455	1.10455	3.90728	6.31758	6.31758	5.97257	5.44882	6.01339	5.14517	8.21524	11.5263
SMD1_HUMAN	P62314	SNRPD1	Small nuclear ribonucleoprotein Sm D1 (Sm-D1) (Sm-D autoantigen) (snRNP core protein D1)	119	13,282	265127	208355	1.27247	0.0412835	0	0	1.01569	1.01569	4.56008	5.86863	5.86863	3.33872	2.74614	3.19043	5.23721	7.56589	9.5651	7.93238	5.48233	4.29981	4.57833	3.97509	4.34121	4.27964	4.49303	3.76159	2.71572	2.20487	1.9638	6.4, 12.7, 19.5	3	0	0	1.10455	1.10455	3.90728	6.31758	6.31758	5.97257	5.44882	6.01339	5.14517	8.21524	11.5263
SMD1_HUMAN	P62314	SNRPD1	Small nuclear ribonucleoprotein Sm D1 (Sm-D1) (Sm-D autoantigen) (snRNP core protein D1)	119	13,282	265127	208355	1.27247	0.0412835	0	0	1.01569	1.01569	4.56008	5.86863	5.86863	3.33872	2.74614	3.19043	5.23721	7.56589	9.5651	7.93238	5.48233	4.29981	4.57833	3.97509	4.34121	4.27964	4.49303	3.76159	2.71572	2.20487	1.9638	6.4, 12.7, 19.5	3	0	0	1.10455	1.10455	3.90728	6.31758	6.31758	5.97257	5.44882	6.01339	5.14517	8.21524	11.5263
SSRP1_HUMAN	Q08945	SSRP1 FACT80	FACT complex subunit SSRP1 (Chromatin-specific transcription elongation factor 80 kDa subunit) (Facilitates chromatin transcription complex 80 kDa subunit) (FACT 80 kDa subunit) (FACTp80) (Facilitates chromatin transcription complex subunit SSRP1) (Recombination signal sequence recognition protein 1) (Structure-specific recognition protein 1) (hSSRP1) (T160)	709	81,075	638288	779848	0.818478	0.186607	0	0	0.354924	0.862181	0.862181	0.880967	1.05471	1.92991	2.3265	1.95089	3.27152	5.39224	6.90724	6.12134	5.62517	7.07454	8.27971	7.82244	7.81524	8.38521	8.57978	6.36889	3.92465	2.31491	1.89484	16.4, 20.8	2	0	0	0.454069	1.47355	1.47355	1.44551	1.00697	1.83577	2.11462	1.92561	4.24396	10.3956	14.3582
SSRP1_HUMAN	Q08945	SSRP1 FACT80	FACT complex subunit SSRP1 (Chromatin-specific transcription elongation factor 80 kDa subunit) (Facilitates chromatin transcription complex 80 kDa subunit) (FACT 80 kDa subunit) (FACTp80) (Facilitates chromatin transcription complex subunit SSRP1) (Recombination signal sequence recognition protein 1) (Structure-specific recognition protein 1) (hSSRP1) (T160)	709	81,075	638288	779848	0.818478	0.186607	0	0	0.354924	0.862181	0.862181	0.880967	1.05471	1.92991	2.3265	1.95089	3.27152	5.39224	6.90724	6.12134	5.62517	7.07454	8.27971	7.82244	7.81524	8.38521	8.57978	6.36889	3.92465	2.31491	1.89484	16.4, 20.8	2	0	0	0.454069	1.47355	1.47355	1.44551	1.00697	1.83577	2.11462	1.92561	4.24396	10.3956	14.3582
SSRP1_HUMAN	Q08945	SSRP1 FACT80	FACT complex subunit SSRP1 (Chromatin-specific transcription elongation factor 80 kDa subunit) (Facilitates chromatin transcription complex 80 kDa subunit) (FACT 80 kDa subunit) (FACTp80) (Facilitates chromatin transcription complex subunit SSRP1) (Recombination signal sequence recognition protein 1) (Structure-specific recognition protein 1) (hSSRP1) (T160)	709	81,075	638288	779848	0.818478	0.186607	0	0	0.354924	0.862181	0.862181	0.880967	1.05471	1.92991	2.3265	1.95089	3.27152	5.39224	6.90724	6.12134	5.62517	7.07454	8.27971	7.82244	7.81524	8.38521	8.57978	6.36889	3.92465	2.31491	1.89484	16.4, 20.8	2	0	0	0.454069	1.47355	1.47355	1.44551	1.00697	1.83577	2.11462	1.92561	4.24396	10.3956	14.3582
SYMC_HUMAN	P56192	MARS1 MARS	Methionine--tRNA ligase, cytoplasmic (EC 6.1.1.10) (Methionyl-tRNA synthetase) (MetRS)	900	101,116	1.76372e+06	1.59488e+06	1.10587	0.00302447	0	0	0	0.0390487	1.10029	3.36942	4.99076	5.55748	4.86117	3.93822	4.1479	5.01618	6.90718	6.81618	6.07533	5.88879	6.77102	6.00701	4.68949	4.20169	5.07457	5.19602	3.98469	2.89452	2.47302	7.8, 13.6, 17.3, 21.5	4	0	0	0	0.0943132	0.774194	2.88886	4.47842	5.39268	5.17913	4.45798	5.00609	8.59928	13.5535
SYMC_HUMAN	P56192	MARS1 MARS	Methionine--tRNA ligase, cytoplasmic (EC 6.1.1.10) (Methionyl-tRNA synthetase) (MetRS)	900	101,116	1.76372e+06	1.59488e+06	1.10587	0.00302447	0	0	0	0.0390487	1.10029	3.36942	4.99076	5.55748	4.86117	3.93822	4.1479	5.01618	6.90718	6.81618	6.07533	5.88879	6.77102	6.00701	4.68949	4.20169	5.07457	5.19602	3.98469	2.89452	2.47302	7.8, 13.6, 17.3, 21.5	4	0	0	0	0.0943132	0.774194	2.88886	4.47842	5.39268	5.17913	4.45798	5.00609	8.59928	13.5535
SYMC_HUMAN	P56192	MARS1 MARS	Methionine--tRNA ligase, cytoplasmic (EC 6.1.1.10) (Methionyl-tRNA synthetase) (MetRS)	900	101,116	1.76372e+06	1.59488e+06	1.10587	0.00302447	0	0	0	0.0390487	1.10029	3.36942	4.99076	5.55748	4.86117	3.93822	4.1479	5.01618	6.90718	6.81618	6.07533	5.88879	6.77102	6.00701	4.68949	4.20169	5.07457	5.19602	3.98469	2.89452	2.47302	7.8, 13.6, 17.3, 21.5	4	0	0	0	0.0943132	0.774194	2.88886	4.47842	5.39268	5.17913	4.45798	5.00609	8.59928	13.5535
TADBP_HUMAN	Q13148	TARDBP TDP43	TAR DNA-binding protein 43 (TDP-43)	414	44,740	1.54004e+06	703601	2.1888	1.95678e-07	1.01747	1.65415	3.19915	5.18351	7.92619	9.44451	9.35934	7.67972	5.9235	4.23961	2.91897	2.09088	2.02296	1.91286	2.10763	2.04192	2.34264	2.67656	2.867	2.57588	2.54082	3.01364	4.05899	5.29502	5.9071	6.3, 8.3, 19, 25	4	2.29667	5.82122	11.2618	15.9664	14.8758	12.8618	8.43254	6.29511	3.9465	3.10745	2.30413	1.39887	1.21783
TADBP_HUMAN	Q13148	TARDBP TDP43	TAR DNA-binding protein 43 (TDP-43)	414	44,740	1.54004e+06	703601	2.1888	1.95678e-07	1.01747	1.65415	3.19915	5.18351	7.92619	9.44451	9.35934	7.67972	5.9235	4.23961	2.91897	2.09088	2.02296	1.91286	2.10763	2.04192	2.34264	2.67656	2.867	2.57588	2.54082	3.01364	4.05899	5.29502	5.9071	6.3, 8.3, 19, 25	4	2.29667	5.82122	11.2618	15.9664	14.8758	12.8618	8.43254	6.29511	3.9465	3.10745	2.30413	1.39887	1.21783
TADBP_HUMAN	Q13148	TARDBP TDP43	TAR DNA-binding protein 43 (TDP-43)	414	44,740	1.54004e+06	703601	2.1888	1.95678e-07	1.01747	1.65415	3.19915	5.18351	7.92619	9.44451	9.35934	7.67972	5.9235	4.23961	2.91897	2.09088	2.02296	1.91286	2.10763	2.04192	2.34264	2.67656	2.867	2.57588	2.54082	3.01364	4.05899	5.29502	5.9071	6.3, 8.3, 19, 25	4	2.29667	5.82122	11.2618	15.9664	14.8758	12.8618	8.43254	6.29511	3.9465	3.10745	2.30413	1.39887	1.21783
TOP1_HUMAN	P11387	TOP1	DNA topoisomerase 1 (EC 5.6.2.1) (DNA topoisomerase I)	765	90,726	670069	2.68129e+06	0.249906	0.00238586	1.88291	1.66661	1.98642	1.14214	0.798443	0.374618	0.749155	0.925555	0.678816	0.304279	0.135677	0.159246	0.293379	0.343678	0.613033	4.596	6.57787	7.59967	8.53528	13.6202	16.3751	13.6613	8.14349	4.93821	3.89896	20.7	1	8.57993	7.40765	6.59821	3.0796	1.7088	3.33623	6.46737	7.44156	4.91619	1.78506	0.900135	1.18307	2.51332
TOP1_HUMAN	P11387	TOP1	DNA topoisomerase 1 (EC 5.6.2.1) (DNA topoisomerase I)	765	90,726	670069	2.68129e+06	0.249906	0.00238586	1.88291	1.66661	1.98642	1.14214	0.798443	0.374618	0.749155	0.925555	0.678816	0.304279	0.135677	0.159246	0.293379	0.343678	0.613033	4.596	6.57787	7.59967	8.53528	13.6202	16.3751	13.6613	8.14349	4.93821	3.89896	20.7	1	8.57993	7.40765	6.59821	3.0796	1.7088	3.33623	6.46737	7.44156	4.91619	1.78506	0.900135	1.18307	2.51332
TOP1_HUMAN	P11387	TOP1	DNA topoisomerase 1 (EC 5.6.2.1) (DNA topoisomerase I)	765	90,726	670069	2.68129e+06	0.249906	0.00238586	1.88291	1.66661	1.98642	1.14214	0.798443	0.374618	0.749155	0.925555	0.678816	0.304279	0.135677	0.159246	0.293379	0.343678	0.613033	4.596	6.57787	7.59967	8.53528	13.6202	16.3751	13.6613	8.14349	4.93821	3.89896	20.7	1	8.57993	7.40765	6.59821	3.0796	1.7088	3.33623	6.46737	7.44156	4.91619	1.78506	0.900135	1.18307	2.51332
UTP20_HUMAN	O75691	UTP20 DRIM	Small subunit processome component 20 homolog (Down-regulated in metastasis protein) (Novel nucleolar protein 73) (NNP73) (Protein Key-1A6)	2785	318,385	149164	528476	0.282254	0.000485397	0	0	0	0	0	0	0	0	0	0.136879	0.136879	0.136879	0.218406	0.37067	1.13444	2.48076	3.0062	3.21165	3.97674	10.1835	15.2258	15.4338	13.0095	14.0578	17.28	21.8, 24.6	2	0	0	0	0	0	0	0	0	0	0.398586	0.398586	0.398586	1.6646
UTP20_HUMAN	O75691	UTP20 DRIM	Small subunit processome component 20 homolog (Down-regulated in metastasis protein) (Novel nucleolar protein 73) (NNP73) (Protein Key-1A6)	2785	318,385	149164	528476	0.282254	0.000485397	0	0	0	0	0	0	0	0	0	0.136879	0.136879	0.136879	0.218406	0.37067	1.13444	2.48076	3.0062	3.21165	3.97674	10.1835	15.2258	15.4338	13.0095	14.0578	17.28	21.8, 24.6	2	0	0	0	0	0	0	0	0	0	0.398586	0.398586	0.398586	1.6646
UTP20_HUMAN	O75691	UTP20 DRIM	Small subunit processome component 20 homolog (Down-regulated in metastasis protein) (Novel nucleolar protein 73) (NNP73) (Protein Key-1A6)	2785	318,385	149164	528476	0.282254	0.000485397	0	0	0	0	0	0	0	0	0	0.136879	0.136879	0.136879	0.218406	0.37067	1.13444	2.48076	3.0062	3.21165	3.97674	10.1835	15.2258	15.4338	13.0095	14.0578	17.28	21.8, 24.6	2	0	0	0	0	0	0	0	0	0	0.398586	0.398586	0.398586	1.6646
WDR6_HUMAN	Q9NNW5	WDR6	WD repeat-containing protein 6	1121	121,725	146955	26021.3	5.64747	4.16749e-06	0	0	0	0	0	0	4.50127	10.4502	14.1462	10.8023	6.19013	2.91413	2.24963	0.912863	0.492857	3.38132	5.92626	6.33683	5.38746	5.87398	6.73269	4.66621	1.9076	3.07055	4.05764	9.2, 17.6, 21, 24.7	4	0	0	0	0	0	0	8.64777	19.6285	25.7319	18.6645	9.10871	3.68788	2.91314
WDR6_HUMAN	Q9NNW5	WDR6	WD repeat-containing protein 6	1121	121,725	146955	26021.3	5.64747	4.16749e-06	0	0	0	0	0	0	4.50127	10.4502	14.1462	10.8023	6.19013	2.91413	2.24963	0.912863	0.492857	3.38132	5.92626	6.33683	5.38746	5.87398	6.73269	4.66621	1.9076	3.07055	4.05764	9.2, 17.6, 21, 24.7	4	0	0	0	0	0	0	8.64777	19.6285	25.7319	18.6645	9.10871	3.68788	2.91314
WDR6_HUMAN	Q9NNW5	WDR6	WD repeat-containing protein 6	1121	121,725	146955	26021.3	5.64747	4.16749e-06	0	0	0	0	0	0	4.50127	10.4502	14.1462	10.8023	6.19013	2.91413	2.24963	0.912863	0.492857	3.38132	5.92626	6.33683	5.38746	5.87398	6.73269	4.66621	1.9076	3.07055	4.05764	9.2, 17.6, 21, 24.7	4	0	0	0	0	0	0	8.64777	19.6285	25.7319	18.6645	9.10871	3.68788	2.91314
ZNF66_HUMAN	Q6ZN08	ZNF66 ZNF66P	Putative zinc finger protein 66 (Zinc finger protein 66 pseudogene)	573	65,874	36791.8	28790.5	1.27792	0.602968	0	0	0	0	0	0	0	0	0	0	0	0	0	0	14.7831	14.7831	14.7831	0	0	0	12.3677	12.3677	12.3677	7.41905	11.1286	16, 22.9	2	0	0	0	0	0	0	0	0	0	0	0	0	0
ZNF66_HUMAN	Q6ZN08	ZNF66 ZNF66P	Putative zinc finger protein 66 (Zinc finger protein 66 pseudogene)	573	65,874	36791.8	28790.5	1.27792	0.602968	0	0	0	0	0	0	0	0	0	0	0	0	0	0	14.7831	14.7831	14.7831	0	0	0	12.3677	12.3677	12.3677	7.41905	11.1286	16, 22.9	2	0	0	0	0	0	0	0	0	0	0	0	0	0
ZNF66_HUMAN	Q6ZN08	ZNF66 ZNF66P	Putative zinc finger protein 66 (Zinc finger protein 66 pseudogene)	573	65,874	36791.8	28790.5	1.27792	0.602968	0	0	0	0	0	0	0	0	0	0	0	0	0	0	14.7831	14.7831	14.7831	0	0	0	12.3677	12.3677	12.3677	7.41905	11.1286	16, 22.9	2	0	0	0	0	0	0	0	0	0	0	0	0	0
ACBD5_HUMAN	Q5T8D3	ACBD5 KIAA1996	Acyl-CoA-binding domain-containing protein 5	534	60,092	124246	148580	0.83622	0.0421012	9.06646	9.08742	10.9385	5.96299	2.91987	0	0	0	0	0	0	1.7791	4.55167	6.16224	7.91355	8.17845	10.5907	9.11464	6.73374	3.1255	1.07116	0.693285	0.484808	0.817586	0.808344	2.2, 16.6	2	7.48269	8.85219	11.2422	7.26508	3.40135	0	0	0	0	0	0	2.9134	8.00769
ACBD5_HUMAN	Q5T8D3	ACBD5 KIAA1996	Acyl-CoA-binding domain-containing protein 5	534	60,092	124246	148580	0.83622	0.0421012	9.06646	9.08742	10.9385	5.96299	2.91987	0	0	0	0	0	0	1.7791	4.55167	6.16224	7.91355	8.17845	10.5907	9.11464	6.73374	3.1255	1.07116	0.693285	0.484808	0.817586	0.808344	2.2, 16.6	2	7.48269	8.85219	11.2422	7.26508	3.40135	0	0	0	0	0	0	2.9134	8.00769
ACL6A_HUMAN	O96019	ACTL6A BAF53 BAF53A INO80K	Actin-like protein 6A (53 kDa BRG1-associated factor A) (Actin-related protein Baf53a) (ArpNbeta) (BRG1-associated factor 53A) (BAF53A) (INO80 complex subunit K)	429	47,461	678013	657471	1.03124	0.462837	0	1.20149	3.23936	6.45821	5.42003	3.38216	1.02116	2.29468	3.8194	5.63823	9.19399	12.2202	10.9525	7.0325	2.84291	2.39078	2.80507	3.15591	4.01874	4.4128	4.28832	2.66074	0.888823	0.380023	0.281955	4.4, 12.1, 19.8	3	0	1.30063	3.03085	6.10479	4.8842	3.15398	1.35097	3.53491	5.85662	7.78194	10.0703	15.6984	15.0913
ACL6A_HUMAN	O96019	ACTL6A BAF53 BAF53A INO80K	Actin-like protein 6A (53 kDa BRG1-associated factor A) (Actin-related protein Baf53a) (ArpNbeta) (BRG1-associated factor 53A) (BAF53A) (INO80 complex subunit K)	429	47,461	678013	657471	1.03124	0.462837	0	1.20149	3.23936	6.45821	5.42003	3.38216	1.02116	2.29468	3.8194	5.63823	9.19399	12.2202	10.9525	7.0325	2.84291	2.39078	2.80507	3.15591	4.01874	4.4128	4.28832	2.66074	0.888823	0.380023	0.281955	4.4, 12.1, 19.8	3	0	1.30063	3.03085	6.10479	4.8842	3.15398	1.35097	3.53491	5.85662	7.78194	10.0703	15.6984	15.0913
ACL6B_HUMAN	O94805	ACTL6B ACTL6 BAF53B	Actin-like protein 6B (53 kDa BRG1-associated factor B) (Actin-related protein Baf53b) (ArpNalpha) (BRG1-associated factor 53B) (BAF53B)	426	46,877	207274	153297	1.35211	5.0266e-05	0	1.08667	3.9627	5.48398	4.39731	1.52128	0	2.10859	3.56102	6.83916	7.98273	9.42233	7.54292	5.34141	3.26181	4.14372	4.95613	5.55511	5.29686	6.16193	5.8386	4.0267	1.29856	0.210491	0	4.1, 11.7, 19.2	3	0	1.32195	4.0339	5.57392	4.25197	1.54001	0	3.73814	6.26316	10.6745	10.1481	13.5975	12.4207
ACL6B_HUMAN	O94805	ACTL6B ACTL6 BAF53B	Actin-like protein 6B (53 kDa BRG1-associated factor B) (Actin-related protein Baf53b) (ArpNalpha) (BRG1-associated factor 53B) (BAF53B)	426	46,877	207274	153297	1.35211	5.0266e-05	0	1.08667	3.9627	5.48398	4.39731	1.52128	0	2.10859	3.56102	6.83916	7.98273	9.42233	7.54292	5.34141	3.26181	4.14372	4.95613	5.55511	5.29686	6.16193	5.8386	4.0267	1.29856	0.210491	0	4.1, 11.7, 19.2	3	0	1.32195	4.0339	5.57392	4.25197	1.54001	0	3.73814	6.26316	10.6745	10.1481	13.5975	12.4207
ADA15_HUMAN	Q13444	ADAM15 MDC15	Disintegrin and metalloproteinase domain-containing protein 15 (ADAM 15) (EC 3.4.24.-) (Metalloprotease RGD disintegrin protein) (Metalloproteinase-like, disintegrin-like, and cysteine-rich protein 15) (MDC-15) (Metargidin)	863	92,959	81707.7	74174.5	1.10156	0.671474	0	0	0	0	0	0	0	0	0.843643	2.03162	3.35838	5.31195	4.71915	5.46066	5.31267	7.49921	9.32167	9.9259	14.7926	10.9018	7.64836	0	3.67783	3.67783	5.51675	15, 19.3, 24.9	3	0	0	0	0	0	0	0	0	1.43486	2.99835	4.46754	8.73869	8.5386
ADA15_HUMAN	Q13444	ADAM15 MDC15	Disintegrin and metalloproteinase domain-containing protein 15 (ADAM 15) (EC 3.4.24.-) (Metalloprotease RGD disintegrin protein) (Metalloproteinase-like, disintegrin-like, and cysteine-rich protein 15) (MDC-15) (Metargidin)	863	92,959	81707.7	74174.5	1.10156	0.671474	0	0	0	0	0	0	0	0	0.843643	2.03162	3.35838	5.31195	4.71915	5.46066	5.31267	7.49921	9.32167	9.9259	14.7926	10.9018	7.64836	0	3.67783	3.67783	5.51675	15, 19.3, 24.9	3	0	0	0	0	0	0	0	0	1.43486	2.99835	4.46754	8.73869	8.5386
ADAS_HUMAN	O00116	AGPS AAG5	Alkyldihydroxyacetonephosphate synthase, peroxisomal (Alkyl-DHAP synthase) (EC 2.5.1.26) (Aging-associated gene 5 protein) (Alkylglycerone-phosphate synthase)	658	72,912	494694	1.12469e+06	0.43985	3.15147e-09	0	0	0.883992	5.34866	11.8579	11.8035	8.29411	2.74686	3.86848	4.61782	5.89497	6.67425	6.21128	5.90849	4.72445	5.76854	5.53891	5.14122	3.09293	1.38623	0.237465	0	0	0	0	5.6, 12.2, 17.4	3	0	0	0.840296	6.40377	10.2135	10.1636	5.64518	2.88799	4.50844	5.4662	6.25731	7.84447	7.88704
ADAS_HUMAN	O00116	AGPS AAG5	Alkyldihydroxyacetonephosphate synthase, peroxisomal (Alkyl-DHAP synthase) (EC 2.5.1.26) (Aging-associated gene 5 protein) (Alkylglycerone-phosphate synthase)	658	72,912	494694	1.12469e+06	0.43985	3.15147e-09	0	0	0.883992	5.34866	11.8579	11.8035	8.29411	2.74686	3.86848	4.61782	5.89497	6.67425	6.21128	5.90849	4.72445	5.76854	5.53891	5.14122	3.09293	1.38623	0.237465	0	0	0	0	5.6, 12.2, 17.4	3	0	0	0.840296	6.40377	10.2135	10.1636	5.64518	2.88799	4.50844	5.4662	6.25731	7.84447	7.88704
ADT1_HUMAN	P12235	SLC25A4 AAC1 ANT1	ADP/ATP translocase 1 (ADP,ATP carrier protein 1) (ADP,ATP carrier protein, heart/skeletal muscle isoform T1) (Adenine nucleotide translocator 1) (ANT 1) (Solute carrier family 25 member 4)	298	33,064	796463	1.14314e+06	0.696732	0.00288914	0.0880183	0.283236	0.43473	0.376051	1.06491	4.15689	6.04161	6.87565	7.03006	6.14937	6.90572	5.38405	7.92888	6.94552	7.47042	8.2883	8.11494	7.45045	3.75485	3.01531	1.36999	0.725808	0.118269	0.0269539	0	7.6, 12.1, 17.1	3	0.0546577	0.345041	0.516408	0.47997	0.512768	2.96977	4.86073	6.18873	6.86715	6.25662	6.5759	6.5608	12.1636
ADT1_HUMAN	P12235	SLC25A4 AAC1 ANT1	ADP/ATP translocase 1 (ADP,ATP carrier protein 1) (ADP,ATP carrier protein, heart/skeletal muscle isoform T1) (Adenine nucleotide translocator 1) (ANT 1) (Solute carrier family 25 member 4)	298	33,064	796463	1.14314e+06	0.696732	0.00288914	0.0880183	0.283236	0.43473	0.376051	1.06491	4.15689	6.04161	6.87565	7.03006	6.14937	6.90572	5.38405	7.92888	6.94552	7.47042	8.2883	8.11494	7.45045	3.75485	3.01531	1.36999	0.725808	0.118269	0.0269539	0	7.6, 12.1, 17.1	3	0.0546577	0.345041	0.516408	0.47997	0.512768	2.96977	4.86073	6.18873	6.86715	6.25662	6.5759	6.5608	12.1636
ADT2_HUMAN	P05141	SLC25A5 AAC2 ANT2	ADP/ATP translocase 2 (ADP,ATP carrier protein 2) (ADP,ATP carrier protein, fibroblast isoform) (Adenine nucleotide translocator 2) (ANT 2) (Solute carrier family 25 member 5) [Cleaved into: ADP/ATP translocase 2, N-terminally processed]	298	32,852	3.41067e+06	4.00858e+06	0.850844	0.0845428	0.355839	0.607279	1.11139	1.76803	2.10732	2.91895	3.08073	3.80987	4.06888	4.11914	4.4077	5.96464	7.80958	8.50857	7.89193	8.32295	8.49219	7.48347	5.7154	4.13483	3.2028	1.89142	1.05674	0.643931	0.526419	8.3, 13.2, 16.5	3	0.193132	0.524547	0.965486	1.61154	1.56984	2.31177	2.71239	3.89703	4.55697	4.72769	4.72572	8.49128	12.6361
ADT2_HUMAN	P05141	SLC25A5 AAC2 ANT2	ADP/ATP translocase 2 (ADP,ATP carrier protein 2) (ADP,ATP carrier protein, fibroblast isoform) (Adenine nucleotide translocator 2) (ANT 2) (Solute carrier family 25 member 5) [Cleaved into: ADP/ATP translocase 2, N-terminally processed]	298	32,852	3.41067e+06	4.00858e+06	0.850844	0.0845428	0.355839	0.607279	1.11139	1.76803	2.10732	2.91895	3.08073	3.80987	4.06888	4.11914	4.4077	5.96464	7.80958	8.50857	7.89193	8.32295	8.49219	7.48347	5.7154	4.13483	3.2028	1.89142	1.05674	0.643931	0.526419	8.3, 13.2, 16.5	3	0.193132	0.524547	0.965486	1.61154	1.56984	2.31177	2.71239	3.89703	4.55697	4.72769	4.72572	8.49128	12.6361
ADT4_HUMAN	Q9H0C2	SLC25A31 AAC4 ANT4 SFEC	ADP/ATP translocase 4 (ADP,ATP carrier protein 4) (Adenine nucleotide translocator 4) (ANT 4) (Solute carrier family 25 member 31) (Sperm flagellar energy carrier protein)	315	35,022	456635	647786	0.704917	0.00892339	0.165404	0.533	0.817885	0.707616	2.00481	4.97546	8.51733	10.0801	8.67586	6.83394	5.66045	5.78767	9.73395	9.1978	8.43831	3.98741	3.35464	2.72194	2.50873	2.43101	1.89783	0.915707	0.0531441	0	0	8.1, 13.8, 19.1	3	0.0909793	0.571593	0.855989	0.795336	0.845281	2.94005	6.04049	8.2157	7.44134	6.27898	5.19971	6.82645	14.8426
ADT4_HUMAN	Q9H0C2	SLC25A31 AAC4 ANT4 SFEC	ADP/ATP translocase 4 (ADP,ATP carrier protein 4) (Adenine nucleotide translocator 4) (ANT 4) (Solute carrier family 25 member 31) (Sperm flagellar energy carrier protein)	315	35,022	456635	647786	0.704917	0.00892339	0.165404	0.533	0.817885	0.707616	2.00481	4.97546	8.51733	10.0801	8.67586	6.83394	5.66045	5.78767	9.73395	9.1978	8.43831	3.98741	3.35464	2.72194	2.50873	2.43101	1.89783	0.915707	0.0531441	0	0	8.1, 13.8, 19.1	3	0.0909793	0.571593	0.855989	0.795336	0.845281	2.94005	6.04049	8.2157	7.44134	6.27898	5.19971	6.82645	14.8426
AGAP2_HUMAN	Q99490	AGAP2 CENTG1 KIAA0167	Arf-GAP with GTPase, ANK repeat and PH domain-containing protein 2 (AGAP-2) (Centaurin-gamma-1) (Cnt-g1) (GTP-binding and GTPase-activating protein 2) (GGAP2) (Phosphatidylinositol 3-kinase enhancer) (PIKE)	1192	124,674	108707	41830.3	2.59875	0.00376382	0	0	0	0	0	0	0	3.64711	3.64711	3.64711	0.740131	1.97491	1.97491	2.3506	2.93155	2.93155	2.97831	1.16258	1.16258	20.9328	20.9328	23.6172	2.68444	2.68444	0	21.1	1	0	0	0	0	0	0	0	14.8706	14.8706	14.8706	1.23186	8.97536	8.97536
AGAP2_HUMAN	Q99490	AGAP2 CENTG1 KIAA0167	Arf-GAP with GTPase, ANK repeat and PH domain-containing protein 2 (AGAP-2) (Centaurin-gamma-1) (Cnt-g1) (GTP-binding and GTPase-activating protein 2) (GGAP2) (Phosphatidylinositol 3-kinase enhancer) (PIKE)	1192	124,674	108707	41830.3	2.59875	0.00376382	0	0	0	0	0	0	0	3.64711	3.64711	3.64711	0.740131	1.97491	1.97491	2.3506	2.93155	2.93155	2.97831	1.16258	1.16258	20.9328	20.9328	23.6172	2.68444	2.68444	0	21.1	1	0	0	0	0	0	0	0	14.8706	14.8706	14.8706	1.23186	8.97536	8.97536
AGO2_HUMAN	Q9UKV8	AGO2 EIF2C2	Protein argonaute-2 (Argonaute2) (hAgo2) (EC 3.1.26.n2) (Argonaute RISC catalytic component 2) (Eukaryotic translation initiation factor 2C 2) (eIF-2C 2) (eIF2C 2) (PAZ Piwi domain protein) (PPD) (Protein slicer)	859	97,208	114295	39522.6	2.89189	4.24831e-09	0	0	0	0	0	2.31291	6.43063	8.6916	7.89432	7.78481	5.52384	4.60128	3.55687	6.17103	8.55412	5.59033	7.05821	6.51141	6.51141	4.73799	3.45929	3.45929	1.15067	0	0	8.8, 14.6, 17.4	3	0	0	0	0	0	3.07468	10.9335	14.3097	13.3442	9.4581	6.08191	4.7467	5.31275
AGO2_HUMAN	Q9UKV8	AGO2 EIF2C2	Protein argonaute-2 (Argonaute2) (hAgo2) (EC 3.1.26.n2) (Argonaute RISC catalytic component 2) (Eukaryotic translation initiation factor 2C 2) (eIF-2C 2) (eIF2C 2) (PAZ Piwi domain protein) (PPD) (Protein slicer)	859	97,208	114295	39522.6	2.89189	4.24831e-09	0	0	0	0	0	2.31291	6.43063	8.6916	7.89432	7.78481	5.52384	4.60128	3.55687	6.17103	8.55412	5.59033	7.05821	6.51141	6.51141	4.73799	3.45929	3.45929	1.15067	0	0	8.8, 14.6, 17.4	3	0	0	0	0	0	3.07468	10.9335	14.3097	13.3442	9.4581	6.08191	4.7467	5.31275
AK17A_HUMAN	Q02040	AKAP17A CXYorf3 DXYS155E SFRS17A XE7	A-kinase anchor protein 17A (AKAP-17A) (721P) (B-lymphocyte antigen) (Protein XE7) (Protein kinase A-anchoring protein 17A) (PRKA17A) (Splicing factor, arginine/serine-rich 17A)	695	80,735	54952.8	29840.1	1.84158	0.0181	0	0	0	8.42108	8.42108	8.42108	0	0	1.28878	1.28878	1.28878	0	0	0	1.79077	5.22913	5.22913	5.80348	7.23907	10.1776	11.6838	7.48703	4.98861	4.90306	6.33877	5, 20.2, 24.7	3	0	0	0	21.6317	21.6317	21.6317	0	0	3.77471	3.77471	3.77471	0	0
AK17A_HUMAN	Q02040	AKAP17A CXYorf3 DXYS155E SFRS17A XE7	A-kinase anchor protein 17A (AKAP-17A) (721P) (B-lymphocyte antigen) (Protein XE7) (Protein kinase A-anchoring protein 17A) (PRKA17A) (Splicing factor, arginine/serine-rich 17A)	695	80,735	54952.8	29840.1	1.84158	0.0181	0	0	0	8.42108	8.42108	8.42108	0	0	1.28878	1.28878	1.28878	0	0	0	1.79077	5.22913	5.22913	5.80348	7.23907	10.1776	11.6838	7.48703	4.98861	4.90306	6.33877	5, 20.2, 24.7	3	0	0	0	21.6317	21.6317	21.6317	0	0	3.77471	3.77471	3.77471	0	0
ANO8_HUMAN	Q9HCE9	ANO8 KIAA1623 TMEM16H	Anoctamin-8 (Transmembrane protein 16H)	1232	136,034	20266.2	17582.9	1.15261	0.389947	0	0	1.79573	5.58046	5.58046	3.78474	0	5.51965	5.51965	5.51965	0	0	0	1.57309	1.57309	6.59087	10.1499	10.1499	10.6703	10.5102	10.5102	4.97209	0	0	0	4.6, 9, 18.9	3	0	0	2.87941	10.0924	10.0924	7.21295	0	14.385	14.385	14.385	0	0	0
ANO8_HUMAN	Q9HCE9	ANO8 KIAA1623 TMEM16H	Anoctamin-8 (Transmembrane protein 16H)	1232	136,034	20266.2	17582.9	1.15261	0.389947	0	0	1.79573	5.58046	5.58046	3.78474	0	5.51965	5.51965	5.51965	0	0	0	1.57309	1.57309	6.59087	10.1499	10.1499	10.6703	10.5102	10.5102	4.97209	0	0	0	4.6, 9, 18.9	3	0	0	2.87941	10.0924	10.0924	7.21295	0	14.385	14.385	14.385	0	0	0
ANPRA_HUMAN	P16066	NPR1 ANPRA	Atrial natriuretic peptide receptor 1 (EC 4.6.1.2) (Atrial natriuretic peptide receptor type A) (ANP-A) (ANPR-A) (NPR-A) (Guanylate cyclase A) (GC-A)	1061	118,919	28987.8	82798.3	0.350101	3.85339e-05	0	0	0	0	0	0	0	0	2.02565	8.85117	12.3334	15.9205	12.7866	12.8784	7.2656	9.14775	5.57378	8.12158	2.54779	2.54779	0	0	0	0	0	12, 16.6	2	0	0	0	0	0	0	0	0	2.12897	8.48493	11.087	15.7899	14.8069
ANPRA_HUMAN	P16066	NPR1 ANPRA	Atrial natriuretic peptide receptor 1 (EC 4.6.1.2) (Atrial natriuretic peptide receptor type A) (ANP-A) (ANPR-A) (NPR-A) (Guanylate cyclase A) (GC-A)	1061	118,919	28987.8	82798.3	0.350101	3.85339e-05	0	0	0	0	0	0	0	0	2.02565	8.85117	12.3334	15.9205	12.7866	12.8784	7.2656	9.14775	5.57378	8.12158	2.54779	2.54779	0	0	0	0	0	12, 16.6	2	0	0	0	0	0	0	0	0	2.12897	8.48493	11.087	15.7899	14.8069
AP2A1_HUMAN	O95782	AP2A1 ADTAA CLAPA1	AP-2 complex subunit alpha-1 (100 kDa coated vesicle protein A) (Adaptor protein complex AP-2 subunit alpha-1) (Adaptor-related protein complex 2 subunit alpha-1) (Alpha-adaptin A) (Alpha1-adaptin) (Clathrin assembly protein complex 2 alpha-A large chain) (Plasma membrane adaptor HA2/AP2 adaptin alpha A subunit)	977	107,546	1.51697e+06	962876	1.57546	0.000155939	0	0	0	0	0.347382	0.347382	1.78178	4.95142	8.98547	10.2547	8.57275	5.9446	4.08213	2.55288	1.82024	3.66823	7.327	8.33694	7.80461	6.60918	6.34805	5.01347	2.71312	1.50881	1.02992	10.1, 19	2	0	0	0	0	0.195677	0.195677	3.34397	10.5887	18.2479	19.5528	13.853	9.03219	6.2793
AP2A1_HUMAN	O95782	AP2A1 ADTAA CLAPA1	AP-2 complex subunit alpha-1 (100 kDa coated vesicle protein A) (Adaptor protein complex AP-2 subunit alpha-1) (Adaptor-related protein complex 2 subunit alpha-1) (Alpha-adaptin A) (Alpha1-adaptin) (Clathrin assembly protein complex 2 alpha-A large chain) (Plasma membrane adaptor HA2/AP2 adaptin alpha A subunit)	977	107,546	1.51697e+06	962876	1.57546	0.000155939	0	0	0	0	0.347382	0.347382	1.78178	4.95142	8.98547	10.2547	8.57275	5.9446	4.08213	2.55288	1.82024	3.66823	7.327	8.33694	7.80461	6.60918	6.34805	5.01347	2.71312	1.50881	1.02992	10.1, 19	2	0	0	0	0	0.195677	0.195677	3.34397	10.5887	18.2479	19.5528	13.853	9.03219	6.2793
AQR_HUMAN	O60306	AQR KIAA0560	RNA helicase aquarius (EC 3.6.4.13) (Intron-binding protein of 160 kDa) (IBP160)	1485	171,295	308846	101556	3.04113	0.0005568	0	0.920921	4.22165	11.7988	15.8419	16.3581	8.78094	6.99335	3.69816	4.17508	1.10586	0.900224	0.423308	0.316106	0.227837	1.05216	2.1125	2.36287	2.25011	3.56549	4.68081	4.44217	2.31469	0.866536	0.590429	5.6, 20.6	2	0	1.01898	4.06394	13.9816	16.4314	17.4668	7.54913	9.35377	6.29015	7.06617	1.93449	1.59111	0.815093
AQR_HUMAN	O60306	AQR KIAA0560	RNA helicase aquarius (EC 3.6.4.13) (Intron-binding protein of 160 kDa) (IBP160)	1485	171,295	308846	101556	3.04113	0.0005568	0	0.920921	4.22165	11.7988	15.8419	16.3581	8.78094	6.99335	3.69816	4.17508	1.10586	0.900224	0.423308	0.316106	0.227837	1.05216	2.1125	2.36287	2.25011	3.56549	4.68081	4.44217	2.31469	0.866536	0.590429	5.6, 20.6	2	0	1.01898	4.06394	13.9816	16.4314	17.4668	7.54913	9.35377	6.29015	7.06617	1.93449	1.59111	0.815093
ARHG2_HUMAN	Q92974	ARHGEF2 KIAA0651 LFP40	Rho guanine nucleotide exchange factor 2 (Guanine nucleotide exchange factor H1) (GEF-H1) (Microtubule-regulated Rho-GEF) (Proliferating cell nucleolar antigen p40)	986	111,543	419875	236749	1.7735	0.0253897	0	0	0	0	0	0	0.0356052	0.411387	0.845665	1.41823	1.86791	2.84153	2.95035	3.19078	3.31552	5.71677	7.29422	7.48485	8.74352	12.9004	14.2291	12.2249	6.53396	4.62173	3.37354	19.2, 21	2	0	0	0	0	0	0	0.117115	1.76	4.04675	6.05106	6.68639	9.61451	10.5543
ARHG2_HUMAN	Q92974	ARHGEF2 KIAA0651 LFP40	Rho guanine nucleotide exchange factor 2 (Guanine nucleotide exchange factor H1) (GEF-H1) (Microtubule-regulated Rho-GEF) (Proliferating cell nucleolar antigen p40)	986	111,543	419875	236749	1.7735	0.0253897	0	0	0	0	0	0	0.0356052	0.411387	0.845665	1.41823	1.86791	2.84153	2.95035	3.19078	3.31552	5.71677	7.29422	7.48485	8.74352	12.9004	14.2291	12.2249	6.53396	4.62173	3.37354	19.2, 21	2	0	0	0	0	0	0	0.117115	1.76	4.04675	6.05106	6.68639	9.61451	10.5543
ARMC1_HUMAN	Q9NVT9	ARMC1 ARCP	Armadillo repeat-containing protein 1	282	31,281	18605.2	9703.6	1.91735	4.2758e-05	0	9.71662	9.71662	9.71662	0	15.2505	15.2505	15.2505	0	0	0	4.39359	8.36623	8.36623	3.97264	0	0	0	0	0	0	0	0	0	0	2.9, 7, 13.5	3	0	10.1067	10.1067	10.1067	0	11.6656	11.6656	11.6656	0	0	0	5.91178	11.561
ARMC1_HUMAN	Q9NVT9	ARMC1 ARCP	Armadillo repeat-containing protein 1	282	31,281	18605.2	9703.6	1.91735	4.2758e-05	0	9.71662	9.71662	9.71662	0	15.2505	15.2505	15.2505	0	0	0	4.39359	8.36623	8.36623	3.97264	0	0	0	0	0	0	0	0	0	0	2.9, 7, 13.5	3	0	10.1067	10.1067	10.1067	0	11.6656	11.6656	11.6656	0	0	0	5.91178	11.561
ASCC1_HUMAN	Q8N9N2	ASCC1 CGI-18	Activating signal cointegrator 1 complex subunit 1 (ASC-1 complex subunit p50) (Trip4 complex subunit p50)	400	45,509	41698.2	38200.4	1.09156	0.360408	0	0.964035	0.964035	0.964035	0	0	0	1.50433	3.80226	7.50282	12.3887	10.0908	6.39021	0	0	4.2109	7.88844	7.88844	3.67753	4.86285	7.15075	8.76908	4.81864	3.43587	2.7263	11.2, 17.3, 21.8	3	0	1.53076	1.53076	1.53076	0	0	0	3.37215	10.1676	17.0178	21.4749	14.6794	7.82926
ASCC1_HUMAN	Q8N9N2	ASCC1 CGI-18	Activating signal cointegrator 1 complex subunit 1 (ASC-1 complex subunit p50) (Trip4 complex subunit p50)	400	45,509	41698.2	38200.4	1.09156	0.360408	0	0.964035	0.964035	0.964035	0	0	0	1.50433	3.80226	7.50282	12.3887	10.0908	6.39021	0	0	4.2109	7.88844	7.88844	3.67753	4.86285	7.15075	8.76908	4.81864	3.43587	2.7263	11.2, 17.3, 21.8	3	0	1.53076	1.53076	1.53076	0	0	0	3.37215	10.1676	17.0178	21.4749	14.6794	7.82926
AT1B1_HUMAN	P05026	ATP1B1 ATP1B	Sodium/potassium-transporting ATPase subunit beta-1 (Sodium/potassium-dependent ATPase subunit beta-1)	303	35,061	1.08295e+06	1.55063e+06	0.698396	0.00124618	0	0	0	0	0	0	0	0.390498	2.13786	4.06421	6.06098	8.23992	10.1188	10.5788	9.35666	8.51342	8.42523	7.13439	6.9143	5.73599	5.37543	3.03532	1.77754	1.09732	1.04333	13.1, 18.6	2	0	0	0	0	0	0	0	0.405329	2.29123	4.33493	6.02348	9.81281	14.1197
AT1B1_HUMAN	P05026	ATP1B1 ATP1B	Sodium/potassium-transporting ATPase subunit beta-1 (Sodium/potassium-dependent ATPase subunit beta-1)	303	35,061	1.08295e+06	1.55063e+06	0.698396	0.00124618	0	0	0	0	0	0	0	0.390498	2.13786	4.06421	6.06098	8.23992	10.1188	10.5788	9.35666	8.51342	8.42523	7.13439	6.9143	5.73599	5.37543	3.03532	1.77754	1.09732	1.04333	13.1, 18.6	2	0	0	0	0	0	0	0	0.405329	2.29123	4.33493	6.02348	9.81281	14.1197
ATLA2_HUMAN	Q8NHH9	ATL2 ARL6IP2	Atlastin-2 (EC 3.6.5.-) (ADP-ribosylation factor-like protein 6-interacting protein 2) (ARL-6-interacting protein 2) (Aip-2)	583	66,229	210921	389099	0.542076	1.09541e-06	0	0	0	0	0	1.35549	3.72032	6.81191	8.30668	8.85299	9.48933	8.99773	7.84194	5.41841	4.52313	3.85856	3.32083	2.43068	1.6624	3.43836	4.44364	4.12113	3.37505	3.21257	4.81885	10.8, 22.2	2	0	0	0	0	0	1.66664	4.96229	9.02852	11.2997	11.5575	10.9414	10.7617	10.2862
ATLA2_HUMAN	Q8NHH9	ATL2 ARL6IP2	Atlastin-2 (EC 3.6.5.-) (ADP-ribosylation factor-like protein 6-interacting protein 2) (ARL-6-interacting protein 2) (Aip-2)	583	66,229	210921	389099	0.542076	1.09541e-06	0	0	0	0	0	1.35549	3.72032	6.81191	8.30668	8.85299	9.48933	8.99773	7.84194	5.41841	4.52313	3.85856	3.32083	2.43068	1.6624	3.43836	4.44364	4.12113	3.37505	3.21257	4.81885	10.8, 22.2	2	0	0	0	0	0	1.66664	4.96229	9.02852	11.2997	11.5575	10.9414	10.7617	10.2862
ATRX_HUMAN	P46100	ATRX RAD54L XH2	Transcriptional regulator ATRX (EC 3.6.4.12) (ATP-dependent helicase ATRX) (X-linked helicase II) (X-linked nuclear protein) (XNP) (Znf-HX)	2492	282,586	609169	218852	2.78347	0.00212467	0	0.00411929	0.0119418	0.0305452	0.251303	0.509936	0.62261	1.43721	1.74893	1.87934	1.15318	1.18016	1.51526	1.20195	1.35195	1.34771	1.34771	1.73412	7.71895	13.334	20.459	17.4557	13.7105	6.14201	3.85189	21.4	1	0	0.0101297	0.0319166	0.075601	0.275639	0.614228	0.804744	5.27252	9.38503	9.57523	7.38489	7.22053	10.1387
ATRX_HUMAN	P46100	ATRX RAD54L XH2	Transcriptional regulator ATRX (EC 3.6.4.12) (ATP-dependent helicase ATRX) (X-linked helicase II) (X-linked nuclear protein) (XNP) (Znf-HX)	2492	282,586	609169	218852	2.78347	0.00212467	0	0.00411929	0.0119418	0.0305452	0.251303	0.509936	0.62261	1.43721	1.74893	1.87934	1.15318	1.18016	1.51526	1.20195	1.35195	1.34771	1.34771	1.73412	7.71895	13.334	20.459	17.4557	13.7105	6.14201	3.85189	21.4	1	0	0.0101297	0.0319166	0.075601	0.275639	0.614228	0.804744	5.27252	9.38503	9.57523	7.38489	7.22053	10.1387
B3A3_HUMAN	P48751	SLC4A3 AE3	Anion exchange protein 3 (AE 3) (Anion exchanger 3) (CAE3/BAE3) (Cardiac/brain band 3-like protein) (Neuronal band 3-like protein) (Solute carrier family 4 member 3)	1232	135,791	24140.4	47269.3	0.5107	0.00309215	0	0	0	0	0	0	0	0	0	0	1.66557	1.66557	1.66557	1.66475	4.99256	11.0529	15.0856	14.565	13.3589	13.4702	10.663	7.25605	1.4472	1.4472	0	18.5	1	0	0	0	0	0	0	0	0	0	0	3.44159	3.44159	3.44159
B3A3_HUMAN	P48751	SLC4A3 AE3	Anion exchange protein 3 (AE 3) (Anion exchanger 3) (CAE3/BAE3) (Cardiac/brain band 3-like protein) (Neuronal band 3-like protein) (Solute carrier family 4 member 3)	1232	135,791	24140.4	47269.3	0.5107	0.00309215	0	0	0	0	0	0	0	0	0	0	1.66557	1.66557	1.66557	1.66475	4.99256	11.0529	15.0856	14.565	13.3589	13.4702	10.663	7.25605	1.4472	1.4472	0	18.5	1	0	0	0	0	0	0	0	0	0	0	3.44159	3.44159	3.44159
B4GA1_HUMAN	O43505	B4GAT1 B3GNT1 B3GNT6	Beta-1,4-glucuronyltransferase 1 (EC 2.4.1.-) (I-beta-1,3-N-acetylglucosaminyltransferase) (iGnT) (N-acetyllactosaminide beta-1,3-N-acetylglucosaminyltransferase) (Poly-N-acetyllactosamine extension enzyme) (UDP-GlcNAc:betaGal beta-1,3-N-acetylglucosaminyltransferase 1)	415	47,119	9352.81	12178.2	0.767999	0.0149293	0	0	0	0	0	0	0	0	0	0	0	0	16.4099	16.4099	16.4099	16.9234	16.9234	16.9234	0	0	0	0	0	0	0	13.4, 16.3	2	0	0	0	0	0	0	0	0	0	0	0	0	20.2574
B4GA1_HUMAN	O43505	B4GAT1 B3GNT1 B3GNT6	Beta-1,4-glucuronyltransferase 1 (EC 2.4.1.-) (I-beta-1,3-N-acetylglucosaminyltransferase) (iGnT) (N-acetyllactosaminide beta-1,3-N-acetylglucosaminyltransferase) (Poly-N-acetyllactosamine extension enzyme) (UDP-GlcNAc:betaGal beta-1,3-N-acetylglucosaminyltransferase 1)	415	47,119	9352.81	12178.2	0.767999	0.0149293	0	0	0	0	0	0	0	0	0	0	0	0	16.4099	16.4099	16.4099	16.9234	16.9234	16.9234	0	0	0	0	0	0	0	13.4, 16.3	2	0	0	0	0	0	0	0	0	0	0	0	0	20.2574
BACD2_HUMAN	Q13829	TNFAIP1 BACURD2 EDP1	BTB/POZ domain-containing adapter for CUL3-mediated RhoA degradation protein 2 (hBACURD2) (BTB/POZ domain-containing protein TNFAIP1) (Protein B12) (Tumor necrosis factor, alpha-induced protein 1, endothelial)	316	36,204	17659.7	10190.8	1.7329	0.113534	0	0	0	0	0	0	0	0	0	0	0	0	0	6.17267	6.17267	6.17267	0	5.33874	5.33874	12.0382	11.4162	14.3583	10.0907	10.9257	11.9753	15, 21.9, 24.3	3	0	0	0	0	0	0	0	0	0	0	0	0	0
BACD2_HUMAN	Q13829	TNFAIP1 BACURD2 EDP1	BTB/POZ domain-containing adapter for CUL3-mediated RhoA degradation protein 2 (hBACURD2) (BTB/POZ domain-containing protein TNFAIP1) (Protein B12) (Tumor necrosis factor, alpha-induced protein 1, endothelial)	316	36,204	17659.7	10190.8	1.7329	0.113534	0	0	0	0	0	0	0	0	0	0	0	0	0	6.17267	6.17267	6.17267	0	5.33874	5.33874	12.0382	11.4162	14.3583	10.0907	10.9257	11.9753	15, 21.9, 24.3	3	0	0	0	0	0	0	0	0	0	0	0	0	0
BAZ1B_HUMAN	Q9UIG0	BAZ1B WBSC10 WBSCR10 WBSCR9 WSTF	Tyrosine-protein kinase BAZ1B (EC 2.7.10.2) (Bromodomain adjacent to zinc finger domain protein 1B) (Williams syndrome transcription factor) (Williams-Beuren syndrome chromosomal region 10 protein) (Williams-Beuren syndrome chromosomal region 9 protein) (hWALp2)	1483	170,903	239816	145565	1.64749	0.20197	0	0.248165	0.248165	4.80807	7.81627	7.81627	3.25637	0.20079	0.282259	1.31417	1.11338	1.03191	0	0	0	3.34633	6.84598	7.92916	8.43572	10.7406	12.5839	10.284	5.55665	3.38852	2.75329	5.4, 20.3	2	0	1.57314	1.57314	10.7822	13.6109	13.6109	4.40179	1.38295	2.22163	5.90869	4.52574	3.68706	0
BAZ1B_HUMAN	Q9UIG0	BAZ1B WBSC10 WBSCR10 WBSCR9 WSTF	Tyrosine-protein kinase BAZ1B (EC 2.7.10.2) (Bromodomain adjacent to zinc finger domain protein 1B) (Williams syndrome transcription factor) (Williams-Beuren syndrome chromosomal region 10 protein) (Williams-Beuren syndrome chromosomal region 9 protein) (hWALp2)	1483	170,903	239816	145565	1.64749	0.20197	0	0.248165	0.248165	4.80807	7.81627	7.81627	3.25637	0.20079	0.282259	1.31417	1.11338	1.03191	0	0	0	3.34633	6.84598	7.92916	8.43572	10.7406	12.5839	10.284	5.55665	3.38852	2.75329	5.4, 20.3	2	0	1.57314	1.57314	10.7822	13.6109	13.6109	4.40179	1.38295	2.22163	5.90869	4.52574	3.68706	0
BBX_HUMAN	Q8WY36	BBX HBP2	HMG box transcription factor BBX (Bobby sox homolog) (HMG box-containing protein 2)	941	105,130	21517.3	32956.9	0.652893	0.301564	0	0	0	0	0	0	0	0	0	0	0.398376	0.398376	0.398376	0	0	6.89184	10.8694	10.8694	9.10244	17.7103	22.0656	16.9407	4.35531	0	0	17.3, 21	2	0	0	0	0	0	0	0	0	0	0	3.92152	3.92152	3.92152
BBX_HUMAN	Q8WY36	BBX HBP2	HMG box transcription factor BBX (Bobby sox homolog) (HMG box-containing protein 2)	941	105,130	21517.3	32956.9	0.652893	0.301564	0	0	0	0	0	0	0	0	0	0	0.398376	0.398376	0.398376	0	0	6.89184	10.8694	10.8694	9.10244	17.7103	22.0656	16.9407	4.35531	0	0	17.3, 21	2	0	0	0	0	0	0	0	0	0	0	3.92152	3.92152	3.92152
BCD1_HUMAN	Q9NWK9	ZNHIT6 BCD1 C1orf181	Box C/D snoRNA protein 1 (Serologically defined breast cancer antigen NY-BR-75) (Zinc finger HIT domain-containing protein 6)	470	53,918	13028.2	53751.8	0.242378	0.000137013	2.34308	1.56205	0	0	0	0	0	0	0	0	0	0	0	0	0	20.8979	20.8979	20.8979	3.75977	11.1337	11.1337	7.37393	0	0	0	17, 20.8	2	9.19484	6.1299	0	0	0	0	0	0	0	0	0	0	0
BCD1_HUMAN	Q9NWK9	ZNHIT6 BCD1 C1orf181	Box C/D snoRNA protein 1 (Serologically defined breast cancer antigen NY-BR-75) (Zinc finger HIT domain-containing protein 6)	470	53,918	13028.2	53751.8	0.242378	0.000137013	2.34308	1.56205	0	0	0	0	0	0	0	0	0	0	0	0	0	20.8979	20.8979	20.8979	3.75977	11.1337	11.1337	7.37393	0	0	0	17, 20.8	2	9.19484	6.1299	0	0	0	0	0	0	0	0	0	0	0
BMPR2_HUMAN	Q13873	BMPR2 PPH1	Bone morphogenetic protein receptor type-2 (BMP type-2 receptor) (BMPR-2) (EC 2.7.11.30) (Bone morphogenetic protein receptor type II) (BMP type II receptor) (BMPR-II)	1038	115,201	29077.3				0	0	0	0	0	0	0	0	9.05096	16.5586	16.5586	7.5076	0	0	8.87475	8.87475	8.87475	0	0	0	0	0	0	9.48003	14.22	10.4, 16, 24.6	3	0	0	0	0	0	0	0	0	8.43599	17.0301	17.0301	8.59415	0
BMPR2_HUMAN	Q13873	BMPR2 PPH1	Bone morphogenetic protein receptor type-2 (BMP type-2 receptor) (BMPR-2) (EC 2.7.11.30) (Bone morphogenetic protein receptor type II) (BMP type II receptor) (BMPR-II)	1038	115,201	29077.3				0	0	0	0	0	0	0	0	9.05096	16.5586	16.5586	7.5076	0	0	8.87475	8.87475	8.87475	0	0	0	0	0	0	9.48003	14.22	10.4, 16, 24.6	3	0	0	0	0	0	0	0	0	8.43599	17.0301	17.0301	8.59415	0
BRI3B_HUMAN	Q8WY22	BRI3BP KG19	BRI3-binding protein (I3-binding protein) (Cervical cancer 1 proto-oncogene-binding protein KG19) (HCCRBP-1)	251	27,836	126978	175399	0.723939	0.000551785	0	0	0	0	0	0	0	4.03957	7.53917	10.2325	8.02928	6.59397	5.40847	4.85617	4.57664	5.4513	6.69168	6.08334	6.36985	6.42949	6.69171	4.9805	2.86413	1.83957	1.32262	9.6, 11.9, 18.9	3	0	0	0	0	0	0	0	5.54305	10.6202	14.2684	10.3851	9.19766	8.68683
BRI3B_HUMAN	Q8WY22	BRI3BP KG19	BRI3-binding protein (I3-binding protein) (Cervical cancer 1 proto-oncogene-binding protein KG19) (HCCRBP-1)	251	27,836	126978	175399	0.723939	0.000551785	0	0	0	0	0	0	0	4.03957	7.53917	10.2325	8.02928	6.59397	5.40847	4.85617	4.57664	5.4513	6.69168	6.08334	6.36985	6.42949	6.69171	4.9805	2.86413	1.83957	1.32262	9.6, 11.9, 18.9	3	0	0	0	0	0	0	0	5.54305	10.6202	14.2684	10.3851	9.19766	8.68683
BUD23_HUMAN	O43709	BUD23 MERM1 WBSCR22 HUSSY-03 PP3381	Probable 18S rRNA (guanine-N(7))-methyltransferase (EC 2.1.1.-) (Bud site selection protein 23 homolog) (Metastasis-related methyltransferase 1) (Williams-Beuren syndrome chromosomal region 22 protein) (rRNA methyltransferase and ribosome maturation factor)	281	31,880	27759	35728.5	0.776943	0.218129	0	0	1.5115	1.5115	1.5115	0	0	0	0	0	0	2.63489	2.63489	2.63489	8.18513	19.1092	27.1588	21.0018	10.0778	2.02815	0	0	0	0	0	17.1	1	0	0	6.4445	6.4445	6.4445	0	0	0	0	0	0	8.68601	8.68601
BUD23_HUMAN	O43709	BUD23 MERM1 WBSCR22 HUSSY-03 PP3381	Probable 18S rRNA (guanine-N(7))-methyltransferase (EC 2.1.1.-) (Bud site selection protein 23 homolog) (Metastasis-related methyltransferase 1) (Williams-Beuren syndrome chromosomal region 22 protein) (rRNA methyltransferase and ribosome maturation factor)	281	31,880	27759	35728.5	0.776943	0.218129	0	0	1.5115	1.5115	1.5115	0	0	0	0	0	0	2.63489	2.63489	2.63489	8.18513	19.1092	27.1588	21.0018	10.0778	2.02815	0	0	0	0	0	17.1	1	0	0	6.4445	6.4445	6.4445	0	0	0	0	0	0	8.68601	8.68601
C170L_HUMAN	Q96L14	CEP170P1 CEP170L KIAA0470L	Cep170-like protein (CEP170 pseudogene 1)	293	32,648	11196.6	467.494	23.9503	0.00457583	0	0	0	0	0	0	0	0	0	0	5.41119	5.41119	5.41119	0	2.70289	7.38733	10.9035	10.7974	9.36497	11.5946	12.5328	11.1698	5.42408	1.8891	0	12, 17.2, 21	3	0	0	0	0	0	0	0	0	0	0	15.3306	15.3306	15.3306
C170L_HUMAN	Q96L14	CEP170P1 CEP170L KIAA0470L	Cep170-like protein (CEP170 pseudogene 1)	293	32,648	11196.6	467.494	23.9503	0.00457583	0	0	0	0	0	0	0	0	0	0	5.41119	5.41119	5.41119	0	2.70289	7.38733	10.9035	10.7974	9.36497	11.5946	12.5328	11.1698	5.42408	1.8891	0	12, 17.2, 21	3	0	0	0	0	0	0	0	0	0	0	15.3306	15.3306	15.3306
CALL3_HUMAN	P27482	CALML3	Calmodulin-like protein 3 (CaM-like protein) (CLP) (Calmodulin-related protein NB-1)	149	16,891	324659	119983	2.70587	1.99136e-07	6.28949	4.19299	5.75862	8.99609	13.3555	14.0946	10.4059	8.03981	5.48433	3.83734	2.38665	1.96999	1.9873	1.97708	1.98594	2.03003	2.12702	1.79831	1.03899	0.681499	0.271891	0.271891	0.195856	0.329167	0.493751	1, 5.7	2	5.61628	3.74419	5.40114	8.66727	11.5123	12.3947	9.52854	9.03755	6.90653	4.96289	3.11917	2.65465	3.21573
CALL3_HUMAN	P27482	CALML3	Calmodulin-like protein 3 (CaM-like protein) (CLP) (Calmodulin-related protein NB-1)	149	16,891	324659	119983	2.70587	1.99136e-07	6.28949	4.19299	5.75862	8.99609	13.3555	14.0946	10.4059	8.03981	5.48433	3.83734	2.38665	1.96999	1.9873	1.97708	1.98594	2.03003	2.12702	1.79831	1.03899	0.681499	0.271891	0.271891	0.195856	0.329167	0.493751	1, 5.7	2	5.61628	3.74419	5.40114	8.66727	11.5123	12.3947	9.52854	9.03755	6.90653	4.96289	3.11917	2.65465	3.21573
CASC3_HUMAN	O15234	CASC3 MLN51	Protein CASC3 (Cancer susceptibility candidate gene 3 protein) (Metastatic lymph node gene 51 protein) (MLN 51) (Protein barentsz) (Btz)	703	76,278	72454.4	55375	1.30843	0.0155468	2.765	2.38233	1.60212	3.42028	5.4967	6.34597	7.28981	6.96839	6.11912	2.294	0	0.859166	0.859166	0.859166	0	0	1.81034	3.4944	3.4944	1.68406	1.81574	5.33426	9.55938	12.3296	13.2166	6.9, 18.4, 24.6	3	2.55805	2.44957	1.77976	3.80385	6.79965	10.147	19.5586	20.715	17.3676	4.89635	0	1.28195	1.28195
CASC3_HUMAN	O15234	CASC3 MLN51	Protein CASC3 (Cancer susceptibility candidate gene 3 protein) (Metastatic lymph node gene 51 protein) (MLN 51) (Protein barentsz) (Btz)	703	76,278	72454.4	55375	1.30843	0.0155468	2.765	2.38233	1.60212	3.42028	5.4967	6.34597	7.28981	6.96839	6.11912	2.294	0	0.859166	0.859166	0.859166	0	0	1.81034	3.4944	3.4944	1.68406	1.81574	5.33426	9.55938	12.3296	13.2166	6.9, 18.4, 24.6	3	2.55805	2.44957	1.77976	3.80385	6.79965	10.147	19.5586	20.715	17.3676	4.89635	0	1.28195	1.28195
CAVN1_HUMAN	Q6NZI2	CAVIN1 PTRF FKSG13	Caveolae-associated protein 1 (Cavin-1) (Polymerase I and transcript release factor)	390	43,476	2.36891e+06	2.51865e+06	0.940546	0.175702	0.63137	0.646323	0.635752	0.397737	0.258974	1.53857	2.23633	3.00127	1.99341	1.5299	0.964975	0.905448	0.979712	1.193	5.72911	11.3904	15.3338	13.4281	10.0132	8.85087	7.15981	5.4812	2.68827	1.76261	1.24983	18	1	0.626118	0.792508	0.821067	0.610392	0.345745	4.43572	9.92116	16.0351	15.715	12.1314	7.18308	4.96193	4.18446
CAVN1_HUMAN	Q6NZI2	CAVIN1 PTRF FKSG13	Caveolae-associated protein 1 (Cavin-1) (Polymerase I and transcript release factor)	390	43,476	2.36891e+06	2.51865e+06	0.940546	0.175702	0.63137	0.646323	0.635752	0.397737	0.258974	1.53857	2.23633	3.00127	1.99341	1.5299	0.964975	0.905448	0.979712	1.193	5.72911	11.3904	15.3338	13.4281	10.0132	8.85087	7.15981	5.4812	2.68827	1.76261	1.24983	18	1	0.626118	0.792508	0.821067	0.610392	0.345745	4.43572	9.92116	16.0351	15.715	12.1314	7.18308	4.96193	4.18446
CBX4_HUMAN	O00257	CBX4	E3 SUMO-protein ligase CBX4 (EC 2.3.2.-) (Chromobox protein homolog 4) (Polycomb 2 homolog) (Pc2) (hPc2)	560	61,368	55193.5	27062.8	2.03946	0.0968802	0	0	0	0	0.409597	0.873362	0.873362	0.759844	0.430557	0.697169	0.40109	0.394156	0.127545	0.127545	0.239029	4.79256	7.98295	9.14311	11.3898	14.9075	15.5537	12.8146	7.40037	6.70951	3.9726	20.4	1	0	0	0	0	1.11592	2.83552	2.83552	3.14294	2.32605	3.24362	1.82028	1.8596	0.942033
CBX4_HUMAN	O00257	CBX4	E3 SUMO-protein ligase CBX4 (EC 2.3.2.-) (Chromobox protein homolog 4) (Polycomb 2 homolog) (Pc2) (hPc2)	560	61,368	55193.5	27062.8	2.03946	0.0968802	0	0	0	0	0.409597	0.873362	0.873362	0.759844	0.430557	0.697169	0.40109	0.394156	0.127545	0.127545	0.239029	4.79256	7.98295	9.14311	11.3898	14.9075	15.5537	12.8146	7.40037	6.70951	3.9726	20.4	1	0	0	0	0	1.11592	2.83552	2.83552	3.14294	2.32605	3.24362	1.82028	1.8596	0.942033
CBX8_HUMAN	Q9HC52	CBX8 PC3 RC1	Chromobox protein homolog 8 (Polycomb 3 homolog) (Pc3) (hPc3) (Rectachrome 1)	389	43,396	115820	184773	0.626821	0.157196	0.734167	0.732836	0.486474	0.243391	0	0	0	0	0	0	0	0	0	0	1.44416	7.46911	10.5958	11.1708	13.4824	17.4772	17.7576	10.6196	4.38093	2.08138	1.32416	19.7	1	3.00223	3.88694	3.02479	1.88545	0	0	0	0	0	0	0	0	0
CBX8_HUMAN	Q9HC52	CBX8 PC3 RC1	Chromobox protein homolog 8 (Polycomb 3 homolog) (Pc3) (hPc3) (Rectachrome 1)	389	43,396	115820	184773	0.626821	0.157196	0.734167	0.732836	0.486474	0.243391	0	0	0	0	0	0	0	0	0	0	1.44416	7.46911	10.5958	11.1708	13.4824	17.4772	17.7576	10.6196	4.38093	2.08138	1.32416	19.7	1	3.00223	3.88694	3.02479	1.88545	0	0	0	0	0	0	0	0	0
CC146_HUMAN	Q8IYE0	CCDC146 KIAA1505	Coiled-coil domain-containing protein 146	955	112,806	12807.4	2236.77	5.72585	0.0141125	0	0	0	0	0	0	2.87483	2.87483	2.87483	0	0	0	0	0	1.71417	1.71417	1.71417	2.65091	8.15981	25.9843	23.3334	17.8245	0	3.31198	4.96797	20.7, 24.6	2	0	0	0	0	0	0	9.768	9.768	9.768	0	0	0	0
CC146_HUMAN	Q8IYE0	CCDC146 KIAA1505	Coiled-coil domain-containing protein 146	955	112,806	12807.4	2236.77	5.72585	0.0141125	0	0	0	0	0	0	2.87483	2.87483	2.87483	0	0	0	0	0	1.71417	1.71417	1.71417	2.65091	8.15981	25.9843	23.3334	17.8245	0	3.31198	4.96797	20.7, 24.6	2	0	0	0	0	0	0	9.768	9.768	9.768	0	0	0	0
CC85C_HUMAN	A6NKD9	CCDC85C	Coiled-coil domain-containing protein 85C	419	45,210	41428.1	96932.9	0.427389	0.00270495	3.55774	2.37183	3.02378	3.02378	3.02378	0	0	0	0	0	0	0	0	0	0	0	3.91958	7.51309	15.6457	11.7261	8.13257	0	8.2523	11.9239	17.8859	4.5, 19.3, 25	3	7.8806	5.25373	11.6228	11.6228	11.6228	0	0	0	0	0	0	0	0
CC85C_HUMAN	A6NKD9	CCDC85C	Coiled-coil domain-containing protein 85C	419	45,210	41428.1	96932.9	0.427389	0.00270495	3.55774	2.37183	3.02378	3.02378	3.02378	0	0	0	0	0	0	0	0	0	0	0	3.91958	7.51309	15.6457	11.7261	8.13257	0	8.2523	11.9239	17.8859	4.5, 19.3, 25	3	7.8806	5.25373	11.6228	11.6228	11.6228	0	0	0	0	0	0	0	0
CCD12_HUMAN	Q8WUD4	CCDC12	Coiled-coil domain-containing protein 12	166	19,181	43205	818.528	52.7838	0.0165098	4.68044	3.12029	2.33207	0	0	0	0	0	0	0	0	0	0	0	0	0.885437	1.57377	2.02002	1.13459	13.9932	18.9257	22.528	13.0975	8.44502	7.26406	21.8	1	14.2524	9.5016	7.13505	0	0	0	0	0	0	0	0	0	0
CCD12_HUMAN	Q8WUD4	CCDC12	Coiled-coil domain-containing protein 12	166	19,181	43205	818.528	52.7838	0.0165098	4.68044	3.12029	2.33207	0	0	0	0	0	0	0	0	0	0	0	0	0.885437	1.57377	2.02002	1.13459	13.9932	18.9257	22.528	13.0975	8.44502	7.26406	21.8	1	14.2524	9.5016	7.13505	0	0	0	0	0	0	0	0	0	0
CCD86_HUMAN	Q9H6F5	CCDC86 CYCLON	Coiled-coil domain-containing protein 86 (Cytokine-induced protein with coiled-coil domain)	360	40,236	698413	424023	1.64711	0.136456	0	0	0.0132379	0.246245	0.288812	0.372789	0.227176	0.245681	0.212134	0.175207	0.173253	0.217906	0.237115	0.633075	2.3892	6.60369	10.8568	11.7833	11.4812	11.9427	12.5649	11.0519	7.58504	5.76092	4.93769	19.9	1	0	0	0.109996	2.59182	2.99901	4.09744	2.96146	3.52062	3.11107	2.28462	1.7651	1.98977	2.1765
CCD86_HUMAN	Q9H6F5	CCDC86 CYCLON	Coiled-coil domain-containing protein 86 (Cytokine-induced protein with coiled-coil domain)	360	40,236	698413	424023	1.64711	0.136456	0	0	0.0132379	0.246245	0.288812	0.372789	0.227176	0.245681	0.212134	0.175207	0.173253	0.217906	0.237115	0.633075	2.3892	6.60369	10.8568	11.7833	11.4812	11.9427	12.5649	11.0519	7.58504	5.76092	4.93769	19.9	1	0	0	0.109996	2.59182	2.99901	4.09744	2.96146	3.52062	3.11107	2.28462	1.7651	1.98977	2.1765
CCD87_HUMAN	Q9NVE4	CCDC87	Coiled-coil domain-containing protein 87	849	96,402	22069.7	8844.88	2.49519	0.00578687	0	0	0	0	0	0	0	6.78543	6.78543	10.1404	3.35496	3.35496	0	0	5.99885	5.99885	5.99885	0	0	11.0222	11.0222	17.1941	6.17186	6.17186	0	9.5, 16, 21.6	3	0	0	0	0	0	0	0	15.9599	15.9599	24.5032	8.54327	8.54327	0
CCD87_HUMAN	Q9NVE4	CCDC87	Coiled-coil domain-containing protein 87	849	96,402	22069.7	8844.88	2.49519	0.00578687	0	0	0	0	0	0	0	6.78543	6.78543	10.1404	3.35496	3.35496	0	0	5.99885	5.99885	5.99885	0	0	11.0222	11.0222	17.1941	6.17186	6.17186	0	9.5, 16, 21.6	3	0	0	0	0	0	0	0	15.9599	15.9599	24.5032	8.54327	8.54327	0
CCN1_HUMAN	O00622	CCN1 CYR61 GIG1 IGFBP10	CCN family member 1 (Cellular communication network factor 1) (Cysteine-rich angiogenic inducer 61) (Insulin-like growth factor-binding protein 10) (IBP-10) (IGF-binding protein 10) (IGFBP-10) (Protein CYR61) (Protein GIG1)	381	42,027	237484				0	0	0	0	0	0.455344	0.665569	2.13578	2.607	3.25509	2.57551	2.21301	2.01809	1.88063	3.16876	6.34054	8.65699	8.7789	9.64526	10.3457	12.4602	8.83036	6.78656	3.51532	3.66541	9.8, 19.8	2	0	0	0	0	0	0.859893	1.41648	5.67102	8.22913	10.5682	8.63807	7.48748	7.42269
CCN1_HUMAN	O00622	CCN1 CYR61 GIG1 IGFBP10	CCN family member 1 (Cellular communication network factor 1) (Cysteine-rich angiogenic inducer 61) (Insulin-like growth factor-binding protein 10) (IBP-10) (IGF-binding protein 10) (IGFBP-10) (Protein CYR61) (Protein GIG1)	381	42,027	237484				0	0	0	0	0	0.455344	0.665569	2.13578	2.607	3.25509	2.57551	2.21301	2.01809	1.88063	3.16876	6.34054	8.65699	8.7789	9.64526	10.3457	12.4602	8.83036	6.78656	3.51532	3.66541	9.8, 19.8	2	0	0	0	0	0	0.859893	1.41648	5.67102	8.22913	10.5682	8.63807	7.48748	7.42269
CCNT1_HUMAN	O60563	CCNT1	Cyclin-T1 (CycT1) (Cyclin-T)	726	80,685	333477	438787	0.759997	0.0113237	5.67738	6.07655	5.88081	3.56733	2.58233	3.83038	3.81193	2.75736	2.78616	11.4613	14.9949	13.9552	5.76125	2.27508	1.23141	0.686696	0.546855	0.541245	0.569212	1.96888	2.54856	2.49799	1.77797	0.954365	1.25888	2, 11.2	2	8.96855	11.3485	10.5774	7.21261	5.49004	9.27092	9.70984	6.67053	3.51699	5.84474	6.21147	5.11919	2.59338
CCNT1_HUMAN	O60563	CCNT1	Cyclin-T1 (CycT1) (Cyclin-T)	726	80,685	333477	438787	0.759997	0.0113237	5.67738	6.07655	5.88081	3.56733	2.58233	3.83038	3.81193	2.75736	2.78616	11.4613	14.9949	13.9552	5.76125	2.27508	1.23141	0.686696	0.546855	0.541245	0.569212	1.96888	2.54856	2.49799	1.77797	0.954365	1.25888	2, 11.2	2	8.96855	11.3485	10.5774	7.21261	5.49004	9.27092	9.70984	6.67053	3.51699	5.84474	6.21147	5.11919	2.59338
CCPG1_HUMAN	Q9ULG6	CCPG1 CCP8 CPR8 KIAA1254	Cell cycle progression protein 1 (Cell cycle progression restoration protein 8)	757	87,340	112489	74597.1	1.50796	0.0198154	0	0	0	0	0	0	0	0.147341	0.29239	1.19751	2.12253	3.67795	6.21855	6.4286	6.96994	6.41072	7.7	10.5382	11.941	13.4451	9.2668	5.88897	2.541	2.63221	2.58118	13.8, 19.5	2	0	0	0	0	0	0	0	0.242315	0.609154	2.26152	3.50991	7.10156	14.0935
CCPG1_HUMAN	Q9ULG6	CCPG1 CCP8 CPR8 KIAA1254	Cell cycle progression protein 1 (Cell cycle progression restoration protein 8)	757	87,340	112489	74597.1	1.50796	0.0198154	0	0	0	0	0	0	0	0.147341	0.29239	1.19751	2.12253	3.67795	6.21855	6.4286	6.96994	6.41072	7.7	10.5382	11.941	13.4451	9.2668	5.88897	2.541	2.63221	2.58118	13.8, 19.5	2	0	0	0	0	0	0	0	0.242315	0.609154	2.26152	3.50991	7.10156	14.0935
CD320_HUMAN	Q9NPF0	CD320 8D6A UNQ198/PRO224	CD320 antigen (8D6 antigen) (FDC-signaling molecule 8D6) (FDC-SM-8D6) (Transcobalamin receptor) (TCblR) (CD antigen CD320)	282	28,991	40921.5	52763	0.775571	0.000638307	0	0	0	0	0	0	0	4.14854	7.61308	10.8472	10.805	9.64553	9.0284	7.71434	8.65481	8.89015	6.0979	4.05383	3.38546	4.56759	3.36608	1.18213	0	0	0	10.4, 15.2, 20.4	3	0	0	0	0	0	0	0	4.52088	8.62113	11.9814	10.6475	9.95968	10.6297
CD320_HUMAN	Q9NPF0	CD320 8D6A UNQ198/PRO224	CD320 antigen (8D6 antigen) (FDC-signaling molecule 8D6) (FDC-SM-8D6) (Transcobalamin receptor) (TCblR) (CD antigen CD320)	282	28,991	40921.5	52763	0.775571	0.000638307	0	0	0	0	0	0	0	4.14854	7.61308	10.8472	10.805	9.64553	9.0284	7.71434	8.65481	8.89015	6.0979	4.05383	3.38546	4.56759	3.36608	1.18213	0	0	0	10.4, 15.2, 20.4	3	0	0	0	0	0	0	0	4.52088	8.62113	11.9814	10.6475	9.95968	10.6297
CD63_HUMAN	P08962	CD63 MLA1 TSPAN30	CD63 antigen (Granulophysin) (Lysosomal-associated membrane protein 3) (LAMP-3) (Melanoma-associated antigen ME491) (OMA81H) (Ocular melanoma-associated antigen) (Tetraspanin-30) (Tspan-30) (CD antigen CD63)	238	25,637	465814	708225	0.65772	0.00194567	0	0	0	0	0	0.277855	0.526381	1.46516	3.30422	5.08778	6.84122	7.81782	8.36952	7.0499	6.21113	6.20651	7.77882	6.86262	6.7871	6.14337	6.30679	4.89062	3.66259	2.41673	1.99387	12.1, 17, 19.5	3	0	0	0	0	0	0.241998	0.522507	1.55285	3.86481	6.15736	7.56782	10.0515	12.0215
CD63_HUMAN	P08962	CD63 MLA1 TSPAN30	CD63 antigen (Granulophysin) (Lysosomal-associated membrane protein 3) (LAMP-3) (Melanoma-associated antigen ME491) (OMA81H) (Ocular melanoma-associated antigen) (Tetraspanin-30) (Tspan-30) (CD antigen CD63)	238	25,637	465814	708225	0.65772	0.00194567	0	0	0	0	0	0.277855	0.526381	1.46516	3.30422	5.08778	6.84122	7.81782	8.36952	7.0499	6.21113	6.20651	7.77882	6.86262	6.7871	6.14337	6.30679	4.89062	3.66259	2.41673	1.99387	12.1, 17, 19.5	3	0	0	0	0	0	0.241998	0.522507	1.55285	3.86481	6.15736	7.56782	10.0515	12.0215
CDCA2_HUMAN	Q69YH5	CDCA2	Cell division cycle-associated protein 2 (Recruits PP1 onto mitotic chromatin at anaphase protein) (Repo-Man)	1023	112,676	92359	38431.3	2.40322	2.24177e-06	0	0.118306	0.458946	5.90151	5.7832	5.44256	0	3.57231	4.80503	8.79913	7.36932	7.0875	3.0934	0.950901	4.99614	6.87169	10.0751	6.26952	4.95887	5.46417	4.27364	3.70873	0	0	0	4.9, 10.4, 17.7	3	0	0.235503	0.722867	7.09687	6.86137	6.37401	0	4.48314	6.39006	13.6726	12.0112	13.953	6.67049
CDCA2_HUMAN	Q69YH5	CDCA2	Cell division cycle-associated protein 2 (Recruits PP1 onto mitotic chromatin at anaphase protein) (Repo-Man)	1023	112,676	92359	38431.3	2.40322	2.24177e-06	0	0.118306	0.458946	5.90151	5.7832	5.44256	0	3.57231	4.80503	8.79913	7.36932	7.0875	3.0934	0.950901	4.99614	6.87169	10.0751	6.26952	4.95887	5.46417	4.27364	3.70873	0	0	0	4.9, 10.4, 17.7	3	0	0.235503	0.722867	7.09687	6.86137	6.37401	0	4.48314	6.39006	13.6726	12.0112	13.953	6.67049
CDKAL_HUMAN	Q5VV42	CDKAL1	Threonylcarbamoyladenosine tRNA methylthiotransferase (EC 2.8.4.5) (CDK5 regulatory subunit-associated protein 1-like 1) (tRNA-t(6)A37 methylthiotransferase)	579	65,111	53395.1	49871.7	1.07065	0.0416106	0	0	0	0	0	0	0	0	1.77016	3.44703	6.87406	9.205	11.4251	11.9757	7.87464	6.98766	6.07629	8.58144	8.7735	5.70721	3.20206	0	2.31431	2.31431	3.47147	13.3, 18.8, 25	3	0	0	0	0	0	0	0	0	2.30655	4.17339	7.17562	10.5983	17.0171
CDKAL_HUMAN	Q5VV42	CDKAL1	Threonylcarbamoyladenosine tRNA methylthiotransferase (EC 2.8.4.5) (CDK5 regulatory subunit-associated protein 1-like 1) (tRNA-t(6)A37 methylthiotransferase)	579	65,111	53395.1	49871.7	1.07065	0.0416106	0	0	0	0	0	0	0	0	1.77016	3.44703	6.87406	9.205	11.4251	11.9757	7.87464	6.98766	6.07629	8.58144	8.7735	5.70721	3.20206	0	2.31431	2.31431	3.47147	13.3, 18.8, 25	3	0	0	0	0	0	0	0	0	2.30655	4.17339	7.17562	10.5983	17.0171
CE170_HUMAN	Q5SW79	CEP170 FAM68A KAB KIAA0470	Centrosomal protein of 170 kDa (Cep170) (KARP-1-binding protein) (KARP1-binding protein)	1584	175,293	232965	247954	0.93955	0.774821	2.17652	2.90285	3.16305	2.11724	1.24835	0.582949	0.582949	0.181269	0.548443	0.802926	1.23848	1.2151	1.0513	0.458415	1.86522	4.08015	6.19889	6.77322	8.84745	11.9333	14.1511	12.061	8.12584	4.45143	3.24253	20.7	1	3.95042	6.90818	7.96808	6.11161	3.02393	1.18689	1.18689	0.65159	2.322	3.42048	4.63722	5.1328	4.85982
CE170_HUMAN	Q5SW79	CEP170 FAM68A KAB KIAA0470	Centrosomal protein of 170 kDa (Cep170) (KARP-1-binding protein) (KARP1-binding protein)	1584	175,293	232965	247954	0.93955	0.774821	2.17652	2.90285	3.16305	2.11724	1.24835	0.582949	0.582949	0.181269	0.548443	0.802926	1.23848	1.2151	1.0513	0.458415	1.86522	4.08015	6.19889	6.77322	8.84745	11.9333	14.1511	12.061	8.12584	4.45143	3.24253	20.7	1	3.95042	6.90818	7.96808	6.11161	3.02393	1.18689	1.18689	0.65159	2.322	3.42048	4.63722	5.1328	4.85982
CEBPD_HUMAN	P49716	CEBPD	CCAAT/enhancer-binding protein delta (C/EBP delta) (Nuclear factor NF-IL6-beta) (NF-IL6-beta)	269	28,467	6786.51				0	0	0	0	0	11.8373	11.8373	11.8373	0	0	0	0	0	0	11.0739	11.0739	11.0739	10.4221	10.4221	10.4221	0	0	0	0	0	7, 16.7, 19.6	3	0	0	0	0	0	23.9767	23.9767	23.9767	0	0	0	0	0
CEBPD_HUMAN	P49716	CEBPD	CCAAT/enhancer-binding protein delta (C/EBP delta) (Nuclear factor NF-IL6-beta) (NF-IL6-beta)	269	28,467	6786.51				0	0	0	0	0	11.8373	11.8373	11.8373	0	0	0	0	0	0	11.0739	11.0739	11.0739	10.4221	10.4221	10.4221	0	0	0	0	0	7, 16.7, 19.6	3	0	0	0	0	0	23.9767	23.9767	23.9767	0	0	0	0	0
CELF1_HUMAN	Q92879	CELF1 BRUNOL2 CUGBP CUGBP1 NAB50	CUGBP Elav-like family member 1 (CELF-1) (50 kDa nuclear polyadenylated RNA-binding protein) (Bruno-like protein 2) (CUG triplet repeat RNA-binding protein 1) (CUG-BP1) (CUG-BP- and ETR-3-like factor 1) (Deadenylation factor CUG-BP) (Embryo deadenylation element-binding protein homolog) (EDEN-BP homolog) (RNA-binding protein BRUNOL-2)	486	52,063	359764	124509	2.88946	0.000461512	1.44593	2.57532	3.17481	9.33328	12.8488	12.5672	5.65129	0.693839	0.375912	0.169422	0.116029	0.300425	0.406645	0.436082	0.451954	0.654958	1.51882	2.55934	4.09752	4.50442	4.02883	3.80467	6.22722	9.79686	12.2604	5.2, 19.8, 25	3	2.13888	5.50284	7.56398	24.6305	25.4315	23.7939	5.51427	0.764013	0.340495	0.127672	0.0370193	0.136669	0.209791
CELF1_HUMAN	Q92879	CELF1 BRUNOL2 CUGBP CUGBP1 NAB50	CUGBP Elav-like family member 1 (CELF-1) (50 kDa nuclear polyadenylated RNA-binding protein) (Bruno-like protein 2) (CUG triplet repeat RNA-binding protein 1) (CUG-BP1) (CUG-BP- and ETR-3-like factor 1) (Deadenylation factor CUG-BP) (Embryo deadenylation element-binding protein homolog) (EDEN-BP homolog) (RNA-binding protein BRUNOL-2)	486	52,063	359764	124509	2.88946	0.000461512	1.44593	2.57532	3.17481	9.33328	12.8488	12.5672	5.65129	0.693839	0.375912	0.169422	0.116029	0.300425	0.406645	0.436082	0.451954	0.654958	1.51882	2.55934	4.09752	4.50442	4.02883	3.80467	6.22722	9.79686	12.2604	5.2, 19.8, 25	3	2.13888	5.50284	7.56398	24.6305	25.4315	23.7939	5.51427	0.764013	0.340495	0.127672	0.0370193	0.136669	0.209791
CELF2_HUMAN	O95319	CELF2 BRUNOL3 CUGBP2 ETR3 NAPOR	CUGBP Elav-like family member 2 (CELF-2) (Bruno-like protein 3) (CUG triplet repeat RNA-binding protein 2) (CUG-BP2) (CUG-BP- and ETR-3-like factor 2) (ELAV-type RNA-binding protein 3) (ETR-3) (Neuroblastoma apoptosis-related RNA-binding protein) (hNAPOR) (RNA-binding protein BRUNOL-3)	508	54,285	90901.8	60106.2	1.51235	0.000195296	1.82848	1.70692	2.42077	2.74889	3.82488	4.09102	3.17826	2.13555	1.15555	0.521211	0.357585	0.924076	1.25159	1.34163	1.39026	2.01556	2.83685	3.64653	4.80995	7.90733	8.83784	9.05798	9.14458	10.5485	12.3182	5.3, 23.2, 25	3	5.91457	9.28129	14.6283	18.3539	15.8832	12.6065	5.97946	3.73584	1.66551	0.623942	0.181377	0.67401	1.03347
CELF2_HUMAN	O95319	CELF2 BRUNOL3 CUGBP2 ETR3 NAPOR	CUGBP Elav-like family member 2 (CELF-2) (Bruno-like protein 3) (CUG triplet repeat RNA-binding protein 2) (CUG-BP2) (CUG-BP- and ETR-3-like factor 2) (ELAV-type RNA-binding protein 3) (ETR-3) (Neuroblastoma apoptosis-related RNA-binding protein) (hNAPOR) (RNA-binding protein BRUNOL-3)	508	54,285	90901.8	60106.2	1.51235	0.000195296	1.82848	1.70692	2.42077	2.74889	3.82488	4.09102	3.17826	2.13555	1.15555	0.521211	0.357585	0.924076	1.25159	1.34163	1.39026	2.01556	2.83685	3.64653	4.80995	7.90733	8.83784	9.05798	9.14458	10.5485	12.3182	5.3, 23.2, 25	3	5.91457	9.28129	14.6283	18.3539	15.8832	12.6065	5.97946	3.73584	1.66551	0.623942	0.181377	0.67401	1.03347
CERS2_HUMAN	Q96G23	CERS2 LASS2 TMSG1	Ceramide synthase 2 (CerS2) (EC 2.3.1.-) (LAG1 longevity assurance homolog 2) (SP260) (Sphingosine N-acyltransferase CERS2) (EC 2.3.1.24) (Tumor metastasis-suppressor gene 1 protein)	380	44,876	62524.7	119486	0.523279	0.00238335	0	0	0	0	0	0	0	0	0	0	2.65056	7.87312	11.987	11.7127	10.9954	10.002	9.97366	7.38205	8.12233	8.9964	7.08275	3.22198	0	0	0	14.1, 19.4	2	0	0	0	0	0	0	0	0	0	0	2.45562	10.6272	17.2881
CERS2_HUMAN	Q96G23	CERS2 LASS2 TMSG1	Ceramide synthase 2 (CerS2) (EC 2.3.1.-) (LAG1 longevity assurance homolog 2) (SP260) (Sphingosine N-acyltransferase CERS2) (EC 2.3.1.24) (Tumor metastasis-suppressor gene 1 protein)	380	44,876	62524.7	119486	0.523279	0.00238335	0	0	0	0	0	0	0	0	0	0	2.65056	7.87312	11.987	11.7127	10.9954	10.002	9.97366	7.38205	8.12233	8.9964	7.08275	3.22198	0	0	0	14.1, 19.4	2	0	0	0	0	0	0	0	0	0	0	2.45562	10.6272	17.2881
CETN3_HUMAN	O15182	CETN3 CEN3	Centrin-3	167	19,550	725304	234671	3.09072	0.00193745	0	0	4.37176	4.37176	4.37176	0	0	0	0	0	3.00374	3.00374	3.54036	2.91495	7.04859	10.2342	13.9075	12.8471	9.12489	3.07324	4.18387	4.6721	5.86357	1.6797	1.7872	4, 17.2, 22.7	3	0	0	27.2873	27.2873	27.2873	0	0	0	0	0	0.653173	0.653173	1.18211
CETN3_HUMAN	O15182	CETN3 CEN3	Centrin-3	167	19,550	725304	234671	3.09072	0.00193745	0	0	4.37176	4.37176	4.37176	0	0	0	0	0	3.00374	3.00374	3.54036	2.91495	7.04859	10.2342	13.9075	12.8471	9.12489	3.07324	4.18387	4.6721	5.86357	1.6797	1.7872	4, 17.2, 22.7	3	0	0	27.2873	27.2873	27.2873	0	0	0	0	0	0.653173	0.653173	1.18211
CI114_HUMAN	Q5T280	SPOUT1 C9orf114	Putative methyltransferase C9orf114 (EC 2.1.1.-) (Centromere protein 32) (CENP-32) (Kinetochore-associated protein) (SPOUT domain-containing methyltransferase 1)	376	42,009	58242.6	33579.8	1.73445	0.295072	0	0	0	0	0	0	0	0	0	0	0	0	0	0	0	4.34535	12.1162	12.489	11.6994	12.3737	13.9755	13.0221	6.66056	6.8887	6.42954	17.3, 20.9	2	0	0	0	0	0	0	0	0	0	0	0	0	0
CI114_HUMAN	Q5T280	SPOUT1 C9orf114	Putative methyltransferase C9orf114 (EC 2.1.1.-) (Centromere protein 32) (CENP-32) (Kinetochore-associated protein) (SPOUT domain-containing methyltransferase 1)	376	42,009	58242.6	33579.8	1.73445	0.295072	0	0	0	0	0	0	0	0	0	0	0	0	0	0	0	4.34535	12.1162	12.489	11.6994	12.3737	13.9755	13.0221	6.66056	6.8887	6.42954	17.3, 20.9	2	0	0	0	0	0	0	0	0	0	0	0	0	0
CI129_HUMAN	Q5T035	C9orf129	Putative uncharacterized protein C9orf129	196	20,715	9921.88				0	0	0	0	0	0	0	0	5.37911	5.37911	5.37911	0	0	0	0	0	6.05229	6.05229	6.05229	0	6.66646	10.965	14.8514	15.8683	17.3547	10, 17.8, 24.3	3	0	0	0	0	0	0	0	0	13.988	13.988	13.988	0	0
CI129_HUMAN	Q5T035	C9orf129	Putative uncharacterized protein C9orf129	196	20,715	9921.88				0	0	0	0	0	0	0	0	5.37911	5.37911	5.37911	0	0	0	0	0	6.05229	6.05229	6.05229	0	6.66646	10.965	14.8514	15.8683	17.3547	10, 17.8, 24.3	3	0	0	0	0	0	0	0	0	13.988	13.988	13.988	0	0
CIRBP_HUMAN	Q14011	CIRBP A18HNRNP CIRP	Cold-inducible RNA-binding protein (A18 hnRNP) (Glycine-rich RNA-binding protein CIRP)	172	18,648	310904	148707	2.09071	0.000878712	0.4284	0.968309	1.50756	2.81037	2.12766	2.85762	2.86062	2.86062	1.51863	0	0	0	0	0	1.98484	8.0374	11.6638	11.1781	8.75184	9.02564	10.5361	8.93014	5.87002	3.6451	2.43719	5.9, 17, 20.9	3	2.331	8.84546	13.744	21.392	14.1006	11.9641	5.4937	5.4937	2.50102	0	0	0	0
CIRBP_HUMAN	Q14011	CIRBP A18HNRNP CIRP	Cold-inducible RNA-binding protein (A18 hnRNP) (Glycine-rich RNA-binding protein CIRP)	172	18,648	310904	148707	2.09071	0.000878712	0.4284	0.968309	1.50756	2.81037	2.12766	2.85762	2.86062	2.86062	1.51863	0	0	0	0	0	1.98484	8.0374	11.6638	11.1781	8.75184	9.02564	10.5361	8.93014	5.87002	3.6451	2.43719	5.9, 17, 20.9	3	2.331	8.84546	13.744	21.392	14.1006	11.9641	5.4937	5.4937	2.50102	0	0	0	0
CK098_HUMAN	E9PRG8	C11orf98	Uncharacterized protein C11orf98	123	14,234	221500	233302	0.94941	0.859104	0	0	0	0	0	1.65026	1.65026	2.15885	1.06901	1.06901	0.560419	0.376103	4.34006	4.76462	6.31213	5.49209	10.0614	9.73192	9.88847	9.35621	10.1879	8.61233	5.2688	4.01498	3.43518	19.3	1	0	0	0	0	0	3.46393	3.46393	5.00956	3.19536	3.19536	1.64974	1.39339	9.74714
CK098_HUMAN	E9PRG8	C11orf98	Uncharacterized protein C11orf98	123	14,234	221500	233302	0.94941	0.859104	0	0	0	0	0	1.65026	1.65026	2.15885	1.06901	1.06901	0.560419	0.376103	4.34006	4.76462	6.31213	5.49209	10.0614	9.73192	9.88847	9.35621	10.1879	8.61233	5.2688	4.01498	3.43518	19.3	1	0	0	0	0	0	3.46393	3.46393	5.00956	3.19536	3.19536	1.64974	1.39339	9.74714
CK5P3_HUMAN	Q96JB5	CDK5RAP3 IC53 LZAP MSTP016 OK/SW-cl.114 PP1553	CDK5 regulatory subunit-associated protein 3 (CDK5 activator-binding protein C53) (LXXLL/leucine-zipper-containing ARF-binding protein) (Protein HSF-27)	506	56,921	231291	265654	0.870648	0.000485213	0.283095	0.18873	1.74322	3.13933	3.13933	1.58484	0	0	0	0.413922	1.9828	6.44078	9.54314	11.1888	9.80446	10.0854	9.80094	8.72546	6.75461	5.18814	4.55785	2.94849	1.7805	0.412656	0.293536	4.4, 13.3, 17	3	0.232859	0.155239	1.54004	3.11762	3.11762	1.73282	0	0	0	0.541764	2.10319	9.21601	15.158
CK5P3_HUMAN	Q96JB5	CDK5RAP3 IC53 LZAP MSTP016 OK/SW-cl.114 PP1553	CDK5 regulatory subunit-associated protein 3 (CDK5 activator-binding protein C53) (LXXLL/leucine-zipper-containing ARF-binding protein) (Protein HSF-27)	506	56,921	231291	265654	0.870648	0.000485213	0.283095	0.18873	1.74322	3.13933	3.13933	1.58484	0	0	0	0.413922	1.9828	6.44078	9.54314	11.1888	9.80446	10.0854	9.80094	8.72546	6.75461	5.18814	4.55785	2.94849	1.7805	0.412656	0.293536	4.4, 13.3, 17	3	0.232859	0.155239	1.54004	3.11762	3.11762	1.73282	0	0	0	0.541764	2.10319	9.21601	15.158
CLGN_HUMAN	O14967	CLGN	Calmegin	610	70,039	159037	235559	0.675146	0.000374036	0	0	0	0	2.5477	5.53629	8.60094	8.48634	6.91199	5.19959	4.49484	6.6235	8.60878	8.35981	7.55157	6.23297	5.86406	4.38271	3.59528	3.58059	2.32727	1.09577	0	0	0	7.6, 13.6, 18.7	3	0	0	0	0	0.743855	2.97704	5.92303	7.40081	7.00436	5.57008	4.57269	9.18849	13.3772
CLGN_HUMAN	O14967	CLGN	Calmegin	610	70,039	159037	235559	0.675146	0.000374036	0	0	0	0	2.5477	5.53629	8.60094	8.48634	6.91199	5.19959	4.49484	6.6235	8.60878	8.35981	7.55157	6.23297	5.86406	4.38271	3.59528	3.58059	2.32727	1.09577	0	0	0	7.6, 13.6, 18.7	3	0	0	0	0	0.743855	2.97704	5.92303	7.40081	7.00436	5.57008	4.57269	9.18849	13.3772
CLPT1_HUMAN	O96005	CLPTM1	Cleft lip and palate transmembrane protein 1	669	76,097	436725	458141	0.953255	0.498686	0	0	0	0	0	0	0	0	0.219599	2.47499	5.04693	9.24581	10.0323	8.58882	9.68119	10.2133	12.6539	10.1303	8.63206	6.48265	4.05645	1.98063	0.561082	0	0	12.3, 17	2	0	0	0	0	0	0	0	0	0.243943	2.83248	5.17387	11.6146	14.2646
CLPT1_HUMAN	O96005	CLPTM1	Cleft lip and palate transmembrane protein 1	669	76,097	436725	458141	0.953255	0.498686	0	0	0	0	0	0	0	0	0.219599	2.47499	5.04693	9.24581	10.0323	8.58882	9.68119	10.2133	12.6539	10.1303	8.63206	6.48265	4.05645	1.98063	0.561082	0	0	12.3, 17	2	0	0	0	0	0	0	0	0	0.243943	2.83248	5.17387	11.6146	14.2646
CMS1_HUMAN	Q9BQ75	CMSS1 C3orf26	Protein CMSS1 (Cms1 ribosomal small subunit homolog)	279	31,884	133681	78216.8	1.70911	0.206571	0	0	0	0.390515	0.390515	0.568778	1.04887	1.04887	0.870607	0	0	0	0	0	3.25594	8.15318	12.6993	12.0304	11.1289	10.8181	10.6139	8.91543	6.51309	5.99973	5.55384	17.1, 20.8	2	0	0	0	18.0579	18.0579	22.9507	7.91577	7.91577	3.02296	0	0	0	0
CMS1_HUMAN	Q9BQ75	CMSS1 C3orf26	Protein CMSS1 (Cms1 ribosomal small subunit homolog)	279	31,884	133681	78216.8	1.70911	0.206571	0	0	0	0.390515	0.390515	0.568778	1.04887	1.04887	0.870607	0	0	0	0	0	3.25594	8.15318	12.6993	12.0304	11.1289	10.8181	10.6139	8.91543	6.51309	5.99973	5.55384	17.1, 20.8	2	0	0	0	18.0579	18.0579	22.9507	7.91577	7.91577	3.02296	0	0	0	0
CO2A1_HUMAN	P02458	COL2A1	Collagen alpha-1(II) chain (Alpha-1 type II collagen) [Cleaved into: Collagen alpha-1(II) chain; Chondrocalcin]	1487	141,785	47373.2	114173	0.414926	0.256645	7.23339	4.82226	4.82226	0	0	0	0	0	0	0	0	2.19548	2.19548	2.19548	25.5119	25.5119	25.5119	0	0	0	0	0	0	0	0	16	1	15.0994	10.0662	10.0662	0	0	0	0	0	0	0	0	7.20169	7.20169
CO2A1_HUMAN	P02458	COL2A1	Collagen alpha-1(II) chain (Alpha-1 type II collagen) [Cleaved into: Collagen alpha-1(II) chain; Chondrocalcin]	1487	141,785	47373.2	114173	0.414926	0.256645	7.23339	4.82226	4.82226	0	0	0	0	0	0	0	0	2.19548	2.19548	2.19548	25.5119	25.5119	25.5119	0	0	0	0	0	0	0	0	16	1	15.0994	10.0662	10.0662	0	0	0	0	0	0	0	0	7.20169	7.20169
CO5A1_HUMAN	P20908	COL5A1	Collagen alpha-1(V) chain	1838	183,560	228562	299424	0.763341	0.00725316	0	0	0	0.703848	0.703848	1.99054	2.73831	7.27115	8.82588	9.50914	7.21525	5.66831	5.9749	5.77392	6.63949	6.31916	7.43682	6.94275	5.26217	2.62723	1.90505	2.30699	1.78631	1.46508	0.933853	9.3, 16.1	2	0	0	0	0.904492	0.904492	2.58654	4.21057	11.1406	13.5651	13.2918	8.03315	5.6289	6.60572
CO5A1_HUMAN	P20908	COL5A1	Collagen alpha-1(V) chain	1838	183,560	228562	299424	0.763341	0.00725316	0	0	0	0.703848	0.703848	1.99054	2.73831	7.27115	8.82588	9.50914	7.21525	5.66831	5.9749	5.77392	6.63949	6.31916	7.43682	6.94275	5.26217	2.62723	1.90505	2.30699	1.78631	1.46508	0.933853	9.3, 16.1	2	0	0	0	0.904492	0.904492	2.58654	4.21057	11.1406	13.5651	13.2918	8.03315	5.6289	6.60572
COX2_HUMAN	P00403	MT-CO2 COII COX2 COXII MTCO2	Cytochrome c oxidase subunit 2 (EC 7.1.1.9) (Cytochrome c oxidase polypeptide II)	227	25,565	139815	193150	0.723868	0.00466231	0.267851	0.178567	0	0	0	0	0	1.48761	2.87978	4.41835	5.82244	7.05076	8.21184	7.5983	7.36264	8.35772	9.70114	9.10939	7.37087	5.4817	4.59144	3.49522	2.41712	2.1949	2.00236	12.4, 17.5, 18.7	3	0.153788	0.102525	0	0	0	0	0	2.01373	4.03014	6.23289	7.50297	10.2489	13.3059
COX2_HUMAN	P00403	MT-CO2 COII COX2 COXII MTCO2	Cytochrome c oxidase subunit 2 (EC 7.1.1.9) (Cytochrome c oxidase polypeptide II)	227	25,565	139815	193150	0.723868	0.00466231	0.267851	0.178567	0	0	0	0	0	1.48761	2.87978	4.41835	5.82244	7.05076	8.21184	7.5983	7.36264	8.35772	9.70114	9.10939	7.37087	5.4817	4.59144	3.49522	2.41712	2.1949	2.00236	12.4, 17.5, 18.7	3	0.153788	0.102525	0	0	0	0	0	2.01373	4.03014	6.23289	7.50297	10.2489	13.3059
CP131_HUMAN	Q9UPN4	CEP131 AZI1 KIAA1118	Centrosomal protein of 131 kDa (5-azacytidine-induced protein 1) (Pre-acrosome localization protein 1)	1083	122,149	37485.9	11267	3.32704	0.0216979	7.7958	6.47046	4.04539	1.27325	0	0	0	0	0	0	0	0	0	0	0	3.72259	3.72259	3.72259	2.87503	10.6845	10.6845	10.6524	5.00564	13.4438	15.9013	21.1, 24.5	2	16.4114	15.3862	10.3101	4.44529	0	0	0	0	0	0	0	0	0
CP131_HUMAN	Q9UPN4	CEP131 AZI1 KIAA1118	Centrosomal protein of 131 kDa (5-azacytidine-induced protein 1) (Pre-acrosome localization protein 1)	1083	122,149	37485.9	11267	3.32704	0.0216979	7.7958	6.47046	4.04539	1.27325	0	0	0	0	0	0	0	0	0	0	0	3.72259	3.72259	3.72259	2.87503	10.6845	10.6845	10.6524	5.00564	13.4438	15.9013	21.1, 24.5	2	16.4114	15.3862	10.3101	4.44529	0	0	0	0	0	0	0	0	0
CPSF1_HUMAN	Q10570	CPSF1 CPSF160	Cleavage and polyadenylation specificity factor subunit 1 (Cleavage and polyadenylation specificity factor 160 kDa subunit) (CPSF 160 kDa subunit)	1443	160,884	441119	416553	1.05898	0.461438	0	0	0	0	0	0	0	0.354381	2.47647	5.41043	7.04977	6.21784	3.96061	2.40926	2.16686	2.76559	4.52944	4.91345	6.13961	5.77611	7.46015	8.95362	10.359	10.02	9.03738	11.2, 18, 23.7	3	0	0	0	0	0	0	0	1.16049	7.34301	16.963	20.2654	17.4978	9.65553
CPSF1_HUMAN	Q10570	CPSF1 CPSF160	Cleavage and polyadenylation specificity factor subunit 1 (Cleavage and polyadenylation specificity factor 160 kDa subunit) (CPSF 160 kDa subunit)	1443	160,884	441119	416553	1.05898	0.461438	0	0	0	0	0	0	0	0.354381	2.47647	5.41043	7.04977	6.21784	3.96061	2.40926	2.16686	2.76559	4.52944	4.91345	6.13961	5.77611	7.46015	8.95362	10.359	10.02	9.03738	11.2, 18, 23.7	3	0	0	0	0	0	0	0	1.16049	7.34301	16.963	20.2654	17.4978	9.65553
CR3L3_HUMAN	Q68CJ9	CREB3L3 CREBH HYST1481	Cyclic AMP-responsive element-binding protein 3-like protein 3 (cAMP-responsive element-binding protein 3-like protein 3) (Transcription factor CREB-H) [Cleaved into: Processed cyclic AMP-responsive element-binding protein 3-like protein 3]	461	49,077	46371.8	111808	0.414746	3.09089e-05	0	0	0	0	0	0	0	0	0	5.61798	11.4365	11.4365	5.81849	4.80916	4.80916	4.80916	6.94823	11.43	17.0877	10.1395	5.65772	0	0	0	0	11.8, 18.8	2	0	0	0	0	0	0	0	0	0	8.7269	15.2355	15.2355	6.50856
CR3L3_HUMAN	Q68CJ9	CREB3L3 CREBH HYST1481	Cyclic AMP-responsive element-binding protein 3-like protein 3 (cAMP-responsive element-binding protein 3-like protein 3) (Transcription factor CREB-H) [Cleaved into: Processed cyclic AMP-responsive element-binding protein 3-like protein 3]	461	49,077	46371.8	111808	0.414746	3.09089e-05	0	0	0	0	0	0	0	0	0	5.61798	11.4365	11.4365	5.81849	4.80916	4.80916	4.80916	6.94823	11.43	17.0877	10.1395	5.65772	0	0	0	0	11.8, 18.8	2	0	0	0	0	0	0	0	0	0	8.7269	15.2355	15.2355	6.50856
CRNL1_HUMAN	Q9BZJ0	CRNKL1 CRN CGI-201 MSTP021	Crooked neck-like protein 1 (Crooked neck homolog) (hCrn)	848	100,452	245351	52595.8	4.66483	2.07724e-08	0	0	0	4.16946	4.16946	4.16946	0	1.18921	3.6479	5.44511	6.74546	7.75866	8.58408	6.09451	5.72811	4.00915	4.66545	1.98356	2.50835	3.64738	5.73074	6.84171	5.87658	4.33792	2.69774	4.9, 12.8, 22.2	3	0	0	0	6.41993	6.41993	6.41993	0	1.48956	3.9173	5.85461	7.24852	10.7512	13.4177
CRNL1_HUMAN	Q9BZJ0	CRNKL1 CRN CGI-201 MSTP021	Crooked neck-like protein 1 (Crooked neck homolog) (hCrn)	848	100,452	245351	52595.8	4.66483	2.07724e-08	0	0	0	4.16946	4.16946	4.16946	0	1.18921	3.6479	5.44511	6.74546	7.75866	8.58408	6.09451	5.72811	4.00915	4.66545	1.98356	2.50835	3.64738	5.73074	6.84171	5.87658	4.33792	2.69774	4.9, 12.8, 22.2	3	0	0	0	6.41993	6.41993	6.41993	0	1.48956	3.9173	5.85461	7.24852	10.7512	13.4177
CWC15_HUMAN	Q9P013	CWC15 C11orf5 AD-002 HSPC148	Spliceosome-associated protein CWC15 homolog	229	26,624	171785	225676	0.761203	0.00618971	8.74065	9.25032	11.2098	13.8404	17.3125	14.5671	7.88378	1.21689	0.696081	0.967868	0.905768	0.917001	0.297974	0.207955	0.261024	0.950864	1.27079	1.33134	0.943285	1.0514	1.34178	1.39715	1.26932	1.08185	1.08704	4.3	1	6.72213	7.97438	9.2286	11.9082	14.0398	12.3882	7.1367	2.59066	2.71829	3.69457	2.98831	2.64187	0.880502
CWC15_HUMAN	Q9P013	CWC15 C11orf5 AD-002 HSPC148	Spliceosome-associated protein CWC15 homolog	229	26,624	171785	225676	0.761203	0.00618971	8.74065	9.25032	11.2098	13.8404	17.3125	14.5671	7.88378	1.21689	0.696081	0.967868	0.905768	0.917001	0.297974	0.207955	0.261024	0.950864	1.27079	1.33134	0.943285	1.0514	1.34178	1.39715	1.26932	1.08185	1.08704	4.3	1	6.72213	7.97438	9.2286	11.9082	14.0398	12.3882	7.1367	2.59066	2.71829	3.69457	2.98831	2.64187	0.880502
CX6B1_HUMAN	P14854	COX6B1 COX6B	Cytochrome c oxidase subunit 6B1 (Cytochrome c oxidase subunit VIb isoform 1) (COX VIb-1)	86	10,192	316138	247598	1.27682	0.00467769	12.4008	11.0868	8.6355	4.38642	2.57173	1.00488	1.55788	0.942612	1.38754	1.19733	1.27372	1.48714	3.03622	4.23119	6.08626	6.44523	7.62567	6.36598	5.76029	3.89305	3.18417	1.98745	1.29546	1.14374	1.01297	1, 17	2	11.4452	11.9509	10.7562	6.24067	2.68748	0.767575	1.48035	1.23856	1.87874	1.63237	1.59124	2.06977	5.3347
CX6B1_HUMAN	P14854	COX6B1 COX6B	Cytochrome c oxidase subunit 6B1 (Cytochrome c oxidase subunit VIb isoform 1) (COX VIb-1)	86	10,192	316138	247598	1.27682	0.00467769	12.4008	11.0868	8.6355	4.38642	2.57173	1.00488	1.55788	0.942612	1.38754	1.19733	1.27372	1.48714	3.03622	4.23119	6.08626	6.44523	7.62567	6.36598	5.76029	3.89305	3.18417	1.98745	1.29546	1.14374	1.01297	1, 17	2	11.4452	11.9509	10.7562	6.24067	2.68748	0.767575	1.48035	1.23856	1.87874	1.63237	1.59124	2.06977	5.3347
CY24A_HUMAN	P13498	CYBA	Cytochrome b-245 light chain (Cytochrome b(558) alpha chain) (Cytochrome b558 subunit alpha) (Neutrophil cytochrome b 22 kDa polypeptide) (Superoxide-generating NADPH oxidase light chain subunit) (p22 phagocyte B-cytochrome) (p22-phox) (p22phox)	195	21,013	159202	191709	0.830439	0.109332	0	0	0	0	0	0	0	0	4.60312	8.21866	11.9268	7.62748	7.10113	6.47513	9.52658	9.91183	11.3948	11.5762	8.10172	3.53664	0	0	0	0	0	10.9, 16.8	2	0	0	0	0	0	0	0	0	5.87013	9.84476	12.8921	7.55202	9.02339
[truncated: 7,269 more rows]
[truncated: 31 more columns]

## Sheet: MS_Analysis_Shifts_INT
List of proteins and shifts as detected in the R-DeeP analysis for the interphasic control gradient as compared to the RNase-treated gradient
7069 proteins detected in in total.
	Proteins presenting a significant shift
	Proteins without significant shift
Back to the content
Test Type:	two-sided t.test
Correction:	FDR
[truncated: 8,286 more rows]
[truncated: 32 more columns]

## Sheet: Mean_Protein_Amount_FC_FDR
Lists of proteins with protein amounts in mitosis and interphase, classified in different categories as indicated
[truncated: 6,073 more rows]

[truncated: 8 more sheets: GO_Common_Left_Shift, GO_Common_Left_High_Mitosis, GO_Mitotic_Only_Shifts, GO_Interphase_Only_Shifts, GO_Proteins_Opposite_Shift, GO_New_Left_Mitosis_vs_Unsync, GO_Unique_Left_Mitosis_vs_Unsyn, OOPS study RBPs (thy-noc UP)]
