# Supplementary material for: An atlas of RNA-dependent proteins in cell division reveals the riboregulation of mitotic protein-protein interactions
Source: Nat Commun. 2025 Mar 8;16:2325. doi: 10.1038/s41467-025-57671-3 (PMC11890761; doi:10.1038/s41467-025-57671-3)
Supplement: Supplementary file 5 — Supplementary Data 3 [file 41467_2025_57671_MOESM5_ESM.xlsx]

## Sheet: Content
Supplementary Data 3: Analysis of the AURKA interaction partners													Sairam
MS AURKA IP raw data	Raw data of the LC_MS/MS-based protein analysis
Analyzed data	List of detected proteins with fold-change enrichment and statistical tests
AURKA partners	List of AURKA interaction partners as defined by a log2(fold-change AURKA IP/IgG IP) >1 and adjusted p-value <0.05
AURKA partners RBP2GO	Classification of AURKA interaction partners into RNA-dependent proteins and RNA-unrelated proteins according to the RBP2GO dataset
AURKA RNase-sensitive partners	List of AURKA RNase-sensitive interaction partners as defined by a log2(fold-change AURKA IP/IgG IP) >1 and log2(fold-change AURKA IP/AURKA IP RNase treatment) >1 and both adjusted p-values <0.05
AURKA RNase-sensitive RBP2GO	Classification of AURKA RNase-sensitive interaction partners into RNA-dependent proteins and RNA-unrelated proteins according to the RBP2GO dataset
RDeeP_MIT_AURKA_Intersec	RNase-sensitive AURKA interactors with similar R-DeeP control fractions (co-sedimentation)

## Sheet: MS AURKA IP raw data
Mass spectrometry raw data (AURKA IP)
Table left side:	Description of the samples
Table right side:	results of the LC-MS/MS-based protein analysis
Sample_Number	Sample_Name	Antibody	RNase_Treatment	Replicate_Number				Protein IDs	Majority protein IDs	Protein names	Gene names	Fasta headers	Razor + unique peptides Sample01	Razor + unique peptides Sample02	Razor + unique peptides Sample03	Razor + unique peptides Sample04	Razor + unique peptides Sample05	Razor + unique peptides Sample06	Razor + unique peptides Sample07	Razor + unique peptides Sample08	Razor + unique peptides Sample09	Razor + unique peptides Sample10	iBAQ peptides	iBAQ Sample01	iBAQ Sample02	iBAQ Sample03	iBAQ Sample04	iBAQ Sample05	iBAQ Sample06	iBAQ Sample07	iBAQ Sample08	iBAQ Sample09	iBAQ Sample10	iBAQ Sample11	iBAQ Sample12
1	IP	IgG	no	1				A0A024QZ33;Q9H0G5;K7ERM9;K7EK40;K7EMD8	A0A024QZ33;Q9H0G5	Nuclear speckle splicing regulatory protein 1	CCDC55;NSRP1	tr|A0A024QZ33|A0A024QZ33_HUMAN Coiled-coil domain containing 55, isoform CRA_a OS=Homo sapiens OX=9606 GN=NSRP1 PE=1 SV=1;sp|Q9H0G5|NSRP1_HUMAN Nuclear speckle splicing regulatory protein 1 OS=Homo sapiens OX=9606 GN=NSRP1 PE=1 SV=1	0	0	1	1	0	0	5	0	0	0	20	0	0	71446	223230	0	0	1203000	0	0	0	434070	0
2	IP	IgG	yes	1				A0A2R8YD12;A0A024QZX5;A0A087X1N8;P35237;A0A2R8Y6A7	A0A2R8YD12;A0A024QZX5;A0A087X1N8;P35237;A0A2R8Y6A7	Serpin B6	SERPINB6	tr|A0A2R8YD12|A0A2R8YD12_HUMAN Serpin B6 OS=Homo sapiens OX=9606 GN=SERPINB6 PE=1 SV=1;tr|A0A024QZX5|A0A024QZX5_HUMAN Serpin B6 OS=Homo sapiens OX=9606 GN=SERPINB6 PE=1 SV=1;tr|A0A087X1N8|A0A087X1N8_HUMAN Serpin B6 OS=Homo sapiens OX=9606 GN=SERPINB6 PE=1	0	0	0	0	2	2	3	3	0	0	19	0	0	0	0	377600	491560	2244700	2506700	0	0	887370	2271200
3	IP	AURKA	no	1				A0A024R3M2;A0A2R8Y5X2;J3KNL5;A0A1B0GWG7;A0A1B0GUD6;Q3KR37;E9PRD6;A0A0J9YY71;A0A0J9YXF6;A0A0J9YXZ1;S4R3I2;M0R0J9	A0A024R3M2;A0A2R8Y5X2;J3KNL5;A0A1B0GWG7;A0A1B0GUD6;Q3KR37;E9PRD6	GRAM domain-containing protein 1B	hCG_39893;GRAMD1B	tr|A0A024R3M2|A0A024R3M2_HUMAN HCG39893, isoform CRA_a OS=Homo sapiens OX=9606 GN=GRAMD1B PE=1 SV=1;tr|A0A2R8Y5X2|A0A2R8Y5X2_HUMAN Protein Aster-B OS=Homo sapiens OX=9606 GN=GRAMD1B PE=1 SV=1;tr|J3KNL5|J3KNL5_HUMAN Protein Aster-B OS=Homo sapiens OX=9606 G	0	0	1	5	0	0	2	1	0	0	37	0	0	142850	415410	0	0	369840	71617	0	0	817110	558560
4	IP	AURKA	yes	1				Q00341;A0A024R4E5;H0Y394;H7C0A4;C9JIZ1;C9J5E5;C9JZI8;C9JK79;C9JES8;C9JHZ8;C9JHS7;C9JT62;C9J739;C9JHN6;C9JEJ8;C9JBS3;H7BZC3;H7C2D1;C9JQ82;C9JMQ6;C9JHS9	Q00341;A0A024R4E5;H0Y394;H7C0A4	Vigilin	HDLBP	sp|Q00341|VIGLN_HUMAN Vigilin OS=Homo sapiens OX=9606 GN=HDLBP PE=1 SV=2;tr|A0A024R4E5|A0A024R4E5_HUMAN High density lipoprotein binding protein (Vigilin), isoform CRA_a OS=Homo sapiens OX=9606 GN=HDLBP PE=1 SV=1;tr|H0Y394|H0Y394_HUMAN Vigilin (Fragment) O	1	1	2	2	2	3	8	6	2	1	66	88963	64644	492880	72689	177460	191670	1967600	2020900	285350	0	147160	300560
5	IP	IgG	no	2				A0A024R571;Q9H4M9;C9JC03;C9J2Z4;Q9NZN3;C9JDQ8	A0A024R571;Q9H4M9;C9JC03;C9J2Z4;Q9NZN3	EH domain-containing protein 1;EH domain-containing protein 3	EHD1;EHD3	tr|A0A024R571|A0A024R571_HUMAN EH domain-containing protein 1 OS=Homo sapiens OX=9606 GN=EHD1 PE=1 SV=1;sp|Q9H4M9|EHD1_HUMAN EH domain-containing protein 1 OS=Homo sapiens OX=9606 GN=EHD1 PE=1 SV=2;tr|C9JC03|C9JC03_HUMAN EH domain-containing protein 1 (Fra	0	0	0	0	0	0	3	0	0	0	29	0	0	0	0	0	0	1436700	0	0	0	0	0
6	IP	IgG	yes	2				A0A024R7W5;A0A087X0Q1;A0A087WY31;Q9BYJ9;Q7Z739	A0A024R7W5;A0A087X0Q1;A0A087WY31;Q9BYJ9;Q7Z739	YTH domain-containing family protein 1;YTH domain-containing family protein 3	YTHDF3;YTHDF1	tr|A0A024R7W5|A0A024R7W5_HUMAN YTH domain family, member 3, isoform CRA_a OS=Homo sapiens OX=9606 GN=YTHDF3 PE=1 SV=1;tr|A0A087X0Q1|A0A087X0Q1_HUMAN YTH domain-containing family protein 3 OS=Homo sapiens OX=9606 GN=YTHDF3 PE=1 SV=1;tr|A0A087WY31|A0A087WY31	0	0	1	2	0	0	1	2	0	0	18	0	0	0	236320	0	0	71877	813860	0	0	83014	720790
7	IP	AURKA	no	2				A0A024RA52;P25787;C9JCK5;H7C402;H3BT36	A0A024RA52;P25787;C9JCK5	Proteasome subunit alpha type;Proteasome subunit alpha type-2	PSMA2	tr|A0A024RA52|A0A024RA52_HUMAN Proteasome subunit alpha type OS=Homo sapiens OX=9606 GN=PSMA2 PE=1 SV=1;sp|P25787|PSA2_HUMAN Proteasome subunit alpha type-2 OS=Homo sapiens OX=9606 GN=PSMA2 PE=1 SV=2;tr|C9JCK5|C9JCK5_HUMAN Proteasome endopeptidase complex	0	0	0	0	0	0	0	2	1	1	13	0	0	0	0	0	0	0	649490	749070	697710	0	2620900
8	IP	AURKA	yes	2				A0A024RAC6;Q14241	A0A024RAC6;Q14241	Transcription elongation factor B polypeptide 3	TCEB3	tr|A0A024RAC6|A0A024RAC6_HUMAN Elongin-A OS=Homo sapiens OX=9606 GN=ELOA PE=1 SV=1;sp|Q14241|ELOA1_HUMAN Elongin-A OS=Homo sapiens OX=9606 GN=ELOA PE=1 SV=2	0	0	0	1	0	0	5	2	0	0	37	0	0	0	68507	0	0	1803800	718360	0	0	381790	193440
9	IP	IgG	no	3				A0A024RCL3;Q96QC4;A0A0G2JK11;A0A1W2PRA6;A0A1W2PPN1;Q29983;A0A0G2JJ55;A0A140T986;A0A140T8Z6;A0A140T9M1;A0A140T9Z8;H0Y615;A0A140T9T9;A0A140T9P3;A0A140T9I5;A0A140T9B8	A0A024RCL3;Q96QC4;A0A0G2JK11;A0A1W2PRA6;A0A1W2PPN1;Q29983	MHC class I polypeptide-related sequence A	MICA	tr|A0A024RCL3|A0A024RCL3_HUMAN MHC class I polypeptide-related sequence A OS=Homo sapiens OX=9606 GN=MICA PE=1 SV=1;tr|Q96QC4|Q96QC4_HUMAN MHC class I chain-related protein A OS=Homo sapiens OX=9606 GN=MICA PE=1 SV=1;tr|A0A0G2JK11|A0A0G2JK11_HUMAN MHC clas	3	4	6	3	5	4	5	6	7	7	12	7808600	2544400	27444000	841740	3288000	2828200	6182500	8719400	20201000	15108000	10975000	45465000
10	IP	IgG	yes	3				P46379;A0A0G2JK23;A0A024RCR6;A0A0G2JL47;A0A0G2JJM1;X6REW1;F6S6P2;F6UR09;F6U341;F6TC96;F6VEM6;F6WML8;A0A1B0GX79;A0A0G2JJR8;F6XTU0;F6U1F2;F6X9W3	P46379;A0A0G2JK23;A0A024RCR6;A0A0G2JL47;A0A0G2JJM1;X6REW1;F6S6P2;F6UR09;F6U341;F6TC96;F6VEM6;F6WML8;A0A1B0GX79;A0A0G2JJR8;F6XTU0;F6U1F2;F6X9W3	Large proline-rich protein BAG6	BAG6;BAT3	sp|P46379|BAG6_HUMAN Large proline-rich protein BAG6 OS=Homo sapiens OX=9606 GN=BAG6 PE=1 SV=2;tr|A0A0G2JK23|A0A0G2JK23_HUMAN Large proline-rich protein BAG6 OS=Homo sapiens OX=9606 GN=BAG6 PE=1 SV=1;tr|A0A024RCR6|A0A024RCR6_HUMAN BAG6 OS=Homo sapiens OX=9	0	0	0	0	0	0	1	1	0	0	33	0	0	0	0	0	0	478620	361450	0	0	194180	0
11	IP	AURKA	no	3				M0R3B2;A0A075B6F9;Q9Y314;A0A075B797	M0R3B2;A0A075B6F9;Q9Y314;A0A075B797	Nitric oxide synthase-interacting protein	NOSIP	tr|M0R3B2|M0R3B2_HUMAN Nitric oxide synthase-interacting protein (Fragment) OS=Homo sapiens OX=9606 GN=NOSIP PE=1 SV=8;tr|A0A075B6F9|A0A075B6F9_HUMAN Nitric oxide synthase-interacting protein OS=Homo sapiens OX=9606 GN=NOSIP PE=1 SV=1;sp|Q9Y314|NOSIP_HUMAN	0	0	0	0	0	0	2	0	0	0	13	0	0	0	0	0	0	1493700	0	0	0	0	0
12	IP	AURKA	yes	3				A0A087WV90;A0A5H1ZRP8;A0A087WTU7;A0A075B6G3;P11532;A0A5H1ZRP7;A0A5H1ZRR9;A0A5H1ZRQ1;A0A5H1ZRP9;A0A5H1ZRQ8;H0Y304;H0Y3E8	A0A087WV90;A0A5H1ZRP8;A0A087WTU7;A0A075B6G3;P11532;A0A5H1ZRP7;A0A5H1ZRR9;A0A5H1ZRQ1;A0A5H1ZRP9;A0A5H1ZRQ8;H0Y304;H0Y3E8	Dystrophin	DMD	tr|A0A087WV90|A0A087WV90_HUMAN Dystrophin OS=Homo sapiens OX=9606 GN=DMD PE=1 SV=1;tr|A0A5H1ZRP8|A0A5H1ZRP8_HUMAN Dystrophin OS=Homo sapiens OX=9606 GN=DMD PE=1 SV=1;tr|A0A087WTU7|A0A087WTU7_HUMAN Dystrophin OS=Homo sapiens OX=9606 GN=DMD PE=1 SV=1;tr|A0A0	1	0	2	1	0	1	4	3	0	0	199	11101	0	126810	9892	0	9098.8	245470	68508	0	0	37534	128100
								A0A075B6P0;Q330K2	A0A075B6P0;Q330K2	NADH dehydrogenase (ubiquinone) complex I, assembly factor 6	NDUFAF6	tr|A0A075B6P0|A0A075B6P0_HUMAN NADH dehydrogenase (ubiquinone) complex I, assembly factor 6 OS=Homo sapiens OX=9606 GN=NDUFAF6 PE=1 SV=1;sp|Q330K2|NDUF6_HUMAN NADH dehydrogenase (ubiquinone) complex I, assembly factor 6 OS=Homo sapiens OX=9606 GN=NDUFAF6 P	0	0	0	0	0	0	0	0	0	0	10	0	0	0	0	0	0	0	0	0	0	0	0
								A0A0C4DH67;A0A0C4DH69;A0A075B6S5	A0A0C4DH67;A0A0C4DH69;A0A075B6S5		IGKV1-8;IGKV1-9;IGKV1-27	sp|A0A0C4DH67|KV108_HUMAN Immunoglobulin kappa variable 1-8 OS=Homo sapiens OX=9606 GN=IGKV1-8 PE=3 SV=1;sp|A0A0C4DH69|KV109_HUMAN Immunoglobulin kappa variable 1-9 OS=Homo sapiens OX=9606 GN=IGKV1-9 PE=3 SV=1;sp|A0A075B6S5|KV127_HUMAN Immunoglobulin kappa	1	1	0	0	1	1	0	0	1	1	4	56155000	23032000	0	0	11642000	18052000	0	0	26869000	43272000	0	0
								A0A075B785;A0A2R8Y566;Q9P260	A0A075B785;A0A2R8Y566;Q9P260	LisH domain and HEAT repeat-containing protein KIAA1468	KIAA1468	tr|A0A075B785|A0A075B785_HUMAN RAB11-binding protein RELCH OS=Homo sapiens OX=9606 GN=RELCH PE=1 SV=7;tr|A0A2R8Y566|A0A2R8Y566_HUMAN RAB11-binding protein RELCH OS=Homo sapiens OX=9606 GN=RELCH PE=1 SV=1;sp|Q9P260|RELCH_HUMAN RAB11-binding protein RELCH OS	1	0	0	0	0	0	0	1	1	0	47	19939	0	0	0	0	0	0	48460	17453	0	0	0
								A0A075B7B1;C9JIE4;H0YL34	A0A075B7B1;C9JIE4;H0YL34		SYNM	tr|A0A075B7B1|A0A075B7B1_HUMAN Desmuslin, isoform CRA_a OS=Homo sapiens OX=9606 GN=SYNM PE=1 SV=1;tr|C9JIE4|C9JIE4_HUMAN Synemin OS=Homo sapiens OX=9606 GN=SYNM PE=1 SV=2;tr|H0YL34|H0YL34_HUMAN Synemin OS=Homo sapiens OX=9606 GN=SYNM PE=1 SV=1	0	0	1	0	0	0	0	1	0	0	69	0	0	67624	0	0	0	0	43033	0	0	0	0
								A0A087WSW7;F6XU50;A0A0B4J1V9;Q9NRZ9;Q9NW36	A0A087WSW7;F6XU50;A0A0B4J1V9;Q9NRZ9	Lymphoid-specific helicase	HELLS	tr|A0A087WSW7|A0A087WSW7_HUMAN Helicase, lymphoid-specific, isoform CRA_d OS=Homo sapiens OX=9606 GN=HELLS PE=1 SV=1;tr|F6XU50|F6XU50_HUMAN Helicase, lymphoid-specific, isoform CRA_l OS=Homo sapiens OX=9606 GN=HELLS PE=1 SV=1;tr|A0A0B4J1V9|A0A0B4J1V9_HUMAN	0	0	0	0	0	0	0	0	0	0	36	0	0	0	0	0	0	0	0	0	0	0	0
								Q16881;F8W809;A0A087WSY9;A0A182DWI3;A0A087WSW9;E9PIR7;E2QRB9;E9PKD3;E9PKI4;A0A0B4J225;E9PIZ5;E9PLT3;E9PQI3;A0A182DWF2;D3YTF8;A0A182DWF3;E7EWK1;A0A096LPD9;Q9NNW7;A0A096LPK7	Q16881;F8W809;A0A087WSY9;A0A182DWI3;A0A087WSW9;E9PIR7;E2QRB9;E9PKD3	Thioredoxin reductase 1, cytoplasmic	TXNRD1	sp|Q16881|TRXR1_HUMAN Thioredoxin reductase 1, cytoplasmic OS=Homo sapiens OX=9606 GN=TXNRD1 PE=1 SV=3;tr|F8W809|F8W809_HUMAN Thioredoxin reductase 1, cytoplasmic OS=Homo sapiens OX=9606 GN=TXNRD1 PE=1 SV=1;tr|A0A087WSY9|A0A087WSY9_HUMAN Thioredoxin reduct	0	0	1	0	0	0	1	1	1	2	32	0	0	0	0	0	0	198150	368810	191780	222640	417230	2740600
								A0A087WT20;Q9NV06;B3KME9;E5RHM4;A0A087X1F8	A0A087WT20;Q9NV06;B3KME9;E5RHM4	DDB1- and CUL4-associated factor 13	DCAF13	tr|A0A087WT20|A0A087WT20_HUMAN DDB1- and CUL4-associated factor 13 OS=Homo sapiens OX=9606 GN=DCAF13 PE=1 SV=1;sp|Q9NV06|DCA13_HUMAN DDB1- and CUL4-associated factor 13 OS=Homo sapiens OX=9606 GN=DCAF13 PE=1 SV=2;tr|B3KME9|B3KME9_HUMAN DDB1- and CUL4-assoc	3	2	9	10	4	3	6	3	2	0	36	321400	179340	7644000	4092000	455850	191370	1608200	515810	71196	0	3830400	4371200
								A0A087WT34;A0A087X1H1;A0A0A0MTS6;K7EIE8;O95983	A0A087WT34;A0A087X1H1;A0A0A0MTS6;K7EIE8;O95983	Methyl-CpG-binding domain protein 3	MBD3	tr|A0A087WT34|A0A087WT34_HUMAN Methyl-CpG-binding domain protein 3 (Fragment) OS=Homo sapiens OX=9606 GN=MBD3 PE=1 SV=1;tr|A0A087X1H1|A0A087X1H1_HUMAN Methyl-CpG-binding domain protein 3 (Fragment) OS=Homo sapiens OX=9606 GN=MBD3 PE=1 SV=1;tr|A0A0A0MTS6|A0	0	0	1	0	0	0	2	1	0	0	7	0	0	2296000	0	0	0	1598900	1670900	0	0	202340	1524900
								I3L159;I3L1F5;A0A087WT44;P30519;I3L276;I3L4P8;A0A1B0GXH0;I3L463	I3L159;I3L1F5;A0A087WT44;P30519	Heme oxygenase 2	HMOX2	tr|I3L159|I3L159_HUMAN Heme oxygenase 2 (Fragment) OS=Homo sapiens OX=9606 GN=HMOX2 PE=1 SV=1;tr|I3L1F5|I3L1F5_HUMAN Heme oxygenase 2 (Fragment) OS=Homo sapiens OX=9606 GN=HMOX2 PE=1 SV=1;tr|A0A087WT44|A0A087WT44_HUMAN Heme oxygenase 2 OS=Homo sapiens OX=9	0	0	0	0	0	0	1	1	0	0	12	0	0	0	0	0	0	899390	1101600	0	0	0	686060
								A0A087X0U3;A0A087WT87;P43003	A0A087X0U3;A0A087WT87;P43003	Amino acid transporter;Excitatory amino acid transporter 1	SLC1A3	tr|A0A087X0U3|A0A087X0U3_HUMAN Amino acid transporter OS=Homo sapiens OX=9606 GN=SLC1A3 PE=1 SV=1;tr|A0A087WT87|A0A087WT87_HUMAN Amino acid transporter OS=Homo sapiens OX=9606 GN=SLC1A3 PE=1 SV=1;sp|P43003|EAA1_HUMAN Excitatory amino acid transporter 1 OS=	1	1	1	1	2	2	2	2	1	1	12	0	93712	3317700	214090	511630	633990	4887400	4165000	720080	611980	3045200	5996500
								A0A087WTA5;E7ERK9;Q9UI10;H7C2L8;A0A087WW69	A0A087WTA5;E7ERK9;Q9UI10;H7C2L8;A0A087WW69	Translation initiation factor eIF-2B subunit delta	EIF2B4	tr|A0A087WTA5|A0A087WTA5_HUMAN Translation initiation factor eIF-2B subunit delta OS=Homo sapiens OX=9606 GN=EIF2B4 PE=1 SV=1;tr|E7ERK9|E7ERK9_HUMAN Translation initiation factor eIF-2B subunit delta OS=Homo sapiens OX=9606 GN=EIF2B4 PE=1 SV=1;sp|Q9UI10|EI	0	0	0	0	0	0	2	0	0	0	25	0	0	0	0	0	0	383340	0	0	0	46363	155200
								A0A087WTV6;J3KR12;Q96C36	A0A087WTV6;J3KR12;Q96C36	Pyrroline-5-carboxylate reductase 2	PYCR2	tr|A0A087WTV6|A0A087WTV6_HUMAN Pyrroline-5-carboxylate reductase 2 OS=Homo sapiens OX=9606 GN=PYCR2 PE=1 SV=1;tr|J3KR12|J3KR12_HUMAN Uncharacterized protein OS=Homo sapiens OX=9606 PE=4 SV=1;sp|Q96C36|P5CR2_HUMAN Pyrroline-5-carboxylate reductase 2 OS=Homo	1	0	1	0	0	0	1	1	1	0	16	91004	0	333110	0	0	0	122550	254060	62041	0	187880	439830
								A0A087WVR3;A0A087WTW0;Q96T88;A0A087WWG9	A0A087WVR3;A0A087WTW0;Q96T88;A0A087WWG9	E3 ubiquitin-protein ligase UHRF1	UHRF1	tr|A0A087WVR3|A0A087WVR3_HUMAN E3 ubiquitin-protein ligase UHRF1 OS=Homo sapiens OX=9606 GN=UHRF1 PE=1 SV=1;tr|A0A087WTW0|A0A087WTW0_HUMAN E3 ubiquitin-protein ligase UHRF1 OS=Homo sapiens OX=9606 GN=UHRF1 PE=1 SV=1;sp|Q96T88|UHRF1_HUMAN E3 ubiquitin-prote	0	0	14	17	0	0	17	11	0	0	41	0	0	11439000	5574800	0	0	7982700	4080800	0	0	3156700	3531300
								A0A087WTY9;Q9Y605	A0A087WTY9;Q9Y605	MORF4 family-associated protein 1	MRFAP1	tr|A0A087WTY9|A0A087WTY9_HUMAN MORF4 family-associated protein 1 OS=Homo sapiens OX=9606 GN=MRFAP1 PE=1 SV=1;sp|Q9Y605|MOFA1_HUMAN MORF4 family-associated protein 1 OS=Homo sapiens OX=9606 GN=MRFAP1 PE=1 SV=1	0	0	0	0	0	0	1	0	0	0	3	0	0	0	0	0	0	2698100	0	0	0	0	0
								A0A087WU03	A0A087WU03		HNRNPDL	tr|A0A087WU03|A0A087WU03_HUMAN Heterogeneous nuclear ribonucleoprotein D-like OS=Homo sapiens OX=9606 GN=HNRNPDL PE=1 SV=1	0	0	0	0	0	0	0	0	0	0	4	0	0	0	0	0	0	0	0	0	0	0	0
								A0A087WU53;Q9H0U3	A0A087WU53;Q9H0U3	Magnesium transporter protein 1	MAGT1	tr|A0A087WU53|A0A087WU53_HUMAN Magnesium transporter protein 1 OS=Homo sapiens OX=9606 GN=MAGT1 PE=1 SV=1;sp|Q9H0U3|MAGT1_HUMAN Magnesium transporter protein 1 OS=Homo sapiens OX=9606 GN=MAGT1 PE=1 SV=1	1	1	0	3	1	2	2	1	2	2	17	335050	91858	0	750530	104490	199140	897000	787130	307910	435690	1169900	2744500
								A0A087WU64;A6NMQ1;P09884	A0A087WU64;A6NMQ1;P09884	DNA polymerase;DNA polymerase alpha catalytic subunit	POLA1	tr|A0A087WU64|A0A087WU64_HUMAN DNA polymerase OS=Homo sapiens OX=9606 GN=POLA1 PE=1 SV=1;tr|A6NMQ1|A6NMQ1_HUMAN DNA polymerase OS=Homo sapiens OX=9606 GN=POLA1 PE=1 SV=1;sp|P09884|DPOLA_HUMAN DNA polymerase alpha catalytic subunit OS=Homo sapiens OX=9606 G	0	0	0	0	0	0	2	1	0	0	72	0	0	0	0	0	0	96546	0	0	0	0	0
								A0A087WU65;A0A2R8YE10;Q9NRW7	A0A087WU65;A0A2R8YE10;Q9NRW7	Vacuolar protein sorting-associated protein 45	VPS45	tr|A0A087WU65|A0A087WU65_HUMAN Vacuolar protein sorting-associated protein 45 OS=Homo sapiens OX=9606 GN=VPS45 PE=1 SV=1;tr|A0A2R8YE10|A0A2R8YE10_HUMAN Vacuolar protein sorting-associated protein 45 OS=Homo sapiens OX=9606 GN=VPS45 PE=1 SV=1;sp|Q9NRW7|VPS4	0	0	0	0	0	0	1	1	0	0	27	0	0	0	0	0	0	220850	243070	0	0	101170	0
								A0A087WU80;P21580;A0A087WXL5;A0A087X1N1;D3TTY5;A0A087WVN3	A0A087WU80;P21580;A0A087WXL5;A0A087X1N1;D3TTY5	Tumor necrosis factor alpha-induced protein 3;A20p50;A20p37	TNFAIP3	tr|A0A087WU80|A0A087WU80_HUMAN Tumor necrosis factor alpha-induced protein 3 OS=Homo sapiens OX=9606 GN=TNFAIP3 PE=1 SV=1;sp|P21580|TNAP3_HUMAN Tumor necrosis factor alpha-induced protein 3 OS=Homo sapiens OX=9606 GN=TNFAIP3 PE=1 SV=1;tr|A0A087WXL5|A0A087W	0	0	0	2	0	0	1	0	0	0	43	0	0	0	78504	0	0	188830	0	0	0	82199	0
								A0A087WUD3;Q9NRP0	A0A087WUD3;Q9NRP0	Oligosaccharyltransferase complex subunit OSTC	OSTC	tr|A0A087WUD3|A0A087WUD3_HUMAN Oligosaccharyltransferase complex subunit OS=Homo sapiens OX=9606 GN=OSTC PE=1 SV=1;sp|Q9NRP0|OSTC_HUMAN Oligosaccharyltransferase complex subunit OSTC OS=Homo sapiens OX=9606 GN=OSTC PE=1 SV=1	0	0	1	1	1	1	1	1	1	1	2	0	0	0	957700	1800500	2121600	4773600	4811000	4100600	4071800	4085600	10211000
								Q92797;A0A087WUE9;M0R3C7	Q92797;A0A087WUE9	Symplekin	SYMPK	sp|Q92797|SYMPK_HUMAN Symplekin OS=Homo sapiens OX=9606 GN=SYMPK PE=1 SV=2;tr|A0A087WUE9|A0A087WUE9_HUMAN Symplekin OS=Homo sapiens OX=9606 GN=SYMPK PE=1 SV=1	0	0	1	0	1	0	2	0	1	0	69	0	0	523950	0	4209.2	0	397720	0	15657	0	334910	0
								A0A087WUK2;O14979	A0A087WUK2;O14979	Heterogeneous nuclear ribonucleoprotein D-like	HNRNPDL	tr|A0A087WUK2|A0A087WUK2_HUMAN Heterogeneous nuclear ribonucleoprotein D-like OS=Homo sapiens OX=9606 GN=HNRNPDL PE=1 SV=1;sp|O14979|HNRDL_HUMAN Heterogeneous nuclear ribonucleoprotein D-like OS=Homo sapiens OX=9606 GN=HNRNPDL PE=1 SV=3	2	1	4	1	3	1	4	2	2	1	21	2723900	365120	15121000	564020	2292500	364480	4665900	1838100	841680	0	8623800	5384500
								A0A087WUL2;P49720;A0A087WXQ8;A0A087WY10	A0A087WUL2;P49720;A0A087WXQ8;A0A087WY10	Proteasome subunit beta type-3	PSMB3	tr|A0A087WUL2|A0A087WUL2_HUMAN Proteasome subunit beta type-3 (Fragment) OS=Homo sapiens OX=9606 GN=PSMB3 PE=1 SV=1;sp|P49720|PSB3_HUMAN Proteasome subunit beta type-3 OS=Homo sapiens OX=9606 GN=PSMB3 PE=1 SV=2;tr|A0A087WXQ8|A0A087WXQ8_HUMAN Proteasome sub	0	0	1	0	0	0	1	1	0	1	9	0	0	1691400	0	0	0	475420	1019500	0	0	829950	2402400
								A0A087WXK2;A0A087WUL4;A0A087WX23;Q86TG7;A0A087WZG9;B4DSP0	A0A087WXK2;A0A087WUL4;A0A087WX23;Q86TG7;A0A087WZG9;B4DSP0	Retrotransposon-derived protein PEG10	PEG10	tr|A0A087WXK2|A0A087WXK2_HUMAN Retrotransposon-derived protein PEG10 OS=Homo sapiens OX=9606 GN=PEG10 PE=1 SV=1;tr|A0A087WUL4|A0A087WUL4_HUMAN Retrotransposon-derived protein PEG10 OS=Homo sapiens OX=9606 GN=PEG10 PE=1 SV=1;tr|A0A087WX23|A0A087WX23_HUMAN R	1	0	1	1	0	0	3	0	0	0	27	520050	0	690470	51831	0	0	1045600	0	0	0	2082100	0
								A0A087WUL9;Q9UNM6;E9PL38;J3KNQ3;H0YD73;E9PPD2;E9PQG3	A0A087WUL9;Q9UNM6;E9PL38;J3KNQ3	26S proteasome non-ATPase regulatory subunit 13	PSMD13	tr|A0A087WUL9|A0A087WUL9_HUMAN 26S proteasome non-ATPase regulatory subunit 13 OS=Homo sapiens OX=9606 GN=PSMD13 PE=1 SV=1;sp|Q9UNM6|PSD13_HUMAN 26S proteasome non-ATPase regulatory subunit 13 OS=Homo sapiens OX=9606 GN=PSMD13 PE=1 SV=2;tr|E9PL38|E9PL38_HU	0	0	0	0	0	0	5	2	1	0	26	0	0	0	0	0	0	1400100	1290000	56399	0	0	899920
								H0YJW7;A0A087WUN7;H0YJ40;G3V4X6;G3V2S9;Q9GZT3	H0YJW7;A0A087WUN7;H0YJ40;G3V4X6;G3V2S9;Q9GZT3	SRA stem-loop-interacting RNA-binding protein, mitochondrial	SLIRP	tr|H0YJW7|H0YJW7_HUMAN SRA stem-loop-interacting RNA-binding protein, mitochondrial (Fragment) OS=Homo sapiens OX=9606 GN=SLIRP PE=1 SV=1;tr|A0A087WUN7|A0A087WUN7_HUMAN SRA stem-loop-interacting RNA-binding protein, mitochondrial OS=Homo sapiens OX=9606 GN	0	0	0	0	0	0	0	0	0	0	6	0	0	0	0	0	0	0	0	0	0	3044800	0
								A0A087WUT6;O60841	A0A087WUT6;O60841	Eukaryotic translation initiation factor 5B	EIF5B	tr|A0A087WUT6|A0A087WUT6_HUMAN Eukaryotic translation initiation factor 5B OS=Homo sapiens OX=9606 GN=EIF5B PE=1 SV=1;sp|O60841|IF2P_HUMAN Eukaryotic translation initiation factor 5B OS=Homo sapiens OX=9606 GN=EIF5B PE=1 SV=4	2	2	14	15	4	2	58	51	4	2	52	849570	390830	11583000	1256600	597170	277990	107410000	83252000	954590	430030	5705200	13432000
								A0A087WUX8;A0A087WYF7;Q6UXV4	A0A087WUX8;A0A087WYF7;Q6UXV4	MICOS complex subunit MIC27	APOOL	tr|A0A087WUX8|A0A087WUX8_HUMAN MICOS complex subunit OS=Homo sapiens OX=9606 GN=APOOL PE=1 SV=1;tr|A0A087WYF7|A0A087WYF7_HUMAN MICOS complex subunit OS=Homo sapiens OX=9606 GN=APOOL PE=1 SV=1;sp|Q6UXV4|MIC27_HUMAN MICOS complex subunit MIC27 OS=Homo sapien	0	0	2	0	0	0	0	1	0	0	16	0	0	842500	0	0	0	0	111140	0	0	0	131860
								A0A087WVD9;Q96NT3	A0A087WVD9;Q96NT3	Protein GUCD1	GUCD1	tr|A0A087WVD9|A0A087WVD9_HUMAN Protein GUCD1 OS=Homo sapiens OX=9606 GN=GUCD1 PE=1 SV=1;sp|Q96NT3|GUCD1_HUMAN Protein GUCD1 OS=Homo sapiens OX=9606 GN=GUCD1 PE=1 SV=2	1	1	0	0	0	0	0	0	1	1	12	1080000	135170	0	0	0	0	0	0	1138200	1438000	0	0
								A0A087X061;A0A087WZZ6;Q7Z536;A0A087WVJ0;A0A0A0MSH4;A0A0C4DGW3;A0A087X2A4;A0A087WWM1;P15941;B1AVQ7;A0A0A0MRB3	A0A087X061;A0A087WZZ6;Q7Z536;A0A087WVJ0;A0A0A0MSH4;A0A0C4DGW3;A0A087X2A4;A0A087WWM1;P15941;B1AVQ7;A0A0A0MRB3	Mucin-1;Mucin-1 subunit alpha;Mucin-1 subunit beta	MUC1	tr|A0A087X061|A0A087X061_HUMAN Mucin-1 OS=Homo sapiens OX=9606 GN=MUC1 PE=1 SV=1;tr|A0A087WZZ6|A0A087WZZ6_HUMAN Mucin-1 OS=Homo sapiens OX=9606 GN=MUC1 PE=1 SV=1;tr|Q7Z536|Q7Z536_HUMAN Mucin short variant SV10 OS=Homo sapiens OX=9606 GN=MUC1 PE=1 SV=1;tr|A	2	2	2	0	2	1	1	1	2	2	5	3033200	1132600	5946600	0	1031000	128040	2401700	2185400	4897000	6040700	2896700	10577000
								A0A087WVM4;B7ZM99;Q6UB35;Q4VXM1;Q4VXM0;Q5JYA8;Q5JYA3;H0Y327	A0A087WVM4;B7ZM99;Q6UB35	Monofunctional C1-tetrahydrofolate synthase, mitochondrial	MTHFD1L	tr|A0A087WVM4|A0A087WVM4_HUMAN Monofunctional C1-tetrahydrofolate synthase, mitochondrial OS=Homo sapiens OX=9606 GN=MTHFD1L PE=1 SV=1;tr|B7ZM99|B7ZM99_HUMAN MTHFD1L protein OS=Homo sapiens OX=9606 GN=MTHFD1L PE=1 SV=1;sp|Q6UB35|C1TM_HUMAN Monofunctional C	0	1	0	0	2	2	1	1	0	0	46	0	0	0	0	48125	47651	149590	171670	0	0	0	0
								A0A087WVP1;Q14517	A0A087WVP1;Q14517	Protocadherin Fat 1;Protocadherin Fat 1, nuclear form	FAT1	tr|A0A087WVP1|A0A087WVP1_HUMAN Protocadherin Fat 1 OS=Homo sapiens OX=9606 GN=FAT1 PE=1 SV=1;sp|Q14517|FAT1_HUMAN Protocadherin Fat 1 OS=Homo sapiens OX=9606 GN=FAT1 PE=1 SV=2	0	0	0	0	0	0	2	0	0	0	192	0	0	0	0	0	0	1675000	0	0	0	0	0
								A0A087WVQ6;Q00610;J3KS13;K7EJJ5;J3KSQ2;J3QL20;J3KRF5;F5H5N6	A0A087WVQ6;Q00610	Clathrin heavy chain;Clathrin heavy chain 1	CLTC	tr|A0A087WVQ6|A0A087WVQ6_HUMAN Clathrin heavy chain OS=Homo sapiens OX=9606 GN=CLTC PE=1 SV=1;sp|Q00610|CLH1_HUMAN Clathrin heavy chain 1 OS=Homo sapiens OX=9606 GN=CLTC PE=1 SV=5	74	58	81	67	59	65	80	80	81	84	90	80813000	23740000	154670000	25226000	19475000	19568000	77862000	71439000	139220000	137190000	248500000	367730000
								A0A087WVZ9;A0A0A0MQR7;P19388;A0A087WVN5;A0A087WWX0	A0A087WVZ9;A0A0A0MQR7;P19388;A0A087WVN5;A0A087WWX0	DNA-directed RNA polymerases I, II, and III subunit RPABC1	POLR2E	tr|A0A087WVZ9|A0A087WVZ9_HUMAN DNA-directed RNA polymerases I, II, and III subunit RPABC1 OS=Homo sapiens OX=9606 GN=POLR2E PE=1 SV=1;tr|A0A0A0MQR7|A0A0A0MQR7_HUMAN DNA-directed RNA polymerases I, II, and III subunit RPABC1 OS=Homo sapiens OX=9606 GN=POLR2	0	0	0	0	0	0	1	0	0	0	10	0	0	0	0	0	0	201890	0	0	0	0	0
								Q99460;A0A087WW66;H7C378	Q99460;A0A087WW66;H7C378	26S proteasome non-ATPase regulatory subunit 1	PSMD1	sp|Q99460|PSMD1_HUMAN 26S proteasome non-ATPase regulatory subunit 1 OS=Homo sapiens OX=9606 GN=PSMD1 PE=1 SV=2;tr|A0A087WW66|A0A087WW66_HUMAN 26S proteasome non-ATPase regulatory subunit 1 OS=Homo sapiens OX=9606 GN=PSMD1 PE=1 SV=1;tr|H7C378|H7C378_HUMAN	1	1	1	1	2	2	3	2	2	2	47	109970	64717	59253	75235	209250	240000	653590	419570	381830	431580	179310	460450
								A0A087WWJ1;A0A494C0M1;P52701	A0A087WWJ1;A0A494C0M1;P52701	DNA mismatch repair protein Msh6	MSH6	tr|A0A087WWJ1|A0A087WWJ1_HUMAN DNA mismatch repair protein Msh6 OS=Homo sapiens OX=9606 GN=MSH6 PE=1 SV=1;tr|A0A494C0M1|A0A494C0M1_HUMAN DNA mismatch repair protein OS=Homo sapiens OX=9606 GN=MSH6 PE=1 SV=1;sp|P52701|MSH6_HUMAN DNA mismatch repair protein	1	0	1	0	0	0	2	1	0	0	57	16396	0	93748	0	0	0	227720	73249	0	0	71942	0
								A0A2R8Y695;A0A3B3IU98;A0A0C4DGT3;A0A2R8Y7T6;A0A087WWK8;A0A3B3IRZ4;Q6DN90	A0A2R8Y695;A0A3B3IU98;A0A0C4DGT3;A0A2R8Y7T6;A0A087WWK8;A0A3B3IRZ4;Q6DN90	IQ motif and SEC7 domain-containing protein 1	IQSEC1	tr|A0A2R8Y695|A0A2R8Y695_HUMAN IQ motif and SEC7 domain-containing protein 1 (Fragment) OS=Homo sapiens OX=9606 GN=IQSEC1 PE=1 SV=1;tr|A0A3B3IU98|A0A3B3IU98_HUMAN IQ motif and SEC7 domain-containing protein 1 (Fragment) OS=Homo sapiens OX=9606 GN=IQSEC1 PE	0	0	0	0	0	0	0	0	0	0	38	0	0	0	0	0	0	0	0	0	0	0	0
								A0A494C001;A0A499FJY3;A0A087WWP4;Q96T37	A0A494C001;A0A499FJY3;A0A087WWP4;Q96T37	Putative RNA-binding protein 15	RBM15	tr|A0A494C001|A0A494C001_HUMAN RNA-binding protein 15 OS=Homo sapiens OX=9606 GN=RBM15 PE=1 SV=2;tr|A0A499FJY3|A0A499FJY3_HUMAN RNA-binding protein 15 OS=Homo sapiens OX=9606 GN=RBM15 PE=4 SV=1;tr|A0A087WWP4|A0A087WWP4_HUMAN RNA-binding protein 15 OS=Homo	4	2	10	10	5	5	13	8	2	2	50	740480	133610	4553000	1953200	364810	323000	8727800	3045900	196550	182370	6853500	6836800
								A0A087WWS1;Q96FV9;A0A087WY84;R4GN58;J3KT14;R4GMN4;J3KRD7;J3QQZ3	A0A087WWS1;Q96FV9	THO complex subunit 1	THOC1	tr|A0A087WWS1|A0A087WWS1_HUMAN THO complex subunit 1 OS=Homo sapiens OX=9606 GN=THOC1 PE=1 SV=1;sp|Q96FV9|THOC1_HUMAN THO complex subunit 1 OS=Homo sapiens OX=9606 GN=THOC1 PE=1 SV=1	1	3	2	5	4	5	4	1	2	3	36	531600	457380	1564500	969900	607540	532590	1448000	348380	515930	711750	2885100	1060100
								A0A087WWU8;D6R904;A0A494C0G0;Q5VU61	A0A087WWU8;D6R904		TPM3	tr|A0A087WWU8|A0A087WWU8_HUMAN Tropomyosin alpha-3 chain OS=Homo sapiens OX=9606 GN=TPM3 PE=1 SV=1;tr|D6R904|D6R904_HUMAN Tropomyosin alpha-3 chain OS=Homo sapiens OX=9606 GN=TPM3 PE=1 SV=1	27	27	26	23	22	22	21	21	27	30	16	398960000	87512000	477700000	80707000	28734000	17611000	55275000	86029000	229480000	215860000	162290000	231110000
								A0A087WWY4	A0A087WWY4		PALM	tr|A0A087WWY4|A0A087WWY4_HUMAN Paralemmin-1 OS=Homo sapiens OX=9606 GN=PALM PE=1 SV=1	0	0	0	0	0	0	0	0	0	1	8	0	0	0	0	0	0	0	0	0	3293900	0	0
								A0A087WWY6;A0A0A0MTH3;Q13418	A0A087WWY6;A0A0A0MTH3;Q13418	Integrin-linked protein kinase	ILK	tr|A0A087WWY6|A0A087WWY6_HUMAN Integrin-linked protein kinase (Fragment) OS=Homo sapiens OX=9606 GN=ILK PE=1 SV=1;tr|A0A0A0MTH3|A0A0A0MTH3_HUMAN Integrin-linked protein kinase OS=Homo sapiens OX=9606 GN=ILK PE=1 SV=1;sp|Q13418|ILK_HUMAN Integrin-linked pro	1	0	0	0	1	0	2	1	0	0	5	452430	0	0	0	375410	0	4665000	2037300	0	0	731220	0
								A0A087WX34;H3BV03;Q68CZ1;H3BS47;H3BPF5	A0A087WX34;H3BV03;Q68CZ1;H3BS47	Protein fantom	RPGRIP1L	tr|A0A087WX34|A0A087WX34_HUMAN Protein fantom OS=Homo sapiens OX=9606 GN=RPGRIP1L PE=1 SV=1;tr|H3BV03|H3BV03_HUMAN Protein fantom OS=Homo sapiens OX=9606 GN=RPGRIP1L PE=1 SV=1;sp|Q68CZ1|FTM_HUMAN Protein fantom OS=Homo sapiens OX=9606 GN=RPGRIP1L PE=1 SV=2	1	0	1	5	0	0	5	4	0	1	62	52928	0	315230	372900	0	0	490180	370720	0	38326	351170	566680
								A0A087WX74;B7ZL31;Q9HAZ1	A0A087WX74;B7ZL31;Q9HAZ1	Dual specificity protein kinase CLK4	CLK4	tr|A0A087WX74|A0A087WX74_HUMAN Dual-specificity protein kinase CLK4 OS=Homo sapiens OX=9606 GN=CLK4 PE=1 SV=1;tr|B7ZL31|B7ZL31_HUMAN CLK4 protein OS=Homo sapiens OX=9606 GN=CLK4 PE=1 SV=1;sp|Q9HAZ1|CLK4_HUMAN Dual specificity protein kinase CLK4 OS=Homo sa	0	0	0	0	0	0	1	1	0	0	20	0	0	0	0	0	0	50205	135760	0	0	81262	370740
								C9K0M9;C9JHX9;A0A087WXB4;Q2TB10;C9JLY3	C9K0M9;C9JHX9;A0A087WXB4;Q2TB10;C9JLY3	Zinc finger protein 800	ZNF800	tr|C9K0M9|C9K0M9_HUMAN Zinc finger protein 800 (Fragment) OS=Homo sapiens OX=9606 GN=ZNF800 PE=1 SV=1;tr|C9JHX9|C9JHX9_HUMAN Zinc finger protein 800 (Fragment) OS=Homo sapiens OX=9606 GN=ZNF800 PE=1 SV=1;tr|A0A087WXB4|A0A087WXB4_HUMAN Zinc finger protein 8	1	0	1	0	0	0	1	1	0	0	5	5409000	0	27101000	0	0	0	2516400	2177000	0	0	2071900	3196700
								A0A087WXC5;E7ESZ7;O95299;Q8N1B9;C9J6X0	A0A087WXC5;E7ESZ7;O95299;Q8N1B9;C9J6X0	NADH dehydrogenase [ubiquinone] 1 alpha subcomplex subunit 10, mitochondrial	NDUFA10	tr|A0A087WXC5|A0A087WXC5_HUMAN NADH dehydrogenase [ubiquinone] 1 alpha subcomplex subunit 10, mitochondrial OS=Homo sapiens OX=9606 GN=NDUFA10 PE=1 SV=1;tr|E7ESZ7|E7ESZ7_HUMAN NADH dehydrogenase [ubiquinone] 1 alpha subcomplex subunit 10, mitochondrial OS=	0	0	1	0	0	0	0	2	0	0	19	0	0	0	0	0	0	0	0	0	0	123180	1428600
								A0A0D9SEW3;A0A087WXF8;Q9NP64;A0A087WXU5;A0A087WYV3;A0A087WYF0	A0A0D9SEW3;A0A087WXF8;Q9NP64;A0A087WXU5;A0A087WYV3	Nucleolar protein of 40 kDa	ZCCHC17	tr|A0A0D9SEW3|A0A0D9SEW3_HUMAN Nucleolar protein of 40 kDa OS=Homo sapiens OX=9606 GN=ZCCHC17 PE=1 SV=1;tr|A0A087WXF8|A0A087WXF8_HUMAN Nucleolar protein of 40 kDa OS=Homo sapiens OX=9606 GN=ZCCHC17 PE=1 SV=1;sp|Q9NP64|NO40_HUMAN Nucleolar protein of 40 kDa	0	0	0	3	0	0	1	1	0	0	12	0	0	0	1132200	0	0	1079900	365090	0	0	0	1331000
								A0A087WXK8;Q9H4H8	A0A087WXK8;Q9H4H8	Protein FAM83D	FAM83D	tr|A0A087WXK8|A0A087WXK8_HUMAN Chromosome 20 open reading frame 129 OS=Homo sapiens OX=9606 GN=FAM83D PE=1 SV=1;sp|Q9H4H8|FA83D_HUMAN Protein FAM83D OS=Homo sapiens OX=9606 GN=FAM83D PE=1 SV=3	0	0	4	5	1	1	6	4	2	1	30	0	0	7723200	4112600	139110	102720	9156800	5395600	509540	107630	4385400	3904500
								A0A087WXM6;J3QQT2;J3KRX5;A0A0A6YYL6;P18621;J3QLC8;A0A0A0MRF8;J3KRB3;A0A087WWH0;J3QS96;A0A087WY81;J3KSJ0	A0A087WXM6;J3QQT2;J3KRX5;A0A0A6YYL6;P18621;J3QLC8;A0A0A0MRF8;J3KRB3;A0A087WWH0;J3QS96	60S ribosomal protein L17	RPL17;RPL17-C18orf32	tr|A0A087WXM6|A0A087WXM6_HUMAN 60S ribosomal protein L17 (Fragment) OS=Homo sapiens OX=9606 GN=RPL17 PE=1 SV=1;tr|J3QQT2|J3QQT2_HUMAN 60S ribosomal protein L17 (Fragment) OS=Homo sapiens OX=9606 GN=RPL17 PE=1 SV=1;tr|J3KRX5|J3KRX5_HUMAN 60S ribosomal prote	9	6	16	13	6	6	16	12	9	10	9	86262000	10210000	664520000	90024000	15963000	14964000	367700000	199170000	43220000	65417000	423900000	480260000
								A0A087WY61;F5H4J1;F5H6Y5;K4DIE0;F5H763;F5H2F3;F5H0Z7;F5H3L6;F5GZW1;F5H1L0;F8W6T3;F5H068;F5H073;F5GWK2;F5GWA2;F5H4Y4;F5H7R5	A0A087WY61		NUMA1	tr|A0A087WY61|A0A087WY61_HUMAN Nuclear mitotic apparatus protein 1 OS=Homo sapiens OX=9606 GN=NUMA1 PE=1 SV=1	1	0	1	2	1	0	2	2	1	1	117	89405	0	452880	103080	77592	0	327330	301060	137190	127320	284200	554070
								A0A087WYJ2;M0R2B7;P28340;M0QZR8;A0A2R8Y7K6;A0A2R8Y705;M0QXE6;M0QXQ2;M0R3H8	A0A087WYJ2;M0R2B7;P28340;M0QZR8;A0A2R8Y7K6;A0A2R8Y705	DNA polymerase;DNA polymerase delta catalytic subunit	POLD1	tr|A0A087WYJ2|A0A087WYJ2_HUMAN DNA polymerase OS=Homo sapiens OX=9606 GN=POLD1 PE=1 SV=1;tr|M0R2B7|M0R2B7_HUMAN DNA polymerase OS=Homo sapiens OX=9606 GN=POLD1 PE=1 SV=1;sp|P28340|DPOD1_HUMAN DNA polymerase delta catalytic subunit OS=Homo sapiens OX=9606 G	2	1	4	2	1	2	5	4	1	1	65	139560	28696	757630	103220	11467	66458	883230	435280	15382	31683	279930	385190
								F5GWT2;J3QK82;A0A087WYJ3;F5H4V9;Q16342	F5GWT2;J3QK82;A0A087WYJ3;F5H4V9;Q16342	Programmed cell death protein 2	PDCD2	tr|F5GWT2|F5GWT2_HUMAN Programmed cell death protein 2 OS=Homo sapiens OX=9606 GN=PDCD2 PE=1 SV=1;tr|J3QK82|J3QK82_HUMAN Programmed cell death 2, isoform CRA_a OS=Homo sapiens OX=9606 GN=PDCD2 PE=1 SV=1;tr|A0A087WYJ3|A0A087WYJ3_HUMAN Programmed cell death	0	0	0	0	0	0	1	0	0	0	7	0	0	0	0	0	0	2299600	0	0	0	0	0
								A0A087WYS1;E7EUC7;Q16851;C9JWG0;C9JVG3;C9JQU9;C9JNZ1;C9JTZ5;C9JUW1	A0A087WYS1;E7EUC7;Q16851	UTP--glucose-1-phosphate uridylyltransferase	UGP2	tr|A0A087WYS1|A0A087WYS1_HUMAN UTP--glucose-1-phosphate uridylyltransferase OS=Homo sapiens OX=9606 GN=UGP2 PE=1 SV=1;tr|E7EUC7|E7EUC7_HUMAN UTP--glucose-1-phosphate uridylyltransferase OS=Homo sapiens OX=9606 GN=UGP2 PE=1 SV=1;sp|Q16851|UGPA_HUMAN UTP--gl	0	0	1	0	1	1	2	2	1	1	28	0	0	183670	0	15140	17917	369820	550660	208020	155450	253980	961260
								A0A087WZ13;E9PAU2;Q8IY67;K7EKR9	A0A087WZ13;E9PAU2;Q8IY67	Ribonucleoprotein PTB-binding 1	RAVER1	tr|A0A087WZ13|A0A087WZ13_HUMAN Ribonucleoprotein PTB-binding 1 OS=Homo sapiens OX=9606 GN=RAVER1 PE=1 SV=1;tr|E9PAU2|E9PAU2_HUMAN Ribonucleoprotein PTB-binding 1 OS=Homo sapiens OX=9606 GN=RAVER1 PE=1 SV=1;sp|Q8IY67|RAVR1_HUMAN Ribonucleoprotein PTB-bindin	0	0	0	1	0	0	4	4	0	0	25	0	0	0	167380	0	0	1319600	2014400	0	0	552840	1404900
								A0A087WZ32;A0A087X038;A8K727;Q9HB19	A0A087WZ32;A0A087X038;A8K727;Q9HB19	Pleckstrin homology domain-containing family A member 2	PLEKHA2	tr|A0A087WZ32|A0A087WZ32_HUMAN Pleckstrin homology domain-containing family A member 2 OS=Homo sapiens OX=9606 GN=PLEKHA2 PE=1 SV=1;tr|A0A087X038|A0A087X038_HUMAN Pleckstrin homology domain-containing family A member 2 OS=Homo sapiens OX=9606 GN=PLEKHA2 PE	0	0	0	0	0	0	0	0	0	0	21	0	0	0	0	0	0	0	0	0	0	0	0
								A0A087WZ40;Q14244	A0A087WZ40;Q14244	Ensconsin	MAP7	tr|A0A087WZ40|A0A087WZ40_HUMAN Ensconsin OS=Homo sapiens OX=9606 GN=MAP7 PE=1 SV=1;sp|Q14244|MAP7_HUMAN Ensconsin OS=Homo sapiens OX=9606 GN=MAP7 PE=1 SV=1	1	0	3	1	1	0	3	2	1	0	30	436990	0	1892600	131150	242610	0	864570	814480	268520	0	1157600	764670
								A0A590UK10;A0A3B3IPE9;A0A087WZG4;Q6ZSZ5	A0A590UK10;A0A3B3IPE9;A0A087WZG4;Q6ZSZ5	Rho guanine nucleotide exchange factor 18	ARHGEF18	tr|A0A590UK10|A0A590UK10_HUMAN Rho guanine nucleotide exchange factor 18 (Fragment) OS=Homo sapiens OX=9606 GN=ARHGEF18 PE=4 SV=1;tr|A0A3B3IPE9|A0A3B3IPE9_HUMAN Rho guanine nucleotide exchange factor 18 OS=Homo sapiens OX=9606 GN=ARHGEF18 PE=1 SV=2;tr|A0A0	0	0	0	0	1	0	0	0	1	1	49	0	0	0	0	66303	0	0	0	154150	121420	0	0
								A0A0C4DFV9;A0A087X027;Q01105;P0DME0	A0A0C4DFV9;A0A087X027;Q01105;P0DME0	Protein SET;Protein SETSIP	SET;SETSIP	tr|A0A0C4DFV9|A0A0C4DFV9_HUMAN Protein SET OS=Homo sapiens OX=9606 GN=SET PE=1 SV=1;tr|A0A087X027|A0A087X027_HUMAN Protein SETSIP OS=Homo sapiens OX=9606 GN=SETSIP PE=1 SV=1;sp|Q01105|SET_HUMAN Protein SET OS=Homo sapiens OX=9606 GN=SET PE=1 SV=3;sp|P0DME0	0	1	0	2	0	1	1	3	0	1	8	0	209270	0	827220	0	199410	1011700	7452900	0	1375700	3397500	15299000
								A0A087X028;A0A0A0MRN5;Q9NZT2	A0A087X028;A0A0A0MRN5;Q9NZT2	Opioid growth factor receptor	OGFR	tr|A0A087X028|A0A087X028_HUMAN Opioid growth factor receptor OS=Homo sapiens OX=9606 GN=OGFR PE=1 SV=1;tr|A0A0A0MRN5|A0A0A0MRN5_HUMAN Opioid growth factor receptor OS=Homo sapiens OX=9606 GN=OGFR PE=1 SV=1;sp|Q9NZT2|OGFR_HUMAN Opioid growth factor receptor	0	0	0	0	0	0	0	0	0	1	17	0	0	0	0	0	0	0	0	0	478770	0	0
								A0A087X054;A0A494C039;Q9Y4L1;E9PJ21;A0A087WWI4;K7EQK2;J3KTF1;J3QL06	A0A087X054;A0A494C039;Q9Y4L1;E9PJ21;A0A087WWI4;K7EQK2	Hypoxia up-regulated protein 1	HYOU1	tr|A0A087X054|A0A087X054_HUMAN Hypoxia up-regulated protein 1 OS=Homo sapiens OX=9606 GN=HYOU1 PE=1 SV=1;tr|A0A494C039|A0A494C039_HUMAN Hypoxia up-regulated protein 1 OS=Homo sapiens OX=9606 GN=HYOU1 PE=1 SV=1;sp|Q9Y4L1|HYOU1_HUMAN Hypoxia up-regulated pro	0	1	0	1	0	2	0	3	1	3	48	0	27811	0	30490	0	90430	0	319570	226670	402050	57700	2240700
								A0A087X0H9;Q5T8P6	A0A087X0H9;Q5T8P6	RNA-binding protein 26	RBM26	tr|A0A087X0H9|A0A087X0H9_HUMAN RNA-binding protein 26 OS=Homo sapiens OX=9606 GN=RBM26 PE=1 SV=1;sp|Q5T8P6|RBM26_HUMAN RNA-binding protein 26 OS=Homo sapiens OX=9606 GN=RBM26 PE=1 SV=3	0	1	1	2	1	1	3	1	1	1	34	0	16317	360460	187750	26610	24392	970540	376510	66272	78076	522390	735320
								B4DIB3;A0A087X0I6;Q9P0L2;H0YKJ3	B4DIB3;A0A087X0I6;Q9P0L2	Serine/threonine-protein kinase MARK1	MARK1	tr|B4DIB3|B4DIB3_HUMAN Non-specific serine/threonine protein kinase OS=Homo sapiens OX=9606 GN=MARK1 PE=1 SV=1;tr|A0A087X0I6|A0A087X0I6_HUMAN Non-specific serine/threonine protein kinase OS=Homo sapiens OX=9606 GN=MARK1 PE=1 SV=1;sp|Q9P0L2|MARK1_HUMAN Seri	0	0	1	2	0	0	3	1	0	0	44	0	0	245680	288280	0	0	839140	212160	0	0	811470	282910
								E7EVY0;A0A087X0L7;J3KNA0;Q15070;C9JC63	E7EVY0;A0A087X0L7;J3KNA0;Q15070;C9JC63	Mitochondrial inner membrane protein OXA1L	OXA1L	tr|E7EVY0|E7EVY0_HUMAN Mitochondrial inner membrane protein OXA1L OS=Homo sapiens OX=9606 GN=OXA1L PE=1 SV=1;tr|A0A087X0L7|A0A087X0L7_HUMAN Mitochondrial inner membrane protein OXA1L OS=Homo sapiens OX=9606 GN=OXA1L PE=1 SV=1;tr|J3KNA0|J3KNA0_HUMAN Mitocho	0	1	2	2	1	1	2	1	1	1	14	0	130640	2776400	300990	131760	121960	1912100	493180	434660	517310	1593400	1514500
								A0A087X0M4;Q9BWU0	A0A087X0M4;Q9BWU0	Kanadaptin	SLC4A1AP	tr|A0A087X0M4|A0A087X0M4_HUMAN Kanadaptin OS=Homo sapiens OX=9606 GN=SLC4A1AP PE=1 SV=1;sp|Q9BWU0|NADAP_HUMAN Kanadaptin OS=Homo sapiens OX=9606 GN=SLC4A1AP PE=1 SV=1	1	0	1	0	1	0	0	1	1	0	41	569480	0	566940	0	128960	0	0	353440	167960	0	817620	681430
								A0A087X1B7;Q5T7Y7;X6R700;Q9Y3Y2	A0A087X1B7;Q5T7Y7;X6R700;Q9Y3Y2	Chromatin target of PRMT1 protein	CHTOP	tr|A0A087X1B7|A0A087X1B7_HUMAN Chromatin target of PRMT1 protein OS=Homo sapiens OX=9606 GN=CHTOP PE=1 SV=1;tr|Q5T7Y7|Q5T7Y7_HUMAN Chromatin target of PRMT1 protein OS=Homo sapiens OX=9606 GN=CHTOP PE=1 SV=1;tr|X6R700|X6R700_HUMAN Chromatin target of PRMT1	0	0	1	0	0	0	0	0	0	0	5	0	0	2358000	0	0	0	0	0	0	0	2357200	0
								A0A087X1N3;O75818;X6RLL4;F8WC38	A0A087X1N3;O75818;X6RLL4;F8WC38	Ribonuclease P protein subunit p40	RPP40	tr|A0A087X1N3|A0A087X1N3_HUMAN Ribonuclease P 40kDa subunit, isoform CRA_c OS=Homo sapiens OX=9606 GN=RPP40 PE=1 SV=1;sp|O75818|RPP40_HUMAN Ribonuclease P protein subunit p40 OS=Homo sapiens OX=9606 GN=RPP40 PE=1 SV=3;tr|X6RLL4|X6RLL4_HUMAN Ribonuclease P	0	0	1	2	0	0	1	0	0	0	17	0	0	233460	813460	0	0	272280	0	0	0	284330	0
								Q9UL46;A0A087X1Z3;H0YM70	Q9UL46;A0A087X1Z3;H0YM70	Proteasome activator complex subunit 2	PSME2	sp|Q9UL46|PSME2_HUMAN Proteasome activator complex subunit 2 OS=Homo sapiens OX=9606 GN=PSME2 PE=1 SV=4;tr|A0A087X1Z3|A0A087X1Z3_HUMAN Proteasome activator complex subunit 2 OS=Homo sapiens OX=9606 GN=PSME2 PE=1 SV=1;tr|H0YM70|H0YM70_HUMAN Proteasome activ	0	0	1	0	0	0	1	3	0	0	14	0	0	199590	0	0	0	75385	785450	0	0	43717	535630
								A0A087X256;Q2M389	A0A087X256;Q2M389	WASH complex subunit 7	KIAA1033	tr|A0A087X256|A0A087X256_HUMAN WASH complex subunit 4 OS=Homo sapiens OX=9606 GN=WASHC4 PE=1 SV=1;sp|Q2M389|WASC4_HUMAN WASH complex subunit 4 OS=Homo sapiens OX=9606 GN=WASHC4 PE=1 SV=2	0	0	0	0	0	0	1	1	0	0	65	0	0	0	0	0	0	48057	31261	0	0	7352.3	0
								K7ES69;A0A087X271;H3BVI6;B4DDF4;B4DUT8;Q99439	K7ES69;A0A087X271;H3BVI6;B4DDF4;B4DUT8;Q99439	Calponin;Calponin-2	CNN2	tr|K7ES69|K7ES69_HUMAN Calponin-2 OS=Homo sapiens OX=9606 GN=CNN2 PE=1 SV=1;tr|A0A087X271|A0A087X271_HUMAN Calponin (Fragment) OS=Homo sapiens OX=9606 GN=CNN2 PE=1 SV=1;tr|H3BVI6|H3BVI6_HUMAN Calponin OS=Homo sapiens OX=9606 GN=CNN2 PE=1 SV=2;tr|B4DDF4|B4D	0	0	0	0	0	0	2	1	0	0	7	0	0	0	0	0	0	926000	775400	0	0	872790	0
								G3V4V5;A0A087X2H1;Q9ULT8;A0A087WVU6;H0YJP0	G3V4V5;A0A087X2H1;Q9ULT8;A0A087WVU6;H0YJP0	E3 ubiquitin-protein ligase HECTD1	HECTD1	tr|G3V4V5|G3V4V5_HUMAN E3 ubiquitin-protein ligase HECTD1 (Fragment) OS=Homo sapiens OX=9606 GN=HECTD1 PE=1 SV=1;tr|A0A087X2H1|A0A087X2H1_HUMAN E3 ubiquitin-protein ligase HECTD1 OS=Homo sapiens OX=9606 GN=HECTD1 PE=1 SV=1;sp|Q9ULT8|HECD1_HUMAN E3 ubiquiti	0	0	1	0	0	0	2	1	0	0	53	0	0	67081	0	0	0	187440	52745	0	0	0	0
								A0A087X2I1;P62333;H0YJC0;H0YJS8;H0YJE9;H0YJT1	A0A087X2I1;P62333;H0YJC0;H0YJS8	26S protease regulatory subunit 10B	PSMC6	tr|A0A087X2I1|A0A087X2I1_HUMAN 26S proteasome regulatory subunit 10B OS=Homo sapiens OX=9606 GN=PSMC6 PE=1 SV=1;sp|P62333|PRS10_HUMAN 26S proteasome regulatory subunit 10B OS=Homo sapiens OX=9606 GN=PSMC6 PE=1 SV=1;tr|H0YJC0|H0YJC0_HUMAN 26S proteasome reg	0	0	1	0	0	0	5	2	1	0	23	0	0	545320	0	0	0	1470500	804360	428240	0	777140	2895500
								A0A096LNY5;A0A096LNY6;A0A1B0GTG9;A0A1B0GWF8;A0A1B0GWJ0;A0A1B0GTJ7;A0A0A6YY92;P30566;A0A096LP92;A0A096LPA2	A0A096LNY5;A0A096LNY6;A0A1B0GTG9;A0A1B0GWF8;A0A1B0GWJ0;A0A1B0GTJ7;A0A0A6YY92;P30566;A0A096LP92;A0A096LPA2	Adenylosuccinate lyase	ADSL	tr|A0A096LNY5|A0A096LNY5_HUMAN Adenylosuccinate lyase (Fragment) OS=Homo sapiens OX=9606 GN=ADSL PE=1 SV=1;tr|A0A096LNY6|A0A096LNY6_HUMAN Adenylosuccinate lyase (Fragment) OS=Homo sapiens OX=9606 GN=ADSL PE=1 SV=1;tr|A0A1B0GTG9|A0A1B0GTG9_HUMAN Adenylosucc	0	0	0	0	0	0	2	1	0	0	12	0	0	0	0	0	0	1671900	598220	0	0	0	0
								C9JFE4;A0A096LP07;A0A096LPJ3;A8K070;Q13098;J3QQX0	C9JFE4;A0A096LP07;A0A096LPJ3;A8K070;Q13098;J3QQX0	COP9 signalosome complex subunit 1	GPS1	tr|C9JFE4|C9JFE4_HUMAN COP9 signalosome complex subunit 1 OS=Homo sapiens OX=9606 GN=GPS1 PE=1 SV=2;tr|A0A096LP07|A0A096LP07_HUMAN COP9 signalosome complex subunit 1 OS=Homo sapiens OX=9606 GN=GPS1 PE=1 SV=1;tr|A0A096LPJ3|A0A096LPJ3_HUMAN COP9 signalosome	0	0	0	0	0	0	2	1	0	0	18	0	0	0	0	0	0	1940300	513990	0	0	0	0
								A0A096LP25;A0A096LNZ0;Q6ZSR9	A0A096LP25;A0A096LNZ0;Q6ZSR9	Uncharacterized protein FLJ45252	AAK1	tr|A0A096LP25|A0A096LP25_HUMAN AP2-associated protein kinase 1 (Fragment) OS=Homo sapiens OX=9606 GN=AAK1 PE=1 SV=1;tr|A0A096LNZ0|A0A096LNZ0_HUMAN AP2-associated protein kinase 1 (Fragment) OS=Homo sapiens OX=9606 GN=AAK1 PE=1 SV=6;sp|Q6ZSR9|YJ005_HUMAN Un	0	0	1	0	0	0	2	2	1	0	19	0	0	283270	0	0	0	241370	625570	146950	0	82454	817260
								A0A0A0MQX1;Q9HD67;E9PEW5;D6RGD1;E9PCN3	A0A0A0MQX1;Q9HD67;E9PEW5	Unconventional myosin-X	MYO10	tr|A0A0A0MQX1|A0A0A0MQX1_HUMAN Unconventional myosin-X OS=Homo sapiens OX=9606 GN=MYO10 PE=1 SV=1;sp|Q9HD67|MYO10_HUMAN Unconventional myosin-X OS=Homo sapiens OX=9606 GN=MYO10 PE=1 SV=3;tr|E9PEW5|E9PEW5_HUMAN Unconventional myosin-X OS=Homo sapiens OX=960	7	0	14	7	0	1	21	22	2	2	100	320720	0	1879900	191510	0	2467.7	2278000	2735800	28234	21107	736280	1762500
								A0A0A0MR36	A0A0A0MR36		MYO5B	tr|A0A0A0MR36|A0A0A0MR36_HUMAN Unconventional myosin-Vb (Fragment) OS=Homo sapiens OX=9606 GN=MYO5B PE=1 SV=1	2	1	2	2	2	1	2	2	2	1	51	1626600	142550	2609600	148460	398540	295750	1021200	1218700	803890	753870	421300	2085000
								A0A0A0MRE1;B4DJ07;A0A0A0MSB8;Q9UPT5	A0A0A0MRE1;B4DJ07;A0A0A0MSB8;Q9UPT5	Exocyst complex component 7	EXOC7	tr|A0A0A0MRE1|A0A0A0MRE1_HUMAN Exocyst complex component 7 (Fragment) OS=Homo sapiens OX=9606 GN=EXOC7 PE=1 SV=1;tr|B4DJ07|B4DJ07_HUMAN Exocyst complex component 7 OS=Homo sapiens OX=9606 GN=EXOC7 PE=1 SV=1;tr|A0A0A0MSB8|A0A0A0MSB8_HUMAN Exocyst complex co	0	0	0	0	0	0	1	1	0	0	30	0	0	0	0	0	0	149570	199440	0	0	0	151540
								P49406;A0A0A0MRF4;S4R3W9	P49406;A0A0A0MRF4;S4R3W9	39S ribosomal protein L19, mitochondrial	MRPL19	sp|P49406|RM19_HUMAN 39S ribosomal protein L19, mitochondrial OS=Homo sapiens OX=9606 GN=MRPL19 PE=1 SV=2;tr|A0A0A0MRF4|A0A0A0MRF4_HUMAN 39S ribosomal protein L19, mitochondrial OS=Homo sapiens OX=9606 GN=MRPL19 PE=1 SV=1;tr|S4R3W9|S4R3W9_HUMAN 39S ribosom	0	0	0	0	0	0	1	1	0	0	18	0	0	0	0	0	0	357610	266050	0	0	363060	465080
								A0A0A0MRF6;Q99996;A0A0A0MRE9;A0A087WX84;H7BYL6;H7BZV6;Q6PJH3;A0A2R8Y590;H0Y6Q0	A0A0A0MRF6;Q99996;A0A0A0MRE9;A0A087WX84	A-kinase anchor protein 9	AKAP9	tr|A0A0A0MRF6|A0A0A0MRF6_HUMAN A-kinase anchor protein 9 OS=Homo sapiens OX=9606 GN=AKAP9 PE=1 SV=1;sp|Q99996|AKAP9_HUMAN A-kinase anchor protein 9 OS=Homo sapiens OX=9606 GN=AKAP9 PE=1 SV=4;tr|A0A0A0MRE9|A0A0A0MRE9_HUMAN A-kinase anchor protein 9 OS=Homo	6	4	3	8	0	2	4	3	2	2	237	87339	94671	217670	151520	0	32770	126490	74629	32528	44924	58264	186270
								A0A0A0MRI2;Q9UNH7	A0A0A0MRI2;Q9UNH7	Sorting nexin-6;Sorting nexin-6, N-terminally processed	SNX6	tr|A0A0A0MRI2|A0A0A0MRI2_HUMAN Sorting nexin OS=Homo sapiens OX=9606 GN=SNX6 PE=1 SV=1;sp|Q9UNH7|SNX6_HUMAN Sorting nexin-6 OS=Homo sapiens OX=9606 GN=SNX6 PE=1 SV=1	0	0	0	0	0	0	1	1	0	0	23	0	0	0	0	0	0	578390	197090	0	0	0	0
								A0A0A0MRJ0;Q5VT25;A0A0A0MRJ1;H0Y5V1;H0Y7V8;H0Y6V3;H0Y6R0	A0A0A0MRJ0;Q5VT25;A0A0A0MRJ1;H0Y5V1;H0Y7V8	Non-specific serine/threonine protein kinase;Serine/threonine-protein kinase MRCK alpha	CDC42BPA	tr|A0A0A0MRJ0|A0A0A0MRJ0_HUMAN Non-specific serine/threonine protein kinase OS=Homo sapiens OX=9606 GN=CDC42BPA PE=1 SV=1;sp|Q5VT25|MRCKA_HUMAN Serine/threonine-protein kinase MRCK alpha OS=Homo sapiens OX=9606 GN=CDC42BPA PE=1 SV=1;tr|A0A0A0MRJ1|A0A0A0MRJ	17	8	15	2	27	28	16	19	28	27	81	3627200	255140	4712300	65436	2498800	2227400	2421200	5048900	5731300	4617000	2750800	7660300
								A0A0A0MRJ3;Q8NEY1;H0Y6F6;H7BZD9	A0A0A0MRJ3;Q8NEY1	Neuron navigator 1	NAV1	tr|A0A0A0MRJ3|A0A0A0MRJ3_HUMAN Neuron navigator 1 OS=Homo sapiens OX=9606 GN=NAV1 PE=1 SV=1;sp|Q8NEY1|NAV1_HUMAN Neuron navigator 1 OS=Homo sapiens OX=9606 GN=NAV1 PE=1 SV=2	1	0	3	6	1	1	7	5	1	1	98	1006300	0	1557300	319850	273840	14584	599250	1031000	195130	29906	128190	911440
								A0A0A0MRJ6;H7BY58;P22061;F6S8N6;A0A3F2YNX8;F8WDT3;F8WAV5;F8WAX2;C9J0F2	A0A0A0MRJ6;H7BY58;P22061;F6S8N6;A0A3F2YNX8	Protein-L-isoaspartate O-methyltransferase;Protein-L-isoaspartate(D-aspartate) O-methyltransferase	PCMT1	tr|A0A0A0MRJ6|A0A0A0MRJ6_HUMAN Protein-L-isoaspartate O-methyltransferase OS=Homo sapiens OX=9606 GN=PCMT1 PE=1 SV=1;tr|H7BY58|H7BY58_HUMAN Protein-L-isoaspartate O-methyltransferase OS=Homo sapiens OX=9606 GN=PCMT1 PE=1 SV=1;sp|P22061|PIMT_HUMAN Protein-L	1	4	2	2	4	4	1	0	3	4	15	2064500	2290300	3521900	1168500	3164500	2246600	789310	0	1886400	2354700	1652000	0
								F8W8M4;A0A0A0MRL6;A0A494C1G0;A0A494C1P1	F8W8M4;A0A0A0MRL6;A0A494C1G0;A0A494C1P1		ABLIM1	tr|F8W8M4|F8W8M4_HUMAN Actin-binding LIM protein 1 OS=Homo sapiens OX=9606 GN=ABLIM1 PE=1 SV=1;tr|A0A0A0MRL6|A0A0A0MRL6_HUMAN Actin-binding LIM protein 1 OS=Homo sapiens OX=9606 GN=ABLIM1 PE=1 SV=1;tr|A0A494C1G0|A0A494C1G0_HUMAN Actin-binding LIM protein 1	1	0	1	0	1	0	1	1	1	0	50	645740	0	4813500	0	29472	0	104090	343200	135550	0	314910	1567600
								A0A0A0MRM8;A0A1Y0BRN3;E7EW20;Q9UM54;A0A590UJ40;A0A590UKB0;A0A590UJ75;A0A0D9SGC1;A0A590UK22;A0A590UK86;A0A5F9ZI03;A0A590UJY4;A0A590UK71;Q5JVM0;A0A590UJW9	A0A0A0MRM8;A0A1Y0BRN3;E7EW20;Q9UM54;A0A590UJ40;A0A590UKB0;A0A590UJ75;A0A0D9SGC1;A0A590UK22;A0A590UK86;A0A5F9ZI03;A0A590UJY4;A0A590UK71	Unconventional myosin-VI	MYO6	tr|A0A0A0MRM8|A0A0A0MRM8_HUMAN Unconventional myosin-VI OS=Homo sapiens OX=9606 GN=MYO6 PE=1 SV=1;tr|A0A1Y0BRN3|A0A1Y0BRN3_HUMAN Myosin VI transcript variant 007 OS=Homo sapiens OX=9606 GN=MYO6 PE=1 SV=1;tr|E7EW20|E7EW20_HUMAN Unconventional myosin-VI OS=H	28	22	20	13	11	16	25	13	44	40	60	9899500	2159300	12947000	1181300	672560	924840	6085600	2946800	16013000	15467000	17728000	26853000
								A0A0A0MRM9;Q14978;S4R349;S4R402;S4R3C2	A0A0A0MRM9;Q14978	Nucleolar and coiled-body phosphoprotein 1	NOLC1	tr|A0A0A0MRM9|A0A0A0MRM9_HUMAN Nucleolar and coiled-body phosphoprotein 1 (Fragment) OS=Homo sapiens OX=9606 GN=NOLC1 PE=1 SV=1;sp|Q14978|NOLC1_HUMAN Nucleolar and coiled-body phosphoprotein 1 OS=Homo sapiens OX=9606 GN=NOLC1 PE=1 SV=2	6	0	10	7	3	0	11	9	4	0	33	517820	0	2532000	605330	102830	0	2300600	1245900	232570	0	2657900	3380300
								A0A140TA04;Q5STV6;A0A0A0MRT5;Q9UBC1	A0A140TA04;Q5STV6;A0A0A0MRT5;Q9UBC1	NF-kappa-B inhibitor-like protein 1	NFKBIL1	tr|A0A140TA04|A0A140TA04_HUMAN NF-kappa-B inhibitor-like protein 1 (Fragment) OS=Homo sapiens OX=9606 GN=NFKBIL1 PE=1 SV=1;tr|Q5STV6|Q5STV6_HUMAN NF-kappa-B inhibitor-like protein 1 OS=Homo sapiens OX=9606 GN=NFKBIL1 PE=1 SV=2;tr|A0A0A0MRT5|A0A0A0MRT5_HUMA	0	0	0	0	0	0	1	0	0	0	11	0	0	0	0	0	0	94303	0	0	0	70161	0
								B6VEX4;A0A0A0MRT6;Q8IZP0;E9PEZ7;E7EW77;E7EP65;A0A0C4DG21;F8WAL6;Q9NYB9	B6VEX4;A0A0A0MRT6;Q8IZP0	Abl interactor 1	ABI1	tr|B6VEX4|B6VEX4_HUMAN Abl interactor 1 OS=Homo sapiens OX=9606 GN=ABI1 PE=1 SV=1;tr|A0A0A0MRT6|A0A0A0MRT6_HUMAN Abl interactor 1 OS=Homo sapiens OX=9606 GN=ABI1 PE=1 SV=1;sp|Q8IZP0|ABI1_HUMAN Abl interactor 1 OS=Homo sapiens OX=9606 GN=ABI1 PE=1 SV=4	1	1	3	2	0	2	3	4	1	3	18	0	190280	4941000	928890	0	638260	2663800	1150700	649520	3207300	3554500	8074300
								A0A0A0MRV3;Q9P2S5;J3KTP2;Q5T0D5;Q5TBW1	A0A0A0MRV3;Q9P2S5;J3KTP2;Q5T0D5	WD repeat-containing protein WRAP73	WRAP73	tr|A0A0A0MRV3|A0A0A0MRV3_HUMAN WD repeat domain 8, isoform CRA_c OS=Homo sapiens OX=9606 GN=WRAP73 PE=1 SV=1;sp|Q9P2S5|WRP73_HUMAN WD repeat-containing protein WRAP73 OS=Homo sapiens OX=9606 GN=WRAP73 PE=1 SV=1;tr|J3KTP2|J3KTP2_HUMAN WD repeat-containing p	0	0	2	4	0	0	3	1	0	0	25	0	0	684290	412870	0	0	806890	250180	0	0	527410	498630
								A0A0A0MRX1;Q12926;B1AM48;C9JB16;A0A494C0Q5;A0A494C0M6;A0A494C011;A0A494C173;A0A494C015;A0A494C1D9;A0A494C0F8;B1APY9;A0A494C147;A0A0R4J2E6;P26378;A0A494BZW4	A0A0A0MRX1;Q12926;B1AM48;C9JB16;A0A494C0Q5;A0A494C0M6;A0A494C011;A0A494C173;A0A494C015;A0A494C1D9;A0A494C0F8;B1APY9;A0A494C147;A0A0R4J2E6;P26378	ELAV-like protein;ELAV-like protein 2;ELAV-like protein 4	ELAVL2;ELAVL4	tr|A0A0A0MRX1|A0A0A0MRX1_HUMAN ELAV-like protein OS=Homo sapiens OX=9606 GN=ELAVL2 PE=1 SV=1;sp|Q12926|ELAV2_HUMAN ELAV-like protein 2 OS=Homo sapiens OX=9606 GN=ELAVL2 PE=1 SV=2;tr|B1AM48|B1AM48_HUMAN ELAV-like protein (Fragment) OS=Homo sapiens OX=9606 G	0	0	0	0	0	0	0	0	0	0	17	0	0	0	0	0	0	0	0	0	0	0	0
								A0A0A0MRX2;Q96HY6	A0A0A0MRX2;Q96HY6	DDRGK domain-containing protein 1	DDRGK1	tr|A0A0A0MRX2|A0A0A0MRX2_HUMAN DDRGK domain-containing protein 1 OS=Homo sapiens OX=9606 GN=DDRGK1 PE=1 SV=1;sp|Q96HY6|DDRGK_HUMAN DDRGK domain-containing protein 1 OS=Homo sapiens OX=9606 GN=DDRGK1 PE=1 SV=2	0	0	0	0	0	0	0	0	0	0	12	0	0	0	0	0	0	0	0	0	0	0	1248200
								Q3MIN7;A0A0A0MRX4;K7EMV7	Q3MIN7;A0A0A0MRX4	Ral guanine nucleotide dissociation stimulator-like 3	RGL3	sp|Q3MIN7|RGL3_HUMAN Ral guanine nucleotide dissociation stimulator-like 3 OS=Homo sapiens OX=9606 GN=RGL3 PE=1 SV=2;tr|A0A0A0MRX4|A0A0A0MRX4_HUMAN Ral guanine nucleotide dissociation stimulator-like 3 OS=Homo sapiens OX=9606 GN=RGL3 PE=1 SV=1	0	0	2	0	0	0	1	1	0	0	32	0	0	267890	0	0	0	34274	111140	0	0	13161	164560
								A0A0A0MS07;A0A0A0MS08;P01857	A0A0A0MS07;A0A0A0MS08;P01857	Ig gamma-1 chain C region	IGHG1	tr|A0A0A0MS07|A0A0A0MS07_HUMAN Immunoglobulin heavy constant gamma 1 (Fragment) OS=Homo sapiens OX=9606 GN=IGHG1 PE=1 SV=1;tr|A0A0A0MS08|A0A0A0MS08_HUMAN Immunoglobulin heavy constant gamma 1 (Fragment) OS=Homo sapiens OX=9606 GN=IGHG1 PE=1 SV=1;sp|P01857|	3	3	2	2	4	6	2	2	3	4	13	1452600000	1308100000	569490000	276670000	971380000	876680000	302480000	222880000	1216000000	1432800000	359990000	407360000
								A0A0A0MS51;A0A0A0MT01;P06396;Q5T0I0;A0A0U1RQL8	A0A0A0MS51;A0A0A0MT01;P06396	Gelsolin	GSN	tr|A0A0A0MS51|A0A0A0MS51_HUMAN Gelsolin OS=Homo sapiens OX=9606 GN=GSN PE=1 SV=1;tr|A0A0A0MT01|A0A0A0MT01_HUMAN Gelsolin OS=Homo sapiens OX=9606 GN=GSN PE=1 SV=1;sp|P06396|GELS_HUMAN Gelsolin OS=Homo sapiens OX=9606 GN=GSN PE=1 SV=1	16	19	18	12	16	18	17	11	17	22	33	38230000	12087000	64552000	4692900	6911700	6586200	12272000	13678000	28146000	31009000	6351100	20002000
								A0A0A0MS54;P22694;A0A087WVC4;B1APF7;B1APG1;B1APG0;B1APG2;B1APF8;B1APF9;B1APG3	A0A0A0MS54;P22694;A0A087WVC4	cAMP-dependent protein kinase catalytic subunit beta	PRKACB	tr|A0A0A0MS54|A0A0A0MS54_HUMAN cAMP-dependent protein kinase catalytic subunit beta OS=Homo sapiens OX=9606 GN=PRKACB PE=1 SV=1;sp|P22694|KAPCB_HUMAN cAMP-dependent protein kinase catalytic subunit beta OS=Homo sapiens OX=9606 GN=PRKACB PE=1 SV=2;tr|A0A087	1	0	1	1	1	1	1	1	1	1	17	359100	0	800560	45971	26104	46312	607680	676110	112470	105850	210390	426150
								A0A0A0MS99;I3L4X2;P33527	A0A0A0MS99;I3L4X2;P33527	Multidrug resistance-associated protein 1	ABCC1	tr|A0A0A0MS99|A0A0A0MS99_HUMAN Multidrug resistance-associated protein 1 OS=Homo sapiens OX=9606 GN=ABCC1 PE=1 SV=1;tr|I3L4X2|I3L4X2_HUMAN Multidrug resistance-associated protein 1 (Fragment) OS=Homo sapiens OX=9606 GN=ABCC1 PE=1 SV=1;sp|P33527|MRP1_HUMAN	0	0	0	0	0	0	1	0	0	0	57	0	0	0	0	0	0	72503	0	0	0	0	0
								B3KPJ4;A0A0A0MSI2;Q8IXK0	B3KPJ4;A0A0A0MSI2;Q8IXK0	Polyhomeotic-like protein 2	PHC2	tr|B3KPJ4|B3KPJ4_HUMAN Polyhomeotic-like protein 2 OS=Homo sapiens OX=9606 GN=PHC2 PE=1 SV=1;tr|A0A0A0MSI2|A0A0A0MSI2_HUMAN Polyhomeotic-like protein 2 OS=Homo sapiens OX=9606 GN=PHC2 PE=1 SV=1;sp|Q8IXK0|PHC2_HUMAN Polyhomeotic-like protein 2 OS=Homo sapie	0	0	0	0	0	0	2	0	0	0	23	0	0	0	0	0	0	1123400	0	0	0	1501700	0
								C9JRP1;A0A0A0MST8;E9PFN4;Q9Y6M7;H7C3C4	C9JRP1;A0A0A0MST8;E9PFN4;Q9Y6M7	Anion exchange protein;Sodium bicarbonate cotransporter 3	SLC4A7	tr|C9JRP1|C9JRP1_HUMAN Anion exchange protein (Fragment) OS=Homo sapiens OX=9606 GN=SLC4A7 PE=1 SV=1;tr|A0A0A0MST8|A0A0A0MST8_HUMAN Anion exchange protein OS=Homo sapiens OX=9606 GN=SLC4A7 PE=1 SV=1;tr|E9PFN4|E9PFN4_HUMAN Anion exchange protein OS=Homo sap	0	0	1	1	0	0	2	1	1	0	50	0	0	184490	48512	0	0	93431	224940	18385	0	0	370540
								A0A0A0MSU2;A0A1C7CYX1;Q6PJG2;H7C1L3	A0A0A0MSU2;A0A1C7CYX1;Q6PJG2;H7C1L3	ELM2 and SANT domain-containing protein 1	ELMSAN1	tr|A0A0A0MSU2|A0A0A0MSU2_HUMAN Mitotic deacetylase-associated SANT domain protein (Fragment) OS=Homo sapiens OX=9606 GN=MIDEAS PE=1 SV=6;tr|A0A1C7CYX1|A0A1C7CYX1_HUMAN Mitotic deacetylase-associated SANT domain protein OS=Homo sapiens OX=9606 GN=MIDEAS PE=	0	0	1	0	0	0	1	0	0	0	47	0	0	641610	0	0	0	146350	0	0	0	66365	0
								A0A0A0MT33;Q9UPN6;O95104	A0A0A0MT33;Q9UPN6;O95104	Protein SCAF8;Splicing factor, arginine/serine-rich 15	SCAF8;SCAF4	tr|A0A0A0MT33|A0A0A0MT33_HUMAN SR-related and CTD-associated factor 8 OS=Homo sapiens OX=9606 GN=SCAF8 PE=1 SV=1;sp|Q9UPN6|SCAF8_HUMAN SR-related and CTD-associated factor 8 OS=Homo sapiens OX=9606 GN=SCAF8 PE=1 SV=1;sp|O95104|SCAF4_HUMAN SR-related and CT	0	0	0	1	0	0	2	1	0	0	43	0	0	0	43631	0	0	297070	64034	0	0	172830	86211
								P51532;Q9HBD4;A0A2R8Y4P4;A0A2R8Y7S2;A0A0A0MT49;A0A2R8YGG3;A0A2R8YG32;A0A2R8Y440;A0A2R8Y7F3;A0A2R8YGP5;A0A2R8Y6N0;A0A2R8YF58;A0A2R8Y4C5;A0A2R8Y6V2;A0A2R8YF80;A0A2R8Y526;A0A2R8Y7Y7;A0A2R8YDA1;A0A2R8Y523;A0A2R8YCY3;A0A2R8YFV8;A0A2R8Y4R6;A0A2R8Y5K3;A0A2R8YFK5;K7EP28;K7EQF0;A0A0U1RRN2;B4DNT1;A0A0U1RRF8;A0A0A0MSS5;F6UH26;A0A0U1RQU0;A0A0U1RR09;F6XE55;A0A0U1RQW7;A0A0U1RRD6;B1ALF6;B1ALG1;A0A0U1RR83;A0A0U1…	P51532;Q9HBD4;A0A2R8Y4P4;A0A2R8Y7S2;A0A0A0MT49;A0A2R8YGG3;A0A2R8YG32;A0A2R8Y440;A0A2R8Y7F3;A0A2R8YGP5;A0A2R8Y6N0;A0A2R8YF58;A0A2R8Y4C5;A0A2R8Y6V2;A0A2R8YF80;A0A2R8Y526;A0A2R8Y7Y7;A0A2R8YDA1	Transcription activator BRG1	SMARCA4	sp|P51532|SMCA4_HUMAN Transcription activator BRG1 OS=Homo sapiens OX=9606 GN=SMARCA4 PE=1 SV=2;tr|Q9HBD4|Q9HBD4_HUMAN SMARCA4 isoform 2 OS=Homo sapiens OX=9606 GN=SMARCA4 PE=1 SV=1;tr|A0A2R8Y4P4|A0A2R8Y4P4_HUMAN Transcription activator BRG1 OS=Homo sapien	1	1	7	10	1	0	17	7	0	2	63	174300	22619	1929600	827100	67736	0	4679900	1256400	0	145610	1477800	1070900
								A0A0A0MTB8;Q8NI36	A0A0A0MTB8;Q8NI36	WD repeat-containing protein 36	WDR36	tr|A0A0A0MTB8|A0A0A0MTB8_HUMAN WD repeat-containing protein 36 OS=Homo sapiens OX=9606 GN=WDR36 PE=1 SV=1;sp|Q8NI36|WDR36_HUMAN WD repeat-containing protein 36 OS=Homo sapiens OX=9606 GN=WDR36 PE=1 SV=1	6	9	24	26	10	11	22	21	5	8	40	2642000	1158500	21857000	10294000	1651800	1905300	12014000	9250700	913650	1465000	15604000	20024000
								A0A0A0MTC1;A0A0A0MTR7;Q63HN8	A0A0A0MTC1;A0A0A0MTR7;Q63HN8	E3 ubiquitin-protein ligase RNF213	RNF213	tr|A0A0A0MTC1|A0A0A0MTC1_HUMAN E3 ubiquitin-protein ligase RNF213 OS=Homo sapiens OX=9606 GN=RNF213 PE=1 SV=1;tr|A0A0A0MTR7|A0A0A0MTR7_HUMAN E3 ubiquitin-protein ligase RNF213 OS=Homo sapiens OX=9606 GN=RNF213 PE=1 SV=1;sp|Q63HN8|RN213_HUMAN E3 ubiquitin-p	0	2	3	3	2	1	14	8	0	0	274	0	20123	914700	336320	19712	15651	743150	543320	0	0	496240	1332800
								A0A0A0MTH9;O14981	A0A0A0MTH9;O14981	TATA-binding protein-associated factor 172	BTAF1	tr|A0A0A0MTH9|A0A0A0MTH9_HUMAN TATA-binding protein-associated factor 172 OS=Homo sapiens OX=9606 GN=BTAF1 PE=1 SV=1;sp|O14981|BTAF1_HUMAN TATA-binding protein-associated factor 172 OS=Homo sapiens OX=9606 GN=BTAF1 PE=1 SV=2	0	0	0	0	0	0	3	0	0	0	85	0	0	0	0	0	0	119480	0	0	0	0	0
								H7C046;A0A0R4J2G3;A0A0A0MTJ9;Q6PIU2	H7C046;A0A0R4J2G3;A0A0A0MTJ9;Q6PIU2	Neutral cholesterol ester hydrolase 1	NCEH1	tr|H7C046|H7C046_HUMAN Neutral cholesterol ester hydrolase 1 (Fragment) OS=Homo sapiens OX=9606 GN=NCEH1 PE=1 SV=2;tr|A0A0R4J2G3|A0A0R4J2G3_HUMAN Arylacetamide deacetylase-like 1 OS=Homo sapiens OX=9606 GN=NCEH1 PE=1 SV=1;tr|A0A0A0MTJ9|A0A0A0MTJ9_HUMAN Neu	0	0	0	0	0	0	0	0	0	0	14	0	0	0	0	0	0	0	0	0	0	0	0
								D6R9R7;A0A0A0MTL5;Q13309	D6R9R7;A0A0A0MTL5;Q13309	S-phase kinase-associated protein 2	SKP2	tr|D6R9R7|D6R9R7_HUMAN S-phase kinase-associated protein 2 (Fragment) OS=Homo sapiens OX=9606 GN=SKP2 PE=1 SV=1;tr|A0A0A0MTL5|A0A0A0MTL5_HUMAN S-phase kinase-associated protein 2 OS=Homo sapiens OX=9606 GN=SKP2 PE=1 SV=1;sp|Q13309|SKP2_HUMAN S-phase kinase	0	0	0	0	0	0	1	0	0	0	11	0	0	0	0	0	0	366530	0	0	0	0	0
								Q5T2B5;A0A0A0MTN0;Q13617	Q5T2B5;A0A0A0MTN0;Q13617	Cullin-2	CUL2	tr|Q5T2B5|Q5T2B5_HUMAN Cullin-2 OS=Homo sapiens OX=9606 GN=CUL2 PE=1 SV=1;tr|A0A0A0MTN0|A0A0A0MTN0_HUMAN Cullin-2 OS=Homo sapiens OX=9606 GN=CUL2 PE=1 SV=1;sp|Q13617|CUL2_HUMAN Cullin-2 OS=Homo sapiens OX=9606 GN=CUL2 PE=1 SV=2	1	0	0	0	0	0	3	0	0	0	39	5611900	0	0	0	0	0	9804500	0	0	0	0	0
								F5H1U6;A0A0A0MTP3;Q99550	F5H1U6;A0A0A0MTP3;Q99550	M-phase phosphoprotein 9	MPHOSPH9	tr|F5H1U6|F5H1U6_HUMAN M-phase phosphoprotein 9 (Fragment) OS=Homo sapiens OX=9606 GN=MPHOSPH9 PE=1 SV=2;tr|A0A0A0MTP3|A0A0A0MTP3_HUMAN M-phase phosphoprotein 9 OS=Homo sapiens OX=9606 GN=MPHOSPH9 PE=1 SV=1;sp|Q99550|MPP9_HUMAN M-phase phosphoprotein 9 OS=	0	0	1	0	0	0	0	0	0	0	14	0	0	410190	0	0	0	0	0	0	0	0	0
								H0YJW6;J3KRW3;B7ZAE2;A0A0A0MTQ1;Q96GE4	H0YJW6;J3KRW3;B7ZAE2;A0A0A0MTQ1;Q96GE4	Centrosomal protein of 95 kDa	CEP95	tr|H0YJW6|H0YJW6_HUMAN Centrosomal protein of 95 kDa OS=Homo sapiens OX=9606 GN=CEP95 PE=1 SV=2;tr|J3KRW3|J3KRW3_HUMAN Centrosomal protein of 95 kDa OS=Homo sapiens OX=9606 GN=CEP95 PE=1 SV=1;tr|B7ZAE2|B7ZAE2_HUMAN Centrosomal protein of 95 kDa OS=Homo sap	0	0	0	0	0	0	1	0	0	0	3	0	0	0	0	0	0	222720	0	0	0	0	0
								Q8WZ42;A0A0A0MTS7;A0A0A0MRA3	Q8WZ42;A0A0A0MTS7;A0A0A0MRA3	Titin	TTN	sp|Q8WZ42|TITIN_HUMAN Titin OS=Homo sapiens OX=9606 GN=TTN PE=1 SV=4;tr|A0A0A0MTS7|A0A0A0MTS7_HUMAN Titin OS=Homo sapiens OX=9606 GN=TTN PE=1 SV=1;tr|A0A0A0MRA3|A0A0A0MRA3_HUMAN Titin OS=Homo sapiens OX=9606 GN=TTN PE=1 SV=1	1	0	2	2	1	0	2	3	1	1	1856	35145	0	44568	10323	10748	0	11089	37893	19007	5113.3	40078	29138
								A0A0A6YYA0;Q9Y3B3	A0A0A6YYA0;Q9Y3B3	Transmembrane emp24 domain-containing protein 7	TMED7-TICAM2;TMED7	tr|A0A0A6YYA0|A0A0A6YYA0_HUMAN Protein TMED7-TICAM2 OS=Homo sapiens OX=9606 GN=TMED7-TICAM2 PE=3 SV=1;sp|Q9Y3B3|TMED7_HUMAN Transmembrane emp24 domain-containing protein 7 OS=Homo sapiens OX=9606 GN=TMED7 PE=1 SV=2	0	0	0	0	0	0	0	0	0	0	11	0	0	0	0	0	0	0	0	0	0	0	0
								A0A0A6YYC7;Q96JP5	A0A0A6YYC7;Q96JP5	E3 ubiquitin-protein ligase ZFP91	ZFP91-CNTF;ZFP91	tr|A0A0A6YYC7|A0A0A6YYC7_HUMAN HCG2042749, isoform CRA_d OS=Homo sapiens OX=9606 GN=ZFP91-CNTF PE=4 SV=1;sp|Q96JP5|ZFP91_HUMAN E3 ubiquitin-protein ligase ZFP91 OS=Homo sapiens OX=9606 GN=ZFP91 PE=1 SV=1	0	0	0	1	0	0	1	1	0	0	24	0	0	0	168980	0	0	421890	336420	0	0	0	432230
								F8WDD7;F8WCF6;A0A0A6YYG9;P59998;H7C0A3;F8WDW3;F8WE39;R4GN08	F8WDD7;F8WCF6;A0A0A6YYG9;P59998;H7C0A3	Actin-related protein 2/3 complex subunit 4	ARPC4;ARPC4-TTLL3	tr|F8WDD7|F8WDD7_HUMAN Actin-related protein 2/3 complex subunit 4 OS=Homo sapiens OX=9606 GN=ARPC4 PE=4 SV=1;tr|F8WCF6|F8WCF6_HUMAN Actin-related protein 2/3 complex subunit 4 OS=Homo sapiens OX=9606 GN=ARPC4-TTLL3 PE=3 SV=1;tr|A0A0A6YYG9|A0A0A6YYG9_HUMAN	5	2	3	2	3	3	1	0	2	3	6	22452000	4400700	9270600	748050	2688800	2170900	707320	0	9108500	11411000	1362600	3679200
								A0A0A6YYI3;A0A0B4J1V8;Q9NQ55;A8MV53;C9J3W3;H7C446;C9JHF7	A0A0A6YYI3;A0A0B4J1V8;Q9NQ55;A8MV53;C9J3W3	Suppressor of SWI4 1 homolog	PPAN-P2RY11;PPAN	tr|A0A0A6YYI3|A0A0A6YYI3_HUMAN Protein PPAN-P2RY11 OS=Homo sapiens OX=9606 GN=PPAN-P2RY11 PE=4 SV=1;tr|A0A0B4J1V8|A0A0B4J1V8_HUMAN HCG2039996 OS=Homo sapiens OX=9606 GN=PPAN-P2RY11 PE=3 SV=1;sp|Q9NQ55|SSF1_HUMAN Suppressor of SWI4 1 homolog OS=Homo sapiens	0	1	5	5	0	1	6	3	0	1	21	0	195380	6672400	3332200	0	151950	5407700	3123800	0	387910	8337700	7061100
								A0A0A6YYJ5;A0A286YES6;O94854	A0A0A6YYJ5;A0A286YES6;O94854	Uncharacterized protein KIAA0754	MACF1;KIAA0754	tr|A0A0A6YYJ5|A0A0A6YYJ5_HUMAN Microtubule-actin cross-linking factor 1, isoforms 1/2/3/5 (Fragment) OS=Homo sapiens OX=9606 GN=MACF1 PE=1 SV=2;tr|A0A286YES6|A0A286YES6_HUMAN Microtubule-actin cross-linking factor 1, isoforms 1/2/3/5 OS=Homo sapiens OX=960	10	8	8	4	10	15	12	12	19	22	58	3192500	567520	4262600	246930	1066300	1335000	3534400	3814600	6478700	6673700	2418000	9537000
								I3L1U7;I3L0X9;I3L3T0;A0A0A6YYL4;Q9Y3D7	I3L1U7;I3L0X9;I3L3T0;A0A0A6YYL4;Q9Y3D7	Coronin;Mitochondrial import inner membrane translocase subunit TIM16	PAM16;CORO7-PAM16	tr|I3L1U7|I3L1U7_HUMAN Mitochondrial import inner membrane translocase subunit TIM16 OS=Homo sapiens OX=9606 GN=PAM16 PE=1 SV=1;tr|I3L0X9|I3L0X9_HUMAN Mitochondrial import inner membrane translocase subunit TIM16 OS=Homo sapiens OX=9606 GN=PAM16 PE=1 SV=1;	0	0	0	0	0	0	1	0	0	0	8	0	0	0	0	0	0	777150	0	0	0	744040	0
								A0A0B4J1R4;P32754	A0A0B4J1R4;P32754	4-hydroxyphenylpyruvate dioxygenase	HPD	tr|A0A0B4J1R4|A0A0B4J1R4_HUMAN 4-hydroxyphenylpyruvate dioxygenase OS=Homo sapiens OX=9606 GN=HPD PE=1 SV=1;sp|P32754|HPPD_HUMAN 4-hydroxyphenylpyruvate dioxygenase OS=Homo sapiens OX=9606 GN=HPD PE=1 SV=2	0	0	1	1	0	0	1	1	0	0	26	0	0	1450900	90790	0	0	368580	621360	0	0	433290	4727800
								A0A0B4J1W0;O75448;B9TX62;F5GY88;H0YEG1;E9PFL1;B4DDR8;F5H5K2	A0A0B4J1W0;O75448;B9TX62;F5GY88	Mediator of RNA polymerase II transcription subunit 24	MED24	tr|A0A0B4J1W0|A0A0B4J1W0_HUMAN Mediator of RNA polymerase II transcription subunit 24 OS=Homo sapiens OX=9606 GN=MED24 PE=1 SV=1;sp|O75448|MED24_HUMAN Mediator of RNA polymerase II transcription subunit 24 OS=Homo sapiens OX=9606 GN=MED24 PE=1 SV=1;tr|B9TX	0	0	0	1	0	0	3	1	0	0	52	0	0	0	3645.1	0	0	338980	100570	0	0	39997	81910
								A0A0B4J1W3;Q9BXJ9	A0A0B4J1W3;Q9BXJ9	N-alpha-acetyltransferase 15, NatA auxiliary subunit	NAA15	tr|A0A0B4J1W3|A0A0B4J1W3_HUMAN N-alpha-acetyltransferase 15, NatA auxiliary subunit OS=Homo sapiens OX=9606 GN=NAA15 PE=1 SV=1;sp|Q9BXJ9|NAA15_HUMAN N-alpha-acetyltransferase 15, NatA auxiliary subunit OS=Homo sapiens OX=9606 GN=NAA15 PE=1 SV=1	1	1	1	0	3	2	5	4	2	1	52	1043200	5699100	105970	0	513440	4138200	1805900	1218400	716510	8704600	129780	360470
								A0A0B4J1Z1;C9JAB2;Q16629;F8WEA1	A0A0B4J1Z1;C9JAB2;Q16629	Serine/arginine-rich splicing factor 7	SRSF7	tr|A0A0B4J1Z1|A0A0B4J1Z1_HUMAN Serine/arginine-rich-splicing factor 7 OS=Homo sapiens OX=9606 GN=SRSF7 PE=1 SV=1;tr|C9JAB2|C9JAB2_HUMAN Serine/arginine-rich-splicing factor 7 OS=Homo sapiens OX=9606 GN=SRSF7 PE=1 SV=1;sp|Q16629|SRSF7_HUMAN Serine/arginine-	7	6	8	7	6	6	6	6	7	7	8	46906000	7664600	154490000	48454000	10655000	9806600	71516000	106760000	25805000	33265000	189470000	323220000
								F8VV32;A0A0B4J259;P61626	F8VV32;A0A0B4J259;P61626	Lysozyme;Lysozyme C	LYZ	tr|F8VV32|F8VV32_HUMAN Lysozyme OS=Homo sapiens OX=9606 GN=LYZ PE=1 SV=1;tr|A0A0B4J259|A0A0B4J259_HUMAN Lysozyme OS=Homo sapiens OX=9606 GN=LYZ PE=1 SV=1;sp|P61626|LYSC_HUMAN Lysozyme C OS=Homo sapiens OX=9606 GN=LYZ PE=1 SV=1	0	0	0	0	0	0	0	0	0	0	8	0	0	0	0	0	0	0	0	0	0	0	0
								A0A0B4J269;Q13509	A0A0B4J269;Q13509	Tubulin beta-3 chain	TUBB3	tr|A0A0B4J269|A0A0B4J269_HUMAN G_PROTEIN_RECEP_F1_2 domain-containing protein OS=Homo sapiens OX=9606 PE=1 SV=1;sp|Q13509|TBB3_HUMAN Tubulin beta-3 chain OS=Homo sapiens OX=9606 GN=TUBB3 PE=1 SV=2	1	1	1	0	1	1	1	0	1	1	30	42045000	989430	452370	0	338190	159740	107410	0	7711700	3929900	0	0
								P42765;A0A0B4J2A4;K7EME0	P42765;A0A0B4J2A4	3-ketoacyl-CoA thiolase, mitochondrial	ACAA2	sp|P42765|THIM_HUMAN 3-ketoacyl-CoA thiolase, mitochondrial OS=Homo sapiens OX=9606 GN=ACAA2 PE=1 SV=2;tr|A0A0B4J2A4|A0A0B4J2A4_HUMAN 3-ketoacyl-CoA thiolase, mitochondrial OS=Homo sapiens OX=9606 GN=ACAA2 PE=1 SV=1	0	0	0	1	0	0	1	2	0	0	21	0	0	0	105150	0	0	261660	412750	0	0	0	828340
								K7EM56;A0A0B4J2B4;S4R417;K7ELC2;P62841;K7EQJ5;S4R456;K7EJ78	K7EM56;A0A0B4J2B4;S4R417;K7ELC2;P62841;K7EQJ5;S4R456;K7EJ78	40S ribosomal protein S15	RPS15	tr|K7EM56|K7EM56_HUMAN 40S ribosomal protein S15 OS=Homo sapiens OX=9606 GN=RPS15 PE=1 SV=2;tr|A0A0B4J2B4|A0A0B4J2B4_HUMAN 40S ribosomal protein S15 OS=Homo sapiens OX=9606 GN=RPS15 PE=1 SV=1;tr|S4R417|S4R417_HUMAN 40S ribosomal protein S15 OS=Homo sapiens	2	1	5	2	2	1	5	4	2	1	6	9883000	1529500	72505000	5300700	2650000	881780	20253000	19682000	3146900	1969700	20742000	19295000
								P0DP09;A0A0B4J2D9	P0DP09;A0A0B4J2D9		IGKV1D-13	sp|P0DP09|KV113_HUMAN Immunoglobulin kappa variable 1-13 OS=Homo sapiens OX=9606 GN=IGKV1-13 PE=3 SV=1;sp|A0A0B4J2D9|KVD13_HUMAN Immunoglobulin kappa variable 1D-13 OS=Homo sapiens OX=9606 GN=IGKV1D-13 PE=3 SV=1	1	1	0	0	1	1	0	0	1	1	4	12049000	7811400	0	0	6866200	3420900	0	0	12206000	8981500	0	0
								A0A0C4DFM1;Q92544	A0A0C4DFM1;Q92544	Transmembrane 9 superfamily member 4	TM9SF4	tr|A0A0C4DFM1|A0A0C4DFM1_HUMAN Transmembrane 9 superfamily member OS=Homo sapiens OX=9606 GN=TM9SF4 PE=1 SV=1;sp|Q92544|TM9S4_HUMAN Transmembrane 9 superfamily member 4 OS=Homo sapiens OX=9606 GN=TM9SF4 PE=1 SV=2	0	0	0	0	0	0	1	1	0	0	22	0	0	0	0	0	0	298940	541880	0	0	0	423190
								Q12959;A0A590UJ18;A0A590UJS9;A0A0C4DFT3;A0A590UKA8;A0A590UJC5;A0A590UJ68;A0A590UJR5;A0A590UJ08;A0A590UJD9;A0A590UJR4;A0A590UJ29;A0A590UJX2;A0A590UK48;A0A590UK81;A0A590UJ81;A0A590UJ64;E7EQD7;A0A590UK70;A0A590UK02;A0A590UJ25;A0A590UJL2;C9JUA9;B4E2H8;A0A590UJZ4;A0A590UK52;B7Z2T4;E9PIW2;A0A3B3ISW2;H7C166;Q15700;E9PN83;F8VYC1;A0A590UJ95;C9JN61;A0A590UJ86;Q6ZSU2;B5MCC5;H7C325;C9IYP1;A8MUT9;F2Z2L0;C9J11…	Q12959;A0A590UJ18;A0A590UJS9;A0A0C4DFT3;A0A590UKA8;A0A590UJC5;A0A590UJ68;A0A590UJR5;A0A590UJ08;A0A590UJD9;A0A590UJR4;A0A590UJ29;A0A590UJX2;A0A590UK48;A0A590UK81;A0A590UJ81;A0A590UJ64;E7EQD7;A0A590UK70;A0A590UK02;A0A590UJ25;A0A590UJL2;C9JUA9	Disks large homolog 1	DLG1	sp|Q12959|DLG1_HUMAN Disks large homolog 1 OS=Homo sapiens OX=9606 GN=DLG1 PE=1 SV=2;tr|A0A590UJ18|A0A590UJ18_HUMAN Disks large homolog 1 OS=Homo sapiens OX=9606 GN=DLG1 PE=1 SV=1;tr|A0A590UJS9|A0A590UJS9_HUMAN Disks large homolog 1 OS=Homo sapiens OX=9606	8	1	7	2	5	5	7	8	7	9	37	2022900	20796	6019400	279240	260960	500100	1749000	2787500	1688900	2183600	1425400	9794800
								A0A0C4DFX4;Q6ZRS2;A0A0A0MS59;A0A087X0E3	A0A0C4DFX4;Q6ZRS2;A0A0A0MS59;A0A087X0E3	Helicase SRCAP	SRCAP	tr|A0A0C4DFX4|A0A0C4DFX4_HUMAN Uncharacterized protein (Fragment) OS=Homo sapiens OX=9606 PE=4 SV=1;sp|Q6ZRS2|SRCAP_HUMAN Helicase SRCAP OS=Homo sapiens OX=9606 GN=SRCAP PE=1 SV=3;tr|A0A0A0MS59|A0A0A0MS59_HUMAN Helicase SRCAP OS=Homo sapiens OX=9606 GN=SRC	0	0	0	1	0	0	1	1	0	0	97	0	0	0	27218	0	0	43662	40370	0	0	221850	335430
								A0A0C4DFX7;Q9H967	A0A0C4DFX7;Q9H967	WD repeat-containing protein 76	WDR76	tr|A0A0C4DFX7|A0A0C4DFX7_HUMAN WD repeat-containing protein 76 OS=Homo sapiens OX=9606 GN=WDR76 PE=1 SV=1;sp|Q9H967|WDR76_HUMAN WD repeat-containing protein 76 OS=Homo sapiens OX=9606 GN=WDR76 PE=1 SV=2	0	0	1	1	0	0	2	0	0	0	28	0	0	415430	144020	0	0	402320	0	0	0	254330	0
								A8MXZ4;A0A0C4DFY5;Q9NQ84;J9JIE0	A8MXZ4;A0A0C4DFY5;Q9NQ84;J9JIE0	G-protein coupled receptor family C group 5 member C	GPRC5C	tr|A8MXZ4|A8MXZ4_HUMAN G-protein-coupled receptor family C group 5 member C OS=Homo sapiens OX=9606 GN=GPRC5C PE=1 SV=3;tr|A0A0C4DFY5|A0A0C4DFY5_HUMAN G-protein-coupled receptor family C group 5 member C OS=Homo sapiens OX=9606 GN=GPRC5C PE=1 SV=1;sp|Q9NQ8	2	3	2	2	2	5	4	3	6	6	14	4373200	2137100	5574900	818190	1782800	1354000	2887800	3520700	6239300	13392000	5626500	16669000
								C9J9K3;A0A0C4DG17;P08865;F8WD59	C9J9K3;A0A0C4DG17;P08865;F8WD59	40S ribosomal protein SA	RPSA	tr|C9J9K3|C9J9K3_HUMAN 40S ribosomal protein SA (Fragment) OS=Homo sapiens OX=9606 GN=RPSA PE=1 SV=8;tr|A0A0C4DG17|A0A0C4DG17_HUMAN 40S ribosomal protein SA OS=Homo sapiens OX=9606 GN=RPSA PE=1 SV=1;sp|P08865|RSSA_HUMAN 40S ribosomal protein SA OS=Homo sap	3	1	8	1	3	2	11	8	4	2	13	1980600	348200	20094000	890480	2007800	1506600	28700000	23386000	2893500	1518600	18415000	32538000
								E7ENN3;A0A0C4DG40;Q8NF91	E7ENN3;A0A0C4DG40;Q8NF91	Nesprin-1	SYNE1	tr|E7ENN3|E7ENN3_HUMAN Nesprin-1 OS=Homo sapiens OX=9606 GN=SYNE1 PE=1 SV=2;tr|A0A0C4DG40|A0A0C4DG40_HUMAN Nesprin-1 OS=Homo sapiens OX=9606 GN=SYNE1 PE=1 SV=1;sp|Q8NF91|SYNE1_HUMAN Nesprin-1 OS=Homo sapiens OX=9606 GN=SYNE1 PE=1 SV=4	1	1	1	0	0	1	2	1	1	1	465	12054	1410300	31208	0	0	3237700	34985	46926	6649.5	2467100	21581	52287
								A0A0C4DG44;O43464	A0A0C4DG44;O43464	Serine protease HTRA2, mitochondrial	HTRA2	tr|A0A0C4DG44|A0A0C4DG44_HUMAN Serine protease HTRA2, mitochondrial (Fragment) OS=Homo sapiens OX=9606 GN=HTRA2 PE=1 SV=1;sp|O43464|HTRA2_HUMAN Serine protease HTRA2, mitochondrial OS=Homo sapiens OX=9606 GN=HTRA2 PE=1 SV=2	0	0	1	0	0	0	0	1	0	0	21	0	0	186080	0	0	0	0	133550	0	0	60368	260990
								F5GYV5;H7BZV4;A0A0C4DG62;F8WCT1;F5H7X4;Q66PJ3	F5GYV5;H7BZV4;A0A0C4DG62;F8WCT1;F5H7X4;Q66PJ3	ADP-ribosylation factor-like protein 6-interacting protein 4	ARL6IP4	tr|F5GYV5|F5GYV5_HUMAN ADP-ribosylation factor-like protein 6-interacting protein 4 (Fragment) OS=Homo sapiens OX=9606 GN=ARL6IP4 PE=1 SV=1;tr|H7BZV4|H7BZV4_HUMAN ADP-ribosylation factor-like protein 6-interacting protein 4 (Fragment) OS=Homo sapiens OX=96	0	0	0	1	0	0	0	0	0	0	8	0	0	0	952150	0	0	0	0	0	0	0	0
								A0A0C4DG80;Q9P2N7;Q9P2J3	A0A0C4DG80;Q9P2N7;Q9P2J3	Kelch-like protein 13;Kelch-like protein 9	KLHL13;KLHL9	tr|A0A0C4DG80|A0A0C4DG80_HUMAN Kelch-like protein 13 OS=Homo sapiens OX=9606 GN=KLHL13 PE=1 SV=1;sp|Q9P2N7|KLH13_HUMAN Kelch-like protein 13 OS=Homo sapiens OX=9606 GN=KLHL13 PE=1 SV=3;sp|Q9P2J3|KLHL9_HUMAN Kelch-like protein 9 OS=Homo sapiens OX=9606 GN=K	0	1	0	2	1	1	2	2	1	1	38	0	54631	0	146450	127830	158810	477390	366560	155290	146120	384510	69460
								A0A0C4DG89;Q7L014;D6RJA6;H0Y9U3	A0A0C4DG89;Q7L014	Probable ATP-dependent RNA helicase DDX46	DDX46	tr|A0A0C4DG89|A0A0C4DG89_HUMAN Probable ATP-dependent RNA helicase DDX46 OS=Homo sapiens OX=9606 GN=DDX46 PE=1 SV=1;sp|Q7L014|DDX46_HUMAN Probable ATP-dependent RNA helicase DDX46 OS=Homo sapiens OX=9606 GN=DDX46 PE=1 SV=2	3	3	7	10	3	8	11	13	2	6	53	641160	329520	2936000	1503700	719840	946240	4699900	3655300	365830	811090	4771200	5661300
								Q14527;A0A0C4DGA6;H7C5K0	Q14527;A0A0C4DGA6	Helicase-like transcription factor	HLTF	sp|Q14527|HLTF_HUMAN Helicase-like transcription factor OS=Homo sapiens OX=9606 GN=HLTF PE=1 SV=2;tr|A0A0C4DGA6|A0A0C4DGA6_HUMAN Helicase-like transcription factor OS=Homo sapiens OX=9606 GN=HLTF PE=1 SV=1	0	0	4	3	1	0	7	3	0	0	55	0	0	1485500	118440	12807	0	1323000	424070	0	0	708830	1007000
								A0A0C4DGE4;A0A286YF28;A0A0J9YW33;Q13277	A0A0C4DGE4;A0A286YF28;A0A0J9YW33;Q13277	Syntaxin-3	STX3	tr|A0A0C4DGE4|A0A0C4DGE4_HUMAN Syntaxin-3 (Fragment) OS=Homo sapiens OX=9606 GN=STX3 PE=1 SV=1;tr|A0A286YF28|A0A286YF28_HUMAN Syntaxin-3 OS=Homo sapiens OX=9606 GN=STX3 PE=1 SV=1;tr|A0A0J9YW33|A0A0J9YW33_HUMAN Syntaxin-3 OS=Homo sapiens OX=9606 GN=STX3 PE=	0	0	0	0	1	0	1	1	1	1	12	0	0	0	0	321530	0	834600	0	762980	0	418710	1408100
								F5H2E6;A0A0C4DGG8;Q8IX12;F5H1H2;H0YFJ7;F5H3E1	F5H2E6;A0A0C4DGG8;Q8IX12;F5H1H2	Cell division cycle and apoptosis regulator protein 1	CCAR1	tr|F5H2E6|F5H2E6_HUMAN Cell division cycle and apoptosis regulator protein 1 (Fragment) OS=Homo sapiens OX=9606 GN=CCAR1 PE=1 SV=1;tr|A0A0C4DGG8|A0A0C4DGG8_HUMAN Cell division cycle and apoptosis regulator protein 1 (Fragment) OS=Homo sapiens OX=9606 GN=CC	0	0	1	0	0	0	1	1	0	0	31	0	0	131660	0	0	0	290830	165140	0	0	0	135840
								Q14839;A0A0C4DGG9;A0A2R8Y521;A0A2R8Y212;F5GWX5;A0A2R8YFD8;A0A2U3TZM0;A0A2R8YFK9;A0A2R8Y5J0;A0A2R8Y425;A0A2R8YDJ9;A0A2R8YD40;A0A2R8Y4X2;A0A2R8YDW2;A0A2R8Y8C1;A0A2R8YER1;A0A2R8Y445;A0A2R8Y5Z7;A0A2R8Y685;A0A2R8Y7I0;A0A2R8Y8B3;A0A2R8Y7M9;A0A2R8Y5M9;A0A2R8YE38;K7EMY3;F2Z2R5;F5H6N4;F6T542;A0A2R8Y795	Q14839;A0A0C4DGG9;A0A2R8Y521;A0A2R8Y212;F5GWX5;A0A2R8YFD8;A0A2U3TZM0;A0A2R8YFK9;A0A2R8Y5J0;A0A2R8Y425;A0A2R8YDJ9;A0A2R8YD40;A0A2R8Y4X2;A0A2R8YDW2;A0A2R8Y8C1;A0A2R8YER1;A0A2R8Y445;A0A2R8Y5Z7;A0A2R8Y685	Chromodomain-helicase-DNA-binding protein 4	CHD4	sp|Q14839|CHD4_HUMAN Chromodomain-helicase-DNA-binding protein 4 OS=Homo sapiens OX=9606 GN=CHD4 PE=1 SV=2;tr|A0A0C4DGG9|A0A0C4DGG9_HUMAN Chromodomain-helicase-DNA-binding protein 4 OS=Homo sapiens OX=9606 GN=CHD4 PE=1 SV=1;tr|A0A2R8Y521|A0A2R8Y521_HUMAN C	5	2	25	26	3	2	33	22	4	2	89	486400	67504	17938000	2889700	129560	49306	9928300	6438600	246690	204230	3397200	7246000
								A0A0C4DGH0;Q5ZPR3;H0YLT8;H0YN85;H0YK40;H0YK59;H0YL10	A0A0C4DGH0;Q5ZPR3;H0YLT8;H0YN85;H0YK40;H0YK59;H0YL10	CD276 antigen	CD276	tr|A0A0C4DGH0|A0A0C4DGH0_HUMAN CD276 antigen OS=Homo sapiens OX=9606 GN=CD276 PE=1 SV=1;sp|Q5ZPR3|CD276_HUMAN CD276 antigen OS=Homo sapiens OX=9606 GN=CD276 PE=1 SV=1;tr|H0YLT8|H0YLT8_HUMAN CD276 antigen (Fragment) OS=Homo sapiens OX=9606 GN=CD276 PE=1 SV=	0	0	0	0	0	0	0	0	0	0	16	0	0	0	0	0	0	0	0	0	0	0	0
								O75390;B4DJV2;A0A0C4DGI3;H0YIC4;F8VPA1;F8VX68;F8VPF9;F8VZK9;F8VTT8;F8W1S4;F8W4S1;H0YH82;F8VRP1;F8VX07;F8W642;F8VRI6;F8VR34	O75390;B4DJV2;A0A0C4DGI3	Citrate synthase, mitochondrial;Citrate synthase	CS	sp|O75390|CISY_HUMAN Citrate synthase, mitochondrial OS=Homo sapiens OX=9606 GN=CS PE=1 SV=2;tr|B4DJV2|B4DJV2_HUMAN Citrate synthase OS=Homo sapiens OX=9606 GN=CS PE=1 SV=1;tr|A0A0C4DGI3|A0A0C4DGI3_HUMAN Citrate synthase OS=Homo sapiens OX=9606 GN=CS PE=1	0	0	1	2	2	1	3	5	0	1	19	0	0	488100	197150	751700	407780	5160800	4210100	0	465420	866150	4126000
								A0A0C4DGI9;J3KPG5;F8VU39;Q9UIF9	A0A0C4DGI9;J3KPG5;F8VU39;Q9UIF9	Bromodomain adjacent to zinc finger domain protein 2A	BAZ2A	tr|A0A0C4DGI9|A0A0C4DGI9_HUMAN Bromodomain adjacent to zinc finger domain protein 2A (Fragment) OS=Homo sapiens OX=9606 GN=BAZ2A PE=1 SV=1;tr|J3KPG5|J3KPG5_HUMAN Bromodomain adjacent to zinc finger domain protein 2A OS=Homo sapiens OX=9606 GN=BAZ2A PE=1 SV	0	0	0	0	0	0	1	0	0	0	33	0	0	0	0	0	0	8440.8	0	0	0	13632	0
								H3BUW4;A0A0C4DGM2;C9K0J8;Q8IWY8	H3BUW4;A0A0C4DGM2;C9K0J8;Q8IWY8	Zinc finger and SCAN domain-containing protein 29	ZSCAN29	tr|H3BUW4|H3BUW4_HUMAN Zinc finger and SCAN domain-containing protein 29 OS=Homo sapiens OX=9606 GN=ZSCAN29 PE=1 SV=1;tr|A0A0C4DGM2|A0A0C4DGM2_HUMAN Zinc finger and SCAN domain-containing protein 29 OS=Homo sapiens OX=9606 GN=ZSCAN29 PE=1 SV=1;tr|C9K0J8|C9	0	0	0	1	0	0	0	0	0	0	9	0	0	0	0	0	0	0	0	0	0	0	0
								P39656;A0A0C4DGS1;U3KQ84	P39656;A0A0C4DGS1	Dolichyl-diphosphooligosaccharide--protein glycosyltransferase 48 kDa subunit	DDOST	sp|P39656|OST48_HUMAN Dolichyl-diphosphooligosaccharide--protein glycosyltransferase 48 kDa subunit OS=Homo sapiens OX=9606 GN=DDOST PE=1 SV=4;tr|A0A0C4DGS1|A0A0C4DGS1_HUMAN Dolichyl-diphosphooligosaccharide--protein glycosyltransferase 48 kDa subunit OS=H	3	2	3	3	2	5	6	9	3	5	23	1178500	524330	1985700	1055300	916970	1249600	1623500	8941900	1612000	2543200	2989600	5610600
								C9J7N5;A0A0C4DGW9;O75830	C9J7N5;A0A0C4DGW9;O75830	Serpin I2	SERPINI2	tr|C9J7N5|C9J7N5_HUMAN Serpin I2 (Fragment) OS=Homo sapiens OX=9606 GN=SERPINI2 PE=1 SV=1;tr|A0A0C4DGW9|A0A0C4DGW9_HUMAN Serpin I2 OS=Homo sapiens OX=9606 GN=SERPINI2 PE=1 SV=1;sp|O75830|SPI2_HUMAN Serpin I2 OS=Homo sapiens OX=9606 GN=SERPINI2 PE=1 SV=1	0	0	0	0	0	0	0	0	0	0	13	0	0	0	0	0	0	0	0	0	0	0	0
								A0A590UJC4;A0A590UK34;A0A590UJR3;A0A590UJ21;A0A0C4DGX4;A0A590UJ50;Q13616;A0A590UJ59;A0A590UJ97;A0A590UJM8;A0A590UJ56	A0A590UJC4;A0A590UK34;A0A590UJR3;A0A590UJ21;A0A0C4DGX4;A0A590UJ50;Q13616	Cullin-1	CUL1	tr|A0A590UJC4|A0A590UJC4_HUMAN Cullin-1 OS=Homo sapiens OX=9606 GN=CUL1 PE=1 SV=1;tr|A0A590UK34|A0A590UK34_HUMAN Cullin-1 OS=Homo sapiens OX=9606 GN=CUL1 PE=1 SV=1;tr|A0A590UJR3|A0A590UJR3_HUMAN Cullin-1 OS=Homo sapiens OX=9606 GN=CUL1 PE=1 SV=1;tr|A0A590U	0	0	1	0	0	1	3	1	0	0	39	0	0	167310	0	0	78292	577240	220440	0	0	250610	0
								A0A0C4DGX8;Q15904	A0A0C4DGX8;Q15904	V-type proton ATPase subunit S1	ATP6AP1	tr|A0A0C4DGX8|A0A0C4DGX8_HUMAN ATPase, H+ transporting, lysosomal accessory protein 1, isoform CRA_c OS=Homo sapiens OX=9606 GN=ATP6AP1 PE=1 SV=1;sp|Q15904|VAS1_HUMAN V-type proton ATPase subunit S1 OS=Homo sapiens OX=9606 GN=ATP6AP1 PE=1 SV=2	0	0	0	0	0	0	1	0	0	0	12	0	0	0	0	0	0	0	0	0	0	0	0
								A0A0C4DGZ1;Q8N5P1	A0A0C4DGZ1;Q8N5P1	Zinc finger CCCH domain-containing protein 8	ZC3H8	tr|A0A0C4DGZ1|A0A0C4DGZ1_HUMAN Zinc finger CCCH domain-containing protein 8 OS=Homo sapiens OX=9606 GN=ZC3H8 PE=1 SV=1;sp|Q8N5P1|ZC3H8_HUMAN Zinc finger CCCH domain-containing protein 8 OS=Homo sapiens OX=9606 GN=ZC3H8 PE=1 SV=2	0	0	0	1	0	0	3	1	0	0	20	0	0	0	1128400	0	0	2631500	645610	0	0	0	955370
								A0A0C4DH73;A0A0C4DH72;P04432;P01611;P01597	A0A0C4DH73;A0A0C4DH72;P04432;P01611;P01597	Ig kappa chain V-I region Daudi;Ig kappa chain V-I region Wes;Ig kappa chain V-I region DEE	IGKV1-12;IGKV1-6	sp|A0A0C4DH73|KV112_HUMAN Immunoglobulin kappa variable 1-12 OS=Homo sapiens OX=9606 GN=IGKV1-12 PE=3 SV=1;sp|A0A0C4DH72|KV106_HUMAN Immunoglobulin kappa variable 1-6 OS=Homo sapiens OX=9606 GN=IGKV1-6 PE=3 SV=1;sp|P04432|KVD39_HUMAN Immunoglobulin kappa v	1	0	0	0	0	0	0	0	0	1	4	0	0	0	0	0	0	0	0	0	930040	0	0
								Q5QPR4;A0A0D9SEI3;Q5QPR3;A0A0D9SER5;A0A0D9SEN2;Q9UQ88;P21127;J3KS35;E7ESP2	Q5QPR4;A0A0D9SEI3;Q5QPR3;A0A0D9SER5;A0A0D9SEN2;Q9UQ88;P21127	Cyclin-dependent kinase 11A;Cyclin-dependent kinase 11B	CDK11A;CDK11B	tr|Q5QPR4|Q5QPR4_HUMAN Cyclin-dependent kinase 11A OS=Homo sapiens OX=9606 GN=CDK11A PE=1 SV=1;tr|A0A0D9SEI3|A0A0D9SEI3_HUMAN Cyclin-dependent kinase 11B OS=Homo sapiens OX=9606 GN=CDK11B PE=1 SV=1;tr|Q5QPR3|Q5QPR3_HUMAN Cyclin-dependent kinase 11A OS=Homo	1	1	1	3	1	1	3	5	0	1	40	289920	120340	556190	530520	151000	133720	1057900	1070100	0	230190	983200	1649300
								A0A0D9SEM4;Q08170	A0A0D9SEM4;Q08170	Serine/arginine-rich splicing factor 4	SRSF4	tr|A0A0D9SEM4|A0A0D9SEM4_HUMAN Serine/arginine-rich-splicing factor 4 (Fragment) OS=Homo sapiens OX=9606 GN=SRSF4 PE=1 SV=1;sp|Q08170|SRSF4_HUMAN Serine/arginine-rich splicing factor 4 OS=Homo sapiens OX=9606 GN=SRSF4 PE=1 SV=2	0	0	2	3	0	0	1	3	0	0	11	0	0	6330300	1640100	0	0	1801100	3317100	0	0	4296800	17504000
								H0YNI7;F5H7D6;H0YNT2;A0A0D9SES8;H0YKT5;H0YKN8;H0YL70;Q04726	H0YNI7;F5H7D6;H0YNT2;A0A0D9SES8;H0YKT5;H0YKN8;H0YL70;Q04726	Transducin-like enhancer protein 3	TLE3	tr|H0YNI7|H0YNI7_HUMAN Transducin-like enhancer protein 3 OS=Homo sapiens OX=9606 GN=TLE3 PE=1 SV=1;tr|F5H7D6|F5H7D6_HUMAN Transducin-like enhancer protein 3 OS=Homo sapiens OX=9606 GN=TLE3 PE=1 SV=1;tr|H0YNT2|H0YNT2_HUMAN Transducin-like enhancer protein	0	0	0	0	0	0	0	0	1	0	19	0	0	0	0	0	0	0	0	0	0	0	0
								A0A0D9SEY1;O95819;E7ENQ1;G3XAA2;H7C360;G5E948;E7EN19;C9J840;E7EX83;A0A0D9SG62;H7C0P6;Q9UKE5;H7C3Z6;C9J338;I3L2I2;A0A590UJE1	A0A0D9SEY1;O95819;E7ENQ1;G3XAA2;H7C360;G5E948;E7EN19;C9J840;E7EX83;A0A0D9SG62;H7C0P6;Q9UKE5	Mitogen-activated protein kinase kinase kinase kinase 4;TRAF2 and NCK-interacting protein kinase	MAP4K4;TNIK	tr|A0A0D9SEY1|A0A0D9SEY1_HUMAN Mitogen-activated protein kinase kinase kinase kinase 4 OS=Homo sapiens OX=9606 GN=MAP4K4 PE=1 SV=1;sp|O95819|M4K4_HUMAN Mitogen-activated protein kinase kinase kinase kinase 4 OS=Homo sapiens OX=9606 GN=MAP4K4 PE=1 SV=2;tr|E	0	0	4	3	0	0	8	5	0	0	63	0	0	666020	66991	0	0	1375500	812140	0	0	387830	436010
								O00571;A0A2R8YF78;A0A0D9SF53;A0A0D9SFB3;A0A2R8Y4A4;A0A0D9SG12;A0A2R8YFS5;A0A2R8YCW1;A0A2U3TZJ9;A0A2R8Y645;A0A2R8YFR4;A0A2R8Y5G6;A0A2R8YDT5;A0A2R8Y7T2;F6S8Q4;A0A2R8YDH3;O15523;A0A0J9YVQ7;A0A087WVZ1;A0A2R8Y650;A0A2R8YCU0;C9J081;Q9NQI0;D6RCM4;C9J8G5;A0A2R8Y4D2;H0Y960;A0A087WX09;A0A2R8Y770	O00571;A0A2R8YF78;A0A0D9SF53;A0A0D9SFB3;A0A2R8Y4A4;A0A0D9SG12;A0A2R8YFS5;A0A2R8YCW1;A0A2U3TZJ9;A0A2R8Y645;A0A2R8YFR4;A0A2R8Y5G6;A0A2R8YDT5;A0A2R8Y7T2;F6S8Q4;A0A2R8YDH3;O15523	ATP-dependent RNA helicase DDX3X;ATP-dependent RNA helicase DDX3Y	DDX3X;DDX3Y	sp|O00571|DDX3X_HUMAN ATP-dependent RNA helicase DDX3X OS=Homo sapiens OX=9606 GN=DDX3X PE=1 SV=3;tr|A0A2R8YF78|A0A2R8YF78_HUMAN ATP-dependent RNA helicase DDX3X OS=Homo sapiens OX=9606 GN=DDX3X PE=1 SV=1;tr|A0A0D9SF53|A0A0D9SF53_HUMAN ATP-dependent RNA he	25	15	31	23	21	16	31	30	14	17	39	22339000	1373200	91023000	8420500	5248200	2403300	45910000	54399000	4455500	4797400	42663000	69837000
								A0A0D9SF54;A0A0D9SFF6;A0A5F9ZHC3;A0A1B0GV13;A0A1B0GUH3;A0A0D9SFH4;A0A1B0GTB7;A0A1B0GTD1	A0A0D9SF54		SPTAN1	tr|A0A0D9SF54|A0A0D9SF54_HUMAN Spectrin alpha chain, non-erythrocytic 1 OS=Homo sapiens OX=9606 GN=SPTAN1 PE=1 SV=1	4	2	3	2	2	1	0	3	2	2	141	1484200	224170	3855600	175650	105060	52222	0	513010	408210	787200	173380	533670
								Q9BZK7;A0A0D9SF63;C9IYU9;F8W9D8;A0A1B0GUU2;C9JCW4;C9J7E1;A0A2R8YFW3;A0A1B0GVH3;A0A0D9SF25;C9JLJ1;A0A0D9SEW5;A0A0D9SFS8;C9J903;C9J3H2;C9JEC9;C9JBN1;C9JCK0;C9JY82;C9JTW8;Q9BQ87;O60907	Q9BZK7;A0A0D9SF63;C9IYU9;F8W9D8;A0A1B0GUU2	F-box-like/WD repeat-containing protein TBL1XR1	TBL1XR1	sp|Q9BZK7|TBL1R_HUMAN F-box-like/WD repeat-containing protein TBL1XR1 OS=Homo sapiens OX=9606 GN=TBL1XR1 PE=1 SV=1;tr|A0A0D9SF63|A0A0D9SF63_HUMAN F-box-like/WD repeat-containing protein TBL1XR1 OS=Homo sapiens OX=9606 GN=TBL1XR1 PE=1 SV=1;tr|C9IYU9|C9IYU9_	0	1	0	1	1	1	1	2	0	1	22	0	29376	0	64571	56473	49871	0	577890	0	0	0	0
								H0YG99;A0A0D9SFF0;Q08050	H0YG99;A0A0D9SFF0;Q08050	Forkhead box protein M1	FOXM1	tr|H0YG99|H0YG99_HUMAN Forkhead box protein M1 (Fragment) OS=Homo sapiens OX=9606 GN=FOXM1 PE=1 SV=1;tr|A0A0D9SFF0|A0A0D9SFF0_HUMAN Forkhead box protein M1 OS=Homo sapiens OX=9606 GN=FOXM1 PE=1 SV=1;sp|Q08050|FOXM1_HUMAN Forkhead box protein M1 OS=Homo sap	0	0	2	1	0	0	3	1	0	0	11	0	0	2351800	396180	0	0	1333400	390590	0	0	1184800	385740
								A0A0D9SFK2;Q92614;H0YEV9;A0A1B0GWJ6	A0A0D9SFK2;Q92614	Unconventional myosin-XVIIIa	MYO18A	tr|A0A0D9SFK2|A0A0D9SFK2_HUMAN Unconventional myosin-XVIIIa OS=Homo sapiens OX=9606 GN=MYO18A PE=1 SV=1;sp|Q92614|MY18A_HUMAN Unconventional myosin-XVIIIa OS=Homo sapiens OX=9606 GN=MYO18A PE=1 SV=3	45	22	34	8	17	11	10	9	44	43	101	11910000	1445500	14771000	395080	802510	258190	837210	974220	8334700	6557400	1859200	3399400
								A0A0D9SFR5;H3BQ06;H3BV07;A0A2R8Y518;Q9ULP9	A0A0D9SFR5;H3BQ06;H3BV07;A0A2R8Y518;Q9ULP9	TBC1 domain family member 24	TBC1D24	tr|A0A0D9SFR5|A0A0D9SFR5_HUMAN TBC1 domain family member 24 OS=Homo sapiens OX=9606 GN=TBC1D24 PE=4 SV=1;tr|H3BQ06|H3BQ06_HUMAN Rab-GAP TBC domain-containing protein OS=Homo sapiens OX=9606 PE=4 SV=1;tr|H3BV07|H3BV07_HUMAN TBC1 domain family member 24 (Fra	0	0	0	0	0	0	0	1	0	0	16	0	0	0	0	0	0	0	0	0	0	0	785390
								A0A0X1KG75;A0A590PXD8;A0A0D9SG04;Q53SF7;A0A0B4J1Z0;H7C1G2;C9J8C4;C9JAU3;C9J5Y6;C9JK90	A0A0X1KG75;A0A590PXD8;A0A0D9SG04;Q53SF7;A0A0B4J1Z0;H7C1G2	Cordon-bleu protein-like 1	COBLL1	tr|A0A0X1KG75|A0A0X1KG75_HUMAN Cordon-bleu protein-like 1 (Fragment) OS=Homo sapiens OX=9606 GN=COBLL1 PE=1 SV=1;tr|A0A590PXD8|A0A590PXD8_HUMAN Cordon-bleu protein-like 1 OS=Homo sapiens OX=9606 GN=COBLL1 PE=1 SV=1;tr|A0A0D9SG04|A0A0D9SG04_HUMAN Cordon-ble	1	0	3	0	2	3	3	2	4	3	67	67185	0	476500	0	37231	65888	131240	209780	195770	241480	298880	751230
								A0A1B0GW76;A0A1B0GWF2;A0A1B0GVQ5;A0A2R8Y5D4;A0A0D9SG72;A0A1B0GTP9;P61764;A0A0D9SEP9;A0A0D9SFQ7;A0A0D9SFW6;A0A0D9SEH5	A0A1B0GW76;A0A1B0GWF2;A0A1B0GVQ5;A0A2R8Y5D4;A0A0D9SG72;A0A1B0GTP9;P61764;A0A0D9SEP9;A0A0D9SFQ7;A0A0D9SFW6;A0A0D9SEH5	Syntaxin-binding protein 1	STXBP1	tr|A0A1B0GW76|A0A1B0GW76_HUMAN Syntaxin-binding protein 1 OS=Homo sapiens OX=9606 GN=STXBP1 PE=1 SV=1;tr|A0A1B0GWF2|A0A1B0GWF2_HUMAN Syntaxin-binding protein 1 OS=Homo sapiens OX=9606 GN=STXBP1 PE=1 SV=1;tr|A0A1B0GVQ5|A0A1B0GVQ5_HUMAN Syntaxin-binding prot	0	0	0	0	0	0	2	3	0	0	17	0	0	0	0	0	0	850560	1395300	0	0	232440	1627000
								Q8IWS0;A0A0D9SGE8;Q5JRC6	Q8IWS0;A0A0D9SGE8;Q5JRC6	PHD finger protein 6	PHF6	sp|Q8IWS0|PHF6_HUMAN PHD finger protein 6 OS=Homo sapiens OX=9606 GN=PHF6 PE=1 SV=1;tr|A0A0D9SGE8|A0A0D9SGE8_HUMAN PHD finger protein 6 OS=Homo sapiens OX=9606 GN=PHF6 PE=1 SV=1;tr|Q5JRC6|Q5JRC6_HUMAN PHD finger protein 6 OS=Homo sapiens OX=9606 GN=PHF6 PE	0	1	5	4	0	0	8	4	1	0	21	0	191510	2178000	1203900	0	0	8476800	1785600	26407	0	1014300	1606900
								A0A0D9SGF6	A0A0D9SGF6		SPTAN1	tr|A0A0D9SGF6|A0A0D9SGF6_HUMAN Spectrin alpha chain, non-erythrocytic 1 OS=Homo sapiens OX=9606 GN=SPTAN1 PE=1 SV=1	4	2	4	2	2	2	1	3	2	3	145	2946700	360590	4193400	208940	177890	187170	91705	362240	829660	1296500	615640	1337800
								H9KV28;A0A140T8Z0;A0A0G2JH68;O60610;A0A2R8Y5N1;H7C2W8	H9KV28;A0A140T8Z0;A0A0G2JH68;O60610;A0A2R8Y5N1	Protein diaphanous homolog 1	DIAPH1	tr|H9KV28|H9KV28_HUMAN Protein diaphanous homolog 1 OS=Homo sapiens OX=9606 GN=DIAPH1 PE=1 SV=2;tr|A0A140T8Z0|A0A140T8Z0_HUMAN Protein diaphanous homolog 1 OS=Homo sapiens OX=9606 GN=DIAPH1 PE=1 SV=1;tr|A0A0G2JH68|A0A0G2JH68_HUMAN Protein diaphanous homolo	1	0	2	0	1	4	5	8	2	4	58	81061	0	710340	0	23990	285540	922970	1926500	564350	537190	614700	1918100
								Q6NYC8;A0A0G2JHC2;A0A0G2JKF1	Q6NYC8;A0A0G2JHC2	Phostensin	PPP1R18	sp|Q6NYC8|PPR18_HUMAN Phostensin OS=Homo sapiens OX=9606 GN=PPP1R18 PE=1 SV=1;tr|A0A0G2JHC2|A0A0G2JHC2_HUMAN PPP1R18 OS=Homo sapiens OX=9606 GN=PPP1R18 PE=1 SV=1	2	0	8	1	0	0	0	1	0	0	29	0	0	10104000	140180	0	0	0	458570	0	0	6208400	16668000
								A0A0G2JIS2;Q96KQ7;A0A0G2JRR0;A0A0G2JRN8;A2ABF8;A0A0G2JIR1;A2ABF9;A0A0G2JK64;H0Y4K5	A0A0G2JIS2;Q96KQ7;A0A0G2JRR0;A0A0G2JRN8;A2ABF8;A0A0G2JIR1;A2ABF9;A0A0G2JK64	Histone-lysine N-methyltransferase EHMT2	EHMT2	tr|A0A0G2JIS2|A0A0G2JIS2_HUMAN Histone-lysine N-methyltransferase EHMT2 OS=Homo sapiens OX=9606 GN=EHMT2 PE=1 SV=1;sp|Q96KQ7|EHMT2_HUMAN Histone-lysine N-methyltransferase EHMT2 OS=Homo sapiens OX=9606 GN=EHMT2 PE=1 SV=3;tr|A0A0G2JRR0|A0A0G2JRR0_HUMAN Hist	0	0	1	3	0	0	5	1	0	0	54	0	0	39908	170190	0	0	1116600	185180	0	0	198570	737830
								A0A0G2JIW1;P0DMV9;P0DMV8;V9GZ37	A0A0G2JIW1;P0DMV9;P0DMV8;V9GZ37	Heat shock 70 kDa protein 1B;Heat shock 70 kDa protein 1A	HSPA1B;HSPA1A	tr|A0A0G2JIW1|A0A0G2JIW1_HUMAN Heat shock 70 kDa protein 1B OS=Homo sapiens OX=9606 GN=HSPA1B PE=1 SV=1;sp|P0DMV9|HS71B_HUMAN Heat shock 70 kDa protein 1B OS=Homo sapiens OX=9606 GN=HSPA1B PE=1 SV=1;sp|P0DMV8|HS71A_HUMAN Heat shock 70 kDa protein 1A OS=Hom	28	16	36	21	25	24	34	36	32	25	32	75382000	22501000	185790000	36600000	41147000	41989000	158620000	173650000	66703000	63751000	124310000	282350000
								A0A140T9L0;A0A0G2JJL1	A0A140T9L0;A0A0G2JJL1			tr|A0A140T9L0|A0A140T9L0_HUMAN WD repeat-containing protein 46 (Fragment) OS=Homo sapiens OX=9606 GN=WDR46 PE=1 SV=1;tr|A0A0G2JJL1|A0A0G2JJL1_HUMAN WD repeat-containing protein 46 (Fragment) OS=Homo sapiens OX=9606 GN=WDR46 PE=1 SV=1	0	1	1	1	0	1	1	1	0	1	13	0	299400	3061400	1252200	0	310670	1571400	1632100	0	379570	2047900	3123100
								H0Y6K2;A0A140T9E9;A0A0G2JK44;P25440;U3KQA6;A0A0G2JHL0;A0A140T9F7;A0A140T9V2;E9PKQ9;H0Y799;A0A140T9X8;A0A0G2JHN8;A0A140T9I1;E9PIQ3;O60885	H0Y6K2;A0A140T9E9;A0A0G2JK44;P25440;U3KQA6;A0A0G2JHL0;A0A140T9F7;A0A140T9V2	Bromodomain-containing protein 2	BRD2	tr|H0Y6K2|H0Y6K2_HUMAN Bromodomain-containing protein 2 (Fragment) OS=Homo sapiens OX=9606 GN=BRD2 PE=1 SV=1;tr|A0A140T9E9|A0A140T9E9_HUMAN Bromodomain-containing protein 2 (Fragment) OS=Homo sapiens OX=9606 GN=BRD2 PE=1 SV=1;tr|A0A0G2JK44|A0A0G2JK44_HUMAN	0	0	0	0	0	0	2	1	0	0	35	0	0	0	0	0	0	520020	0	0	0	0	0
								A0A0G2JKR7;P28702;A0A0G2JHI1;A0A087WZ88;A0A5F9ZHH6;P19793;P48443	A0A0G2JKR7;P28702;A0A0G2JHI1;A0A087WZ88;A0A5F9ZHH6;P19793;P48443	Retinoic acid receptor RXR-beta;Retinoic acid receptor RXR-alpha;Retinoic acid receptor RXR-gamma	RXRB;RXRG;RXRA	tr|A0A0G2JKR7|A0A0G2JKR7_HUMAN Retinoic acid receptor RXR-beta OS=Homo sapiens OX=9606 GN=RXRB PE=1 SV=1;sp|P28702|RXRB_HUMAN Retinoic acid receptor RXR-beta OS=Homo sapiens OX=9606 GN=RXRB PE=1 SV=2;tr|A0A0G2JHI1|A0A0G2JHI1_HUMAN Retinoic acid receptor RX	0	0	0	0	0	0	1	1	0	0	21	0	0	0	0	0	0	219660	0	0	0	0	0
								A0A0G2JNZ5;A0A0G2JLB3;P04062;A0A0G2JNZ0	A0A0G2JNZ5;A0A0G2JLB3;P04062;A0A0G2JNZ0	Glucosylceramidase	GBA	tr|A0A0G2JNZ5|A0A0G2JNZ5_HUMAN Glucosylceramidase OS=Homo sapiens OX=9606 GN=GBA PE=1 SV=1;tr|A0A0G2JLB3|A0A0G2JLB3_HUMAN Glucosylceramidase OS=Homo sapiens OX=9606 GN=GBA PE=1 SV=1;sp|P04062|GLCM_HUMAN Lysosomal acid glucosylceramidase OS=Homo sapiens OX=	0	0	0	0	0	0	0	0	0	0	25	0	0	0	0	0	0	0	0	0	0	0	0
								V9GYG6;A0A0G2JM70;F8W9F3;Q9NV79	V9GYG6;A0A0G2JM70;F8W9F3;Q9NV79	Protein-L-isoaspartate O-methyltransferase domain-containing protein 2	PCMTD2	tr|V9GYG6|V9GYG6_HUMAN Protein-L-isoaspartate O-methyltransferase domain-containing protein 2 (Fragment) OS=Homo sapiens OX=9606 GN=PCMTD2 PE=1 SV=1;tr|A0A0G2JM70|A0A0G2JM70_HUMAN Protein-L-isoaspartate O-methyltransferase domain-containing protein 2 OS=Ho	0	0	0	0	1	0	0	0	0	0	10	0	0	0	0	591150	0	0	0	0	0	0	0
								A0A140T8W8;A0A1W2PR61;A0A1W2PPF8;A0A140T8Y4;A0A0G2JPD3;A0A140TA14;A0A140TA11;A0A140T9Y5;A0A140T997;A0A1W2PP29;A0A1W2PQZ3;A0A1W2PQE2;A0A140T9J8;A0A0G2JNV5;P30511	A0A140T8W8;A0A1W2PR61;A0A1W2PPF8;A0A140T8Y4;A0A0G2JPD3			tr|A0A140T8W8|A0A140T8W8_HUMAN HLA class I histocompatibility antigen, A alpha chain OS=Homo sapiens OX=9606 GN=HLA-A PE=1 SV=1;tr|A0A1W2PR61|A0A1W2PR61_HUMAN HLA class I histocompatibility antigen, A alpha chain OS=Homo sapiens OX=9606 GN=HLA-A PE=1 SV=1;	0	0	0	0	0	0	0	0	0	0	20	0	0	0	0	0	0	0	0	0	0	0	0
								A0A0G2JPP5;A0A0G2JNZ2;Q14160;A0A0G2JMS7;H0YCG0	A0A0G2JPP5;A0A0G2JNZ2;Q14160;A0A0G2JMS7	Protein scribble homolog	SCRIB	tr|A0A0G2JPP5|A0A0G2JPP5_HUMAN Protein scribble homolog OS=Homo sapiens OX=9606 GN=SCRIB PE=1 SV=1;tr|A0A0G2JNZ2|A0A0G2JNZ2_HUMAN Protein scribble homolog OS=Homo sapiens OX=9606 GN=SCRIB PE=1 SV=1;sp|Q14160|SCRIB_HUMAN Protein scribble homolog OS=Homo sap	24	14	23	16	14	15	25	28	31	29	77	12473000	1694200	22936000	1067100	1273600	869090	9125700	15328000	11754000	11487000	10165000	34956000
								A0A0G2JR96;A0A0G2JQT1	A0A0G2JR96;A0A0G2JQT1			tr|A0A0G2JR96|A0A0G2JR96_HUMAN Cytoplasmic FMR1-interacting protein 1 (Fragment) OS=Homo sapiens OX=9606 GN=CYFIP1 PE=1 SV=4;tr|A0A0G2JQT1|A0A0G2JQT1_HUMAN Cytoplasmic FMR1-interacting protein 1 (Fragment) OS=Homo sapiens OX=9606 GN=CYFIP1 PE=1 SV=4	1	1	0	1	1	1	1	1	1	1	44	67286	8126.7	0	119070	82811	81679	457390	201790	110310	97298	401290	933250
								A0A0G2JRA5;O43251;B0QYV1;F8VR27;A0A087X2B1;B0QYY4;J3KNW3;A0A0G2JSB3;B7Z1U7;F8VZY7;Q9NWB1;S4R3K7;A0A0G2JRD1;B0QYY7;I3L1D4;A0A286YEU2;F8VZG9;S4R469;F8VRS4;B0QYY6;J3QRF4;J3QQZ2;A6NFN3;A0A3B3ITL7	A0A0G2JRA5;O43251;B0QYV1;F8VR27;A0A087X2B1;B0QYY4;J3KNW3;A0A0G2JSB3;B7Z1U7;F8VZY7;Q9NWB1;S4R3K7;A0A0G2JRD1;B0QYY7;I3L1D4;A0A286YEU2;F8VZG9;S4R469	RNA binding protein fox-1 homolog 2;RNA binding protein fox-1 homolog;RNA binding protein fox-1 homolog 1	RBFOX2;RBFOX1	tr|A0A0G2JRA5|A0A0G2JRA5_HUMAN RNA-binding protein fox-1 homolog 2 (Fragment) OS=Homo sapiens OX=9606 GN=RBFOX2 PE=1 SV=1;sp|O43251|RFOX2_HUMAN RNA binding protein fox-1 homolog 2 OS=Homo sapiens OX=9606 GN=RBFOX2 PE=1 SV=3;tr|B0QYV1|B0QYV1_HUMAN RNA bindi	1	1	1	3	1	1	2	2	1	1	11	1468700	259850	0	1876800	409160	246240	2845400	4546300	574920	0	4564100	7138100
								A0A0J9YYL3;A0A0J9YVP6;A0A0J9YXJ8;A0A0J9YXX5;Q9UHX1;A0A0J9YVR6;E9PQ56;A0A0J9YWM1;H0YEM1;E9PN18;E9PMU7;H0YCP8;E9PL19	A0A0J9YYL3;A0A0J9YVP6;A0A0J9YXJ8;A0A0J9YXX5;Q9UHX1;A0A0J9YVR6;E9PQ56;A0A0J9YWM1;H0YEM1	Poly(U)-binding-splicing factor PUF60	PUF60	tr|A0A0J9YYL3|A0A0J9YYL3_HUMAN Poly(U)-binding-splicing factor PUF60 (Fragment) OS=Homo sapiens OX=9606 GN=PUF60 PE=1 SV=1;tr|A0A0J9YVP6|A0A0J9YVP6_HUMAN Poly(U)-binding-splicing factor PUF60 (Fragment) OS=Homo sapiens OX=9606 GN=PUF60 PE=1 SV=1;tr|A0A0J9Y	13	14	15	14	12	15	18	16	12	13	25	24636000	7173600	45971000	10307000	10073000	9652400	48294000	41676000	12425000	17110000	37981000	52421000
								A0A0J9YX88;E9PJ24;B7ZM65;F8WEF5;A0A0J9YYB5;A0A0J9YWD5;Q9P1Y6	A0A0J9YX88;E9PJ24;B7ZM65;F8WEF5;A0A0J9YYB5;A0A0J9YWD5;Q9P1Y6	PHD and RING finger domain-containing protein 1	PHRF1	tr|A0A0J9YX88|A0A0J9YX88_HUMAN PHD and RING finger domain-containing protein 1 OS=Homo sapiens OX=9606 GN=PHRF1 PE=1 SV=1;tr|E9PJ24|E9PJ24_HUMAN PHD and RING finger domain-containing protein 1 OS=Homo sapiens OX=9606 GN=PHRF1 PE=1 SV=1;tr|B7ZM65|B7ZM65_HUM	0	0	0	0	0	0	0	1	0	0	59	0	0	0	0	0	0	0	0	0	0	0	0
								A0A0J9YX62;O75190;E9PH18;C9JB42;C9JDR7;C9JDX6;F8WCZ4;C9J2P2;C9J2C4;C9JN01;Q8WWF6	A0A0J9YX62;O75190;E9PH18;C9JB42;C9JDR7;C9JDX6;F8WCZ4;C9J2P2;C9J2C4	DnaJ homolog subfamily B member 6	DNAJB6	tr|A0A0J9YX62|A0A0J9YX62_HUMAN DnaJ homolog subfamily B member 6 OS=Homo sapiens OX=9606 GN=DNAJB6 PE=1 SV=1;sp|O75190|DNJB6_HUMAN DnaJ homolog subfamily B member 6 OS=Homo sapiens OX=9606 GN=DNAJB6 PE=1 SV=2;tr|E9PH18|E9PH18_HUMAN DnaJ homolog subfamily B	0	0	1	3	0	0	3	2	0	0	15	0	0	186610	476910	0	0	107990	390580	0	0	1733700	262240
								A0A0J9YXF2;Q15165;A0A2Q2SAK4;A0A0J9YXM1;G3XAK4	A0A0J9YXF2;Q15165	Serum paraoxonase/arylesterase 2	PON2	tr|A0A0J9YXF2|A0A0J9YXF2_HUMAN Paraoxonase 2, isoform CRA_a OS=Homo sapiens OX=9606 GN=PON2 PE=1 SV=1;sp|Q15165|PON2_HUMAN Serum paraoxonase/arylesterase 2 OS=Homo sapiens OX=9606 GN=PON2 PE=1 SV=4	2	1	1	2	2	2	2	3	2	2	18	1210300	124580	1019200	515520	705690	531310	1817200	2267500	973000	984160	545810	3442800
								H0Y8D1;A6XMV8;CON__P07477;A0A0J9YYC8;E7EQ64;A6XMV9;Q8NHM4;P07478;P07477	H0Y8D1;A6XMV8;CON__P07477;A0A0J9YYC8;E7EQ64;A6XMV9;Q8NHM4;P07478;P07477	Putative trypsin-6;Trypsin-2;Trypsin-1;Alpha-trypsin chain 1;Alpha-trypsin chain 2	PRSS1;PRSS3P2;PRSS2	tr|H0Y8D1|H0Y8D1_HUMAN Trypsin-1 (Fragment) OS=Homo sapiens OX=9606 GN=PRSS1 PE=1 SV=1;tr|A6XMV8|A6XMV8_HUMAN Protease serine 2 preproprotein OS=Homo sapiens OX=9606 GN=PRSS2 PE=1 SV=1;;tr|A0A0J9YYC8|A0A0J9YYC8_HUMAN Trypsin-2 OS=Homo sapiens OX=9606 GN=PR	1	1	1	1	1	1	1	1	1	1	6	676780000	570100000	56151000	462890000	352800000	632070000	45902000	425220000	4472100	30750000	357190000	452700000
								P43243;A8MXP9;A0A0R4J2E8;D6REM6;D6R991;H0Y8T4;B3KM87;D6R8Z5;Q68E03;D6RCM3;D6REK4;D6RIA2;D6RB45;D6RE02;A0A1B0GX04;D6RBI2;D6RBS2;D6R9F3;D6RBK5;D6RAY2;D6RAM9	P43243;A8MXP9;A0A0R4J2E8;D6REM6;D6R991	Matrin-3	MATR3	sp|P43243|MATR3_HUMAN Matrin-3 OS=Homo sapiens OX=9606 GN=MATR3 PE=1 SV=2;tr|A8MXP9|A8MXP9_HUMAN Matrin-3 OS=Homo sapiens OX=9606 GN=MATR3 PE=1 SV=1;tr|A0A0R4J2E8|A0A0R4J2E8_HUMAN Matrin-3 OS=Homo sapiens OX=9606 GN=MATR3 PE=1 SV=1;tr|D6REM6|D6REM6_HUMAN M	24	9	26	18	16	15	31	24	17	12	37	46071000	5732700	120870000	18209000	22194000	8084600	68423000	42753000	17451000	9750100	76379000	82276000
								Q9NY35;D6RHU6;D6RCR8;D6RDI6;D6RFX6;D6RCE6;D6R9S8;D6RC11;D6RA76;D6RDY1;H0Y8T9;D6RDP6;D6RIU2;A0A0R4J2F2;D6RD48;D6RCP3;D6RAZ7;D6RB31;D6R9K1	Q9NY35;D6RHU6;D6RCR8;D6RDI6;D6RFX6;D6RCE6;D6R9S8;D6RC11;D6RA76;D6RDY1;H0Y8T9;D6RDP6;D6RIU2;A0A0R4J2F2;D6RD48;D6RCP3;D6RAZ7;D6RB31;D6R9K1	Claudin domain-containing protein 1	CLDND1	sp|Q9NY35|CLDN1_HUMAN Claudin domain-containing protein 1 OS=Homo sapiens OX=9606 GN=CLDND1 PE=1 SV=1;tr|D6RHU6|D6RHU6_HUMAN Claudin domain-containing protein 1 (Fragment) OS=Homo sapiens OX=9606 GN=CLDND1 PE=1 SV=1;tr|D6RCR8|D6RCR8_HUMAN Claudin domain-co	2	1	2	1	1	1	2	2	2	2	9	3994000	1007600	11375000	1177900	610690	772390	2550600	3822600	2886200	4145500	4928600	12977000
								A0A0S2Z4R8;A0A140T9T7;Q03518	A0A0S2Z4R8;A0A140T9T7;Q03518	Antigen peptide transporter 1	TAP1	tr|A0A0S2Z4R8|A0A0S2Z4R8_HUMAN Antigen peptide transporter 1 (Fragment) OS=Homo sapiens OX=9606 GN=TAP1 PE=1 SV=1;tr|A0A140T9T7|A0A140T9T7_HUMAN Antigen peptide transporter 1 OS=Homo sapiens OX=9606 GN=TAP1 PE=1 SV=1;sp|Q03518|TAP1_HUMAN Antigen peptide tr	0	0	0	0	1	0	1	1	0	0	16	0	0	0	0	215940	0	0	1133100	0	0	0	0
								A0A0U1RQJ2;A0A494C073;H0YC65;H0YBX0	A0A0U1RQJ2;A0A494C073			tr|A0A0U1RQJ2|A0A0U1RQJ2_HUMAN Dystonin OS=Homo sapiens OX=9606 GN=DST PE=1 SV=2;tr|A0A494C073|A0A494C073_HUMAN Dystonin (Fragment) OS=Homo sapiens OX=9606 GN=DST PE=1 SV=1	1	0	1	0	0	0	1	2	0	3	153	107530	0	18316	0	0	0	7602.1	104710	0	370670	11218	172360
								U3KQA5;A0A0U1RQT7;Q8IXA3;A0A0U1RQY7;U3KQB3;Q9HCP0;A0A0U1RR14;A0A0U1RQK2;A0A0U1RQH9;A0A0U1RQK6;A0A0U1RRH5;A0A0U1RQG9;A0A0U1RR31	U3KQA5;A0A0U1RQT7;Q8IXA3;A0A0U1RQY7;U3KQB3;Q9HCP0	Casein kinase I isoform gamma-1	hCG_2004507;CSNK1G1	tr|U3KQA5|U3KQA5_HUMAN Casein kinase I isoform gamma-1 OS=Homo sapiens OX=9606 GN=CSNK1G1 PE=1 SV=2;tr|A0A0U1RQT7|A0A0U1RQT7_HUMAN Casein kinase I isoform gamma-1 OS=Homo sapiens OX=9606 GN=CSNK1G1 PE=1 SV=1;tr|Q8IXA3|Q8IXA3_HUMAN Casein kinase I gamma 1 i	5	3	5	2	4	4	5	4	6	5	25	4101600	1828800	8946600	566430	2423500	2031700	4290700	4542300	7152900	6290500	6494400	16036000
								A0A0U1RQT9;C9JYN0;Q16563	A0A0U1RQT9;C9JYN0;Q16563	Synaptophysin-like protein 1	SYPL1	tr|A0A0U1RQT9|A0A0U1RQT9_HUMAN Synaptophysin-like protein 1 (Fragment) OS=Homo sapiens OX=9606 GN=SYPL1 PE=1 SV=1;tr|C9JYN0|C9JYN0_HUMAN Synaptophysin-like protein 1 OS=Homo sapiens OX=9606 GN=SYPL1 PE=1 SV=1;sp|Q16563|SYPL1_HUMAN Synaptophysin-like protei	0	0	0	0	0	1	1	1	0	0	5	0	0	0	0	0	1793000	3102500	3692600	0	0	0	0
								A0A0U1RQV3;Q12805	A0A0U1RQV3;Q12805	EGF-containing fibulin-like extracellular matrix protein 1	EFEMP1	tr|A0A0U1RQV3|A0A0U1RQV3_HUMAN EGF-containing fibulin-like extracellular matrix protein 1 (Fragment) OS=Homo sapiens OX=9606 GN=EFEMP1 PE=1 SV=1;sp|Q12805|FBLN3_HUMAN EGF-containing fibulin-like extracellular matrix protein 1 OS=Homo sapiens OX=9606 GN=EFE	0	0	2	1	0	0	2	2	0	0	18	0	0	1850200	484440	0	0	1896900	2031400	0	0	736120	1224600
								A0A0U1RR22;Q9UNF0;H0Y923;B0QYG7;B0QYG8	A0A0U1RR22;Q9UNF0	Protein kinase C and casein kinase substrate in neurons protein 2	PACSIN2	tr|A0A0U1RR22|A0A0U1RR22_HUMAN Protein kinase C and casein kinase substrate in neurons protein 2 (Fragment) OS=Homo sapiens OX=9606 GN=PACSIN2 PE=1 SV=1;sp|Q9UNF0|PACN2_HUMAN Protein kinase C and casein kinase substrate in neurons protein 2 OS=Homo sapiens	1	0	2	0	1	1	1	2	1	3	20	544750	0	3188900	0	237120	312930	0	749110	765640	1326500	1451500	2129300
								A0A0U1RR32;A0A0U1RRH7;Q99878;Q96KK5;Q9BTM1;Q16777;Q6FI13;P20671;P0C0S8;H0YFX9;A0A3B3IS11;Q96QV6;P16104;C9J0D1;A0A494C189;Q8IUE6	A0A0U1RR32;A0A0U1RRH7;Q99878;Q96KK5;Q9BTM1;Q16777;Q6FI13;P20671;P0C0S8;H0YFX9	Histone H2A type 1-J;Histone H2A type 1-H;Histone H2A.J;Histone H2A type 2-C;Histone H2A type 2-A;Histone H2A type 1-D;Histone H2A type 1;Histone H2A	HIST1H2AJ;HIST1H2AH;H2AFJ;HIST2H2AC;HIST2H2AA3;HIST1H2AD;HIST1H2AG	tr|A0A0U1RR32|A0A0U1RR32_HUMAN Histone H2A OS=Homo sapiens OX=9606 GN=hCG_2039566 PE=3 SV=1;tr|A0A0U1RRH7|A0A0U1RRH7_HUMAN Histone H2A OS=Homo sapiens OX=9606 PE=3 SV=1;sp|Q99878|H2A1J_HUMAN Histone H2A type 1-J OS=Homo sapiens OX=9606 GN=H2AC14 PE=1 SV=3;	2	3	3	2	2	3	4	2	2	2	8	7119900	5450800	130010000	16559000	6227700	4748900	77514000	27635000	5869700	6113200	120150000	70348000
								F6XEV2;A0A0U1RRK1;A0A286YF11;Q9BPX6;S4R3D7;S4R3V1;S4R3W3;E9PQV6	F6XEV2;A0A0U1RRK1;A0A286YF11;Q9BPX6;S4R3D7;S4R3V1	Calcium uptake protein 1, mitochondrial	MICU1	tr|F6XEV2|F6XEV2_HUMAN Calcium uptake protein 1, mitochondrial OS=Homo sapiens OX=9606 GN=MICU1 PE=1 SV=2;tr|A0A0U1RRK1|A0A0U1RRK1_HUMAN Calcium uptake protein 1, mitochondrial OS=Homo sapiens OX=9606 GN=MICU1 PE=1 SV=1;tr|A0A286YF11|A0A286YF11_HUMAN Calci	0	0	1	0	0	0	3	2	0	0	27	0	0	1194600	0	0	0	1555200	948070	0	0	38226	115160
								A0A0U1RRM1;Q8WXI9;A0A0U1RR30;A0A1B0GW07	A0A0U1RRM1;Q8WXI9;A0A0U1RR30	Transcriptional repressor p66-beta	GATAD2B	tr|A0A0U1RRM1|A0A0U1RRM1_HUMAN Transcriptional repressor p66-beta OS=Homo sapiens OX=9606 GN=GATAD2B PE=1 SV=1;sp|Q8WXI9|P66B_HUMAN Transcriptional repressor p66-beta OS=Homo sapiens OX=9606 GN=GATAD2B PE=1 SV=1;tr|A0A0U1RR30|A0A0U1RR30_HUMAN Transcription	0	1	3	6	1	2	6	3	1	1	28	0	107630	1532600	1450500	239270	0	2776900	2140000	350120	178700	1762900	2471700
								A0A0U1RRM8;H0YJ34;Q96AC1;H0YJB6	A0A0U1RRM8;H0YJ34;Q96AC1	Fermitin family homolog 2	FERMT2	tr|A0A0U1RRM8|A0A0U1RRM8_HUMAN Fermitin family homolog 2 (Fragment) OS=Homo sapiens OX=9606 GN=FERMT2 PE=1 SV=1;tr|H0YJ34|H0YJ34_HUMAN Fermitin family homolog 2 (Fragment) OS=Homo sapiens OX=9606 GN=FERMT2 PE=1 SV=1;sp|Q96AC1|FERM2_HUMAN Fermitin family ho	0	0	0	0	0	0	2	3	0	0	29	0	0	0	0	0	0	258910	472040	0	0	0	84096
								A0A140T8Y2;P36915	A0A140T8Y2;P36915	Guanine nucleotide-binding protein-like 1	GNL1	tr|A0A140T8Y2|A0A140T8Y2_HUMAN Guanine nucleotide-binding protein-like 1 (Fragment) OS=Homo sapiens OX=9606 GN=GNL1 PE=1 SV=1;sp|P36915|GNL1_HUMAN Guanine nucleotide-binding protein-like 1 OS=Homo sapiens OX=9606 GN=GNL1 PE=1 SV=2	0	0	0	0	0	0	1	1	0	0	20	0	0	0	0	0	0	345130	88908	0	0	0	0
								A0A140T937;A0A140T930;A0A1W2PRZ0;A0A140T912;A0A1W2PP77;A0A140T9M5;A0A1W2PRU9;A0A140T9Q4;A0A140T9S7;A0A140TA19;D0EV57;A0A0G2JPA3;A0A140T9V0;A0A140T8X0;A0A140T9B7;A0A140T9X6;A0A140T9Z4;A0A140T9D9;A0A140T9C2;A0A140T9W3;A0A140T9W7;A0A140T939;A0A0G2JH66;A0A0G2JPQ3;A0A0G2JPT2;Q5RJ85;Q8MH48;A0A0G2JKJ1;Q31611;A0A0G2JNX1;A0A140TA03;P17693	A0A140T937;A0A140T930;A0A1W2PRZ0;A0A140T912;A0A1W2PP77;A0A140T9M5;A0A1W2PRU9			tr|A0A140T937|A0A140T937_HUMAN HLA class I histocompatibility antigen, C alpha chain OS=Homo sapiens OX=9606 GN=HLA-C PE=1 SV=1;tr|A0A140T930|A0A140T930_HUMAN HLA class I histocompatibility antigen, C alpha chain OS=Homo sapiens OX=9606 GN=HLA-C PE=1 SV=1;	1	1	1	1	1	1	1	0	1	1	16	1103400	261080	2906500	414120	574870	613520	2715500	0	1498900	1753000	3122400	8822800
								A0A140T975;A0A140T955;A0A140T941;A0A140T933;A0A1W2PQS8;Q9GJ45;A0A1W2PS39;A0A1W2PPQ2;A0A140T9Z6;A0A1W2PRT9;B0UXQ0;A0A140T9I0;A0A140T9X5;A0A140T913	A0A140T975;A0A140T955;A0A140T941;A0A140T933;A0A1W2PQS8;Q9GJ45;A0A1W2PS39;A0A1W2PPQ2;A0A140T9Z6;A0A1W2PRT9;B0UXQ0;A0A140T9I0;A0A140T9X5;A0A140T913		HLA-A	tr|A0A140T975|A0A140T975_HUMAN HLA class I histocompatibility antigen, A alpha chain OS=Homo sapiens OX=9606 GN=HLA-A PE=1 SV=1;tr|A0A140T955|A0A140T955_HUMAN HLA class I histocompatibility antigen, A alpha chain OS=Homo sapiens OX=9606 GN=HLA-A PE=1 SV=1;	0	0	0	0	0	0	0	0	0	0	18	0	0	0	0	0	0	0	0	0	0	0	3687400
								A0A140T9B3;A0A140T9J9;A0A140T962;A0A1W2PR11;A0A1W2PRX1;A2AEA2;P10321;A0A0G2JIF0;A0A140T9H5;A0A140T9E1;A0A140T942;A2BF26;A0A140T9U8;O19617;A0A140T921;A0A0G2JH50;A0A1W2PS56;A0A140T9L3;A0A140TA05;P01893;P13747;A0A140T9Z7;F8W9Z8;A0A140TA12	A0A140T9B3;A0A140T9J9;A0A140T962;A0A1W2PR11;A0A1W2PRX1;A2AEA2;P10321;A0A0G2JIF0;A0A140T9H5;A0A140T9E1;A0A140T942;A2BF26;A0A140T9U8;O19617;A0A140T921;A0A0G2JH50;A0A1W2PS56;A0A140T9L3;A0A140TA05	HLA class I histocompatibility antigen, Cw-7 alpha chain	HLA-C	tr|A0A140T9B3|A0A140T9B3_HUMAN HLA class I histocompatibility antigen, C alpha chain OS=Homo sapiens OX=9606 GN=HLA-C PE=1 SV=1;tr|A0A140T9J9|A0A140T9J9_HUMAN HLA class I histocompatibility antigen, C alpha chain OS=Homo sapiens OX=9606 GN=HLA-C PE=1 SV=1;	1	2	2	2	2	4	8	7	6	5	21	274400	260000	1035300	504890	556320	922620	4674600	5752500	2826200	2632800	5872200	13501000
								A0A140TA76;Q8ND56;K7EMZ9;I3L4Q1;A0A0G2JQ95;A0A096LP11	A0A140TA76;Q8ND56;K7EMZ9	Protein LSM14 homolog A	LSM14A	tr|A0A140TA76|A0A140TA76_HUMAN Protein LSM14 homolog A (Fragment) OS=Homo sapiens OX=9606 GN=LSM14A PE=1 SV=1;sp|Q8ND56|LS14A_HUMAN Protein LSM14 homolog A OS=Homo sapiens OX=9606 GN=LSM14A PE=1 SV=3;tr|K7EMZ9|K7EMZ9_HUMAN Protein LSM14 homolog A (Fragment	0	1	1	4	0	1	3	4	0	1	13	0	99893	3283600	1844200	0	122360	6155900	6001900	0	161420	2221600	970610
								O75787;A0A1C7CYW4;A0A1B0GVW0;A0A1B0GVB9;A0A1B0GTU8;A0A1B0GTB0;A0A1B0GWJ8;H7C3E1;A0A1B0GU12;A0A1B0GUT7;B7Z413;B7Z1I9;H7C240;A0A1B0GVC7;A0A1B0GV60;A0A1B0GW13;A0A1B0GVI9;A0A1B0GWD6;A0A1B0GV24;A0A1B0GVZ1	O75787;A0A1C7CYW4;A0A1B0GVW0;A0A1B0GVB9;A0A1B0GTU8;A0A1B0GTB0;A0A1B0GWJ8;H7C3E1;A0A1B0GU12;A0A1B0GUT7;B7Z413;B7Z1I9;H7C240;A0A1B0GVC7;A0A1B0GV60;A0A1B0GW13	Renin receptor	ATP6AP2	sp|O75787|RENR_HUMAN Renin receptor OS=Homo sapiens OX=9606 GN=ATP6AP2 PE=1 SV=2;tr|A0A1C7CYW4|A0A1C7CYW4_HUMAN Renin receptor OS=Homo sapiens OX=9606 GN=ATP6AP2 PE=1 SV=1;tr|A0A1B0GVW0|A0A1B0GVW0_HUMAN Renin receptor OS=Homo sapiens OX=9606 GN=ATP6AP2 PE=	0	0	0	0	0	0	1	2	0	0	15	0	0	0	0	0	0	567750	1195800	0	0	690290	3478800
								A0A1B0GUA1;A0A1B0GTG2;A0A1B0GW82;A0A1B0GW77;P49419;A0A1B0GV49;A0A1B0GTJ4;A0A0J9YWF7;A0A1B0GUY0;A0A1B0GTY9;F8VVF2;H0YHM6;F8WDY6;A0A1B0GVU0	A0A1B0GUA1;A0A1B0GTG2;A0A1B0GW82;A0A1B0GW77;P49419;A0A1B0GV49;A0A1B0GTJ4;A0A0J9YWF7;A0A1B0GUY0;A0A1B0GTY9	Alpha-aminoadipic semialdehyde dehydrogenase	ALDH7A1	tr|A0A1B0GUA1|A0A1B0GUA1_HUMAN Alpha-aminoadipic semialdehyde dehydrogenase OS=Homo sapiens OX=9606 GN=ALDH7A1 PE=1 SV=1;tr|A0A1B0GTG2|A0A1B0GTG2_HUMAN Alpha-aminoadipic semialdehyde dehydrogenase OS=Homo sapiens OX=9606 GN=ALDH7A1 PE=1 SV=1;tr|A0A1B0GW82|	0	0	0	0	0	0	0	0	0	0	23	0	0	0	0	0	0	0	0	0	0	0	1277000
								A0A1B0GTL5;Q9BXF6	A0A1B0GTL5;Q9BXF6	Rab11 family-interacting protein 5	RAB11FIP5	tr|A0A1B0GTL5|A0A1B0GTL5_HUMAN Rab11 family-interacting protein 5 OS=Homo sapiens OX=9606 GN=RAB11FIP5 PE=1 SV=1;sp|Q9BXF6|RFIP5_HUMAN Rab11 family-interacting protein 5 OS=Homo sapiens OX=9606 GN=RAB11FIP5 PE=1 SV=1	0	0	2	3	0	0	16	8	0	0	52	0	0	292960	125680	0	0	5109800	2358100	0	0	274420	533870
								A0A1B0GTN9;E9PIK1	A0A1B0GTN9			tr|A0A1B0GTN9|A0A1B0GTN9_HUMAN Pleckstrin homology domain-containing family A member 7 (Fragment) OS=Homo sapiens OX=9606 GN=PLEKHA7 PE=1 SV=1	0	0	1	0	0	0	0	0	0	0	68	0	0	268570	0	0	0	0	0	0	0	0	0
								A0A1B0GTT1;A0A1B0GVM0;Q9BUH8;G3V536;G3V3S3;G3V600;G3V2K4;G3V3A2	A0A1B0GTT1;A0A1B0GVM0;Q9BUH8;G3V536;G3V3S3;G3V600	Brain-enriched guanylate kinase-associated protein	BEGAIN	tr|A0A1B0GTT1|A0A1B0GTT1_HUMAN Brain-enriched guanylate kinase-associated protein OS=Homo sapiens OX=9606 GN=BEGAIN PE=1 SV=1;tr|A0A1B0GVM0|A0A1B0GVM0_HUMAN Brain-enriched guanylate kinase-associated protein OS=Homo sapiens OX=9606 GN=BEGAIN PE=1 SV=1;sp|Q	4	3	4	6	6	5	8	5	8	7	38	1049900	380290	3673600	675120	821840	550860	2707100	2823800	2729600	1662900	3109200	6024300
								A0A3B3ITE1;A0A1B0GTW1;A0A2R8YDH4;Q9UDY2;A0A3B3ISZ5;A0A3B3IU51;A0A3B3IS03;A0A3B3ISF1;A0A3B3IT83	A0A3B3ITE1;A0A1B0GTW1;A0A2R8YDH4;Q9UDY2;A0A3B3ISZ5;A0A3B3IU51;A0A3B3IS03;A0A3B3ISF1;A0A3B3IT83	Tight junction protein ZO-2	TJP2	tr|A0A3B3ITE1|A0A3B3ITE1_HUMAN Tight junction protein ZO-2 (Fragment) OS=Homo sapiens OX=9606 GN=TJP2 PE=1 SV=1;tr|A0A1B0GTW1|A0A1B0GTW1_HUMAN Tight junction protein ZO-2 OS=Homo sapiens OX=9606 GN=TJP2 PE=1 SV=1;tr|A0A2R8YDH4|A0A2R8YDH4_HUMAN Uncharacteri	10	6	21	17	6	7	25	21	6	9	65	2065400	320520	12135000	2290900	458120	374830	6484600	6346700	821810	1060200	5047100	7888300
								A0A1B0GTW6;A0A0C4DH22;Q9H4G0;Q4VXN6;Q4VXN5;X6RC15;Q4VXN1;Q4VXN0;H7C2K6	A0A1B0GTW6;A0A0C4DH22;Q9H4G0	Band 4.1-like protein 1	EPB41L1	tr|A0A1B0GTW6|A0A1B0GTW6_HUMAN Band 4.1-like protein 1 OS=Homo sapiens OX=9606 GN=EPB41L1 PE=1 SV=2;tr|A0A0C4DH22|A0A0C4DH22_HUMAN Band 4.1-like protein 1 OS=Homo sapiens OX=9606 GN=EPB41L1 PE=1 SV=1;sp|Q9H4G0|E41L1_HUMAN Band 4.1-like protein 1 OS=Homo sa	1	1	1	1	3	1	4	1	1	0	90	28036	123760	436510	31921	177060	131270	712960	150070	172040	0	41286	876250
								F8WD96;C9JH19;H7C469;A0A1B0GW44;A0A1B0GVP3;A0A1B0GV23;A0A1B0GVD5;A0A1B0GWE8;A0A1B0GU92;A0A1B0GU03;P07339;F8W787	F8WD96;C9JH19;H7C469;A0A1B0GW44;A0A1B0GVP3;A0A1B0GV23;A0A1B0GVD5;A0A1B0GWE8;A0A1B0GU92;A0A1B0GU03;P07339;F8W787	Cathepsin D;Cathepsin D light chain;Cathepsin D heavy chain	CTSD	tr|F8WD96|F8WD96_HUMAN Cathepsin D OS=Homo sapiens OX=9606 GN=CTSD PE=1 SV=1;tr|C9JH19|C9JH19_HUMAN Cathepsin D (Fragment) OS=Homo sapiens OX=9606 GN=CTSD PE=1 SV=1;tr|H7C469|H7C469_HUMAN Peptidase A1 domain-containing protein (Fragment) OS=Homo sapiens OX	0	0	0	0	0	0	0	0	0	0	12	0	0	0	0	0	0	0	0	0	0	0	0
								A0A1B0GUA3;Q96EK5	A0A1B0GUA3;Q96EK5	KIF1-binding protein	KIAA1279	tr|A0A1B0GUA3|A0A1B0GUA3_HUMAN KIF-binding protein OS=Homo sapiens OX=9606 GN=KIFBP PE=1 SV=1;sp|Q96EK5|KBP_HUMAN KIF-binding protein OS=Homo sapiens OX=9606 GN=KIFBP PE=1 SV=1	0	0	0	0	0	0	1	1	0	0	35	0	0	0	0	0	0	336680	119450	0	0	0	0
								Q14156;A0A1B0GUZ7;E5RJS1	Q14156;A0A1B0GUZ7	Protein EFR3 homolog A	EFR3A	sp|Q14156|EFR3A_HUMAN Protein EFR3 homolog A OS=Homo sapiens OX=9606 GN=EFR3A PE=1 SV=2;tr|A0A1B0GUZ7|A0A1B0GUZ7_HUMAN Protein EFR3 homolog A OS=Homo sapiens OX=9606 GN=EFR3A PE=1 SV=1	16	16	15	16	17	17	19	23	18	21	50	14257000	4742600	20601000	3010800	5218300	5498400	14063000	16068000	20267000	22050000	18794000	45284000
								A0A1B0GV09;Q9H9B1;A0A0C4DGF8;A0A1B0GU48;A0A1B0GWF6;A0A1W2PPZ7;A0A1B0GVZ8;A0A1B0GUD1	A0A1B0GV09;Q9H9B1;A0A0C4DGF8;A0A1B0GU48	Histone-lysine N-methyltransferase EHMT1	EHMT1	tr|A0A1B0GV09|A0A1B0GV09_HUMAN Histone-lysine N-methyltransferase EHMT1 OS=Homo sapiens OX=9606 GN=EHMT1 PE=1 SV=1;sp|Q9H9B1|EHMT1_HUMAN Histone-lysine N-methyltransferase EHMT1 OS=Homo sapiens OX=9606 GN=EHMT1 PE=1 SV=4;tr|A0A0C4DGF8|A0A0C4DGF8_HUMAN Hist	0	0	1	4	0	0	2	2	0	0	61	0	0	123740	381880	0	0	222710	434770	0	0	262600	187790
								A0A1B0GV68;M0QYB0;M0R262	A0A1B0GV68;M0QYB0		FARP1	tr|A0A1B0GV68|A0A1B0GV68_HUMAN FERM, ARHGEF and pleckstrin domain-containing protein 1 OS=Homo sapiens OX=9606 GN=FARP1 PE=1 SV=1;tr|M0QYB0|M0QYB0_HUMAN FERM, ARHGEF and pleckstrin domain-containing protein 1 (Fragment) OS=Homo sapiens OX=9606 GN=FARP1 PE=	1	0	1	0	1	1	1	1	2	2	36	112340	0	200830	0	45737	41440	106780	207520	189510	165090	116130	373950
								A0A1B0GVI7;A0A2R8Y7G1;P35869	A0A1B0GVI7;A0A2R8Y7G1;P35869	Aryl hydrocarbon receptor	AHR	tr|A0A1B0GVI7|A0A1B0GVI7_HUMAN Uncharacterized protein (Fragment) OS=Homo sapiens OX=9606 PE=4 SV=1;tr|A0A2R8Y7G1|A0A2R8Y7G1_HUMAN Aryl hydrocarbon receptor OS=Homo sapiens OX=9606 GN=AHR PE=1 SV=1;sp|P35869|AHR_HUMAN Aryl hydrocarbon receptor OS=Homo sapi	0	0	1	1	0	0	1	0	0	0	25	0	0	325840	0	0	0	64301	0	0	0	0	0
								A0A1B0GWA2;A0A2R8YEL0;O00116	A0A1B0GWA2;A0A2R8YEL0;O00116	Alkyldihydroxyacetonephosphate synthase, peroxisomal	AGPS	tr|A0A1B0GWA2|A0A1B0GWA2_HUMAN Alkylglycerone-phosphate synthase (Fragment) OS=Homo sapiens OX=9606 GN=AGPS PE=1 SV=1;tr|A0A2R8YEL0|A0A2R8YEL0_HUMAN Alkylglycerone-phosphate synthase (Fragment) OS=Homo sapiens OX=9606 GN=AGPS PE=1 SV=1;sp|O00116|ADAS_HUMAN	0	0	1	0	0	0	1	1	0	0	29	0	0	198810	0	0	0	80605	369830	0	0	191670	369740
								A0A1C7CYX9;Q16555	A0A1C7CYX9;Q16555	Dihydropyrimidinase-related protein 2	DPYSL2	tr|A0A1C7CYX9|A0A1C7CYX9_HUMAN Dihydropyrimidinase-related protein 2 OS=Homo sapiens OX=9606 GN=DPYSL2 PE=1 SV=1;sp|Q16555|DPYL2_HUMAN Dihydropyrimidinase-related protein 2 OS=Homo sapiens OX=9606 GN=DPYSL2 PE=1 SV=1	0	0	0	0	0	1	1	0	0	0	39	0	0	0	0	0	125480	360410	0	0	0	0	0
								A0A1W2PNX8;Q9H3U1	A0A1W2PNX8;Q9H3U1	Protein unc-45 homolog A	UNC45A	tr|A0A1W2PNX8|A0A1W2PNX8_HUMAN Protein unc-45 homolog A OS=Homo sapiens OX=9606 GN=UNC45A PE=1 SV=1;sp|Q9H3U1|UN45A_HUMAN Protein unc-45 homolog A OS=Homo sapiens OX=9606 GN=UNC45A PE=1 SV=1	6	3	2	4	2	4	6	6	3	4	59	507460	164520	450820	170260	133530	248790	723780	968920	276790	453740	233600	218410
								A0A1W2PP04;Q9Y388	A0A1W2PP04;Q9Y388	RNA-binding motif protein, X-linked 2	RBMX2	tr|A0A1W2PP04|A0A1W2PP04_HUMAN RNA-binding motif protein, X-linked 2 OS=Homo sapiens OX=9606 GN=RBMX2 PE=1 SV=1;sp|Q9Y388|RBMX2_HUMAN RNA-binding motif protein, X-linked 2 OS=Homo sapiens OX=9606 GN=RBMX2 PE=1 SV=2	0	0	0	1	0	0	1	1	0	0	10	0	0	0	757790	0	0	1428600	1228900	0	0	1363900	0
								E9PH70;A0A1W2PPB7;Q9ULH0;H0Y8E4;F8WAY8;H7C584;A0A1W2PPY4	E9PH70;A0A1W2PPB7;Q9ULH0;H0Y8E4	Kinase D-interacting substrate of 220 kDa	KIDINS220	tr|E9PH70|E9PH70_HUMAN Kinase D-interacting substrate of 220 kDa (Fragment) OS=Homo sapiens OX=9606 GN=KIDINS220 PE=1 SV=1;tr|A0A1W2PPB7|A0A1W2PPB7_HUMAN Kinase D-interacting substrate of 220 kDa OS=Homo sapiens OX=9606 GN=KIDINS220 PE=1 SV=1;sp|Q9ULH0|KDI	3	1	5	2	2	1	6	4	6	7	67	745000	17619	1103500	63177	44104	13998	445930	525080	663250	952090	1069500	2695800
								A0A1W2PPT2;Q15906	A0A1W2PPT2;Q15906	Vacuolar protein sorting-associated protein 72 homolog	VPS72	tr|A0A1W2PPT2|A0A1W2PPT2_HUMAN Vacuolar protein sorting-associated protein 72 homolog OS=Homo sapiens OX=9606 GN=VPS72 PE=1 SV=1;sp|Q15906|VPS72_HUMAN Vacuolar protein sorting-associated protein 72 homolog OS=Homo sapiens OX=9606 GN=VPS72 PE=1 SV=1	0	0	1	0	0	0	1	1	0	0	6	0	0	2144900	0	0	0	2685900	1910700	0	0	2640100	3125200
								A0A1X7SBZ2;A0A5H1ZRQ2;A0A1W2PQ51;Q92841;A0A0U1RQJ0	A0A1X7SBZ2;A0A5H1ZRQ2;A0A1W2PQ51;Q92841	Probable ATP-dependent RNA helicase DDX17	DDX17	tr|A0A1X7SBZ2|A0A1X7SBZ2_HUMAN Probable ATP-dependent RNA helicase DDX17 OS=Homo sapiens OX=9606 GN=DDX17 PE=1 SV=1;tr|A0A5H1ZRQ2|A0A5H1ZRQ2_HUMAN Probable ATP-dependent RNA helicase DDX17 OS=Homo sapiens OX=9606 GN=DDX17 PE=1 SV=1;tr|A0A1W2PQ51|A0A1W2PQ51	17	13	30	29	17	18	31	24	15	16	37	21280000	6033800	102070000	27500000	10846000	9153200	72570000	51637000	10815000	11667000	97881000	125920000
								A8MXE8;A0A1W2PQJ7;Q7Z5J4	A8MXE8;A0A1W2PQJ7;Q7Z5J4	Retinoic acid-induced protein 1	RAI1	tr|A8MXE8|A8MXE8_HUMAN Retinoic acid-induced protein 1 (Fragment) OS=Homo sapiens OX=9606 GN=RAI1 PE=1 SV=1;tr|A0A1W2PQJ7|A0A1W2PQJ7_HUMAN Retinoic acid-induced protein 1 OS=Homo sapiens OX=9606 GN=RAI1 PE=1 SV=1;sp|Q7Z5J4|RAI1_HUMAN Retinoic acid-induced	0	0	1	2	0	0	1	0	0	0	39	0	0	0	206880	0	0	270370	0	0	0	0	0
								A0A1W2PRV5;E7EQZ4;Q16637;B4DP61;A0A0G2JRX5;A0A0G2JQN8;A0A0G2JRY6	A0A1W2PRV5;E7EQZ4;Q16637;B4DP61	Survival motor neuron protein	SMN1;SMN2	tr|A0A1W2PRV5|A0A1W2PRV5_HUMAN Survival motor neuron protein OS=Homo sapiens OX=9606 GN=SMN2 PE=1 SV=1;tr|E7EQZ4|E7EQZ4_HUMAN Survival motor neuron protein OS=Homo sapiens OX=9606 GN=SMN1 PE=1 SV=1;sp|Q16637|SMN_HUMAN Survival motor neuron protein OS=Homo	1	0	4	6	2	2	6	4	1	0	7	1185600	0	19058000	11892000	717160	1109100	19140000	12520000	973510	0	11268000	12432000
								Q5SRN7;A0A1W2PS24;Q5SRN5;P04439;A0A0G2JI36;A0A1W2PQD0;A0A0G2JIF2;A0A0G2JL56;A0A140T9H3;A0A140T9A9	Q5SRN7;A0A1W2PS24;Q5SRN5;P04439;A0A0G2JI36;A0A1W2PQD0;A0A0G2JIF2;A0A0G2JL56;A0A140T9H3;A0A140T9A9	HLA class I histocompatibility antigen, A-3 alpha chain	HLA-A	tr|Q5SRN7|Q5SRN7_HUMAN HLA class I histocompatibility antigen, A alpha chain OS=Homo sapiens OX=9606 GN=HLA-A PE=1 SV=2;tr|A0A1W2PS24|A0A1W2PS24_HUMAN HLA class I histocompatibility antigen, A alpha chain OS=Homo sapiens OX=9606 GN=HLA-A PE=1 SV=1;tr|Q5SRN	0	0	1	0	0	0	1	0	0	0	20	0	0	872420	0	0	0	451720	0	0	0	957550	1911500
								A0A286YEX4;P08651	A0A286YEX4;P08651	Nuclear factor 1 C-type	NFIC	tr|A0A286YEX4|A0A286YEX4_HUMAN Nuclear factor 1 OS=Homo sapiens OX=9606 GN=NFIC PE=1 SV=1;sp|P08651|NFIC_HUMAN Nuclear factor 1 C-type OS=Homo sapiens OX=9606 GN=NFIC PE=1 SV=2	0	0	8	8	0	0	7	8	0	0	29	0	0	14042000	2843700	0	0	7671400	5230100	0	0	4690000	6172600
								P01876;A0A286YEY1;A0A0G2JMB2	P01876;A0A286YEY1;A0A0G2JMB2	Ig alpha-1 chain C region	IGHA1	sp|P01876|IGHA1_HUMAN Immunoglobulin heavy constant alpha 1 OS=Homo sapiens OX=9606 GN=IGHA1 PE=1 SV=2;tr|A0A286YEY1|A0A286YEY1_HUMAN Immunoglobulin heavy constant alpha 1 (Fragment) OS=Homo sapiens OX=9606 GN=IGHA1 PE=1 SV=1;tr|A0A0G2JMB2|A0A0G2JMB2_HUMAN	0	0	0	0	0	0	0	0	0	0	16	0	0	0	0	0	0	0	0	0	0	0	0
								A0A286YEY5;P01877	A0A286YEY5;P01877	Ig alpha-2 chain C region	IGHA2	tr|A0A286YEY5|A0A286YEY5_HUMAN Immunoglobulin heavy constant alpha 2 (Fragment) OS=Homo sapiens OX=9606 GN=IGHA2 PE=1 SV=1;sp|P01877|IGHA2_HUMAN Immunoglobulin heavy constant alpha 2 OS=Homo sapiens OX=9606 GN=IGHA2 PE=1 SV=4	0	0	0	0	0	0	0	0	0	0	15	0	0	0	0	0	0	0	0	0	0	0	0
								A0A286YF22;O43175;A0A2C9F2M7;A0A286YFA2;A0A286YFL2;A0A286YFM8;A0A286YER3;A0A286YFC8;A0A286YFB2;A0A286YF34;A0A286YFF3;A0A286YFK5;A0A286YF78;A0A286YFE1	A0A286YF22;O43175;A0A2C9F2M7;A0A286YFA2;A0A286YFL2;A0A286YFM8;A0A286YER3;A0A286YFC8;A0A286YFB2	D-3-phosphoglycerate dehydrogenase	PHGDH	tr|A0A286YF22|A0A286YF22_HUMAN D-3-phosphoglycerate dehydrogenase OS=Homo sapiens OX=9606 GN=PHGDH PE=1 SV=1;sp|O43175|SERA_HUMAN D-3-phosphoglycerate dehydrogenase OS=Homo sapiens OX=9606 GN=PHGDH PE=1 SV=4;tr|A0A2C9F2M7|A0A2C9F2M7_HUMAN D-3-phosphoglycer	10	10	16	10	13	13	19	18	13	13	24	10761000	4622700	32517000	3309800	9317100	9785900	47919000	43410000	10868000	13220000	12346000	31943000
								Q7Z3U7;A0A286YFF8;F8VZV1	Q7Z3U7;A0A286YFF8;F8VZV1	Protein MON2 homolog	MON2	sp|Q7Z3U7|MON2_HUMAN Protein MON2 homolog OS=Homo sapiens OX=9606 GN=MON2 PE=1 SV=3;tr|A0A286YFF8|A0A286YFF8_HUMAN Protein MON2 homolog OS=Homo sapiens OX=9606 GN=MON2 PE=1 SV=1;tr|F8VZV1|F8VZV1_HUMAN Protein MON2 homolog OS=Homo sapiens OX=9606 GN=MON2 PE	0	0	0	0	0	0	1	1	0	0	82	0	0	0	0	0	0	43053	84676	0	0	0	0
								A0A2R8Y691;A0A2R8Y4W0;H0Y5X7;H7C3F5;A0A2H2FJL5;B7Z6J7;O75175	A0A2R8Y691;A0A2R8Y4W0;H0Y5X7;H7C3F5;A0A2H2FJL5;B7Z6J7;O75175	CCR4-NOT transcription complex subunit 3	CNOT3	tr|A0A2R8Y691|A0A2R8Y691_HUMAN CCR4-NOT transcription complex subunit 3 (Fragment) OS=Homo sapiens OX=9606 GN=CNOT3 PE=1 SV=1;tr|A0A2R8Y4W0|A0A2R8Y4W0_HUMAN CCR4-NOT transcription complex subunit 3 (Fragment) OS=Homo sapiens OX=9606 GN=CNOT3 PE=1 SV=1;tr|H	0	0	0	0	0	0	0	0	0	0	5	0	0	0	0	0	0	0	0	0	0	2485500	0
								A0A2Q2TH77;Q08379;A0A1W2PQY5;B7ZC06;A0A087WYC0	A0A2Q2TH77;Q08379;A0A1W2PQY5	Golgin subfamily A member 2	GOLGA2	tr|A0A2Q2TH77|A0A2Q2TH77_HUMAN Golgin subfamily A member 2 OS=Homo sapiens OX=9606 GN=GOLGA2 PE=1 SV=1;sp|Q08379|GOGA2_HUMAN Golgin subfamily A member 2 OS=Homo sapiens OX=9606 GN=GOLGA2 PE=1 SV=3;tr|A0A1W2PQY5|A0A1W2PQY5_HUMAN Golgin subfamily A member 2	1	1	2	3	2	1	4	6	3	1	45	114200	42154	223210	289400	75436	60279	810180	1315900	489080	0	275990	838460
								A0A2Q2TTZ9;P01594;P01593	A0A2Q2TTZ9;P01594;P01593	Ig kappa chain V-I region AU;Ig kappa chain V-I region AG		tr|A0A2Q2TTZ9|A0A2Q2TTZ9_HUMAN Immunoglobulin kappa variable 1-33 OS=Homo sapiens OX=9606 GN=IGKV1D-33 PE=1 SV=1;sp|P01594|KV133_HUMAN Immunoglobulin kappa variable 1-33 OS=Homo sapiens OX=9606 GN=IGKV1-33 PE=1 SV=2;sp|P01593|KVD33_HUMAN Immunoglobulin kap	1	1	0	0	1	1	0	0	1	1	4	8308000	5502200	0	0	3538300	4613100	0	0	5330000	9789900	0	0
								Q13555;A0A2Q3DQE3;Q5SWX3;Q8WU40;H0Y6G2;Q13554;A0A5F9ZH90;A0A5F9ZHY2;H7BXS4;A0A5K1VW76;E7EQE4;A0A5F9ZHM9;A0A5F9ZH21;A0A5F9ZHR5;H7C394;D6RFJ0;Q9UQM7;A0A5F9ZH50;E9PBE8	Q13555;A0A2Q3DQE3;Q5SWX3;Q8WU40;H0Y6G2	Calcium/calmodulin-dependent protein kinase type II subunit gamma	CAMK2G	sp|Q13555|KCC2G_HUMAN Calcium/calmodulin-dependent protein kinase type II subunit gamma OS=Homo sapiens OX=9606 GN=CAMK2G PE=1 SV=4;tr|A0A2Q3DQE3|A0A2Q3DQE3_HUMAN Calcium/calmodulin-dependent protein kinase (CaM kinase) II gamma, isoform CRA_d OS=Homo sapi	1	1	1	3	1	2	3	4	1	1	25	273700	135870	451780	273420	156650	229720	1371000	1135400	196460	314870	266120	668440
								A0A2R8YFD1;A0A2R8Y3X5;A0A2R8YDM2;E5KLJ9;O60313;A0A2R8YE78;C9JMB8;A0A2R8YGE5;A0A2R8Y4Q3;A0A2R8YD53;A0A2R8Y4G4;A0A2R8YE54	A0A2R8YFD1;A0A2R8Y3X5;A0A2R8YDM2;E5KLJ9;O60313;A0A2R8YE78;C9JMB8;A0A2R8YGE5	Dynamin-like 120 kDa protein, mitochondrial;Dynamin-like 120 kDa protein, form S1	OPA1	tr|A0A2R8YFD1|A0A2R8YFD1_HUMAN Dynamin-like 120 kDa protein, mitochondrial (Fragment) OS=Homo sapiens OX=9606 GN=OPA1 PE=1 SV=1;tr|A0A2R8Y3X5|A0A2R8Y3X5_HUMAN Dynamin-like 120 kDa protein, mitochondrial OS=Homo sapiens OX=9606 GN=OPA1 PE=1 SV=1;tr|A0A2R8YD	3	1	0	0	3	2	5	5	3	2	38	512330	155120	0	0	231750	186940	2569600	1663800	364600	378750	308580	1083500
								A6NNI4;A0A2R8Y478;G8JLH6;P21926	A6NNI4;A0A2R8Y478;G8JLH6;P21926	Tetraspanin;CD9 antigen	CD9	tr|A6NNI4|A6NNI4_HUMAN Tetraspanin OS=Homo sapiens OX=9606 GN=CD9 PE=1 SV=1;tr|A0A2R8Y478|A0A2R8Y478_HUMAN Tetraspanin OS=Homo sapiens OX=9606 GN=CD9 PE=1 SV=1;tr|G8JLH6|G8JLH6_HUMAN Tetraspanin OS=Homo sapiens OX=9606 GN=CD9 PE=1 SV=2;sp|P21926|CD9_HUMAN	0	0	0	0	0	0	0	0	0	0	5	0	0	0	0	0	0	0	0	0	0	0	1209500
								A0A2R8Y4L2	A0A2R8Y4L2			tr|A0A2R8Y4L2|A0A2R8Y4L2_HUMAN Heterogeneous nuclear ribonucleoprotein A1 pseudogene 48 OS=Homo sapiens OX=9606 GN=HNRNPA1P48 PE=1 SV=1	0	0	0	0	0	0	0	0	0	0	16	0	0	0	0	0	0	0	0	0	0	0	0
								A0A2R8Y804;A0A2R8Y543;A0A2R8Y5C3;A0A2R8Y750;A0A2R8Y5Z1;B4DGU4;A0A2R8YCH5;A0A2R8Y7Z0;A0A2R8Y5A3;P35222;A0A2R8Y6G0;A0A2R8Y815;A0A2R8YG06	A0A2R8Y804;A0A2R8Y543;A0A2R8Y5C3;A0A2R8Y750;A0A2R8Y5Z1;B4DGU4;A0A2R8YCH5;A0A2R8Y7Z0;A0A2R8Y5A3;P35222;A0A2R8Y6G0	Catenin beta-1	CTNNB1	tr|A0A2R8Y804|A0A2R8Y804_HUMAN Catenin beta-1 OS=Homo sapiens OX=9606 GN=CTNNB1 PE=1 SV=1;tr|A0A2R8Y543|A0A2R8Y543_HUMAN Catenin beta-1 OS=Homo sapiens OX=9606 GN=CTNNB1 PE=1 SV=1;tr|A0A2R8Y5C3|A0A2R8Y5C3_HUMAN Catenin beta-1 OS=Homo sapiens OX=9606 GN=CTN	0	1	1	3	2	2	3	3	2	2	42	0	52137	231270	410540	255910	204880	1123200	1105000	346520	416800	841230	1272200
								A0A2R8Y549;Q8NI35;A0A0X1KG69;A0A087WUZ6;A0A0U1RR46	A0A2R8Y549;Q8NI35;A0A0X1KG69;A0A087WUZ6	InaD-like protein	INADL	tr|A0A2R8Y549|A0A2R8Y549_HUMAN InaD-like protein OS=Homo sapiens OX=9606 GN=PATJ PE=1 SV=1;sp|Q8NI35|INADL_HUMAN InaD-like protein OS=Homo sapiens OX=9606 GN=PATJ PE=1 SV=3;tr|A0A0X1KG69|A0A0X1KG69_HUMAN InaD-like protein OS=Homo sapiens OX=9606 GN=PATJ PE	1	1	2	0	1	1	1	2	2	1	89	42102	44524	299420	0	8244.3	9274.8	37233	74281	77729	22846	45847	274180
								A0A2R8Y595;A0A2R8YFL0;P49711;A0A2R8Y6Z6;A0A2R8Y6C1	A0A2R8Y595;A0A2R8YFL0;P49711	Transcriptional repressor CTCF	CTCF	tr|A0A2R8Y595|A0A2R8Y595_HUMAN Transcriptional repressor CTCF OS=Homo sapiens OX=9606 GN=CTCF PE=1 SV=1;tr|A0A2R8YFL0|A0A2R8YFL0_HUMAN Transcriptional repressor CTCF OS=Homo sapiens OX=9606 GN=CTCF PE=1 SV=1;sp|P49711|CTCF_HUMAN Transcriptional repressor C	0	0	3	3	0	0	4	4	0	0	24	0	0	1477000	717510	0	0	1706000	1638600	0	0	1514700	1098400
								A0A2R8YEZ4;A0A2R8Y5D3;O15160;A0A2R8Y8D6;A0A2R8YEY5;E7EQB9;D6RDJ3;H0Y723	A0A2R8YEZ4;A0A2R8Y5D3;O15160;A0A2R8Y8D6;A0A2R8YEY5;E7EQB9;D6RDJ3;H0Y723	DNA-directed RNA polymerases I and III subunit RPAC1	POLR1C	tr|A0A2R8YEZ4|A0A2R8YEZ4_HUMAN DNA-directed RNA polymerases I and III subunit RPAC1 OS=Homo sapiens OX=9606 GN=POLR1C PE=1 SV=1;tr|A0A2R8Y5D3|A0A2R8Y5D3_HUMAN DNA-directed RNA polymerases I and III subunit RPAC1 OS=Homo sapiens OX=9606 GN=POLR1C PE=1 SV=1;	0	0	2	2	1	0	5	3	1	0	15	0	0	2849900	806530	502190	0	7518600	6366800	566020	0	4281700	5425600
								Q92574;Q86WV8;A0A2R8Y5S3;A0A2R8Y5N2;A0A2R8YFV7;Q59IT9;A0A2R8Y6W1;A0A2R8Y7E9;A0A2R8Y6S8;A0A2R8Y5J1;A0A2R8YGX7;A0A2R8Y5F8;A0A2R8YGL0;A0A2R8Y5M3;A0A2R8Y6N1;A0A2R8Y5Q4;A0A2R8YD74	Q92574;Q86WV8;A0A2R8Y5S3;A0A2R8Y5N2;A0A2R8YFV7;Q59IT9;A0A2R8Y6W1;A0A2R8Y7E9;A0A2R8Y6S8;A0A2R8Y5J1;A0A2R8YGX7;A0A2R8Y5F8;A0A2R8YGL0;A0A2R8Y5M3;A0A2R8Y6N1;A0A2R8Y5Q4;A0A2R8YD74	Hamartin	TSC1	sp|Q92574|TSC1_HUMAN Hamartin OS=Homo sapiens OX=9606 GN=TSC1 PE=1 SV=2;tr|Q86WV8|Q86WV8_HUMAN Hamartin OS=Homo sapiens OX=9606 GN=TSC1 PE=1 SV=1;tr|A0A2R8Y5S3|A0A2R8Y5S3_HUMAN Hamartin OS=Homo sapiens OX=9606 GN=TSC1 PE=1 SV=1;tr|A0A2R8Y5N2|A0A2R8Y5N2_HUM	0	0	1	1	0	0	0	0	0	0	56	0	0	84678	108440	0	0	0	0	0	0	0	0
								A0A2R8Y5P9;Q8TF72	A0A2R8Y5P9;Q8TF72	Protein Shroom3	SHROOM3	tr|A0A2R8Y5P9|A0A2R8Y5P9_HUMAN Protein Shroom3 OS=Homo sapiens OX=9606 GN=SHROOM3 PE=1 SV=1;sp|Q8TF72|SHRM3_HUMAN Protein Shroom3 OS=Homo sapiens OX=9606 GN=SHROOM3 PE=1 SV=2	1	0	10	21	0	0	15	12	0	0	98	87078	0	2584200	1405400	0	0	1877800	1190700	0	0	116130	485890
								A0A2R8Y7M3;A0A2R8Y5S7;P35241;E9PNV3;E9PQ82;A0A2R8Y5P0;E9PKN5;E9PNP4	A0A2R8Y7M3;A0A2R8Y5S7;P35241	Radixin	RDX	tr|A0A2R8Y7M3|A0A2R8Y7M3_HUMAN Radixin OS=Homo sapiens OX=9606 GN=RDX PE=1 SV=1;tr|A0A2R8Y5S7|A0A2R8Y5S7_HUMAN Radixin OS=Homo sapiens OX=9606 GN=RDX PE=1 SV=1;sp|P35241|RADI_HUMAN Radixin OS=Homo sapiens OX=9606 GN=RDX PE=1 SV=1	0	0	1	0	0	0	1	1	0	0	28	0	0	245060	0	0	0	9891.8	91441	0	0	50131	787630
								A0A2R8Y6I6;A0A2R8YDF3;A0A2R8Y443	A0A2R8Y6I6;A0A2R8YDF3;A0A2R8Y443			tr|A0A2R8Y6I6|A0A2R8Y6I6_HUMAN Dual-specificity tyrosine-phosphorylation-regulated kinase 1A OS=Homo sapiens OX=9606 GN=DYRK1A PE=1 SV=1;tr|A0A2R8YDF3|A0A2R8YDF3_HUMAN Dual-specificity tyrosine-phosphorylation-regulated kinase 1A (Fragment) OS=Homo sapiens	0	0	8	16	0	0	16	13	0	0	29	0	0	41140000	7142800	0	0	20185000	21289000	0	0	12416000	23128000
								A0A2R8Y6S3;C9J167;P54278	A0A2R8Y6S3;C9J167;P54278	Mismatch repair endonuclease PMS2	PMS2	tr|A0A2R8Y6S3|A0A2R8Y6S3_HUMAN Mismatch repair endonuclease PMS2 OS=Homo sapiens OX=9606 GN=PMS2 PE=1 SV=1;tr|C9J167|C9J167_HUMAN Mismatch repair endonuclease PMS2 OS=Homo sapiens OX=9606 GN=PMS2 PE=1 SV=2;sp|P54278|PMS2_HUMAN Mismatch repair endonuclease	0	0	0	0	0	0	1	0	0	0	35	0	0	0	0	0	0	92137	0	0	0	0	766130
								A0A2R8Y6W8;P19447;A0A2R8Y681;H7C309;A0A2R8Y762;A0A2R8YES7;A0A2R8Y5L2	A0A2R8Y6W8;P19447	TFIIH basal transcription factor complex helicase XPB subunit	ERCC3	tr|A0A2R8Y6W8|A0A2R8Y6W8_HUMAN General transcription and DNA repair factor IIH helicase subunit XPB OS=Homo sapiens OX=9606 GN=ERCC3 PE=1 SV=1;sp|P19447|ERCC3_HUMAN General transcription and DNA repair factor IIH helicase subunit XPB OS=Homo sapiens OX=960	0	0	0	1	0	0	5	1	0	0	44	0	0	0	51040	0	0	1374700	303600	0	0	206660	150760
								A0A2R8Y7R9;Q13136;H0YDW2;H0YD72;A0A1B0GVT3;E9PJZ7;H0YF15;E9PID5;E9PPF6;A0A3B3ITS2;H0YIJ4;H0YHJ4;H0YEF9;H0YHK3;G3V200;O75334	A0A2R8Y7R9;Q13136;H0YDW2	Liprin-alpha-1	PPFIA1	tr|A0A2R8Y7R9|A0A2R8Y7R9_HUMAN Liprin-alpha-1 (Fragment) OS=Homo sapiens OX=9606 GN=PPFIA1 PE=1 SV=1;sp|Q13136|LIPA1_HUMAN Liprin-alpha-1 OS=Homo sapiens OX=9606 GN=PPFIA1 PE=1 SV=1;tr|H0YDW2|H0YDW2_HUMAN Liprin-alpha-1 (Fragment) OS=Homo sapiens OX=9606 G	2	2	2	2	1	2	2	3	2	2	58	568980	240090	363490	182090	18677	190170	32107	370540	156810	131220	203130	667390
								Q5VW26;A0A2R8Y7V8;Q5VW30;Q5VW27;A0A1B0GWI9;A0A1B0GU97;O00712;A0A0A0MRX8;A0A1B0GW37;U3KQE8;A0A1B0GWJ4;A0A1B0GVN4;Q5W0Y9;A0A087WXP2;A0A1B0GWB8;U3KPY9;A0A1B0GTC1;Q5VW31	Q5VW26;A0A2R8Y7V8;Q5VW30;Q5VW27;A0A1B0GWI9;A0A1B0GU97;O00712;A0A0A0MRX8;A0A1B0GW37;U3KQE8;A0A1B0GWJ4;A0A1B0GVN4;Q5W0Y9;A0A087WXP2	Nuclear factor 1;Nuclear factor 1 B-type	NFIB	tr|Q5VW26|Q5VW26_HUMAN Nuclear factor 1 OS=Homo sapiens OX=9606 GN=NFIB PE=1 SV=1;tr|A0A2R8Y7V8|A0A2R8Y7V8_HUMAN Nuclear factor 1 OS=Homo sapiens OX=9606 GN=NFIB PE=1 SV=1;tr|Q5VW30|Q5VW30_HUMAN Nuclear factor 1 OS=Homo sapiens OX=9606 GN=NFIB PE=1 SV=1;tr	0	0	4	4	0	0	4	2	0	0	26	0	0	2176700	1930100	0	0	993780	961430	0	0	899990	493170
								P62263;A0A2R8Y811;E5RH77	P62263;A0A2R8Y811;E5RH77	40S ribosomal protein S14	RPS14	sp|P62263|RS14_HUMAN 40S ribosomal protein S14 OS=Homo sapiens OX=9606 GN=RPS14 PE=1 SV=3;tr|A0A2R8Y811|A0A2R8Y811_HUMAN 40S ribosomal protein S14 (Fragment) OS=Homo sapiens OX=9606 GN=RPS14 PE=1 SV=1;tr|E5RH77|E5RH77_HUMAN 40S ribosomal protein S14 OS=Hom	7	6	8	8	7	7	10	8	6	6	4	78553000	6401100	367350000	62614000	47388000	15543000	289270000	99944000	39167000	27535000	386840000	226680000
								E7ETK0;A0A2R8Y849;A0A2R8YD14;P62847;A0A2R8Y8A0	E7ETK0;A0A2R8Y849;A0A2R8YD14;P62847;A0A2R8Y8A0	40S ribosomal protein S24	RPS24	tr|E7ETK0|E7ETK0_HUMAN 40S ribosomal protein S24 OS=Homo sapiens OX=9606 GN=RPS24 PE=1 SV=1;tr|A0A2R8Y849|A0A2R8Y849_HUMAN 40S ribosomal protein S24 OS=Homo sapiens OX=9606 GN=RPS24 PE=1 SV=1;tr|A0A2R8YD14|A0A2R8YD14_HUMAN 40S ribosomal protein S24 OS=Homo	3	3	5	5	3	3	6	5	3	3	6	22485000	6925700	105950000	33864000	7401700	6620900	68523000	85283000	8176600	18462000	76285000	155860000
								A0A2R8Y851;P62273;A0A2R8Y6P7;A0A087WTT6	A0A2R8Y851;P62273;A0A2R8Y6P7;A0A087WTT6	40S ribosomal protein S29	RPS29	tr|A0A2R8Y851|A0A2R8Y851_HUMAN 40S ribosomal protein S29 OS=Homo sapiens OX=9606 GN=RPS29 PE=1 SV=1;sp|P62273|RS29_HUMAN 40S ribosomal protein S29 OS=Homo sapiens OX=9606 GN=RPS29 PE=1 SV=2;tr|A0A2R8Y6P7|A0A2R8Y6P7_HUMAN 40S ribosomal protein S29 (Fragment	2	2	2	1	2	2	2	1	2	2	4	66908000	18846000	71034000	15459000	16097000	7316900	15640000	12163000	20063000	34070000	47515000	37947000
								A0A2R8YDI1;A0A2R8Y852;P39880;Q13948	A0A2R8YDI1;A0A2R8Y852;P39880;Q13948	Homeobox protein cut-like 1;Protein CASP	CUX1	tr|A0A2R8YDI1|A0A2R8YDI1_HUMAN Homeobox protein cut-like OS=Homo sapiens OX=9606 GN=CUX1 PE=1 SV=1;tr|A0A2R8Y852|A0A2R8Y852_HUMAN Homeobox protein cut-like OS=Homo sapiens OX=9606 GN=CUX1 PE=1 SV=1;sp|P39880|CUX1_HUMAN Homeobox protein cut-like 1 OS=Homo s	1	0	3	0	1	1	0	0	0	0	64	0	0	116600	0	34454	63633	0	0	0	0	21973	56701
								F8VZI0;A0A2R8Y891;P08237;F8VX13;F8VZQ1;F8VP00	F8VZI0;A0A2R8Y891;P08237	ATP-dependent 6-phosphofructokinase, muscle type	PFKM	tr|F8VZI0|F8VZI0_HUMAN ATP-dependent 6-phosphofructokinase, muscle type OS=Homo sapiens OX=9606 GN=PFKM PE=1 SV=10;tr|A0A2R8Y891|A0A2R8Y891_HUMAN ATP-dependent 6-phosphofructokinase OS=Homo sapiens OX=9606 GN=PFKM PE=1 SV=1;sp|P08237|PFKAM_HUMAN ATP-depend	0	0	0	1	0	0	1	0	0	0	29	0	0	0	139220	0	0	118010	0	0	0	106790	0
								A0A2R8YGD1;A0A2R8YD45;O14773;A0A2R8YDY1;A0A2R8Y7I4;A0A2R8Y7U1	A0A2R8YGD1;A0A2R8YD45;O14773;A0A2R8YDY1;A0A2R8Y7I4;A0A2R8Y7U1	Tripeptidyl-peptidase 1	TPP1	tr|A0A2R8YGD1|A0A2R8YGD1_HUMAN Tripeptidyl-peptidase 1 OS=Homo sapiens OX=9606 GN=TPP1 PE=1 SV=1;tr|A0A2R8YD45|A0A2R8YD45_HUMAN Tripeptidyl-peptidase 1 OS=Homo sapiens OX=9606 GN=TPP1 PE=1 SV=1;sp|O14773|TPP1_HUMAN Tripeptidyl-peptidase 1 OS=Homo sapiens O	0	0	0	1	0	0	0	0	0	0	18	0	0	0	145940	0	0	0	0	0	0	0	1131000
								A0A2R8YD50;P51659;E7EWE5;E7ER27;G5E9S2;E7ET17;A0A2R8Y7L2;A0A2R8YDT8;E7EPL9;A0A2R8YF45;A0A2R8Y7W2;A0A2R8YEG2	A0A2R8YD50;P51659;E7EWE5;E7ER27;G5E9S2;E7ET17;A0A2R8Y7L2	Peroxisomal multifunctional enzyme type 2;(3R)-hydroxyacyl-CoA dehydrogenase;Enoyl-CoA hydratase 2	HSD17B4	tr|A0A2R8YD50|A0A2R8YD50_HUMAN Peroxisomal multifunctional enzyme type 2 OS=Homo sapiens OX=9606 GN=HSD17B4 PE=1 SV=1;sp|P51659|DHB4_HUMAN Peroxisomal multifunctional enzyme type 2 OS=Homo sapiens OX=9606 GN=HSD17B4 PE=1 SV=3;tr|E7EWE5|E7EWE5_HUMAN Peroxis	4	3	2	0	5	8	3	4	3	6	41	1836700	151220	599260	0	362250	686020	748520	669270	560310	1084700	1033700	1716200
								P68400;E7EU96;A0A2R8YD58;A0A2R8Y5A0;Q8NEV1;A0A2R8YF43;A0A2R8YFU2;A0A2R8YDP2;A0A2R8Y4D6;A0A2R8Y4H0;V9GYA2;A0A2R8YEW1;A0A2R8YDY7;A0A2R8Y7T1;A0A2R8YCK2;A0A2R8YF47;V9GY80;A0A2R8YEL7;A0A2R8Y797;A0A2R8Y3W6;A0A087WY74;V9GYW6;A0A2R8YCC9	P68400;E7EU96;A0A2R8YD58;A0A2R8Y5A0;Q8NEV1;A0A2R8YF43;A0A2R8YFU2;A0A2R8YDP2;A0A2R8Y4D6;A0A2R8Y4H0	Casein kinase II subunit alpha;Casein kinase II subunit alpha 3	CSNK2A1;CSNK2A3	sp|P68400|CSK21_HUMAN Casein kinase II subunit alpha OS=Homo sapiens OX=9606 GN=CSNK2A1 PE=1 SV=1;tr|E7EU96|E7EU96_HUMAN Casein kinase II subunit alpha OS=Homo sapiens OX=9606 GN=CSNK2A1 PE=1 SV=1;tr|A0A2R8YD58|A0A2R8YD58_HUMAN Casein kinase II subunit alp	3	5	6	5	6	3	15	11	4	4	18	3578100	1455100	8394900	1229800	1482400	901150	48904000	39068000	2562100	3555500	6341300	17659000
								A0A2R8YD63;Q92547	A0A2R8YD63;Q92547	DNA topoisomerase 2-binding protein 1	TOPBP1	tr|A0A2R8YD63|A0A2R8YD63_HUMAN DNA topoisomerase 2-binding protein 1 OS=Homo sapiens OX=9606 GN=TOPBP1 PE=1 SV=1;sp|Q92547|TOPB1_HUMAN DNA topoisomerase 2-binding protein 1 OS=Homo sapiens OX=9606 GN=TOPBP1 PE=1 SV=3	0	0	2	4	0	0	7	2	0	0	72	0	0	454880	187100	0	0	1040700	18545	0	0	414020	714140
								A0A2R8YDB8;H7BXF5;Q9H0E3	A0A2R8YDB8;H7BXF5;Q9H0E3	Histone deacetylase complex subunit SAP130	SAP130	tr|A0A2R8YDB8|A0A2R8YDB8_HUMAN Histone deacetylase complex subunit SAP130 OS=Homo sapiens OX=9606 GN=SAP130 PE=1 SV=1;tr|H7BXF5|H7BXF5_HUMAN Histone deacetylase complex subunit SAP130 OS=Homo sapiens OX=9606 GN=SAP130 PE=1 SV=1;sp|Q9H0E3|SP130_HUMAN Histon	0	0	0	1	0	0	0	2	0	0	31	0	0	0	329550	0	0	0	1159100	0	0	276190	1406200
								A0A5F9ZHA4;A0A2R8YE69;Q8IX94;Q86UF2;P0CG41;A4D2H0;A4FU28	A0A5F9ZHA4;A0A2R8YE69;Q8IX94;Q86UF2;P0CG41;A4D2H0;A4FU28	cTAGE family member 4;cTAGE family member 6;cTAGE family member 8;cTAGE family member 15;cTAGE family member 9	CTAGE4;CTAGE6;CTAGE8;CTAGE15;CTAGE9	tr|A0A5F9ZHA4|A0A5F9ZHA4_HUMAN cTAGE family member 4 OS=Homo sapiens OX=9606 GN=CTAGE4 PE=4 SV=1;tr|A0A2R8YE69|A0A2R8YE69_HUMAN Uncharacterized protein OS=Homo sapiens OX=9606 PE=4 SV=1;sp|Q8IX94|CTGE4_HUMAN cTAGE family member 4 OS=Homo sapiens OX=9606 GN	0	0	0	1	0	0	0	0	1	0	44	0	0	0	402600	0	0	0	0	445500	0	0	0
								A0A2U3TZM1;A0A2R8YE77;O14936;A0A2R8Y6F8;A0A2U3TZN6;A0A2U3TZM4;A0A2R8YFN5;A0A2R8YEK3;A0A2R8Y3B3;Q5JS79;A0A2R8YGH2;A0A2R8YEJ7;A0A2R8Y7X6;A0A2R8Y6D8;A0A2R8Y4K4	A0A2U3TZM1;A0A2R8YE77;O14936;A0A2R8Y6F8;A0A2U3TZN6;A0A2U3TZM4;A0A2R8YFN5;A0A2R8YEK3;A0A2R8Y3B3	Peripheral plasma membrane protein CASK	CASK	tr|A0A2U3TZM1|A0A2U3TZM1_HUMAN Peripheral plasma membrane protein CASK OS=Homo sapiens OX=9606 GN=CASK PE=1 SV=1;tr|A0A2R8YE77|A0A2R8YE77_HUMAN Calcium/calmodulin-dependent serine protein kinase (MAGUK family), isoform CRA_c OS=Homo sapiens OX=9606 GN=CASK	10	10	12	5	13	13	13	16	17	16	47	2505800	788740	6967100	513810	1439600	1337900	3846300	6612800	4910100	4491300	3332000	14998000
								A0A2R8YFH5;Q15437;Q5QPE2;A0A2R8Y633;A0A2R8Y7S7;A0A2R8YF30;Q5QPE1	A0A2R8YFH5;Q15437;Q5QPE2	Protein transport protein Sec23B	SEC23B	tr|A0A2R8YFH5|A0A2R8YFH5_HUMAN Protein transport protein SEC23 OS=Homo sapiens OX=9606 GN=SEC23B PE=1 SV=1;sp|Q15437|SC23B_HUMAN Protein transport protein Sec23B OS=Homo sapiens OX=9606 GN=SEC23B PE=1 SV=2;tr|Q5QPE2|Q5QPE2_HUMAN Protein transport protein S	0	0	0	0	1	1	3	4	1	0	37	0	0	0	0	144190	125850	855910	847910	164400	0	41677	39341
								E9PNW4;A0A2U3TZL5;P13987;H0YET2;A0A494C0W4;A0A499FJN7;A0A494C059;E9PI80	E9PNW4;A0A2U3TZL5;P13987	CD59 glycoprotein	CD59	tr|E9PNW4|E9PNW4_HUMAN UPAR/Ly6 domain-containing protein OS=Homo sapiens OX=9606 PE=1 SV=1;tr|A0A2U3TZL5|A0A2U3TZL5_HUMAN CD59 glycoprotein (Fragment) OS=Homo sapiens OX=9606 GN=CD59 PE=1 SV=1;sp|P13987|CD59_HUMAN CD59 glycoprotein OS=Homo sapiens OX=9606	7	5	7	5	6	5	6	5	8	8	5	222290000	65530000	484600000	38222000	104970000	73241000	202240000	287360000	388470000	392590000	355360000	782140000
								A0A2U3TZY2;H0YGM0;Q9H078	A0A2U3TZY2;H0YGM0;Q9H078	Caseinolytic peptidase B protein homolog	CLPB	tr|A0A2U3TZY2|A0A2U3TZY2_HUMAN Caseinolytic peptidase B protein homolog OS=Homo sapiens OX=9606 GN=CLPB PE=1 SV=1;tr|H0YGM0|H0YGM0_HUMAN Caseinolytic peptidase B protein homolog (Fragment) OS=Homo sapiens OX=9606 GN=CLPB PE=1 SV=1;sp|Q9H078|CLPB_HUMAN Case	2	0	2	0	0	0	0	0	1	0	36	451850	0	550480	0	0	0	0	0	113560	0	0	0
								A0A384DVU0;Q8IY17;M0R2C2;M0R2K2;M0QYT1;A0A2R8Y7E1;M0QYF5;M0QZK5;M0R2H4	A0A384DVU0;Q8IY17	Neuropathy target esterase	PNPLA6	tr|A0A384DVU0|A0A384DVU0_HUMAN Neuropathy target esterase OS=Homo sapiens OX=9606 GN=PNPLA6 PE=1 SV=1;sp|Q8IY17|PLPL6_HUMAN Neuropathy target esterase OS=Homo sapiens OX=9606 GN=PNPLA6 PE=1 SV=3	3	2	5	5	2	2	7	6	3	3	67	296820	63633	690170	664940	67795	62419	1801800	1008000	150010	203960	2019000	2287900
								V9GZ78;V9GYY3;A0A384N5Y3;F5H2F4;P11586;A0A494C1T2	V9GZ78;V9GYY3;A0A384N5Y3;F5H2F4;P11586;A0A494C1T2	C-1-tetrahydrofolate synthase, cytoplasmic;Methylenetetrahydrofolate dehydrogenase;Methenyltetrahydrofolate cyclohydrolase;Formyltetrahydrofolate synthetase;C-1-tetrahydrofolate synthase, cytoplasmic, N-terminally processed	MTHFD1	tr|V9GZ78|V9GZ78_HUMAN C-1-tetrahydrofolate synthase, cytoplasmic OS=Homo sapiens OX=9606 GN=MTHFD1 PE=1 SV=2;tr|V9GYY3|V9GYY3_HUMAN C-1-tetrahydrofolate synthase, cytoplasmic OS=Homo sapiens OX=9606 GN=MTHFD1 PE=1 SV=2;tr|A0A384N5Y3|A0A384N5Y3_HUMAN C-1-t	1	0	1	3	3	3	8	8	1	1	44	135010	0	276480	170300	255830	293450	2456500	1809600	143310	88421	395680	922870
								A0A3B3IRQ8;A0A3B3ITF6;A0A3B3IRI2;P17812;A0A3B3ITB8;B4E1E0;A0A3B3ITH9	A0A3B3IRQ8;A0A3B3ITF6;A0A3B3IRI2;P17812;A0A3B3ITB8;B4E1E0	CTP synthase 1;CTP synthase	CTPS1	tr|A0A3B3IRQ8|A0A3B3IRQ8_HUMAN CTP synthase OS=Homo sapiens OX=9606 GN=CTPS1 PE=1 SV=1;tr|A0A3B3ITF6|A0A3B3ITF6_HUMAN CTP synthase OS=Homo sapiens OX=9606 GN=CTPS1 PE=1 SV=1;tr|A0A3B3IRI2|A0A3B3IRI2_HUMAN CTP synthase OS=Homo sapiens OX=9606 GN=CTPS1 PE=1	0	0	1	0	0	0	3	1	0	0	22	0	0	156770	0	0	0	953840	231680	0	0	0	227110
								A0A3B3IRI3;A0A3B3IRV6;U3KQJ2;A0A3B3IU26;B1AN86	A0A3B3IRI3;A0A3B3IRV6			tr|A0A3B3IRI3|A0A3B3IRI3_HUMAN Tight junction protein ZO-2 OS=Homo sapiens OX=9606 GN=TJP2 PE=1 SV=1;tr|A0A3B3IRV6|A0A3B3IRV6_HUMAN Tight junction protein ZO-2 (Fragment) OS=Homo sapiens OX=9606 GN=TJP2 PE=1 SV=1	0	0	1	0	0	0	0	1	0	0	62	0	0	47634	0	0	0	0	23413	0	0	0	0
								A0A3B3IRW2;A0A3B3IRK6;Q13724;A0A3B3IS52	A0A3B3IRW2;A0A3B3IRK6;Q13724;A0A3B3IS52	Mannosyl-oligosaccharide glucosidase	MOGS	tr|A0A3B3IRW2|A0A3B3IRW2_HUMAN Mannosyl-oligosaccharide glucosidase OS=Homo sapiens OX=9606 GN=MOGS PE=1 SV=1;tr|A0A3B3IRK6|A0A3B3IRK6_HUMAN Mannosyl-oligosaccharide glucosidase (Fragment) OS=Homo sapiens OX=9606 GN=MOGS PE=1 SV=1;sp|Q13724|MOGS_HUMAN Mann	3	1	5	2	1	1	6	6	3	1	29	450170	39854	3271400	184830	73951	69356	1787700	3375500	499440	169870	1470600	3347600
								A0A3B3IRQ9;A0A3B3ISX1;A0A3B3ITG9;A0A3B3ISU1	A0A3B3IRQ9;A0A3B3ISX1			tr|A0A3B3IRQ9|A0A3B3IRQ9_HUMAN Double-stranded RNA-specific adenosine deaminase (Fragment) OS=Homo sapiens OX=9606 GN=ADAR PE=1 SV=1;tr|A0A3B3ISX1|A0A3B3ISX1_HUMAN Double-stranded RNA-specific adenosine deaminase (Fragment) OS=Homo sapiens OX=9606 GN=ADAR	0	0	0	0	0	0	1	0	0	0	66	0	0	0	0	0	0	142130	0	0	0	0	0
								A0A3B3IRR6;A0A3B3IT54;A0A3B3ITA3;Q9H7E9	A0A3B3IRR6;A0A3B3IT54;A0A3B3ITA3;Q9H7E9	UPF0488 protein C8orf33	C8orf33	tr|A0A3B3IRR6|A0A3B3IRR6_HUMAN UPF0488 protein C8orf33 OS=Homo sapiens OX=9606 GN=C8orf33 PE=1 SV=1;tr|A0A3B3IT54|A0A3B3IT54_HUMAN UPF0488 protein C8orf33 OS=Homo sapiens OX=9606 GN=C8orf33 PE=1 SV=1;tr|A0A3B3ITA3|A0A3B3ITA3_HUMAN UPF0488 protein C8orf33 O	0	0	1	0	0	0	2	0	0	0	10	0	0	2671600	0	0	0	3116000	0	0	0	4556100	1253900
								C9J3L8;C9J5W0;A0A3B3IRT8;E9PAL7;C9IZQ1;P43307	C9J3L8;C9J5W0;A0A3B3IRT8;E9PAL7;C9IZQ1;P43307	Translocon-associated protein subunit alpha	SSR1	tr|C9J3L8|C9J3L8_HUMAN Translocon-associated protein subunit alpha OS=Homo sapiens OX=9606 GN=SSR1 PE=1 SV=1;tr|C9J5W0|C9J5W0_HUMAN Translocon-associated protein subunit alpha OS=Homo sapiens OX=9606 GN=SSR1 PE=1 SV=1;tr|A0A3B3IRT8|A0A3B3IRT8_HUMAN Translo	1	2	2	3	1	2	3	2	1	1	11	772640	652630	4484000	2343100	89590	1179400	10202000	10725000	709690	634120	8337000	21512000
								A0A3B3IS06;E7ETY2;H0Y8Y7;A0A2R8Y857;A0A2R8Y4M7;H0YA99;H0YAB7	A0A3B3IS06;E7ETY2;H0Y8Y7		TCOF1	tr|A0A3B3IS06|A0A3B3IS06_HUMAN Treacle protein (Fragment) OS=Homo sapiens OX=9606 GN=TCOF1 PE=1 SV=1;tr|E7ETY2|E7ETY2_HUMAN Treacle protein OS=Homo sapiens OX=9606 GN=TCOF1 PE=1 SV=1;tr|H0Y8Y7|H0Y8Y7_HUMAN Treacle protein OS=Homo sapiens OX=9606 GN=TCOF1 P	1	2	4	12	1	3	15	17	1	7	67	779040	166550	1579100	1303300	124710	155200	3728600	5374500	422990	1358700	2015900	2283700
								A0A3B3ITA8;A0A3B3ITE7;A0A3B3IT25;A0A3B3IS40;Q9UGL1;A0A3B3IS31;A0A3B3IT85;B3KV94;A0A3B3ISE6;A0A3B3ITJ7;A0A3B3ITR3;A0A3B3ITJ3;A0A3B3ISK2;A0A3B3ITR1	A0A3B3ITA8;A0A3B3ITE7;A0A3B3IT25;A0A3B3IS40;Q9UGL1;A0A3B3IS31;A0A3B3IT85;B3KV94;A0A3B3ISE6;A0A3B3ITJ7	Lysine-specific demethylase 5B	KDM5B	tr|A0A3B3ITA8|A0A3B3ITA8_HUMAN Lysine-specific demethylase 5B OS=Homo sapiens OX=9606 GN=KDM5B PE=1 SV=1;tr|A0A3B3ITE7|A0A3B3ITE7_HUMAN Lysine-specific demethylase 5B OS=Homo sapiens OX=9606 GN=KDM5B PE=1 SV=1;tr|A0A3B3IT25|A0A3B3IT25_HUMAN Lysine-specific	0	0	0	2	0	0	1	1	0	0	74	0	0	0	41894	0	0	33015	0	0	0	0	0
								A0A3B3IS79;F5H527;Q76I76;K7EKN7	A0A3B3IS79;F5H527;Q76I76	Protein phosphatase Slingshot homolog 2	SSH2	tr|A0A3B3IS79|A0A3B3IS79_HUMAN Protein phosphatase Slingshot homolog 2 OS=Homo sapiens OX=9606 GN=SSH2 PE=1 SV=1;tr|F5H527|F5H527_HUMAN Protein phosphatase Slingshot homolog 2 OS=Homo sapiens OX=9606 GN=SSH2 PE=1 SV=1;sp|Q76I76|SSH2_HUMAN Protein phosphata	7	5	6	1	2	3	1	1	7	8	67	1671500	160960	2184800	4880.3	54846	53189	102550	60188	882760	902600	280020	841870
								Q5T8C6;A0A3B3ISD2;Q13042	Q5T8C6;A0A3B3ISD2;Q13042	Cell division cycle protein 16 homolog	CDC16	tr|Q5T8C6|Q5T8C6_HUMAN Cell division cycle protein 16 homolog OS=Homo sapiens OX=9606 GN=CDC16 PE=1 SV=1;tr|A0A3B3ISD2|A0A3B3ISD2_HUMAN Cell division cycle protein 16 homolog OS=Homo sapiens OX=9606 GN=CDC16 PE=1 SV=1;sp|Q13042|CDC16_HUMAN Cell division cy	0	0	0	0	0	0	1	0	0	0	23	0	0	0	0	0	0	699400	0	0	0	629540	0
								P14735;A0A3B3ISG5;Q5T5N3	P14735;A0A3B3ISG5	Insulin-degrading enzyme	IDE	sp|P14735|IDE_HUMAN Insulin-degrading enzyme OS=Homo sapiens OX=9606 GN=IDE PE=1 SV=4;tr|A0A3B3ISG5|A0A3B3ISG5_HUMAN Insulin-degrading enzyme OS=Homo sapiens OX=9606 GN=IDE PE=1 SV=1	0	0	0	0	0	0	0	0	0	0	50	0	0	0	0	0	0	0	0	0	0	0	0
								A0A3B3ISH6;Q86U38	A0A3B3ISH6;Q86U38	Nucleolar protein 9	NOP9	tr|A0A3B3ISH6|A0A3B3ISH6_HUMAN Nucleolar protein 9 (Fragment) OS=Homo sapiens OX=9606 GN=NOP9 PE=1 SV=1;sp|Q86U38|NOP9_HUMAN Nucleolar protein 9 OS=Homo sapiens OX=9606 GN=NOP9 PE=1 SV=1	0	0	1	1	0	0	2	2	0	0	20	0	0	270870	27213	0	0	527570	578290	0	0	283520	504700
								Q02487;A0A3B3ISU0;J3QRL9	Q02487;A0A3B3ISU0	Desmocollin-2	DSC2	sp|Q02487|DSC2_HUMAN Desmocollin-2 OS=Homo sapiens OX=9606 GN=DSC2 PE=1 SV=1;tr|A0A3B3ISU0|A0A3B3ISU0_HUMAN Desmocollin-2 OS=Homo sapiens OX=9606 GN=DSC2 PE=1 SV=1	9	8	11	6	11	9	9	12	15	14	42	8750300	1711300	17610000	897740	2646600	2137400	2700100	8744700	10092000	12284000	5897700	19018000
								I3L2E0;A0A3B3ISX4;Q96E14	I3L2E0;A0A3B3ISX4;Q96E14	RecQ-mediated genome instability protein 2	RMI2	tr|I3L2E0|I3L2E0_HUMAN RecQ-mediated genome instability protein 2 OS=Homo sapiens OX=9606 GN=RMI2 PE=1 SV=1;tr|A0A3B3ISX4|A0A3B3ISX4_HUMAN RecQ-mediated genome instability protein 2 OS=Homo sapiens OX=9606 GN=RMI2 PE=1 SV=1;sp|Q96E14|RMI2_HUMAN RecQ-mediat	0	0	0	1	0	0	0	0	0	0	1	0	0	0	7732000	0	0	0	0	0	0	0	0
								A0A3B3IU45;A0A3B3IT92;P33991;A0A3B3IS57;E5RG31;A0A3B3ITP6;A0A3B3IRR8	A0A3B3IU45;A0A3B3IT92;P33991;A0A3B3IS57;E5RG31;A0A3B3ITP6	DNA replication licensing factor MCM4	MCM4	tr|A0A3B3IU45|A0A3B3IU45_HUMAN DNA helicase OS=Homo sapiens OX=9606 GN=MCM4 PE=1 SV=1;tr|A0A3B3IT92|A0A3B3IT92_HUMAN DNA helicase OS=Homo sapiens OX=9606 GN=MCM4 PE=1 SV=1;sp|P33991|MCM4_HUMAN DNA replication licensing factor MCM4 OS=Homo sapiens OX=9606 G	0	0	1	0	0	1	7	7	0	0	43	0	0	639840	0	0	100220	2265900	1773300	0	0	30056	705860
								A0A3B3ITR4;O00522;A0A0C4DG23;C9JF32;C9J718;C9JBN7;C9JIY2;C9JEW7;C9J3W7;C9IYR8;C9JD81;C9JJM9;C9JSG7;C9JXI9;A0A0C4DFL7;Q16850;C9JI47	A0A3B3ITR4;O00522;A0A0C4DG23;C9JF32	Krev interaction trapped protein 1	KRIT1	tr|A0A3B3ITR4|A0A3B3ITR4_HUMAN Uncharacterized protein (Fragment) OS=Homo sapiens OX=9606 PE=4 SV=1;sp|O00522|KRIT1_HUMAN Krev interaction trapped protein 1 OS=Homo sapiens OX=9606 GN=KRIT1 PE=1 SV=2;tr|A0A0C4DG23|A0A0C4DG23_HUMAN Krev interaction trapped	0	1	2	3	0	1	4	3	1	2	40	0	80459	277550	209730	0	47988	651390	564660	57819	323010	871710	908340
								A0A3B3ITR6;O95363	A0A3B3ITR6;O95363	Phenylalanine--tRNA ligase, mitochondrial	FARS2	tr|A0A3B3ITR6|A0A3B3ITR6_HUMAN Phenylalanine--tRNA ligase, mitochondrial OS=Homo sapiens OX=9606 GN=FARS2 PE=1 SV=1;sp|O95363|SYFM_HUMAN Phenylalanine--tRNA ligase, mitochondrial OS=Homo sapiens OX=9606 GN=FARS2 PE=1 SV=1	0	0	3	3	0	0	4	3	0	0	21	0	0	3166800	677800	0	0	1824800	1610200	0	0	664200	914890
								A0A3B3ITS5;Q14181;H0YDR7;E9PIQ6	A0A3B3ITS5;Q14181;H0YDR7	DNA polymerase alpha subunit B	POLA2	tr|A0A3B3ITS5|A0A3B3ITS5_HUMAN DNA polymerase alpha subunit B OS=Homo sapiens OX=9606 PE=3 SV=1;sp|Q14181|DPOA2_HUMAN DNA polymerase alpha subunit B OS=Homo sapiens OX=9606 GN=POLA2 PE=1 SV=2;tr|H0YDR7|H0YDR7_HUMAN DNA polymerase alpha subunit B (Fragment)	0	0	1	1	0	0	1	2	0	0	22	0	0	88815	112550	0	0	116050	638330	0	0	0	85296
								A0A3B3ITT5;P47914	A0A3B3ITT5;P47914	60S ribosomal protein L29	RPL29	tr|A0A3B3ITT5|A0A3B3ITT5_HUMAN 60S ribosomal protein L29 OS=Homo sapiens OX=9606 GN=RPL29 PE=1 SV=1;sp|P47914|RL29_HUMAN 60S ribosomal protein L29 OS=Homo sapiens OX=9606 GN=RPL29 PE=1 SV=2	3	1	3	3	1	1	3	3	3	3	5	16717000	1303000	77200000	47040000	915830	628990	50341000	60419000	3953500	14701000	98331000	199970000
								A0A3B3ITU8;A0A3B3IU04;A0A3F2YNW8;Q14643;A0A3B3IRP0;A0A3B3IU13;A0A3B3IU05;A0A3B3ITQ1;A0A3B3IRZ9;A0A3B3ITM6;A0A3B3ISR4;A0A3B3IRT5;A0A3B3IS59;B7ZMI3	A0A3B3ITU8;A0A3B3IU04;A0A3F2YNW8;Q14643;A0A3B3IRP0;A0A3B3IU13;A0A3B3IU05;A0A3B3ITQ1	Inositol 1,4,5-trisphosphate receptor type 1	ITPR1	tr|A0A3B3ITU8|A0A3B3ITU8_HUMAN Inositol 1,4,5-trisphosphate receptor type 1 OS=Homo sapiens OX=9606 GN=ITPR1 PE=1 SV=1;tr|A0A3B3IU04|A0A3B3IU04_HUMAN Inositol 1,4,5-trisphosphate receptor type 1 OS=Homo sapiens OX=9606 GN=ITPR1 PE=1 SV=1;tr|A0A3F2YNW8|A0A3	4	1	4	1	2	0	6	6	4	0	139	555130	9992.1	276000	8251.1	81209	0	285250	451680	93157	0	68688	421940
								A0A3B3ITW1;P49841	A0A3B3ITW1;P49841	Glycogen synthase kinase-3 beta	GSK3B	tr|A0A3B3ITW1|A0A3B3ITW1_HUMAN Glycogen synthase kinase-3 beta OS=Homo sapiens OX=9606 GN=GSK3B PE=1 SV=1;sp|P49841|GSK3B_HUMAN Glycogen synthase kinase-3 beta OS=Homo sapiens OX=9606 GN=GSK3B PE=1 SV=2	0	0	0	1	0	0	1	0	0	0	24	0	0	0	276960	0	0	0	0	0	0	0	0
								A0A3B3ITW3;P28288	A0A3B3ITW3;P28288	ATP-binding cassette sub-family D member 3	ABCD3	tr|A0A3B3ITW3|A0A3B3ITW3_HUMAN ATP-binding cassette sub-family D member 3 OS=Homo sapiens OX=9606 GN=ABCD3 PE=1 SV=2;sp|P28288|ABCD3_HUMAN ATP-binding cassette sub-family D member 3 OS=Homo sapiens OX=9606 GN=ABCD3 PE=1 SV=1	7	5	16	9	7	8	16	16	8	8	40	1554800	181450	8395700	1534000	900110	1957800	10497000	11489000	1754200	2407000	7954800	18244000
								A0A3B3ITZ9;Q9Y2W1	A0A3B3ITZ9;Q9Y2W1	Thyroid hormone receptor-associated protein 3	THRAP3	tr|A0A3B3ITZ9|A0A3B3ITZ9_HUMAN Thyroid hormone receptor-associated protein 3 OS=Homo sapiens OX=9606 GN=THRAP3 PE=1 SV=1;sp|Q9Y2W1|TR150_HUMAN Thyroid hormone receptor-associated protein 3 OS=Homo sapiens OX=9606 GN=THRAP3 PE=1 SV=2	10	1	17	20	4	4	17	20	6	8	41	6200000	255570	42263000	10907000	534130	891270	18027000	22709000	1651000	3786100	45429000	85162000
								A0A3B3IU24;Q92743	A0A3B3IU24;Q92743	Serine protease HTRA1	HTRA1	tr|A0A3B3IU24|A0A3B3IU24_HUMAN Serine protease HTRA1 OS=Homo sapiens OX=9606 GN=HTRA1 PE=1 SV=1;sp|Q92743|HTRA1_HUMAN Serine protease HTRA1 OS=Homo sapiens OX=9606 GN=HTRA1 PE=1 SV=1	0	0	1	1	0	0	1	1	0	0	18	0	0	1178800	383410	0	0	1009400	978250	0	0	496940	811250
								A0A3B3IU55;Q8WXE9	A0A3B3IU55;Q8WXE9	Stonin-2	STON2	tr|A0A3B3IU55|A0A3B3IU55_HUMAN Stonin-2 OS=Homo sapiens OX=9606 GN=STON2 PE=1 SV=1;sp|Q8WXE9|STON2_HUMAN Stonin-2 OS=Homo sapiens OX=9606 GN=STON2 PE=1 SV=1	0	1	3	1	0	1	1	1	2	3	41	0	59378	1079800	63329	0	19553	133030	141950	706090	1026900	2701400	3699200
								A0A3B3IU96;Q6NUK1	A0A3B3IU96;Q6NUK1	Calcium-binding mitochondrial carrier protein SCaMC-1	SLC25A24	tr|A0A3B3IU96|A0A3B3IU96_HUMAN Calcium-binding mitochondrial carrier protein SCaMC-1 OS=Homo sapiens OX=9606 GN=SLC25A24 PE=1 SV=1;sp|Q6NUK1|SCMC1_HUMAN Calcium-binding mitochondrial carrier protein SCaMC-1 OS=Homo sapiens OX=9606 GN=SLC25A24 PE=1 SV=2	0	0	0	0	0	0	0	1	0	0	13	0	0	0	0	0	0	0	1738300	0	0	0	947710
								B1AHD1;A0A3B3IUA2;P55769;A0A3B3IRU2;A0A3B3ISH1	B1AHD1;A0A3B3IUA2;P55769;A0A3B3IRU2	NHP2-like protein 1;NHP2-like protein 1, N-terminally processed	NHP2L1	tr|B1AHD1|B1AHD1_HUMAN Ribonucloprotein OS=Homo sapiens OX=9606 GN=SNU13 PE=1 SV=1;tr|A0A3B3IUA2|A0A3B3IUA2_HUMAN Ribonucloprotein OS=Homo sapiens OX=9606 GN=SNU13 PE=1 SV=1;sp|P55769|NH2L1_HUMAN NHP2-like protein 1 OS=Homo sapiens OX=9606 GN=SNU13 PE=1 SV	2	2	4	4	2	2	3	1	3	1	8	6171100	1148900	43497000	9694800	3146300	1410000	10195000	2250500	3838800	1919100	33456000	16666000
								A0A3B3IUB1;Q13144;A0A3B3ISX3;H7C2X0;C9JRD9;A0A3B3IT53;A0A3B3ISS1;A0A3B3IS56;A0A3B3IRP4;A0A3B3ITQ2;A0A3B3IUF2;A0A3B3ISM8;A0A3B3ITG6	A0A3B3IUB1;Q13144;A0A3B3ISX3	Translation initiation factor eIF-2B subunit epsilon	EIF2B5	tr|A0A3B3IUB1|A0A3B3IUB1_HUMAN Translation initiation factor eIF-2B subunit epsilon OS=Homo sapiens OX=9606 GN=EIF2B5 PE=1 SV=1;sp|Q13144|EI2BE_HUMAN Translation initiation factor eIF-2B subunit epsilon OS=Homo sapiens OX=9606 GN=EIF2B5 PE=1 SV=3;tr|A0A3B3	0	1	1	1	1	1	3	1	1	1	30	0	10928	135810	18722	14532	13708	978930	178940	38636	33961	76555	130150
								A0A3B3IUC1	A0A3B3IUC1			tr|A0A3B3IUC1|A0A3B3IUC1_HUMAN E3 ubiquitin-protein ligase NEDD4 OS=Homo sapiens OX=9606 GN=NEDD4 PE=1 SV=1	0	0	1	0	0	0	1	1	0	0	5	0	0	792130	0	0	0	157260	647130	0	0	141100	656440
								Q14690;A0A3B3IUD7;S4R3Q4	Q14690;A0A3B3IUD7	Protein RRP5 homolog	PDCD11	sp|Q14690|RRP5_HUMAN Protein RRP5 homolog OS=Homo sapiens OX=9606 GN=PDCD11 PE=1 SV=3;tr|A0A3B3IUD7|A0A3B3IUD7_HUMAN Programmed cell death 11, isoform CRA_a OS=Homo sapiens OX=9606 GN=PDCD11 PE=1 SV=1	14	4	33	22	11	4	27	10	4	4	95	2206500	143640	15583000	2132200	746330	91449	5432000	1104600	148750	127300	7714700	3392100
								A0A494BZT8;Q9Y6A5;Q8IX09;C9JWI7;C9JA91;E7EMT0;A0A494C117	A0A494BZT8;Q9Y6A5;Q8IX09;C9JWI7;C9JA91;E7EMT0;A0A494C117	Transforming acidic coiled-coil-containing protein 3	TACC3;ERIC-1s	tr|A0A494BZT8|A0A494BZT8_HUMAN Transforming acidic coiled-coil-containing protein 3 OS=Homo sapiens OX=9606 GN=TACC3 PE=1 SV=1;sp|Q9Y6A5|TACC3_HUMAN Transforming acidic coiled-coil-containing protein 3 OS=Homo sapiens OX=9606 GN=TACC3 PE=1 SV=1;tr|Q8IX09|Q	0	0	0	0	1	1	1	0	0	0	34	0	0	0	0	71592	85040	269180	0	0	0	163040	0
								A0A494BZV2;H0Y2S9;A0A1W2PPU9;J3KSK7;J3QRL2;K7EL39;A8MZF8;J3QL44;K7EJ14;F6WMF4	A0A494BZV2;H0Y2S9		MPRIP	tr|A0A494BZV2|A0A494BZV2_HUMAN Myosin phosphatase Rho-interacting protein OS=Homo sapiens OX=9606 GN=MPRIP PE=1 SV=1;tr|H0Y2S9|H0Y2S9_HUMAN Myosin phosphatase Rho-interacting protein (Fragment) OS=Homo sapiens OX=9606 GN=MPRIP PE=1 SV=3	122	98	116	88	81	79	81	89	115	112	133	132890000	24982000	216370000	19583000	14007000	10704000	25092000	49931000	67491000	68448000	48913000	125780000
								A0A494C017;C9JJV6;C9JZL8;A0A499FIY8;C9JC07;Q96S97	A0A494C017;C9JJV6;C9JZL8;A0A499FIY8;C9JC07;Q96S97	Myeloid-associated differentiation marker	MYADM	tr|A0A494C017|A0A494C017_HUMAN Myeloid-associated differentiation marker (Fragment) OS=Homo sapiens OX=9606 GN=MYADM PE=1 SV=1;tr|C9JJV6|C9JJV6_HUMAN Myeloid-associated differentiation marker (Fragment) OS=Homo sapiens OX=9606 GN=MYADM PE=1 SV=8;tr|C9JZL8|	2	2	2	2	2	2	2	1	2	2	4	29830000	13765000	58974000	12287000	6391700	7502600	35340000	11807000	27095000	41224000	44682000	94634000
								B4DFG0;H0Y993;A0A494C028;P35659;D6RDA2;H0Y8X0;A0A494C198;D6R9L5	B4DFG0;H0Y993;A0A494C028;P35659;D6RDA2;H0Y8X0;A0A494C198	Protein DEK	DEK	tr|B4DFG0|B4DFG0_HUMAN Protein DEK OS=Homo sapiens OX=9606 GN=DEK PE=1 SV=1;tr|H0Y993|H0Y993_HUMAN DEK oncogene (DNA binding), isoform CRA_b OS=Homo sapiens OX=9606 GN=DEK PE=1 SV=2;tr|A0A494C028|A0A494C028_HUMAN Protein DEK OS=Homo sapiens OX=9606 GN=DEK	0	0	2	2	0	0	9	5	0	0	19	0	0	4817000	706910	0	0	26656000	5691700	0	0	1128800	2558000
								A0A494C0D1;P53597	A0A494C0D1;P53597	Succinyl-CoA ligase [ADP/GDP-forming] subunit alpha, mitochondrial	SUCLG1	tr|A0A494C0D1|A0A494C0D1_HUMAN Succinate--CoA ligase [ADP/GDP-forming] subunit alpha, mitochondrial OS=Homo sapiens OX=9606 GN=SUCLG1 PE=1 SV=1;sp|P53597|SUCA_HUMAN Succinate--CoA ligase [ADP/GDP-forming] subunit alpha, mitochondrial OS=Homo sapiens OX=960	0	0	0	1	0	0	1	0	0	0	11	0	0	0	0	0	0	829110	0	0	0	0	1726900
								A0A494C0J4;A0A494C1N2;Q9BXL6;I3L1Z7;I3L414;A0A494BZY0;A0A494C199	A0A494C0J4;A0A494C1N2;Q9BXL6;I3L1Z7;I3L414;A0A494BZY0;A0A494C199	Caspase recruitment domain-containing protein 14	CARD14	tr|A0A494C0J4|A0A494C0J4_HUMAN Caspase recruitment domain-containing protein 14 OS=Homo sapiens OX=9606 GN=CARD14 PE=1 SV=1;tr|A0A494C1N2|A0A494C1N2_HUMAN Caspase recruitment domain-containing protein 14 OS=Homo sapiens OX=9606 GN=CARD14 PE=1 SV=1;sp|Q9BXL	0	0	0	0	0	0	2	0	0	0	50	0	0	0	0	0	0	196720	0	0	0	34011	0
								A0A494C0J7;Q08188	A0A494C0J7;Q08188	Protein-glutamine gamma-glutamyltransferase E;Protein-glutamine gamma-glutamyltransferase E 50 kDa catalytic chain;Protein-glutamine gamma-glutamyltransferase E 27 kDa non-catalytic chain	TGM3	tr|A0A494C0J7|A0A494C0J7_HUMAN TGc domain-containing protein OS=Homo sapiens OX=9606 PE=4 SV=1;sp|Q08188|TGM3_HUMAN Protein-glutamine gamma-glutamyltransferase E OS=Homo sapiens OX=9606 GN=TGM3 PE=1 SV=4	0	0	0	0	0	0	0	0	0	0	40	0	0	0	0	0	0	0	0	0	0	0	0
								I3L2B0;A0A494C0R8;K7EIG1;O75153	I3L2B0;A0A494C0R8;K7EIG1;O75153	Clustered mitochondria protein homolog	CLUH	tr|I3L2B0|I3L2B0_HUMAN Clustered mitochondria protein homolog OS=Homo sapiens OX=9606 GN=CLUH PE=1 SV=3;tr|A0A494C0R8|A0A494C0R8_HUMAN Clustered mitochondria protein homolog OS=Homo sapiens OX=9606 GN=CLUH PE=1 SV=1;tr|K7EIG1|K7EIG1_HUMAN Clustered mitocho	0	0	0	0	0	0	0	2	0	0	67	0	0	0	0	0	0	0	88576	0	0	100650	452220
								A0A494C100;Q9UJA3	A0A494C100;Q9UJA3	DNA helicase MCM8	MCM8	tr|A0A494C100|A0A494C100_HUMAN MCM domain-containing protein OS=Homo sapiens OX=9606 PE=3 SV=1;sp|Q9UJA3|MCM8_HUMAN DNA helicase MCM8 OS=Homo sapiens OX=9606 GN=MCM8 PE=1 SV=2	0	0	0	1	0	0	2	1	0	0	49	0	0	0	83085	0	0	176750	117560	0	0	80121	287670
								A0A494C108;Q8N9T8;H0YFD2;F8WFC1	A0A494C108;Q8N9T8	Protein KRI1 homolog	KRI1	tr|A0A494C108|A0A494C108_HUMAN Protein KRI1 homolog OS=Homo sapiens OX=9606 GN=KRI1 PE=1 SV=1;sp|Q8N9T8|KRI1_HUMAN Protein KRI1 homolog OS=Homo sapiens OX=9606 GN=KRI1 PE=1 SV=3	0	0	3	5	0	0	4	4	0	0	28	0	0	3394000	740780	0	0	2146800	1447500	0	0	1824700	3102500
								H0Y9E4;H0YA26;E9PHT6;A0A494C169;Q9NVE7	H0Y9E4;H0YA26;E9PHT6;A0A494C169;Q9NVE7	Pantothenate kinase 4	PANK4	tr|H0Y9E4|H0Y9E4_HUMAN 4-phosphopantetheine phosphatase (Fragment) OS=Homo sapiens OX=9606 GN=PANK4 PE=1 SV=1;tr|H0YA26|H0YA26_HUMAN 4-phosphopantetheine phosphatase (Fragment) OS=Homo sapiens OX=9606 GN=PANK4 PE=1 SV=1;tr|E9PHT6|E9PHT6_HUMAN 4-phosphop	0	1	0	0	1	1	0	0	0	1	8	0	111610	0	0	92054	58824	0	0	0	0	0	0
								A0A494C1D7	A0A494C1D7			tr|A0A494C1D7|A0A494C1D7_HUMAN Dystonin (Fragment) OS=Homo sapiens OX=9606 GN=DST PE=1 SV=1	1	1	2	0	2	1	2	2	2	2	140	121900	34873	204560	0	31576	19902	122430	181720	271700	14229	20446	372380
								A0A494C1F2;P35658;A0A0A0MSW3;H0YF36;H0Y837;H0YDS4;A0A494C104;E9PKD2;A0A494BZU9;B7ZAV2	A0A494C1F2;P35658;A0A0A0MSW3	Nuclear pore complex protein Nup214	NUP214	tr|A0A494C1F2|A0A494C1F2_HUMAN Nuclear pore complex protein Nup214 OS=Homo sapiens OX=9606 GN=NUP214 PE=1 SV=1;sp|P35658|NU214_HUMAN Nuclear pore complex protein Nup214 OS=Homo sapiens OX=9606 GN=NUP214 PE=1 SV=2;tr|A0A0A0MSW3|A0A0A0MSW3_HUMAN Nuclear pore	0	1	2	0	0	1	6	4	0	1	74	0	75774	286510	0	0	70040	657140	538150	0	81777	80986	307480
								A0A494C1G7	A0A494C1G7			tr|A0A494C1G7|A0A494C1G7_HUMAN Spectrin beta chain, non-erythrocytic 2 (Fragment) OS=Homo sapiens OX=9606 GN=SPTBN2 PE=1 SV=1	3	1	3	1	2	1	2	0	3	2	4	49884000	2054500	58174000	1112700	1111600	941320	2136400	0	9526400	6809600	8381500	15032000
								A0A494C1L1;Q14739;C9JXK0;C9JES9	A0A494C1L1;Q14739;C9JXK0	Lamin-B receptor	LBR	tr|A0A494C1L1|A0A494C1L1_HUMAN Delta(14)-sterol reductase LBR OS=Homo sapiens OX=9606 GN=LBR PE=1 SV=1;sp|Q14739|LBR_HUMAN Delta(14)-sterol reductase LBR OS=Homo sapiens OX=9606 GN=LBR PE=1 SV=2;tr|C9JXK0|C9JXK0_HUMAN Delta(14)-sterol reductase LBR (Fragme	1	0	1	2	2	3	3	4	1	2	18	595120	0	974170	147280	371540	336460	3827600	5461700	268080	322610	232230	1594200
								Q6ZRV2;A0A494C1T9;J3KPS2	Q6ZRV2;A0A494C1T9;J3KPS2	Protein FAM83H	FAM83H	sp|Q6ZRV2|FA83H_HUMAN Protein FAM83H OS=Homo sapiens OX=9606 GN=FAM83H PE=1 SV=3;tr|A0A494C1T9|A0A494C1T9_HUMAN Protein FAM83H OS=Homo sapiens OX=9606 GN=FAM83H PE=1 SV=1;tr|J3KPS2|J3KPS2_HUMAN Protein FAM83H (Fragment) OS=Homo sapiens OX=9606 GN=FAM83H PE	64	38	60	27	52	51	48	60	46	49	60	117490000	14111000	160050000	6268600	50799000	43886000	33880000	108210000	24643000	27831000	28579000	77255000
								Q15020;A0A499FI31;H0YHU8	Q15020;A0A499FI31	Squamous cell carcinoma antigen recognized by T-cells 3	SART3	sp|Q15020|SART3_HUMAN Squamous cell carcinoma antigen recognized by T-cells 3 OS=Homo sapiens OX=9606 GN=SART3 PE=1 SV=1;tr|A0A499FI31|A0A499FI31_HUMAN Squamous cell carcinoma antigen recognized by T-cells 3 OS=Homo sapiens OX=9606 GN=SART3 PE=1 SV=1	1	0	1	1	1	1	6	3	1	1	51	40941	0	226460	12998	21967	28772	1359300	1182200	58639	26402	178400	359390
								A0A499FI48;P13667	A0A499FI48;P13667	Protein disulfide-isomerase A4	PDIA4	tr|A0A499FI48|A0A499FI48_HUMAN Protein disulfide-isomerase OS=Homo sapiens OX=9606 GN=PDIA4 PE=1 SV=1;sp|P13667|PDIA4_HUMAN Protein disulfide-isomerase A4 OS=Homo sapiens OX=9606 GN=PDIA4 PE=1 SV=2	0	0	0	0	0	0	0	1	0	0	38	0	0	0	0	0	0	0	205250	0	0	0	883050
								H0Y9R3;A0A499FIZ0;Q9H7D7	H0Y9R3;A0A499FIZ0;Q9H7D7	WD repeat-containing protein 26	WDR26	tr|H0Y9R3|H0Y9R3_HUMAN WD repeat-containing protein 26 (Fragment) OS=Homo sapiens OX=9606 GN=WDR26 PE=1 SV=1;tr|A0A499FIZ0|A0A499FIZ0_HUMAN WD repeat-containing protein 26 OS=Homo sapiens OX=9606 GN=WDR26 PE=1 SV=1;sp|Q9H7D7|WDR26_HUMAN WD repeat-containin	0	0	0	0	0	0	1	1	0	0	12	0	0	0	0	0	0	432190	660680	0	0	218920	333090
								D6RFH4;H3BUX2;A0A499FJ32;O43169	D6RFH4;H3BUX2;A0A499FJ32;O43169	Cytochrome b5 type B	CYB5B	tr|D6RFH4|D6RFH4_HUMAN Cytochrome b5 type B OS=Homo sapiens OX=9606 GN=CYB5B PE=1 SV=1;tr|H3BUX2|H3BUX2_HUMAN Cytochrome b5 type B OS=Homo sapiens OX=9606 GN=CYB5B PE=1 SV=1;tr|A0A499FJ32|A0A499FJ32_HUMAN Cytochrome b5 type B OS=Homo sapiens OX=9606 GN=CYB	0	0	1	0	0	0	0	1	0	0	5	0	0	6248700	0	0	0	0	6070200	0	0	0	8503700
								A0A499FJI4;O75592;H7C3U4;A0A0C4DGY7	A0A499FJI4;O75592;H7C3U4	E3 ubiquitin-protein ligase MYCBP2	MYCBP2	tr|A0A499FJI4|A0A499FJI4_HUMAN E3 ubiquitin-protein ligase MYCBP2 OS=Homo sapiens OX=9606 GN=MYCBP2 PE=1 SV=1;sp|O75592|MYCB2_HUMAN E3 ubiquitin-protein ligase MYCBP2 OS=Homo sapiens OX=9606 GN=MYCBP2 PE=1 SV=4;tr|H7C3U4|H7C3U4_HUMAN E3 ubiquitin-protein l	4	2	5	3	3	0	11	5	4	0	219	140270	15308	253170	19318	30083	0	268180	79467	38991	0	205460	329580
								A0A499FJL1;P48147	A0A499FJL1;P48147	Prolyl endopeptidase	PREP	tr|A0A499FJL1|A0A499FJL1_HUMAN Prolyl endopeptidase OS=Homo sapiens OX=9606 GN=PREP PE=1 SV=1;sp|P48147|PPCE_HUMAN Prolyl endopeptidase OS=Homo sapiens OX=9606 GN=PREP PE=1 SV=2	0	0	0	0	0	0	0	0	0	0	42	0	0	0	0	0	0	0	0	0	0	0	0
								A0A4W8VX11;Q15154;A0A5H1ZRS1;H0YBA1;E7EV93;E5RGQ4;E9PGW9	A0A4W8VX11;Q15154;A0A5H1ZRS1	Pericentriolar material 1 protein	PCM1	tr|A0A4W8VX11|A0A4W8VX11_HUMAN Pericentriolar material 1 protein OS=Homo sapiens OX=9606 GN=PCM1 PE=1 SV=1;sp|Q15154|PCM1_HUMAN Pericentriolar material 1 protein OS=Homo sapiens OX=9606 GN=PCM1 PE=1 SV=5;tr|A0A5H1ZRS1|A0A5H1ZRS1_HUMAN Pericentriolar materi	2	6	4	12	3	2	9	9	1	4	79	848830	495470	1336700	845720	165120	77282	1090100	1188500	563280	491220	1492800	2289300
								A0A590UJ01;Q13535	A0A590UJ01;Q13535	Serine/threonine-protein kinase ATR	ATR	tr|A0A590UJ01|A0A590UJ01_HUMAN Serine/threonine-protein kinase ATR (Fragment) OS=Homo sapiens OX=9606 GN=ATR PE=1 SV=1;sp|Q13535|ATR_HUMAN Serine/threonine-protein kinase ATR OS=Homo sapiens OX=9606 GN=ATR PE=1 SV=3	0	0	0	0	0	0	1	0	0	0	115	0	0	0	0	0	0	8316	0	0	0	0	0
								U3KPX3;A0A590UJ43;P48729;H0Y9X2;U3KQK7;Q8N752;A0A590UK94;A0A590UJQ7;E5RG27;D6RGE5;U3KQ83	U3KPX3;A0A590UJ43;P48729;H0Y9X2;U3KQK7;Q8N752	Casein kinase I isoform alpha;Casein kinase I isoform alpha-like	CSNK1A1;CSNK1A1L	tr|U3KPX3|U3KPX3_HUMAN Casein kinase I isoform alpha OS=Homo sapiens OX=9606 GN=CSNK1A1 PE=1 SV=2;tr|A0A590UJ43|A0A590UJ43_HUMAN Casein kinase I isoform alpha OS=Homo sapiens OX=9606 GN=CSNK1A1 PE=1 SV=1;sp|P48729|KC1A_HUMAN Casein kinase I isoform alpha O	22	13	21	14	17	19	19	22	18	19	22	97671000	10157000	144820000	6034200	29597000	31075000	26108000	74088000	16851000	22866000	23332000	75537000
								A0A590UJZ9;A0A590UJ76;Q9UGM3;A0A590UK99;A0A590UIX5;A0A590UJF8	A0A590UJZ9;A0A590UJ76;Q9UGM3;A0A590UK99;A0A590UIX5;A0A590UJF8	Deleted in malignant brain tumors 1 protein	DMBT1	tr|A0A590UJZ9|A0A590UJZ9_HUMAN Deleted in malignant brain tumors 1 protein OS=Homo sapiens OX=9606 GN=DMBT1 PE=1 SV=1;tr|A0A590UJ76|A0A590UJ76_HUMAN Deleted in malignant brain tumors 1 protein OS=Homo sapiens OX=9606 GN=DMBT1 PE=1 SV=1;sp|Q9UGM3|DMBT1_HUMA	1	1	0	1	0	0	0	0	1	1	53	381500	129170	0	181400	0	0	0	0	207620	324850	0	0
								A0A590UJB0;A0A590UJJ0;A0A590UJS2;A0A590UK28;A0A590UKA9;A0A590UJA5;A0A590UKA1	A0A590UJB0;A0A590UJJ0;A0A590UJS2			tr|A0A590UJB0|A0A590UJB0_HUMAN Guanine nucleotide-binding protein G(s) subunit alpha isoforms short (Fragment) OS=Homo sapiens OX=9606 GN=GNAS PE=1 SV=1;tr|A0A590UJJ0|A0A590UJJ0_HUMAN Guanine nucleotide-binding protein G(s) subunit alpha isoforms short (Fr	1	1	1	0	1	1	1	1	1	1	15	3210600	554260	7503400	0	1901000	1470400	2201100	7129000	4432400	5079100	4342600	15358000
								A0A590UJF0;A0A590UJG5;A0A590UKA4	A0A590UJF0;A0A590UJG5			tr|A0A590UJF0|A0A590UJF0_HUMAN Guanine nucleotide-binding protein G(s) subunit alpha isoforms short OS=Homo sapiens OX=9606 GN=GNAS PE=1 SV=1;tr|A0A590UJG5|A0A590UJG5_HUMAN Guanine nucleotide-binding protein G(s) subunit alpha isoforms short (Fragment) OS=	1	1	1	1	0	1	1	1	1	1	17	1567400	565080	2783400	440780	0	732180	1480700	2366100	2714500	3743100	2197900	6650500
								K7EMV3;A0A590UJJ6;B4DEB1;K7EK07;K7ES00;Q71DI3;Q16695;P84243;P68431;K7EP01;Q6NXT2	K7EMV3;A0A590UJJ6;B4DEB1;K7EK07;K7ES00;Q71DI3;Q16695;P84243;P68431;K7EP01;Q6NXT2	Histone H3;Histone H3.2;Histone H3.1t;Histone H3.3;Histone H3.1;Histone H3.3C	H3F3B;H3F3A;HIST2H3A;HIST3H3;HIST1H3A;H3F3C	tr|K7EMV3|K7EMV3_HUMAN Histone H3 OS=Homo sapiens OX=9606 GN=H3-3B PE=1 SV=1;tr|A0A590UJJ6|A0A590UJJ6_HUMAN Histone H3 OS=Homo sapiens OX=9606 GN=H3-3A PE=1 SV=1;tr|B4DEB1|B4DEB1_HUMAN Histone H3 OS=Homo sapiens OX=9606 GN=H3-3A PE=1 SV=1;tr|K7EK07|K7EK07_	1	0	2	2	1	1	2	2	1	1	5	2746300	0	17061000	8359400	1118800	669210	9635900	11253000	1298800	1221100	18014000	26844000
								A0A590UJN4;A0A590UKB6;P24928	A0A590UJN4;A0A590UKB6;P24928	DNA-directed RNA polymerase II subunit RPB1	POLR2A	tr|A0A590UJN4|A0A590UJN4_HUMAN DNA-directed RNA polymerase subunit OS=Homo sapiens OX=9606 GN=POLR2A PE=1 SV=1;tr|A0A590UKB6|A0A590UKB6_HUMAN DNA-directed RNA polymerase subunit OS=Homo sapiens OX=9606 GN=POLR2A PE=1 SV=1;sp|P24928|RPB1_HUMAN DNA-directed	0	0	6	8	2	2	9	7	2	0	96	0	0	1133300	337400	17110	47437	829100	696170	50965	0	755790	1508900
								A0A590UK44;A0A590UJW8;A0A590UJQ1;Q96J02;A0A590UK95;A0A1W2PR79;H0YBA4	A0A590UK44;A0A590UJW8;A0A590UJQ1;Q96J02;A0A590UK95	E3 ubiquitin-protein ligase Itchy homolog	ITCH	tr|A0A590UK44|A0A590UK44_HUMAN E3 ubiquitin-protein ligase OS=Homo sapiens OX=9606 GN=ITCH PE=1 SV=1;tr|A0A590UJW8|A0A590UJW8_HUMAN E3 ubiquitin-protein ligase OS=Homo sapiens OX=9606 GN=ITCH PE=1 SV=1;tr|A0A590UJQ1|A0A590UJQ1_HUMAN E3 ubiquitin-protein li	0	0	2	1	0	0	1	2	0	0	42	0	0	374650	33335	0	0	16225	154100	0	0	133580	71292
								A0A590UJS4;Q6KC79	A0A590UJS4;Q6KC79	Nipped-B-like protein	NIPBL	tr|A0A590UJS4|A0A590UJS4_HUMAN Nipped-B protein OS=Homo sapiens OX=9606 GN=NIPBL PE=1 SV=1;sp|Q6KC79|NIPBL_HUMAN Nipped-B-like protein OS=Homo sapiens OX=9606 GN=NIPBL PE=1 SV=2	0	0	2	3	0	0	10	4	0	0	123	0	0	121760	91142	0	0	561770	75132	0	0	248950	171180
								A0A590UJS8;B4DGL8;A0A5F9ZA98;O75027;A0A2R8Y473;A0A087WW65;E9PNQ5;A0A2R8Y3N2;E9PJR8	A0A590UJS8;B4DGL8;A0A5F9ZA98;O75027;A0A2R8Y473;A0A087WW65	ATP-binding cassette sub-family B member 7, mitochondrial	ABCB7	tr|A0A590UJS8|A0A590UJS8_HUMAN ATP-binding cassette sub-family B member 7, mitochondrial OS=Homo sapiens OX=9606 GN=ABCB7 PE=1 SV=1;tr|B4DGL8|B4DGL8_HUMAN ATP-binding cassette sub-family B member 7, mitochondrial (Fragment) OS=Homo sapiens OX=9606 GN=ABCB7	1	1	2	0	1	1	3	1	0	1	31	418950	38363	351450	0	88060	166170	911780	548540	0	183640	258140	527130
								A0A590UK01;A0A590UJK4;A0A590UJP7;A0A590UK80;A0A0D9SGD2	A0A590UK01;A0A590UJK4;A0A590UJP7;A0A590UK80			tr|A0A590UK01|A0A590UK01_HUMAN Serine/arginine-rich-splicing factor 6 OS=Homo sapiens OX=9606 GN=SRSF6 PE=1 SV=1;tr|A0A590UJK4|A0A590UJK4_HUMAN Serine/arginine-rich-splicing factor 6 OS=Homo sapiens OX=9606 GN=SRSF6 PE=1 SV=1;tr|A0A590UJP7|A0A590UJP7_HUMAN	5	3	8	8	6	4	8	9	6	6	15	8790600	1558500	54120000	15699000	2473000	2236900	25485000	43838000	4517400	6191700	45903000	99627000
								Q12857;A0A590UK09;B1AKN8;B1AKN5;B1AKN6;B1AKN7;A0A590UK73;A0A590UJ82;S4R3K4;S4R308;A0A590UK38;K7EJB0;K7EKH0;C9JWJ8;K7EN08;K7ESG9;Q14938;A0A590UJU2;S4R3W2;A0A590UJA3;K7EMQ5	Q12857;A0A590UK09;B1AKN8;B1AKN5;B1AKN6;B1AKN7;A0A590UK73;A0A590UJ82;S4R3K4	Nuclear factor 1 A-type;Nuclear factor 1	NFIA	sp|Q12857|NFIA_HUMAN Nuclear factor 1 A-type OS=Homo sapiens OX=9606 GN=NFIA PE=1 SV=2;tr|A0A590UK09|A0A590UK09_HUMAN Nuclear factor 1 OS=Homo sapiens OX=9606 GN=NFIA PE=1 SV=1;tr|B1AKN8|B1AKN8_HUMAN Nuclear factor 1 OS=Homo sapiens OX=9606 GN=NFIA PE=1 SV	0	0	5	3	0	0	6	4	0	0	22	0	0	7357800	1755200	0	0	5663100	2554100	0	0	2274700	527710
								A0A5E8;Q99501	A0A5E8;Q99501	GAS2-like protein 1	GAS2L1	tr|A0A5E8|A0A5E8_HUMAN GAS2-like protein 1 OS=Homo sapiens OX=9606 GN=GAS2L1 PE=1 SV=1;sp|Q99501|GA2L1_HUMAN GAS2-like protein 1 OS=Homo sapiens OX=9606 GN=GAS2L1 PE=1 SV=2	0	0	0	3	0	0	1	1	0	0	39	0	0	0	94609	0	0	0	359010	0	0	0	452260
								A0A5F9UJX7;A0A5F9UP49;Q9BRK5;H0Y3T6;G3V1E2	A0A5F9UJX7;A0A5F9UP49;Q9BRK5;H0Y3T6;G3V1E2	45 kDa calcium-binding protein	SDF4	tr|A0A5F9UJX7|A0A5F9UJX7_HUMAN 45 kDa calcium-binding protein OS=Homo sapiens OX=9606 GN=SDF4 PE=1 SV=1;tr|A0A5F9UP49|A0A5F9UP49_HUMAN 45 kDa calcium-binding protein OS=Homo sapiens OX=9606 GN=SDF4 PE=1 SV=1;sp|Q9BRK5|CAB45_HUMAN 45 kDa calcium-binding pro	0	0	2	0	0	0	2	0	0	0	17	0	0	8913500	0	0	0	1745200	0	0	0	555170	0
								A0A5F9W493;E7ETM0	A0A5F9W493;E7ETM0		CSNK1A1	tr|A0A5F9W493|A0A5F9W493_HUMAN Casein kinase 1, alpha 1, isoform CRA_d OS=Homo sapiens OX=9606 GN=CSNK1A1 PE=1 SV=1;tr|E7ETM0|E7ETM0_HUMAN Casein kinase I isoform alpha OS=Homo sapiens OX=9606 GN=CSNK1A1 PE=1 SV=1	1	0	1	0	1	0	0	1	0	0	20	883990	0	774890	0	319290	0	0	0	0	0	345840	0
								A0A5F9ZH79;A0A5F9ZHP1;A0A5F9ZI10;A0A5K1VW55;H0YCB3;A0A5F9ZI37;Q8N9N2;E9PM82;E9PQZ6;H0YE76;E9PR40;E9PKM6;H0YER2	A0A5F9ZH79;A0A5F9ZHP1;A0A5F9ZI10;A0A5K1VW55;H0YCB3;A0A5F9ZI37;Q8N9N2;E9PM82;E9PQZ6;H0YE76	Activating signal cointegrator 1 complex subunit 1	ASCC1	tr|A0A5F9ZH79|A0A5F9ZH79_HUMAN Activating signal cointegrator 1 complex subunit 1 OS=Homo sapiens OX=9606 GN=ASCC1 PE=1 SV=1;tr|A0A5F9ZHP1|A0A5F9ZHP1_HUMAN Activating signal cointegrator 1 complex subunit 1 OS=Homo sapiens OX=9606 GN=ASCC1 PE=1 SV=1;tr|A0A	1	1	2	4	1	1	4	2	0	0	17	1183700	137960	5080300	1472300	1454400	348640	1597600	3243600	0	0	1117900	2132000
								A0A5F9ZHA7;F5H1D6;Q07864	A0A5F9ZHA7;F5H1D6;Q07864	DNA polymerase;DNA polymerase epsilon catalytic subunit A	POLE	tr|A0A5F9ZHA7|A0A5F9ZHA7_HUMAN DNA polymerase epsilon catalytic subunit (Fragment) OS=Homo sapiens OX=9606 GN=POLE PE=1 SV=1;tr|F5H1D6|F5H1D6_HUMAN DNA polymerase epsilon catalytic subunit OS=Homo sapiens OX=9606 GN=POLE PE=1 SV=1;sp|Q07864|DPOE1_HUMAN DNA	0	0	0	0	0	0	1	0	0	0	20	0	0	0	0	0	0	90866	0	0	0	0	0
								F8VRK6;A0A5F9ZHH4;H0YH87;F8W0B5;A0A2R8Y7P6;A0A2R8YDM9;F8VQP2;F8WB06;V9GY86;A0A5F9ZI57;A0A2R8Y7E6;A0A2R8Y5A6;A0A5F9ZHX3;A0A5F9ZHW5;Q99700	F8VRK6;A0A5F9ZHH4;H0YH87;F8W0B5;A0A2R8Y7P6;A0A2R8YDM9;F8VQP2;F8WB06;V9GY86;A0A5F9ZI57;A0A2R8Y7E6;A0A2R8Y5A6;A0A5F9ZHX3;A0A5F9ZHW5;Q99700	Ataxin-2	ATXN2	tr|F8VRK6|F8VRK6_HUMAN Ataxin-2 (Fragment) OS=Homo sapiens OX=9606 GN=ATXN2 PE=1 SV=2;tr|A0A5F9ZHH4|A0A5F9ZHH4_HUMAN Ataxin-2 OS=Homo sapiens OX=9606 GN=ATXN2 PE=1 SV=1;tr|H0YH87|H0YH87_HUMAN Ataxin-2 OS=Homo sapiens OX=9606 GN=ATXN2 PE=1 SV=2;tr|F8W0B5|F8	0	1	1	0	0	1	1	0	0	1	13	0	629750	245310	0	0	676600	81898	0	0	970750	126550	0
								A0A5K1VW72;J3QRD1;A0A5F9ZHI5;A0A5F9ZHN9;P51648;A0A5F9ZI12;A0A5F9ZGX4;A0A5F9ZHP6;I3L2W1;A0A0D9SGC3;J3QKK9;K7EN73;J3KTG1;I3L0X1;A0A5F9ZHZ9	A0A5K1VW72;J3QRD1;A0A5F9ZHI5;A0A5F9ZHN9;P51648;A0A5F9ZI12;A0A5F9ZGX4;A0A5F9ZHP6	Fatty aldehyde dehydrogenase	ALDH3A2	tr|A0A5K1VW72|A0A5K1VW72_HUMAN Aldehyde dehydrogenase family 3 member A2 OS=Homo sapiens OX=9606 GN=ALDH3A2 PE=4 SV=1;tr|J3QRD1|J3QRD1_HUMAN Aldehyde dehydrogenase family 3 member A2 OS=Homo sapiens OX=9606 GN=ALDH3A2 PE=1 SV=1;tr|A0A5F9ZHI5|A0A5F9ZHI5_HUM	0	0	2	0	1	0	1	1	1	1	15	0	0	2722100	0	91126	0	694450	938920	421990	473150	1090100	1846900
								A0A5F9ZHJ7;A0A5F9ZHL1;P24752;A0A5F9ZHL7;E9PRQ6;A0A5F9ZHH9;H0YEL7;A0A5F9ZHD4;A0A5F9ZI66;A0A5F9ZHJ0	A0A5F9ZHJ7;A0A5F9ZHL1;P24752;A0A5F9ZHL7;E9PRQ6;A0A5F9ZHH9	Acetyl-CoA acetyltransferase, mitochondrial	ACAT1	tr|A0A5F9ZHJ7|A0A5F9ZHJ7_HUMAN Acetyl-CoA acetyltransferase, mitochondrial OS=Homo sapiens OX=9606 GN=ACAT1 PE=1 SV=1;tr|A0A5F9ZHL1|A0A5F9ZHL1_HUMAN Acetyl-CoA acetyltransferase, mitochondrial OS=Homo sapiens OX=9606 GN=ACAT1 PE=1 SV=1;sp|P24752|THIL_HUMAN	0	0	0	0	0	0	0	1	1	0	17	0	0	0	0	0	0	0	63417	214920	0	0	353280
								A0A5F9ZHU7;P49643	A0A5F9ZHU7;P49643	DNA primase large subunit	PRIM2	tr|A0A5F9ZHU7|A0A5F9ZHU7_HUMAN DNA primase large subunit OS=Homo sapiens OX=9606 GN=PRIM2 PE=1 SV=1;sp|P49643|PRI2_HUMAN DNA primase large subunit OS=Homo sapiens OX=9606 GN=PRIM2 PE=1 SV=2	0	0	0	0	0	0	1	1	0	0	31	0	0	0	0	0	0	137950	178240	0	0	53561	0
								V9GYM8;A0A5F9ZI21;Q92974;V9GZ14;V9GYF5;V9GYG5;V9GYF0;Q5VY93	V9GYM8;A0A5F9ZI21;Q92974	Rho guanine nucleotide exchange factor 2	ARHGEF2	tr|V9GYM8|V9GYM8_HUMAN Rho guanine nucleotide exchange factor 2 OS=Homo sapiens OX=9606 GN=ARHGEF2 PE=1 SV=1;tr|A0A5F9ZI21|A0A5F9ZI21_HUMAN Rho guanine nucleotide exchange factor 2 OS=Homo sapiens OX=9606 GN=ARHGEF2 PE=1 SV=1;sp|Q92974|ARHG2_HUMAN Rho guan	4	0	8	6	3	3	12	11	4	2	59	615450	0	2725800	614310	254210	274270	4211000	2913800	539110	186210	1980000	2204700
								E9PJK2;A0A5F9ZI63;O75530	E9PJK2;A0A5F9ZI63;O75530	Polycomb protein EED	EED	tr|E9PJK2|E9PJK2_HUMAN Polycomb protein EED OS=Homo sapiens OX=9606 GN=EED PE=1 SV=1;tr|A0A5F9ZI63|A0A5F9ZI63_HUMAN Polycomb protein EED OS=Homo sapiens OX=9606 GN=EED PE=1 SV=1;sp|O75530|EED_HUMAN Polycomb protein EED OS=Homo sapiens OX=9606 GN=EED PE=1 S	0	0	0	1	0	0	0	0	0	0	19	0	0	0	0	0	0	0	0	0	0	0	0
								A0A5H1ZRP4;Q8WX92	A0A5H1ZRP4;Q8WX92	Negative elongation factor B	NELFB	tr|A0A5H1ZRP4|A0A5H1ZRP4_HUMAN Negative elongation factor B OS=Homo sapiens OX=9606 GN=NELFB PE=1 SV=1;sp|Q8WX92|NELFB_HUMAN Negative elongation factor B OS=Homo sapiens OX=9606 GN=NELFB PE=1 SV=1	0	0	0	1	1	0	2	1	0	0	32	0	0	0	12098	21292	0	531520	196400	0	0	256420	120990
								A0A5H1ZRR2;Q6P9H4;G9CGD6	A0A5H1ZRR2;Q6P9H4;G9CGD6	Connector enhancer of kinase suppressor of ras 3	CNKSR3	tr|A0A5H1ZRR2|A0A5H1ZRR2_HUMAN Connector enhancer of kinase suppressor of ras 3 OS=Homo sapiens OX=9606 GN=CNKSR3 PE=1 SV=1;sp|Q6P9H4|CNKR3_HUMAN Connector enhancer of kinase suppressor of ras 3 OS=Homo sapiens OX=9606 GN=CNKSR3 PE=1 SV=1;sp|G9CGD6|CNIPF_H	0	0	0	0	1	0	1	0	0	0	26	0	0	0	0	0	0	39298	0	0	0	152290	0
								A0AV96;B7Z8Z7;D6R9D6;D6RBS9;D6R9M7;D6REZ6;D6RBP6;D6RA49;D6RFL5;D6RCT1;Q5T0W7;F8W9F8;Q8TBY0;Q9NQ94	A0AV96;B7Z8Z7;D6R9D6;D6RBS9	RNA-binding protein 47	RBM47	sp|A0AV96|RBM47_HUMAN RNA-binding protein 47 OS=Homo sapiens OX=9606 GN=RBM47 PE=1 SV=2;tr|B7Z8Z7|B7Z8Z7_HUMAN RNA-binding protein 47 OS=Homo sapiens OX=9606 GN=RBM47 PE=1 SV=1;tr|D6R9D6|D6R9D6_HUMAN RNA-binding protein 47 OS=Homo sapiens OX=9606 GN=RBM47	2	0	1	0	0	0	3	0	0	0	24	63540	0	442890	0	0	0	612180	0	0	0	473390	0
								A1A4S6	A1A4S6	Rho GTPase-activating protein 10	ARHGAP10	sp|A1A4S6|RHG10_HUMAN Rho GTPase-activating protein 10 OS=Homo sapiens OX=9606 GN=ARHGAP10 PE=1 SV=1	0	0	0	0	0	0	1	0	0	0	49	0	0	0	0	0	0	19839	0	0	0	0	0
								M0R026;A1L0T0;M0QZX5;M0R1B5;E9PJS0;E9PL44	M0R026;A1L0T0	Acetolactate synthase-like protein	ILVBL	tr|M0R026|M0R026_HUMAN Acetolactate synthase-like protein OS=Homo sapiens OX=9606 GN=ILVBL PE=1 SV=1;sp|A1L0T0|ILVBL_HUMAN Acetolactate synthase-like protein OS=Homo sapiens OX=9606 GN=ILVBL PE=1 SV=2	1	0	3	0	0	0	6	3	1	1	21	498070	0	2478600	0	0	0	2202800	1171400	256670	303060	694740	1970200
								A1L170;F8W6W0	A1L170;F8W6W0	Uncharacterized protein C1orf226	C1orf226	sp|A1L170|CA226_HUMAN Uncharacterized protein C1orf226 OS=Homo sapiens OX=9606 GN=C1orf226 PE=1 SV=1;tr|F8W6W0|F8W6W0_HUMAN Uncharacterized protein (Fragment) OS=Homo sapiens OX=9606 PE=4 SV=1	1	1	1	1	2	2	2	3	3	5	12	865130	335280	2137500	294680	1127300	871480	1938400	2708000	2818500	3576600	2321800	6169600
								A1L390;A0A0U1RR71;G3V311;G3V3I3;G3V278	A1L390	Pleckstrin homology domain-containing family G member 3	PLEKHG3	sp|A1L390|PKHG3_HUMAN Pleckstrin homology domain-containing family G member 3 OS=Homo sapiens OX=9606 GN=PLEKHG3 PE=1 SV=1	9	3	6	6	2	1	2	2	10	13	56	2890400	369240	3722500	452070	105670	61118	313690	416210	2805400	2843100	1572300	5953000
								A2A274;Q99798	A2A274;Q99798	Aconitate hydratase, mitochondrial	ACO2	tr|A2A274|A2A274_HUMAN Aconitate hydratase, mitochondrial OS=Homo sapiens OX=9606 GN=ACO2 PE=1 SV=1;sp|Q99798|ACON_HUMAN Aconitate hydratase, mitochondrial OS=Homo sapiens OX=9606 GN=ACO2 PE=1 SV=2	0	0	0	0	0	0	0	0	0	0	39	0	0	0	0	0	0	0	0	0	0	0	0
								A2A2Q9;Q9Y312	A2A2Q9;Q9Y312	Protein AAR2 homolog	AAR2	tr|A2A2Q9|A2A2Q9_HUMAN Protein AAR2 homolog OS=Homo sapiens OX=9606 GN=AAR2 PE=1 SV=1;sp|Q9Y312|AAR2_HUMAN Protein AAR2 homolog OS=Homo sapiens OX=9606 GN=AAR2 PE=1 SV=2	0	0	1	1	0	0	3	1	1	0	20	0	0	706410	168800	0	0	1279500	602730	107600	0	358600	0
								P04156;A2A2V1;X6RKS3	P04156;A2A2V1;X6RKS3	Major prion protein	PRNP	sp|P04156|PRIO_HUMAN Major prion protein OS=Homo sapiens OX=9606 GN=PRNP PE=1 SV=1;tr|A2A2V1|A2A2V1_HUMAN Major prion protein (Fragment) OS=Homo sapiens OX=9606 GN=PRNP PE=1 SV=1;tr|X6RKS3|X6RKS3_HUMAN Major prion protein (Fragment) OS=Homo sapiens OX=9606	2	2	2	2	3	2	1	3	3	3	12	4077600	742620	11182000	807200	1060600	1482400	1344000	6256300	7303600	12162000	5359500	16825000
								A2A2V2;P42696;H7C5M1;Q5TCT4	A2A2V2;P42696	RNA-binding protein 34	RBM34	tr|A2A2V2|A2A2V2_HUMAN RNA-binding protein 34 (Fragment) OS=Homo sapiens OX=9606 GN=RBM34 PE=1 SV=1;sp|P42696|RBM34_HUMAN RNA-binding protein 34 OS=Homo sapiens OX=9606 GN=RBM34 PE=1 SV=2	0	0	4	2	0	0	5	0	0	0	25	0	0	4006700	455780	0	0	2813300	0	0	0	4806800	382600
								A2IDA3;P29372	A2IDA3;P29372	DNA-3-methyladenine glycosylase	MPG	tr|A2IDA3|A2IDA3_HUMAN DNA-3-methyladenine glycosylase (Fragment) OS=Homo sapiens OX=9606 GN=MPG PE=1 SV=1;sp|P29372|3MG_HUMAN DNA-3-methyladenine glycosylase OS=Homo sapiens OX=9606 GN=MPG PE=1 SV=3	0	0	1	0	0	0	1	0	0	0	13	0	0	549680	0	0	0	436640	0	0	0	314580	0
								M0R0Z8;M0R1K6;M0QZA2;M0R2L4;M0QX96;A2RRD8;Q96IR2	M0R0Z8;M0R1K6;M0QZA2;M0R2L4;M0QX96;A2RRD8;Q96IR2	Zinc finger protein 320;Zinc finger protein 845	ZNF320;ZNF845	tr|M0R0Z8|M0R0Z8_HUMAN Zinc finger protein 320 (Fragment) OS=Homo sapiens OX=9606 GN=ZNF320 PE=4 SV=1;tr|M0R1K6|M0R1K6_HUMAN Zinc finger protein 320 (Fragment) OS=Homo sapiens OX=9606 GN=ZNF320 PE=4 SV=1;tr|M0QZA2|M0QZA2_HUMAN Zinc finger protein 320 (Frag	0	0	0	1	0	0	1	0	0	0	2	0	0	0	1098900	0	0	1299100	0	0	0	1960500	0
								A3KFJ0;Q5QPD4;A3KFJ1;Q5QPD2;Q5QPD1;A3KFJ2	A3KFJ0;Q5QPD4;A3KFJ1		AURKA	tr|A3KFJ0|A3KFJ0_HUMAN Aurora kinase A OS=Homo sapiens OX=9606 GN=AURKA PE=1 SV=1;tr|Q5QPD4|Q5QPD4_HUMAN Aurora kinase A (Fragment) OS=Homo sapiens OX=9606 GN=AURKA PE=1 SV=1;tr|A3KFJ1|A3KFJ1_HUMAN Aurora kinase A (Fragment) OS=Homo sapiens OX=9606 GN=AURK	0	0	0	1	0	0	1	0	0	0	20	0	0	0	420060	0	0	586770	0	0	0	0	0
								A3KMH1	A3KMH1	von Willebrand factor A domain-containing protein 8	VWA8	sp|A3KMH1|VWA8_HUMAN von Willebrand factor A domain-containing protein 8 OS=Homo sapiens OX=9606 GN=VWA8 PE=1 SV=2	0	1	1	2	1	1	5	3	1	0	111	0	5732.5	0	20863	0	9187	168780	227030	19312	0	55083	271890
								A3KN83	A3KN83	Protein strawberry notch homolog 1	SBNO1	sp|A3KN83|SBNO1_HUMAN Protein strawberry notch homolog 1 OS=Homo sapiens OX=9606 GN=SBNO1 PE=1 SV=1	0	0	1	0	0	0	2	1	0	0	64	0	0	66413	0	0	0	35470	51803	0	0	13159	0
								A4D1E9;C9J8R7;C9JNI1;C9JEQ8	A4D1E9;C9J8R7;C9JNI1	GTP-binding protein 10	GTPBP10	sp|A4D1E9|GTPBA_HUMAN GTP-binding protein 10 OS=Homo sapiens OX=9606 GN=GTPBP10 PE=1 SV=1;tr|C9J8R7|C9J8R7_HUMAN GTP-binding protein 10 (Fragment) OS=Homo sapiens OX=9606 GN=GTPBP10 PE=1 SV=1;tr|C9JNI1|C9JNI1_HUMAN GTP-binding protein 10 (Fragment) OS=Homo	0	0	1	0	0	0	3	0	0	0	26	0	0	422430	0	0	0	729990	0	0	0	840050	0
								A5A3E0;A0A0G2JMU2;A0JP26	A5A3E0	POTE ankyrin domain family member F	POTEF	sp|A5A3E0|POTEF_HUMAN POTE ankyrin domain family member F OS=Homo sapiens OX=9606 GN=POTEF PE=1 SV=2	1	0	2	0	0	0	1	1	1	0	54	384440	0	3796600	0	0	0	21607	250820	114320	0	405330	1815400
								A5YKK6;H3BMZ2;H3BT18;H3BU44;H3BNB1;H3BVC9	A5YKK6	CCR4-NOT transcription complex subunit 1	CNOT1	sp|A5YKK6|CNOT1_HUMAN CCR4-NOT transcription complex subunit 1 OS=Homo sapiens OX=9606 GN=CNOT1 PE=1 SV=2	1	2	1	1	4	4	9	9	2	2	122	22215	37892	34482	28594	29926	33122	555850	561590	51836	37609	747080	1135400
								A6ND36;K7EKG0	A6ND36	Protein FAM83G	FAM83G	sp|A6ND36|FA83G_HUMAN Protein FAM83G OS=Homo sapiens OX=9606 GN=FAM83G PE=1 SV=2	1	0	3	0	0	0	0	0	1	0	41	201800	0	1546800	0	0	0	0	0	120360	0	0	0
								P51610;A6NEM2;H7C1C4	P51610;A6NEM2	Host cell factor 1;HCF N-terminal chain 1;HCF N-terminal chain 2;HCF N-terminal chain 3;HCF N-terminal chain 4;HCF N-terminal chain 5;HCF N-terminal chain 6;HCF C-terminal chain 1;HCF C-terminal chain 2;HCF C-terminal chain 3;HCF C-terminal chain 4;HCF C-terminal chain 5;HCF C-terminal chain 6	HCFC1	sp|P51610|HCFC1_HUMAN Host cell factor 1 OS=Homo sapiens OX=9606 GN=HCFC1 PE=1 SV=2;tr|A6NEM2|A6NEM2_HUMAN Host cell factor 1 OS=Homo sapiens OX=9606 GN=HCFC1 PE=1 SV=2	1	0	3	2	1	0	3	4	1	0	75	26694	0	709420	87614	6423.7	0	778680	674220	22819	0	293030	494820
								Q92643;A6NEM5;B1AK81	Q92643;A6NEM5;B1AK81	GPI-anchor transamidase	PIGK	sp|Q92643|GPI8_HUMAN GPI-anchor transamidase OS=Homo sapiens OX=9606 GN=PIGK PE=1 SV=2;tr|A6NEM5|A6NEM5_HUMAN GPI-anchor transamidase OS=Homo sapiens OX=9606 GN=PIGK PE=1 SV=1;tr|B1AK81|B1AK81_HUMAN GPI-anchor transamidase OS=Homo sapiens OX=9606 GN=PIGK P	2	2	1	1	2	2	2	2	2	2	20	209920	39932	251580	19473	99805	121940	715520	840860	165150	251190	247960	721950
								A6NFX8;Q9UKK9;A6NJU6;A6NCQ0;H0YEY4;C9JYY9	A6NFX8;Q9UKK9;A6NJU6;A6NCQ0;H0YEY4	ADP-sugar pyrophosphatase	NUDT5	tr|A6NFX8|A6NFX8_HUMAN ADP-sugar pyrophosphatase OS=Homo sapiens OX=9606 GN=NUDT5 PE=1 SV=1;sp|Q9UKK9|NUDT5_HUMAN ADP-sugar pyrophosphatase OS=Homo sapiens OX=9606 GN=NUDT5 PE=1 SV=1;tr|A6NJU6|A6NJU6_HUMAN ADP-sugar pyrophosphatase OS=Homo sapiens OX=9606	0	0	0	0	0	0	0	0	0	0	12	0	0	0	0	0	0	0	0	0	0	0	0
								A6NGQ2	A6NGQ2	Oocyte-expressed protein homolog	OOEP	sp|A6NGQ2|OOEP_HUMAN Oocyte-expressed protein homolog OS=Homo sapiens OX=9606 GN=OOEP PE=1 SV=3	1	0	1	1	1	0	1	1	1	0	7	8254000	0	8470000	1113700	1788100	0	1889900	4912800	1930200	0	3194300	8982000
								A6NHN7;A6NHB5;Q14202;A6NL54	A6NHN7;A6NHB5;Q14202	Zinc finger MYM-type protein 3	ZMYM3	tr|A6NHN7|A6NHN7_HUMAN Zinc finger MYM-type protein 3 OS=Homo sapiens OX=9606 GN=ZMYM3 PE=1 SV=1;tr|A6NHB5|A6NHB5_HUMAN Zinc finger MYM-type protein 3 OS=Homo sapiens OX=9606 GN=ZMYM3 PE=1 SV=1;sp|Q14202|ZMYM3_HUMAN Zinc finger MYM-type protein 3 OS=Homo s	0	0	1	0	0	0	1	1	0	0	57	0	0	248470	0	0	0	54736	119300	0	0	0	138820
								A6NHQ2	A6NHQ2	rRNA/tRNA 2-O-methyltransferase fibrillarin-like protein 1	FBLL1	sp|A6NHQ2|FBLL1_HUMAN rRNA/tRNA 2-O-methyltransferase fibrillarin-like protein 1 OS=Homo sapiens OX=9606 GN=FBLL1 PE=3 SV=2	0	0	1	2	0	0	1	1	0	0	19	0	0	6389200	4938600	0	0	6220800	3017600	0	0	8954800	5913800
								A6NHR2;Q9BZE1;H0Y4J2;S4R369	A6NHR2;Q9BZE1;H0Y4J2;S4R369	39S ribosomal protein L37, mitochondrial	MRPL37	tr|A6NHR2|A6NHR2_HUMAN 39S ribosomal protein L37, mitochondrial OS=Homo sapiens OX=9606 GN=MRPL37 PE=1 SV=2;sp|Q9BZE1|RM37_HUMAN 39S ribosomal protein L37, mitochondrial OS=Homo sapiens OX=9606 GN=MRPL37 PE=1 SV=2;tr|H0Y4J2|H0Y4J2_HUMAN 39S ribosomal prote	0	1	0	0	0	1	0	0	0	1	21	0	1237700	0	0	0	1195500	0	0	0	1025000	0	682620
								J3KTL8;A6NHR9;A0A2R8YE92;A0A2R8YCU7	J3KTL8;A6NHR9	Structural maintenance of chromosomes flexible hinge domain-containing protein 1	SMCHD1	tr|J3KTL8|J3KTL8_HUMAN Structural maintenance of chromosomes flexible hinge domain-containing protein 1 (Fragment) OS=Homo sapiens OX=9606 GN=SMCHD1 PE=1 SV=1;sp|A6NHR9|SMHD1_HUMAN Structural maintenance of chromosomes flexible hinge domain-containing prot	0	0	1	0	0	0	6	2	0	1	70	0	0	28535	0	0	0	535750	98677	0	0	27777	41088
								I3L2R3;I3L2T8;I3L533;I3L2R9;I3L522;J3QSD2;J3QRZ1;A6NIZ0;Q9NXR1;Q9GZM8	I3L2R3;I3L2T8;I3L533;I3L2R9;I3L522;J3QSD2;J3QRZ1;A6NIZ0;Q9NXR1;Q9GZM8	Nuclear distribution protein nudE homolog 1;Nuclear distribution protein nudE-like 1	NDE1;NDEL1	tr|I3L2R3|I3L2R3_HUMAN Nuclear distribution protein nudE homolog 1 (Fragment) OS=Homo sapiens OX=9606 GN=NDE1 PE=1 SV=1;tr|I3L2T8|I3L2T8_HUMAN Nuclear distribution protein nudE homolog 1 (Fragment) OS=Homo sapiens OX=9606 GN=NDE1 PE=1 SV=1;tr|I3L533|I3L533	0	0	2	0	0	0	2	1	0	0	6	0	0	2646000	0	0	0	766090	837680	0	0	712310	1560100
								A6NJA2;P54578;J3QQT6;J3KS55	A6NJA2;P54578;J3QQT6;J3KS55	Ubiquitin carboxyl-terminal hydrolase;Ubiquitin carboxyl-terminal hydrolase 14	USP14	tr|A6NJA2|A6NJA2_HUMAN Ubiquitin carboxyl-terminal hydrolase OS=Homo sapiens OX=9606 GN=USP14 PE=1 SV=2;sp|P54578|UBP14_HUMAN Ubiquitin carboxyl-terminal hydrolase 14 OS=Homo sapiens OX=9606 GN=USP14 PE=1 SV=3;tr|J3QQT6|J3QQT6_HUMAN Ubiquitin carboxyl-term	0	0	0	0	0	1	2	1	0	0	24	0	0	0	0	0	143680	814550	682440	0	0	0	0
								A6NJH9;P47813;O14602	A6NJH9;P47813;O14602	Eukaryotic translation initiation factor 1A, X-chromosomal;Eukaryotic translation initiation factor 1A, Y-chromosomal	EIF1AY;EIF1AX	tr|A6NJH9|A6NJH9_HUMAN Eukaryotic translation initiation factor 1A, Y-chromosomal OS=Homo sapiens OX=9606 GN=EIF1AY PE=1 SV=1;sp|P47813|IF1AX_HUMAN Eukaryotic translation initiation factor 1A, X-chromosomal OS=Homo sapiens OX=9606 GN=EIF1AX PE=1 SV=2;sp|O1	0	0	0	0	0	0	1	0	0	0	6	0	0	0	0	0	0	6964300	0	0	0	1688200	0
								A6NKT7;J3KNE0;Q7Z3J3;F8VYC4;A0A286YES2;A0A1W2PNU4;P0DJD0;P0DJD1;H7BZ48	A6NKT7;J3KNE0;Q7Z3J3;F8VYC4;A0A286YES2;A0A1W2PNU4;P0DJD0;P0DJD1	RanBP2-like and GRIP domain-containing protein 3;RanBP2-like and GRIP domain-containing protein 4;RANBP2-like and GRIP domain-containing protein 1;RANBP2-like and GRIP domain-containing protein 2	RGPD3;RGPD4;RGPD1;RGPD2	sp|A6NKT7|RGPD3_HUMAN RanBP2-like and GRIP domain-containing protein 3 OS=Homo sapiens OX=9606 GN=RGPD3 PE=3 SV=2;tr|J3KNE0|J3KNE0_HUMAN RanBP2-like and GRIP domain-containing protein 3 OS=Homo sapiens OX=9606 GN=RGPD3 PE=4 SV=2;sp|Q7Z3J3|RGPD4_HUMAN RanBP	1	0	1	1	0	0	1	1	0	0	93	0	0	234870	35879	0	0	144160	156870	0	0	95818	0
								O75147;A6NN50;A8MSZ8	O75147;A6NN50;A8MSZ8	Obscurin-like protein 1	OBSL1	sp|O75147|OBSL1_HUMAN Obscurin-like protein 1 OS=Homo sapiens OX=9606 GN=OBSL1 PE=1 SV=4;tr|A6NN50|A6NN50_HUMAN Obscurin-like protein 1 OS=Homo sapiens OX=9606 GN=OBSL1 PE=1 SV=1;tr|A8MSZ8|A8MSZ8_HUMAN Obscurin-like protein 1 OS=Homo sapiens OX=9606 GN=OBS	0	0	1	2	0	0	2	1	0	0	92	0	0	48017	45739	0	0	40236	12842	0	0	42027	26256
								Q9NQP5;H0Y796;A6PVK5;P00488	Q9NQP5;H0Y796;A6PVK5;P00488	Coagulation factor XIII A chain	F13A1	tr|Q9NQP5|Q9NQP5_HUMAN Coagulation factor XIII A chain (Fragment) OS=Homo sapiens OX=9606 GN=F13A1 PE=1 SV=2;tr|H0Y796|H0Y796_HUMAN Coagulation factor XIII A chain (Fragment) OS=Homo sapiens OX=9606 GN=F13A1 PE=1 SV=1;tr|A6PVK5|A6PVK5_HUMAN Coagulation fac	1	1	0	0	1	1	0	0	1	0	6	499060	222170	0	0	144340	118030	0	0	59057	0	0	0
								A6PW57;Q99755;A6PW58;A2A5X0;O14986;O60331	A6PW57;Q99755	Phosphatidylinositol 4-phosphate 5-kinase type-1 alpha	PIP5K1A	tr|A6PW57|A6PW57_HUMAN Phosphatidylinositol 4-phosphate 5-kinase type-1 alpha OS=Homo sapiens OX=9606 GN=PIP5K1A PE=1 SV=2;sp|Q99755|PI51A_HUMAN Phosphatidylinositol 4-phosphate 5-kinase type-1 alpha OS=Homo sapiens OX=9606 GN=PIP5K1A PE=1 SV=1	0	0	1	1	0	0	4	2	1	0	23	0	0	989900	396280	0	0	3305500	3464000	114400	0	782440	1616600
								S4R3H3;S4R393;S4R410;A7E2V4;H7BZ52;S4R3B3;H7C453;H0YCW2;S4R3U7	S4R3H3;S4R393;S4R410;A7E2V4;H7BZ52;S4R3B3;H7C453	Zinc finger SWIM domain-containing protein 8	ZSWIM8	tr|S4R3H3|S4R3H3_HUMAN Zinc finger SWIM domain-containing protein 8 OS=Homo sapiens OX=9606 GN=ZSWIM8 PE=1 SV=1;tr|S4R393|S4R393_HUMAN Zinc finger SWIM domain-containing protein 8 OS=Homo sapiens OX=9606 GN=ZSWIM8 PE=1 SV=1;tr|S4R410|S4R410_HUMAN Zinc fing	0	0	0	0	0	0	2	1	0	0	74	0	0	0	0	0	0	105690	30088	0	0	329030	461020
								Q5TCU3;CON__Q3SX28;A7XZE4;P07951;H0YKP3;U3KQK2	Q5TCU3;CON__Q3SX28;A7XZE4;P07951;H0YKP3	Tropomyosin beta chain	TPM2;TPM2b;TPM1	tr|Q5TCU3|Q5TCU3_HUMAN Tropomyosin beta chain OS=Homo sapiens OX=9606 GN=TPM2 PE=1 SV=1;;tr|A7XZE4|A7XZE4_HUMAN Beta tropomyosin isoform OS=Homo sapiens OX=9606 GN=TPM2 PE=1 SV=1;sp|P07951|TPM2_HUMAN Tropomyosin beta chain OS=Homo sapiens OX=9606 GN=TPM2 P	2	1	1	1	0	0	0	0	2	3	16	1208600	78960	9078200	658800	0	0	0	0	648830	4203100	0	0
								A8K2U0;H0YGG5;F5GXP1	A8K2U0;H0YGG5	Alpha-2-macroglobulin-like protein 1	A2ML1	sp|A8K2U0|A2ML1_HUMAN Alpha-2-macroglobulin-like protein 1 OS=Homo sapiens OX=9606 GN=A2ML1 PE=1 SV=3;tr|H0YGG5|H0YGG5_HUMAN Alpha-2-macroglobulin-like protein 1 (Fragment) OS=Homo sapiens OX=9606 GN=A2ML1 PE=1 SV=1	0	0	0	0	0	0	0	0	0	0	68	0	0	0	0	0	0	0	0	0	0	0	0
								Q5TIG5;A8MQ02;J3KN01;P55196;H0YA98	Q5TIG5;A8MQ02;J3KN01;P55196;H0YA98	Afadin	MLLT4	tr|Q5TIG5|Q5TIG5_HUMAN Afadin OS=Homo sapiens OX=9606 GN=AFDN PE=1 SV=1;tr|A8MQ02|A8MQ02_HUMAN Afadin OS=Homo sapiens OX=9606 GN=AFDN PE=1 SV=2;tr|J3KN01|J3KN01_HUMAN Afadin OS=Homo sapiens OX=9606 GN=AFDN PE=1 SV=1;sp|P55196|AFAD_HUMAN Afadin OS=Homo sapi	0	0	1	0	0	0	0	0	0	0	85	0	0	74250	0	0	0	0	0	0	0	72502	37266
								A8MQ03;B8A4K4	A8MQ03;B8A4K4	Cysteine-rich tail protein 1	CYSRT1	sp|A8MQ03|CRTP1_HUMAN Cysteine-rich tail protein 1 OS=Homo sapiens OX=9606 GN=CYSRT1 PE=1 SV=1;tr|B8A4K4|B8A4K4_HUMAN Cysteine-rich tail protein 1 OS=Homo sapiens OX=9606 GN=CYSRT1 PE=1 SV=1	0	2	0	1	1	2	2	0	3	2	6	0	1674400	0	783890	1167600	728320	7109600	0	14221000	8174900	5177000	25899000
								A8MQB8;G3V0J0;A0A087WXI3;R9WNI0;Q8IXW7;A0A087WY29;A0A087WWR6;A0A087X1M7;A0A087WWU4	A8MQB8;G3V0J0;A0A087WXI3;R9WNI0;Q8IXW7		FMR1	tr|A8MQB8|A8MQB8_HUMAN Synaptic functional regulator FMR1 OS=Homo sapiens OX=9606 GN=FMR1 PE=1 SV=1;tr|G3V0J0|G3V0J0_HUMAN Fragile X mental retardation 1, isoform CRA_e OS=Homo sapiens OX=9606 GN=FMR1 PE=1 SV=1;tr|A0A087WXI3|A0A087WXI3_HUMAN Synaptic funct	0	0	2	2	0	0	2	2	0	0	30	0	0	2133900	621270	0	0	1834300	606670	0	0	2396300	2873700
								Q49AN9;F5H013;P62308;A8MWD9	Q49AN9;F5H013;P62308;A8MWD9	Small nuclear ribonucleoprotein G;Putative small nuclear ribonucleoprotein G-like protein 15	SNRPG;SNRPGP15	tr|Q49AN9|Q49AN9_HUMAN Small nuclear ribonucleoprotein G OS=Homo sapiens OX=9606 GN=SNRPG PE=1 SV=1;tr|F5H013|F5H013_HUMAN Small nuclear ribonucleoprotein G OS=Homo sapiens OX=9606 GN=SNRPG PE=1 SV=1;sp|P62308|RUXG_HUMAN Small nuclear ribonucleoprotein G O	0	0	1	0	1	0	0	0	0	0	2	0	0	16752000	0	0	0	0	0	0	0	0	0
								A8MX75;P18074;K7EKF3;K7EIT8;E7EVE9	A8MX75;P18074;K7EKF3;K7EIT8;E7EVE9	TFIIH basal transcription factor complex helicase XPD subunit	ERCC2	tr|A8MX75|A8MX75_HUMAN General transcription and DNA repair factor IIH helicase subunit XPD (Fragment) OS=Homo sapiens OX=9606 GN=ERCC2 PE=1 SV=2;sp|P18074|ERCC2_HUMAN General transcription and DNA repair factor IIH helicase subunit XPD OS=Homo sapiens OX=	0	0	0	0	0	0	2	0	0	0	36	0	0	0	0	0	0	808860	0	0	0	183350	0
								A8MX94;P09211;A0A2R8Y5E5;A0A087X2E9	A8MX94;P09211;A0A2R8Y5E5;A0A087X2E9	Glutathione S-transferase P	GSTP1	tr|A8MX94|A8MX94_HUMAN Glutathione S-transferase P OS=Homo sapiens OX=9606 GN=GSTP1 PE=1 SV=1;sp|P09211|GSTP1_HUMAN Glutathione S-transferase P OS=Homo sapiens OX=9606 GN=GSTP1 PE=1 SV=2;tr|A0A2R8Y5E5|A0A2R8Y5E5_HUMAN Glutathione S-transferase P OS=Homo sa	0	0	0	0	0	0	0	0	0	0	8	0	0	0	0	0	0	0	0	0	0	0	0
								A9Z1X7;Q8IYB3;E9PCT1;M0R088;M0R1E7;M0QXG5	A9Z1X7;Q8IYB3;E9PCT1;M0R088	Serine/arginine repetitive matrix protein 1	SRRM1	tr|A9Z1X7|A9Z1X7_HUMAN Serine/arginine repetitive matrix protein 1 OS=Homo sapiens OX=9606 GN=SRRM1 PE=1 SV=1;sp|Q8IYB3|SRRM1_HUMAN Serine/arginine repetitive matrix protein 1 OS=Homo sapiens OX=9606 GN=SRRM1 PE=1 SV=2;tr|E9PCT1|E9PCT1_HUMAN Serine/arginin	6	1	8	13	3	5	11	13	6	6	42	2461700	19562	8135400	2422500	159340	344000	6304300	5526800	542390	791800	7875700	13621000
								V9GZ68;V9GYF4;B0QY02;Q6UW50;B0QY01;O60784	V9GZ68;V9GYF4;B0QY02;Q6UW50;B0QY01;O60784	Target of Myb protein 1	TOM1	tr|V9GZ68|V9GZ68_HUMAN Target of Myb protein 1 (Fragment) OS=Homo sapiens OX=9606 GN=TOM1 PE=1 SV=1;tr|V9GYF4|V9GYF4_HUMAN Target of Myb protein 1 (Fragment) OS=Homo sapiens OX=9606 GN=TOM1 PE=1 SV=1;tr|B0QY02|B0QY02_HUMAN Target of Myb protein 1 (Fragment	0	0	0	0	0	0	1	1	0	0	7	0	0	0	0	0	0	131840	179020	0	0	0	0
								B0QY89;Q9Y262;B0QY90;C9JHP4;C9K0Q7;H7C3A0	B0QY89;Q9Y262;B0QY90	Eukaryotic translation initiation factor 3 subunit L	EIF3L	tr|B0QY89|B0QY89_HUMAN Eukaryotic translation initiation factor 3 subunit L OS=Homo sapiens OX=9606 GN=EIF3L PE=1 SV=1;sp|Q9Y262|EIF3L_HUMAN Eukaryotic translation initiation factor 3 subunit L OS=Homo sapiens OX=9606 GN=EIF3L PE=1 SV=1;tr|B0QY90|B0QY90_HU	5	4	2	5	7	8	13	14	6	9	30	1027600	515290	1319200	395380	1162300	2048100	9308000	13380000	1688800	3172900	2065600	9159900
								B0QYD3;Q9UH17;P31941	B0QYD3;Q9UH17	DNA dC->dU-editing enzyme APOBEC-3B	APOBEC3B	tr|B0QYD3|B0QYD3_HUMAN DNA dC->dU-editing enzyme APOBEC-3B OS=Homo sapiens OX=9606 GN=APOBEC3B PE=1 SV=1;sp|Q9UH17|ABC3B_HUMAN DNA dC->dU-editing enzyme APOBEC-3B OS=Homo sapiens OX=9606 GN=APOBEC3B PE=1 SV=1	2	1	5	7	2	3	9	8	1	1	24	306180	117780	3817600	2412200	336260	270910	3982600	2796900	173230	149330	5953600	5529900
								B0QYK0;Q01844;A0A0D9SFL3;C9JGE3;H7BY36	B0QYK0;Q01844;A0A0D9SFL3;C9JGE3;H7BY36	RNA-binding protein EWS	EWSR1	tr|B0QYK0|B0QYK0_HUMAN RNA-binding protein EWS OS=Homo sapiens OX=9606 GN=EWSR1 PE=1 SV=1;sp|Q01844|EWS_HUMAN RNA-binding protein EWS OS=Homo sapiens OX=9606 GN=EWSR1 PE=1 SV=1;tr|A0A0D9SFL3|A0A0D9SFL3_HUMAN RNA-binding protein EWS OS=Homo sapiens OX=9606	0	0	2	3	0	0	3	4	0	0	17	0	0	2064200	645450	0	0	2237500	2943500	0	0	5144900	4994800
								B0QYV9;B0QYV8;Q9NP61	B0QYV9;B0QYV8;Q9NP61	ADP-ribosylation factor GTPase-activating protein 3	ARFGAP3	tr|B0QYV9|B0QYV9_HUMAN ADP-ribosylation factor GTPase-activating protein 3 (Fragment) OS=Homo sapiens OX=9606 GN=ARFGAP3 PE=1 SV=1;tr|B0QYV8|B0QYV8_HUMAN ADP-ribosylation factor GTPase-activating protein 3 (Fragment) OS=Homo sapiens OX=9606 GN=ARFGAP3 PE=1	0	0	0	0	0	0	1	0	0	0	5	0	0	0	0	0	0	352230	0	0	0	0	0
								B0QYW5;F6RTR7;F8WE74;O43808	B0QYW5;F6RTR7;F8WE74;O43808	Peroxisomal membrane protein PMP34	SLC25A17	tr|B0QYW5|B0QYW5_HUMAN Peroxisomal membrane protein PMP34 OS=Homo sapiens OX=9606 GN=SLC25A17 PE=1 SV=1;tr|F6RTR7|F6RTR7_HUMAN Peroxisomal membrane protein PMP34 OS=Homo sapiens OX=9606 GN=SLC25A17 PE=1 SV=1;tr|F8WE74|F8WE74_HUMAN Peroxisomal membrane prot	0	0	0	0	0	0	1	0	0	0	11	0	0	0	0	0	0	180660	0	0	0	173290	840180
								B0YIW6;P48444;Q6P1Q5;E9PK34	B0YIW6;P48444	Coatomer subunit delta	ARCN1	tr|B0YIW6|B0YIW6_HUMAN Coatomer subunit delta OS=Homo sapiens OX=9606 GN=ARCN1 PE=1 SV=1;sp|P48444|COPD_HUMAN Coatomer subunit delta OS=Homo sapiens OX=9606 GN=ARCN1 PE=1 SV=1	3	2	2	3	4	5	9	7	4	4	29	898360	188640	803820	245260	693850	400010	3986400	4154000	848490	581000	801240	3502900
								B1AH87;P30536	B1AH87;P30536	Translocator protein	TSPO	tr|B1AH87|B1AH87_HUMAN Putative peripheral benzodiazepine receptor-related protein (Fragment) OS=Homo sapiens OX=9606 GN=TSPO PE=1 SV=1;sp|P30536|TSPO_HUMAN Translocator protein OS=Homo sapiens OX=9606 GN=TSPO PE=1 SV=3	0	0	1	0	0	0	1	1	0	0	6	0	0	1597400	0	0	0	126850	2320700	0	0	123960	2118400
								B1AHB1;P33992;B1AHB2;B1AHA9	B1AHB1;P33992	DNA helicase;DNA replication licensing factor MCM5	MCM5	tr|B1AHB1|B1AHB1_HUMAN DNA helicase OS=Homo sapiens OX=9606 GN=MCM5 PE=1 SV=1;sp|P33992|MCM5_HUMAN DNA replication licensing factor MCM5 OS=Homo sapiens OX=9606 GN=MCM5 PE=1 SV=5	1	0	1	4	3	1	4	4	1	2	38	127300	0	345890	349690	309960	66236	1104100	1741400	109200	321960	669830	1661000
								B1AHL2;P23142;CON__ENSEMBL:ENSBTAP00000016046;B1AHM7;H7C1M6;B1AHM9	B1AHL2;P23142	Fibulin-1	FBLN1	tr|B1AHL2|B1AHL2_HUMAN Fibulin-1 OS=Homo sapiens OX=9606 GN=FBLN1 PE=1 SV=1;sp|P23142|FBLN1_HUMAN Fibulin-1 OS=Homo sapiens OX=9606 GN=FBLN1 PE=1 SV=4	1	0	1	0	0	0	3	3	0	0	31	153730	0	587930	0	0	0	683500	971300	0	0	0	0
								B1AK87;B1AK88	B1AK87;B1AK88		CAPZB	tr|B1AK87|B1AK87_HUMAN F-actin-capping protein subunit beta OS=Homo sapiens OX=9606 GN=CAPZB PE=1 SV=1;tr|B1AK88|B1AK88_HUMAN F-actin-capping protein subunit beta OS=Homo sapiens OX=9606 GN=CAPZB PE=1 SV=1	14	10	13	10	11	10	10	12	12	13	15	67675000	9449100	112050000	12398000	9002300	8119700	15626000	25015000	35813000	56670000	36824000	76027000
								B1ALA9;P60891;A0A2R8Y7H4;A0A0B4J207;P21108;B7ZB02;B1ALA7;H7C540;Q15244	B1ALA9;P60891;A0A2R8Y7H4;A0A0B4J207;P21108	Ribose-phosphate pyrophosphokinase 1;Ribose-phosphate pyrophosphokinase 3	PRPS1;PRPS1L1	tr|B1ALA9|B1ALA9_HUMAN Ribose-phosphate pyrophosphokinase 1 OS=Homo sapiens OX=9606 GN=PRPS1 PE=1 SV=2;sp|P60891|PRPS1_HUMAN Ribose-phosphate pyrophosphokinase 1 OS=Homo sapiens OX=9606 GN=PRPS1 PE=1 SV=2;tr|A0A2R8Y7H4|A0A2R8Y7H4_HUMAN Ribose-phosphate pyr	0	0	3	2	0	1	3	3	0	1	17	0	0	2994500	186970	0	127260	1752700	2409900	0	207400	1819500	1914800
								B1AMS2;Q14141	B1AMS2;Q14141	Septin-6	SEPT6	tr|B1AMS2|B1AMS2_HUMAN Septin 6, isoform CRA_b OS=Homo sapiens OX=9606 GN=SEPTIN6 PE=1 SV=1;sp|Q14141|SEPT6_HUMAN Septin-6 OS=Homo sapiens OX=9606 GN=SEPTIN6 PE=1 SV=4	2	0	1	0	2	1	1	0	3	2	20	920350	0	993090	0	256960	145760	282860	0	1469500	1064600	324000	2219100
								B1AMU7;Q9Y3B2;R4GNH9;R4GMQ7;B1AMU4;B1AMU3	B1AMU7;Q9Y3B2;R4GNH9;R4GMQ7;B1AMU4	Exosome complex component CSL4	EXOSC1	tr|B1AMU7|B1AMU7_HUMAN Exosome complex component CSL4 (Fragment) OS=Homo sapiens OX=9606 GN=EXOSC1 PE=1 SV=2;sp|Q9Y3B2|EXOS1_HUMAN Exosome complex component CSL4 OS=Homo sapiens OX=9606 GN=EXOSC1 PE=1 SV=1;tr|R4GNH9|R4GNH9_HUMAN Exosome complex component C	0	0	0	1	0	0	0	0	0	0	7	0	0	0	418220	0	0	0	0	0	0	0	1260600
								P19256;B1AMW1;H0YDI1	P19256;B1AMW1;H0YDI1	Lymphocyte function-associated antigen 3	CD58	sp|P19256|LFA3_HUMAN Lymphocyte function-associated antigen 3 OS=Homo sapiens OX=9606 GN=CD58 PE=1 SV=1;tr|B1AMW1|B1AMW1_HUMAN CD58 antigen, (Lymphocyte function-associated antigen 3), isoform CRA_c OS=Homo sapiens OX=9606 GN=CD58 PE=1 SV=1;tr|H0YDI1|H0YDI	2	0	1	0	2	2	2	1	3	2	7	2864100	0	537540	0	705610	695140	1827200	2243500	6889800	2086500	0	6070400
								B1AN99;P35030	B1AN99;P35030	Trypsin-3	PRSS3	tr|B1AN99|B1AN99_HUMAN Trypsin-3 (Fragment) OS=Homo sapiens OX=9606 GN=PRSS3 PE=1 SV=8;sp|P35030|TRY3_HUMAN Trypsin-3 OS=Homo sapiens OX=9606 GN=PRSS3 PE=1 SV=2	1	0	1	1	1	1	1	1	1	1	6	7161600	0	4642300	1619800	2520400	0	3314300	2017000	2453700	2843600	2584900	3589300
								B1ANR0;Q13310;H0Y5F5;H0YEU6;H0YCC8;H0YEQ8;B1ANR1;H0Y6X6;H0YER0;P0CB38	B1ANR0;Q13310;H0Y5F5	Polyadenylate-binding protein;Polyadenylate-binding protein 4	PABPC4	tr|B1ANR0|B1ANR0_HUMAN Polyadenylate-binding protein OS=Homo sapiens OX=9606 GN=PABPC4 PE=1 SV=1;sp|Q13310|PABP4_HUMAN Polyadenylate-binding protein 4 OS=Homo sapiens OX=9606 GN=PABPC4 PE=1 SV=1;tr|H0Y5F5|H0Y5F5_HUMAN Polyadenylate-binding protein (Fragmen	13	5	17	8	15	4	15	5	10	4	32	37154000	981030	106580000	3077500	17933000	1743400	47956000	5529700	10454000	1240200	68212000	14159000
								H3BLV0;B1AP13;H7BY55;P08174;B1AP15;A0A2R8YDY3;A0A2R8YEC5	H3BLV0;B1AP13;H7BY55;P08174;B1AP15	Complement decay-accelerating factor	CD55	tr|H3BLV0|H3BLV0_HUMAN Complement decay-accelerating factor (Fragment) OS=Homo sapiens OX=9606 GN=CD55 PE=1 SV=1;tr|B1AP13|B1AP13_HUMAN Complement decay-accelerating factor OS=Homo sapiens OX=9606 GN=CD55 PE=1 SV=1;tr|H7BY55|H7BY55_HUMAN Complement decay-a	25	21	27	19	24	24	23	24	24	26	19	868370000	190250000	1825000000	138870000	228950000	195830000	690120000	856450000	1337700000	1391300000	1062900000	2255500000
								B1AQT3;B1AQT4;E9PP32;E9PQC4;Q9BZD4	B1AQT3;B1AQT4;E9PP32;E9PQC4;Q9BZD4	Kinetochore protein Nuf2	NUF2	tr|B1AQT3|B1AQT3_HUMAN Kinetochore protein Nuf2 (Fragment) OS=Homo sapiens OX=9606 GN=NUF2 PE=1 SV=1;tr|B1AQT4|B1AQT4_HUMAN Kinetochore protein Nuf2 (Fragment) OS=Homo sapiens OX=9606 GN=NUF2 PE=1 SV=1;tr|E9PP32|E9PP32_HUMAN Kinetochore protein Nuf2 OS=Hom	0	0	1	0	0	0	0	0	0	0	9	0	0	0	0	0	0	0	0	0	0	0	0
								P42566;B1AUU8;S4R3U1	P42566;B1AUU8	Epidermal growth factor receptor substrate 15	EPS15	sp|P42566|EPS15_HUMAN Epidermal growth factor receptor substrate 15 OS=Homo sapiens OX=9606 GN=EPS15 PE=1 SV=2;tr|B1AUU8|B1AUU8_HUMAN Epidermal growth factor receptor substrate 15 OS=Homo sapiens OX=9606 GN=EPS15 PE=1 SV=1	0	2	1	3	1	1	5	3	2	5	46	0	200590	310800	334620	117630	56499	1150600	511340	654940	1128900	2912100	3464900
								B2R5W2;G3V4C1;B4DY08;G3V4W0;G3V251;G3V2D6;G3V5X6;G3V3K6;G3V5V7;B4DSU6;O60812;B2RXH8;A0A0G2JNQ3;A0A0G2JPF8;P0DMR1;G3V4M8;B7ZW38;G3V2H6;B3KT61;E5RG71;Q86SE5	B2R5W2;G3V4C1;B4DY08;G3V4W0;G3V251;G3V2D6;G3V5X6;G3V3K6		HNRNPC	tr|B2R5W2|B2R5W2_HUMAN Heterogeneous nuclear ribonucleoproteins C1/C2 OS=Homo sapiens OX=9606 GN=HNRNPC PE=1 SV=1;tr|G3V4C1|G3V4C1_HUMAN Heterogeneous nuclear ribonucleoproteins C1/C2 OS=Homo sapiens OX=9606 GN=HNRNPC PE=1 SV=1;tr|B4DY08|B4DY08_HUMAN Heter	17	9	20	12	18	8	19	11	19	7	17	149030000	11025000	437010000	24823000	89283000	19736000	268710000	69584000	82534000	18902000	391620000	137410000
								B3KS98;O15372;A0A087WZK9;E5RFW7;E5RFH0;E5RHC7;E5RH59;E5RGU4;E5RJT0	B3KS98;O15372;A0A087WZK9	Eukaryotic translation initiation factor 3 subunit H	EIF3H	tr|B3KS98|B3KS98_HUMAN Eukaryotic translation initiation factor 3 subunit H OS=Homo sapiens OX=9606 GN=EIF3H PE=1 SV=1;sp|O15372|EIF3H_HUMAN Eukaryotic translation initiation factor 3 subunit H OS=Homo sapiens OX=9606 GN=EIF3H PE=1 SV=1;tr|A0A087WZK9|A0A08	0	0	1	0	1	1	3	5	0	0	20	0	0	508530	0	539150	594870	2929600	3483200	0	0	201180	3184900
								B4DDK6;O14925;Q5SRD1	B4DDK6;O14925;Q5SRD1	Mitochondrial import inner membrane translocase subunit Tim23;Putative mitochondrial import inner membrane translocase subunit Tim23B	TIMM23B;TIMM23	tr|B4DDK6|B4DDK6_HUMAN Putative mitochondrial import inner membrane translocase subunit Tim23B OS=Homo sapiens OX=9606 GN=TIMM23B PE=2 SV=1;sp|O14925|TIM23_HUMAN Mitochondrial import inner membrane translocase subunit Tim23 OS=Homo sapiens OX=9606 GN=TIMM2	1	0	1	0	0	1	1	1	0	1	5	1950100	0	0	0	0	375060	1912200	2389200	0	1123600	0	0
								B4DE93;G3V0I5;P49821;E9PLC6;E9PJL9;H0YD04;H0YE81;E9PPR0;E9PQP1;E9PMX3	B4DE93;G3V0I5;P49821;E9PLC6	NADH dehydrogenase [ubiquinone] flavoprotein 1, mitochondrial	NDUFV1	tr|B4DE93|B4DE93_HUMAN NADH dehydrogenase [ubiquinone] flavoprotein 1, mitochondrial OS=Homo sapiens OX=9606 GN=NDUFV1 PE=1 SV=1;tr|G3V0I5|G3V0I5_HUMAN NADH dehydrogenase [ubiquinone] flavoprotein 1, mitochondrial OS=Homo sapiens OX=9606 GN=NDUFV1 PE=1 SV=	1	0	2	0	0	0	1	2	0	0	17	119620	0	705990	0	0	0	78835	492520	0	0	93122	815380
								U3KQP3;B4DEZ3;K7EJE1;E7ENQ6;Q9P0J0	U3KQP3;B4DEZ3;K7EJE1;E7ENQ6;Q9P0J0	NADH dehydrogenase [ubiquinone] 1 alpha subcomplex subunit 13	NDUFA13	tr|U3KQP3|U3KQP3_HUMAN NADH dehydrogenase [ubiquinone] 1 alpha subcomplex subunit 13 (Fragment) OS=Homo sapiens OX=9606 GN=NDUFA13 PE=4 SV=2;tr|B4DEZ3|B4DEZ3_HUMAN NADH dehydrogenase [ubiquinone] 1 alpha subcomplex subunit 13 OS=Homo sapiens OX=9606 GN=NDU	1	0	1	1	1	1	1	1	0	0	3	4250500	0	8265800	394400	0	698150	4000000	5907800	0	0	2789100	10832000
								B4DHE8;Q96DH6;B4DM51;J3QKT5;J3KTC1	B4DHE8;Q96DH6;B4DM51	RNA-binding protein Musashi homolog 2	MSI2	tr|B4DHE8|B4DHE8_HUMAN RNA-binding protein Musashi homolog 2 OS=Homo sapiens OX=9606 GN=MSI2 PE=1 SV=1;sp|Q96DH6|MSI2H_HUMAN RNA-binding protein Musashi homolog 2 OS=Homo sapiens OX=9606 GN=MSI2 PE=1 SV=1;tr|B4DM51|B4DM51_HUMAN RNA-binding protein Musashi	0	0	1	0	0	0	1	0	0	0	11	0	0	2355100	0	0	0	211870	0	0	0	0	0
								B4DIW9;O15084	B4DIW9;O15084	Serine/threonine-protein phosphatase 6 regulatory ankyrin repeat subunit A	ANKRD28	tr|B4DIW9|B4DIW9_HUMAN Serine/threonine-protein phosphatase 6 regulatory ankyrin repeat subunit A OS=Homo sapiens OX=9606 GN=ANKRD28 PE=1 SV=1;sp|O15084|ANR28_HUMAN Serine/threonine-protein phosphatase 6 regulatory ankyrin repeat subunit A OS=Homo sapiens	0	0	0	0	0	0	0	1	0	0	27	0	0	0	0	0	0	0	263750	0	0	0	610590
								C9J168;B4DP31;Q14558;C9JKT9;I3L4G9;C9JUN4	C9J168;B4DP31;Q14558;C9JKT9;I3L4G9;C9JUN4	Phosphoribosyl pyrophosphate synthase-associated protein 1	PRPSAP1;PRPSAP2	tr|C9J168|C9J168_HUMAN Phosphoribosyl pyrophosphate synthase-associated protein 1 (Fragment) OS=Homo sapiens OX=9606 GN=PRPSAP1 PE=1 SV=1;tr|B4DP31|B4DP31_HUMAN Phosphoribosyl pyrophosphate synthase-associated protein 1 OS=Homo sapiens OX=9606 GN=PRPSAP1 P	0	0	0	0	0	0	1	0	0	0	15	0	0	0	0	0	0	0	0	0	0	162430	0
								B4DR61;P61619;F8W776;Q8TC24;Q9H9S3;H7C1Q9;C9JXC6;H7C069;A6NK38;F2Z2C7;A6NIF9;C9JJV4;H7C1S8	B4DR61;P61619	Protein transport protein Sec61 subunit alpha isoform 1	SEC61A1	tr|B4DR61|B4DR61_HUMAN Protein transport protein Sec61 subunit alpha isoform 1 OS=Homo sapiens OX=9606 GN=SEC61A1 PE=1 SV=1;sp|P61619|S61A1_HUMAN Protein transport protein Sec61 subunit alpha isoform 1 OS=Homo sapiens OX=9606 GN=SEC61A1 PE=1 SV=2	2	1	5	2	1	3	6	6	2	2	16	1506400	92077	6080300	259980	314330	481330	3486900	6976100	638610	499790	2093500	8416400
								B4DWA1;I3L4C2;Q9UQB8;I3L0Y9;I3L3C6;I3L2M4	B4DWA1;I3L4C2;Q9UQB8;I3L0Y9;I3L3C6;I3L2M4	Brain-specific angiogenesis inhibitor 1-associated protein 2	BAIAP2	tr|B4DWA1|B4DWA1_HUMAN Brain-specific angiogenesis inhibitor 1-associated protein 2 OS=Homo sapiens OX=9606 GN=BAIAP2 PE=1 SV=1;tr|I3L4C2|I3L4C2_HUMAN Brain-specific angiogenesis inhibitor 1-associated protein 2 OS=Homo sapiens OX=9606 GN=BAIAP2 PE=1 SV=1;	0	0	0	0	1	0	0	0	0	0	25	0	0	0	0	25981	0	0	0	0	0	0	139520
								B4DY09;Q12905;X6R6Z1;A0A0A0MRL0	B4DY09;Q12905	Interleukin enhancer-binding factor 2	ILF2	tr|B4DY09|B4DY09_HUMAN Interleukin enhancer-binding factor 2 OS=Homo sapiens OX=9606 GN=ILF2 PE=1 SV=1;sp|Q12905|ILF2_HUMAN Interleukin enhancer-binding factor 2 OS=Homo sapiens OX=9606 GN=ILF2 PE=1 SV=2	13	5	18	7	13	8	17	12	10	5	17	38433000	2385700	86355000	4047000	20701000	5612100	39640000	21074000	13673000	5274200	39163000	41138000
								F8W1R9;B4DY26;P36897;F8VRH6;F8VVC4;H0YHS4;F8W0K6	F8W1R9;B4DY26;P36897	Receptor protein serine/threonine kinase;TGF-beta receptor type-1	TGFBR1	tr|F8W1R9|F8W1R9_HUMAN Receptor protein serine/threonine kinase OS=Homo sapiens OX=9606 GN=TGFBR1 PE=1 SV=1;tr|B4DY26|B4DY26_HUMAN Receptor protein serine/threonine kinase OS=Homo sapiens OX=9606 GN=TGFBR1 PE=1 SV=1;sp|P36897|TGFR1_HUMAN TGF-beta receptor	1	0	0	0	0	0	1	1	1	0	18	1526200	0	0	0	0	0	378760	799330	308060	0	0	0
								B4E0T2;P50542;J3KPV0;F5H5C0;F5H432;F5GXX3;F5H205;F5GZ41;F5H0L9;F5GYB4;F5H637;F5H3X7	B4E0T2;P50542;J3KPV0	Peroxisomal targeting signal 1 receptor	PEX5	tr|B4E0T2|B4E0T2_HUMAN Peroxisomal targeting signal 1 receptor OS=Homo sapiens OX=9606 GN=PEX5 PE=1 SV=1;sp|P50542|PEX5_HUMAN Peroxisomal targeting signal 1 receptor OS=Homo sapiens OX=9606 GN=PEX5 PE=1 SV=3;tr|J3KPV0|J3KPV0_HUMAN Peroxisomal targeting sig	0	0	4	2	0	0	3	3	1	1	35	0	0	1440400	370290	0	0	1017700	505550	0	0	701420	555590
								Q8NBY1;B4E0Y9;Q9P289;C9JDH9;C9J6L2;C9JCC0;C9J232;H7C279;O00506;H0Y630;B4DR80;Q9Y6E0;C9JJV0;Q5JV98	Q8NBY1;B4E0Y9;Q9P289;C9JDH9;C9J6L2;C9JCC0;C9J232;H7C279;O00506	Serine/threonine-protein kinase 26;Serine/threonine-protein kinase 25	STK26;STK25	tr|Q8NBY1|Q8NBY1_HUMAN Serine/threonine-protein kinase 26 OS=Homo sapiens OX=9606 GN=STK26 PE=1 SV=1;tr|B4E0Y9|B4E0Y9_HUMAN Serine/threonine-protein kinase 26 OS=Homo sapiens OX=9606 GN=STK26 PE=1 SV=1;sp|Q9P289|STK26_HUMAN Serine/threonine-protein kinase	0	0	1	0	0	0	4	2	0	0	22	0	0	88697	0	0	0	7200900	210720	0	0	231500	137030
								B5MCF9;O00541;B3KXD6;H7BYY8;H7C267	B5MCF9;O00541;B3KXD6	Pescadillo homolog	PES1	tr|B5MCF9|B5MCF9_HUMAN Pescadillo homolog OS=Homo sapiens OX=9606 GN=PES1 PE=1 SV=1;sp|O00541|PESC_HUMAN Pescadillo homolog OS=Homo sapiens OX=9606 GN=PES1 PE=1 SV=1;tr|B3KXD6|B3KXD6_HUMAN Pescadillo homolog OS=Homo sapiens OX=9606 GN=PES1 PE=1 SV=1	4	1	15	15	2	2	17	16	2	2	30	1795000	434520	24796000	10964000	397680	361480	22239000	18823000	615540	852210	18390000	22348000
								C9JQQ5;B5MCN0;Q8NHH9	C9JQQ5;B5MCN0;Q8NHH9	Atlastin-2	ATL2	tr|C9JQQ5|C9JQQ5_HUMAN Atlastin-2 (Fragment) OS=Homo sapiens OX=9606 GN=ATL2 PE=1 SV=1;tr|B5MCN0|B5MCN0_HUMAN Atlastin-2 OS=Homo sapiens OX=9606 GN=ATL2 PE=1 SV=1;sp|Q8NHH9|ATLA2_HUMAN Atlastin-2 OS=Homo sapiens OX=9606 GN=ATL2 PE=1 SV=2	0	0	0	0	0	0	1	1	0	0	12	0	0	0	0	0	0	0	169180	0	0	0	140100
								B5MCW3;Q9H0E9	B5MCW3;Q9H0E9	Bromodomain-containing protein 8	BRD8	tr|B5MCW3|B5MCW3_HUMAN Bromodomain-containing protein 8 OS=Homo sapiens OX=9606 GN=BRD8 PE=1 SV=1;sp|Q9H0E9|BRD8_HUMAN Bromodomain-containing protein 8 OS=Homo sapiens OX=9606 GN=BRD8 PE=1 SV=2	0	0	0	0	0	0	1	0	0	0	37	0	0	0	0	0	0	84990	0	0	0	0	0
								B5MD00;Q9P0U1	B5MD00;Q9P0U1	Mitochondrial import receptor subunit TOM7 homolog	TOMM7	tr|B5MD00|B5MD00_HUMAN Mitochondrial import receptor subunit TOM7 homolog OS=Homo sapiens OX=9606 GN=TOMM7 PE=1 SV=1;sp|Q9P0U1|TOM7_HUMAN Mitochondrial import receptor subunit TOM7 homolog OS=Homo sapiens OX=9606 GN=TOMM7 PE=1 SV=1	1	0	2	0	0	0	1	1	0	0	3	736040	0	19351000	0	0	0	84109	306240	0	0	502010	807000
								B5MDF5;P62826;J3KQE5;F5H018;H0YFC6;B4DV51;A0A087X0W0	B5MDF5;P62826;J3KQE5;F5H018	GTP-binding nuclear protein Ran	RAN	tr|B5MDF5|B5MDF5_HUMAN GTP-binding nuclear protein Ran OS=Homo sapiens OX=9606 GN=RAN PE=1 SV=1;sp|P62826|RAN_HUMAN GTP-binding nuclear protein Ran OS=Homo sapiens OX=9606 GN=RAN PE=1 SV=3;tr|J3KQE5|J3KQE5_HUMAN GTP-binding nuclear protein Ran (Fragment) O	3	0	3	3	3	5	4	5	1	2	10	4783800	0	12775000	1167200	1658500	4648200	11699000	16128000	945940	1396400	4248400	9917900
								Q99613;B5ME19;H3BPE4;H3BPE3;H3BTY8	Q99613;B5ME19	Eukaryotic translation initiation factor 3 subunit C;Eukaryotic translation initiation factor 3 subunit C-like protein	EIF3C;EIF3CL	sp|Q99613|EIF3C_HUMAN Eukaryotic translation initiation factor 3 subunit C OS=Homo sapiens OX=9606 GN=EIF3C PE=1 SV=1;sp|B5ME19|EIFCL_HUMAN Eukaryotic translation initiation factor 3 subunit C-like protein OS=Homo sapiens OX=9606 GN=EIF3CL PE=1 SV=1	2	3	3	4	3	7	12	11	4	8	42	729350	352270	2132100	417150	951290	1279700	6559300	6333700	1187100	1239900	1631000	5493700
								E7EW69;E7EX04;B5ME97;Q9P0V9;F5GYV2;F5H1F2	E7EW69;E7EX04;B5ME97;Q9P0V9	Septin-10	SEPT10	tr|E7EW69|E7EW69_HUMAN Septin-10 OS=Homo sapiens OX=9606 GN=SEPTIN10 PE=1 SV=1;tr|E7EX04|E7EX04_HUMAN Septin-10 OS=Homo sapiens OX=9606 GN=SEPTIN10 PE=1 SV=1;tr|B5ME97|B5ME97_HUMAN Septin 10, isoform CRA_c OS=Homo sapiens OX=9606 GN=SEPTIN10 PE=1 SV=2;sp|Q	0	0	0	0	0	0	1	1	0	2	22	0	0	0	0	0	0	337570	274550	0	287880	0	363580
								B7WP74;Q9HCG8	B7WP74;Q9HCG8	Pre-mRNA-splicing factor CWC22 homolog	CWC22	tr|B7WP74|B7WP74_HUMAN Pre-mRNA-splicing factor CWC22 homolog (Fragment) OS=Homo sapiens OX=9606 GN=CWC22 PE=1 SV=1;sp|Q9HCG8|CWC22_HUMAN Pre-mRNA-splicing factor CWC22 homolog OS=Homo sapiens OX=9606 GN=CWC22 PE=1 SV=3	0	1	0	0	0	0	0	1	0	0	39	0	4222900	0	0	0	0	0	90613	0	0	57579	136080
								G3V195;B7WPE2;Q32P44;H7C355;G3V1D0;H0Y3M3	G3V195;B7WPE2;Q32P44;H7C355;G3V1D0;H0Y3M3	Echinoderm microtubule-associated protein-like 3	EML3	tr|G3V195|G3V195_HUMAN Echinoderm microtubule associated protein like 3, isoform CRA_c OS=Homo sapiens OX=9606 GN=EML3 PE=1 SV=1;tr|B7WPE2|B7WPE2_HUMAN Echinoderm microtubule associated protein like 3, isoform CRA_e OS=Homo sapiens OX=9606 GN=EML3 PE=1 SV=	0	0	0	0	0	0	0	0	0	0	34	0	0	0	0	0	0	0	0	0	0	0	0
								B7WPG3;C9IYN3;V9GYK2;Q8WVV9;H7C464;C9JJZ7;H7BXH8	B7WPG3;C9IYN3;V9GYK2;Q8WVV9;H7C464	Heterogeneous nuclear ribonucleoprotein L-like	HNRNPLL	tr|B7WPG3|B7WPG3_HUMAN Heterogeneous nuclear ribonucleoprotein L-like OS=Homo sapiens OX=9606 GN=HNRNPLL PE=1 SV=1;tr|C9IYN3|C9IYN3_HUMAN Heterogeneous nuclear ribonucleoprotein L-like OS=Homo sapiens OX=9606 GN=HNRNPLL PE=1 SV=2;tr|V9GYK2|V9GYK2_HUMAN Het	0	0	1	0	0	0	2	1	0	0	29	0	0	235770	0	0	0	283160	118890	0	0	125210	273500
								E5RHY8;E5RHV0;E5RI52;B7Z1T6;Q6NTE8	E5RHY8;E5RHV0;E5RI52;B7Z1T6;Q6NTE8	UPF0544 protein C5orf45	C5orf45	tr|E5RHY8|E5RHY8_HUMAN MRN complex-interacting protein OS=Homo sapiens OX=9606 GN=MRNIP PE=1 SV=1;tr|E5RHV0|E5RHV0_HUMAN MRN complex-interacting protein OS=Homo sapiens OX=9606 GN=MRNIP PE=1 SV=1;tr|E5RI52|E5RI52_HUMAN MRN complex-interacting protein OS=Ho	0	0	0	1	0	0	0	0	0	0	3	0	0	0	460690	0	0	0	0	0	0	0	0
								H7C2W9;C9JU56;B7Z4E3;B7Z4C8;P62899;B8ZZK4	H7C2W9;C9JU56;B7Z4E3;B7Z4C8;P62899;B8ZZK4	60S ribosomal protein L31	RPL31	tr|H7C2W9|H7C2W9_HUMAN 60S ribosomal protein L31 (Fragment) OS=Homo sapiens OX=9606 GN=RPL31 PE=1 SV=1;tr|C9JU56|C9JU56_HUMAN 60S ribosomal protein L31 (Fragment) OS=Homo sapiens OX=9606 GN=RPL31 PE=1 SV=1;tr|B7Z4E3|B7Z4E3_HUMAN 60S ribosomal protein L31 O	2	1	4	3	1	1	4	4	2	2	6	8801000	679650	14676000	1113000	1142000	346570	12536000	9679900	2763100	3192900	26925000	13200000
								B7Z524;H0YDX7;J3QT46;Q9Y450;E9PHZ9;H0YES5;E9PS53	B7Z524;H0YDX7;J3QT46;Q9Y450;E9PHZ9	HBS1-like protein	HBS1L	tr|B7Z524|B7Z524_HUMAN HBS1-like protein OS=Homo sapiens OX=9606 GN=HBS1L PE=1 SV=1;tr|H0YDX7|H0YDX7_HUMAN HBS1-like protein (Fragment) OS=Homo sapiens OX=9606 GN=HBS1L PE=1 SV=1;tr|J3QT46|J3QT46_HUMAN HBS1-like protein OS=Homo sapiens OX=9606 GN=HBS1L PE=	0	0	0	0	0	0	2	0	0	0	30	0	0	0	0	0	0	751550	0	0	0	0	0
								H3BVD1;B7Z5N5;P84022;Q15796;O15198;H0YMP2;H0YNV1;H0YL71;H0YKE2;H3BP09;H0YAK7;K7EJX0;Q99717;Q15797	H3BVD1;B7Z5N5;P84022;Q15796;O15198;H0YMP2;H0YNV1;H0YL71;H0YKE2;H3BP09;H0YAK7;K7EJX0;Q99717;Q15797	Mothers against decapentaplegic homolog;Mothers against decapentaplegic homolog 3;Mothers against decapentaplegic homolog 2;Mothers against decapentaplegic homolog 9;Mothers against decapentaplegic homolog 5;Mothers against decapentaplegic homolog 1	SMAD3;SMAD2;SMAD9;SMAD5;SMAD1	tr|H3BVD1|H3BVD1_HUMAN Mothers against decapentaplegic homolog (Fragment) OS=Homo sapiens OX=9606 GN=SMAD3 PE=1 SV=1;tr|B7Z5N5|B7Z5N5_HUMAN Mothers against decapentaplegic homolog OS=Homo sapiens OX=9606 GN=SMAD2 PE=1 SV=1;sp|P84022|SMAD3_HUMAN Mothers aga	0	0	0	1	0	0	2	1	0	0	8	0	0	0	0	0	0	2794100	678800	0	0	0	908870
								B7Z6D5;Q96GQ7;A0A087X059;A0A087WYH5	B7Z6D5;Q96GQ7	Probable ATP-dependent RNA helicase DDX27	DDX27	tr|B7Z6D5|B7Z6D5_HUMAN Probable ATP-dependent RNA helicase DDX27 OS=Homo sapiens OX=9606 GN=DDX27 PE=1 SV=1;sp|Q96GQ7|DDX27_HUMAN Probable ATP-dependent RNA helicase DDX27 OS=Homo sapiens OX=9606 GN=DDX27 PE=1 SV=2	2	1	11	12	3	1	13	10	1	3	38	789310	60093	13080000	4796600	287860	47759	6828100	4996800	105000	354600	9434900	8523300
								B7Z7P8;P62495;D6RCB3;D6RJE8;I3L492	B7Z7P8;P62495	Eukaryotic peptide chain release factor subunit 1	ETF1	tr|B7Z7P8|B7Z7P8_HUMAN Eukaryotic peptide chain release factor subunit 1 OS=Homo sapiens OX=9606 GN=ETF1 PE=1 SV=1;sp|P62495|ERF1_HUMAN Eukaryotic peptide chain release factor subunit 1 OS=Homo sapiens OX=9606 GN=ETF1 PE=1 SV=3	0	0	0	0	0	1	0	0	0	0	24	0	0	0	0	0	234610	0	0	0	0	0	744630
								B7Z9I1;Q5T4U5;P11310;H0YDT5;E9PJM9	B7Z9I1;Q5T4U5;P11310	Medium-chain specific acyl-CoA dehydrogenase, mitochondrial	ACADM	tr|B7Z9I1|B7Z9I1_HUMAN Medium-chain-specific acyl-CoA dehydrogenase, mitochondrial OS=Homo sapiens OX=9606 GN=ACADM PE=1 SV=1;tr|Q5T4U5|Q5T4U5_HUMAN Acyl-Coenzyme A dehydrogenase, C-4 to C-12 straight chain, isoform CRA_a OS=Homo sapiens OX=9606 GN=ACADM P	3	4	4	4	3	4	5	4	3	6	19	5441300	777740	8859800	843150	1122200	933390	4096700	4149200	1678800	3892800	5091100	10740000
								P0CG08;B7ZAQ6	P0CG08;B7ZAQ6	Golgi pH regulator B;Golgi pH regulator A	GPR89B;GPR89A	sp|P0CG08|GPHRB_HUMAN Golgi pH regulator B OS=Homo sapiens OX=9606 GN=GPR89B PE=1 SV=1;sp|B7ZAQ6|GPHRA_HUMAN Golgi pH regulator A OS=Homo sapiens OX=9606 GN=GPR89A PE=1 SV=2	0	0	1	0	0	0	1	1	0	0	21	0	0	144410	0	0	0	7387.8	186200	0	0	0	161800
								F8W9W0;F8VP57;B7ZKW7;B7ZKJ3;P54756	F8W9W0;F8VP57;B7ZKW7;B7ZKJ3;P54756	Receptor protein-tyrosine kinase;Ephrin type-A receptor 5	EPHA5	tr|F8W9W0|F8W9W0_HUMAN Ephrin type-A receptor 5 OS=Homo sapiens OX=9606 GN=EPHA5 PE=1 SV=1;tr|F8VP57|F8VP57_HUMAN Ephrin type-A receptor 5 OS=Homo sapiens OX=9606 GN=EPHA5 PE=1 SV=1;tr|B7ZKW7|B7ZKW7_HUMAN EPHA5 protein OS=Homo sapiens OX=9606 GN=EPHA5 PE=1	0	1	1	1	1	0	1	0	2	1	47	0	60653	234810	63768	8040.1	0	42743	0	96895	237150	198900	422040
								B7ZKR5;Q3MIM8;P13497	B7ZKR5;Q3MIM8;P13497	Metalloendopeptidase;Bone morphogenetic protein 1	BMP1	tr|B7ZKR5|B7ZKR5_HUMAN BMP1 protein OS=Homo sapiens OX=9606 GN=BMP1 PE=1 SV=1;tr|Q3MIM8|Q3MIM8_HUMAN Metalloendopeptidase OS=Homo sapiens OX=9606 GN=BMP1 PE=1 SV=1;sp|P13497|BMP1_HUMAN Bone morphogenetic protein 1 OS=Homo sapiens OX=9606 GN=BMP1 PE=1 SV=2	0	0	0	1	0	0	0	0	0	0	9	0	0	0	0	0	0	0	0	0	0	0	0
								B8ZZ77;H7BZ14;Q9H2H8	B8ZZ77;H7BZ14;Q9H2H8	Peptidyl-prolyl cis-trans isomerase;Peptidyl-prolyl cis-trans isomerase-like 3	PPIL3	tr|B8ZZ77|B8ZZ77_HUMAN Peptidyl-prolyl cis-trans isomerase OS=Homo sapiens OX=9606 GN=PPIL3 PE=1 SV=1;tr|H7BZ14|H7BZ14_HUMAN Peptidyl-prolyl cis-trans isomerase (Fragment) OS=Homo sapiens OX=9606 GN=PPIL3 PE=1 SV=1;sp|Q9H2H8|PPIL3_HUMAN Peptidyl-prolyl cis	1	1	1	1	1	1	1	1	1	1	12	525640	110220	1917000	202760	97370	89474	1661200	1180000	169050	296550	985290	1755600
								B8ZZ93;B8ZZH7;F8WCL7;J3KQ70;Q9C086	B8ZZ93;B8ZZH7;F8WCL7;J3KQ70;Q9C086	INO80 complex subunit B	INO80B;INO80B-WBP1	tr|B8ZZ93|B8ZZ93_HUMAN INO80 complex subunit B OS=Homo sapiens OX=9606 GN=INO80B PE=4 SV=1;tr|B8ZZH7|B8ZZH7_HUMAN INO80 complex subunit B (Fragment) OS=Homo sapiens OX=9606 GN=INO80B PE=4 SV=2;tr|F8WCL7|F8WCL7_HUMAN INO80B-WBP1 readthrough (NMD candidate)	0	0	0	0	0	0	0	0	0	0	9	0	0	0	0	0	0	0	0	0	0	0	0
								B8ZZJ0;B9A032;B8ZZN6;P63165;G2XKQ0	B8ZZJ0;B9A032;B8ZZN6;P63165;G2XKQ0	Small ubiquitin-related modifier 1;Small ubiquitin-related modifier	SUMO1	tr|B8ZZJ0|B8ZZJ0_HUMAN Small ubiquitin-related modifier 1 OS=Homo sapiens OX=9606 GN=SUMO1 PE=1 SV=1;tr|B9A032|B9A032_HUMAN Small ubiquitin-related modifier 1 OS=Homo sapiens OX=9606 GN=SUMO1 PE=1 SV=1;tr|B8ZZN6|B8ZZN6_HUMAN Small ubiquitin-related modifie	0	0	0	1	0	0	2	1	0	0	3	0	0	0	264880	0	0	4446300	955760	0	0	4250200	1373200
								O75223;B8ZZK2;A0A0B4J1Y4	O75223;B8ZZK2;A0A0B4J1Y4	Gamma-glutamylcyclotransferase	GGCT	sp|O75223|GGCT_HUMAN Gamma-glutamylcyclotransferase OS=Homo sapiens OX=9606 GN=GGCT PE=1 SV=1;tr|B8ZZK2|B8ZZK2_HUMAN Gamma-glutamylcyclotransferase OS=Homo sapiens OX=9606 GN=GGCT PE=1 SV=1;tr|A0A0B4J1Y4|A0A0B4J1Y4_HUMAN Gamma-glutamylcyclotransferase OS=H	0	0	0	0	0	0	0	0	0	0	13	0	0	0	0	0	0	0	0	0	0	0	0
								B8ZZS4;Q9H8Y5	B8ZZS4;Q9H8Y5	Ankyrin repeat and zinc finger domain-containing protein 1	ANKZF1	tr|B8ZZS4|B8ZZS4_HUMAN Ankyrin repeat and zinc finger domain-containing protein 1 OS=Homo sapiens OX=9606 GN=ANKZF1 PE=1 SV=1;sp|Q9H8Y5|ANKZ1_HUMAN Ankyrin repeat and zinc finger domain-containing protein 1 OS=Homo sapiens OX=9606 GN=ANKZF1 PE=1 SV=1	0	0	1	2	0	0	4	2	0	0	26	0	0	361810	418290	0	0	1121400	306640	0	0	568490	408210
								B8ZZZ7;Q9NUQ6	B8ZZZ7;Q9NUQ6	SPATS2-like protein	SPATS2L	tr|B8ZZZ7|B8ZZZ7_HUMAN DNA polymerase-transactivated protein 6, isoform CRA_b OS=Homo sapiens OX=9606 GN=SPATS2L PE=1 SV=1;sp|Q9NUQ6|SPS2L_HUMAN SPATS2-like protein OS=Homo sapiens OX=9606 GN=SPATS2L PE=1 SV=2	0	0	1	2	0	0	2	1	0	0	28	0	0	107030	202270	0	0	656850	0	0	0	508780	558200
								B9A018;Q53GS9;A0A087X1B2;A0A087WW31;F8WC91	B9A018;Q53GS9;A0A087X1B2	U4/U6.U5 tri-snRNP-associated protein 2	USP39	tr|B9A018|B9A018_HUMAN U4/U6.U5 tri-snRNP-associated protein 2 OS=Homo sapiens OX=9606 GN=USP39 PE=1 SV=1;sp|Q53GS9|SNUT2_HUMAN U4/U6.U5 tri-snRNP-associated protein 2 OS=Homo sapiens OX=9606 GN=USP39 PE=1 SV=2;tr|A0A087X1B2|A0A087X1B2_HUMAN U4/U6.U5 tri-s	0	0	3	5	1	0	7	5	0	0	28	0	0	1265800	964900	92930	0	4875500	2123100	0	0	2366500	3203100
								B9A041;P40925;B8ZZ51;A0A5K1VW95;C9JF79;C9JRL4	B9A041;P40925;B8ZZ51;A0A5K1VW95;C9JF79	Malate dehydrogenase, cytoplasmic;Malate dehydrogenase	MDH1	tr|B9A041|B9A041_HUMAN Malate dehydrogenase, cytoplasmic OS=Homo sapiens OX=9606 GN=MDH1 PE=1 SV=1;sp|P40925|MDHC_HUMAN Malate dehydrogenase, cytoplasmic OS=Homo sapiens OX=9606 GN=MDH1 PE=1 SV=4;tr|B8ZZ51|B8ZZ51_HUMAN Malate dehydrogenase, cytoplasmic OS=	0	0	0	0	0	0	0	0	0	0	11	0	0	0	0	0	0	0	0	0	0	0	1611000
								J3KMX2;B9EGA3;Q92925;Q6STE5;J3QWB6	J3KMX2;B9EGA3;Q92925;Q6STE5	SWI/SNF-related matrix-associated actin-dependent regulator of chromatin subfamily D member 2;SWI/SNF-related matrix-associated actin-dependent regulator of chromatin subfamily D member 3	SMARCD2;SMARCD3	tr|J3KMX2|J3KMX2_HUMAN SWI/SNF-related matrix-associated actin-dependent regulator of chromatin subfamily D member 2 OS=Homo sapiens OX=9606 GN=SMARCD2 PE=1 SV=1;tr|B9EGA3|B9EGA3_HUMAN SMARCD2 protein OS=Homo sapiens OX=9606 GN=SMARCD2 PE=1 SV=1;sp|Q92925|	0	0	0	0	0	0	3	1	0	0	29	0	0	0	0	0	0	628090	355560	0	0	180520	482940
								C9IYB5;Q86V40	C9IYB5;Q86V40	Metalloprotease TIKI1	TRABD2A	tr|C9IYB5|C9IYB5_HUMAN Metalloprotease TIKI1 OS=Homo sapiens OX=9606 GN=TRABD2A PE=1 SV=1;sp|Q86V40|TIKI1_HUMAN Metalloprotease TIKI1 OS=Homo sapiens OX=9606 GN=TRABD2A PE=2 SV=3	1	0	0	1	0	0	2	1	0	0	14	84787	0	0	127500	0	0	530920	154610	0	0	597340	157940
								C9IZ83;H7C3L7;Q99543	C9IZ83;H7C3L7;Q99543	DnaJ homolog subfamily C member 2;DnaJ homolog subfamily C member 2, N-terminally processed	DNAJC2	tr|C9IZ83|C9IZ83_HUMAN DnaJ homolog subfamily C member 2 (Fragment) OS=Homo sapiens OX=9606 GN=DNAJC2 PE=1 SV=1;tr|H7C3L7|H7C3L7_HUMAN DnaJ homolog subfamily C member 2 (Fragment) OS=Homo sapiens OX=9606 GN=DNAJC2 PE=1 SV=1;sp|Q99543|DNJC2_HUMAN DnaJ homol	0	0	0	0	0	0	1	1	0	0	8	0	0	0	0	0	0	394590	0	0	0	0	0
								C9J144;C9IZ88;P26232	C9J144;C9IZ88;P26232	Catenin alpha-2	CTNNA2	tr|C9J144|C9J144_HUMAN Catenin alpha-2 (Fragment) OS=Homo sapiens OX=9606 GN=CTNNA2 PE=1 SV=1;tr|C9IZ88|C9IZ88_HUMAN Catenin alpha-2 (Fragment) OS=Homo sapiens OX=9606 GN=CTNNA2 PE=1 SV=1;sp|P26232|CTNA2_HUMAN Catenin alpha-2 OS=Homo sapiens OX=9606 GN=CTN	1	0	1	0	1	1	1	1	1	1	3	1742300	0	5464100	0	278390	325070	7354500	6737300	3166600	3060600	3373500	10594000
								C9JI79;C9IZT7;C9JBB0;C9JDX2;C9JEA9;C9JM25;C9J620;C9JFS9;C9JC90	C9JI79;C9IZT7;C9JBB0;C9JDX2;C9JEA9		SORBS2	tr|C9JI79|C9JI79_HUMAN Sorbin and SH3 domain-containing protein 2 (Fragment) OS=Homo sapiens OX=9606 GN=SORBS2 PE=1 SV=1;tr|C9IZT7|C9IZT7_HUMAN Sorbin and SH3 domain-containing protein 2 (Fragment) OS=Homo sapiens OX=9606 GN=SORBS2 PE=1 SV=1;tr|C9JBB0|C9JB	1	1	1	0	1	1	1	1	2	1	4	7939000	2449600	12955000	0	0	1406600	1163800	2642400	2600500	1795600	1939100	3913900
								C9J164;C9K0J5;Q70E73;C9J0R8;C9JLG4	C9J164;C9K0J5;Q70E73;C9J0R8;C9JLG4	Ras-associated and pleckstrin homology domains-containing protein 1	RAPH1	tr|C9J164|C9J164_HUMAN Ras-associated and pleckstrin homology domains-containing protein 1 OS=Homo sapiens OX=9606 GN=RAPH1 PE=1 SV=1;tr|C9K0J5|C9K0J5_HUMAN Ras association (RalGDS/AF-6) and pleckstrin homology domains 1, isoform CRA_b OS=Homo sapiens OX=9	1	0	0	0	0	0	1	0	1	0	25	2056100	0	0	0	0	0	187890	0	1935400	0	0	0
								D6RBD7;C9J1V9;O43324;H0YAL7;D6RCQ0	D6RBD7;C9J1V9;O43324;H0YAL7	Eukaryotic translation elongation factor 1 epsilon-1	EEF1E1;EEF1E1-BLOC1S5	tr|D6RBD7|D6RBD7_HUMAN Eukaryotic translation elongation factor 1 epsilon-1 OS=Homo sapiens OX=9606 GN=EEF1E1 PE=4 SV=1;tr|C9J1V9|C9J1V9_HUMAN EEF1E1-BLOC1S5 readthrough (NMD candidate) OS=Homo sapiens OX=9606 GN=EEF1E1-BLOC1S5 PE=4 SV=2;sp|O43324|MCA3_HUM	1	1	1	2	2	1	0	2	1	1	10	1521900	626070	1853800	1316700	1145500	712340	0	501530	1439600	1244900	2798000	3063100
								C9J2Y9;P30876;A0A1W2PPT5;C9J4M6	C9J2Y9;P30876;A0A1W2PPT5;C9J4M6	DNA-directed RNA polymerase;DNA-directed RNA polymerase II subunit RPB2	POLR2B	tr|C9J2Y9|C9J2Y9_HUMAN DNA-directed RNA polymerase subunit beta OS=Homo sapiens OX=9606 GN=POLR2B PE=1 SV=2;sp|P30876|RPB2_HUMAN DNA-directed RNA polymerase II subunit RPB2 OS=Homo sapiens OX=9606 GN=POLR2B PE=1 SV=1;tr|A0A1W2PPT5|A0A1W2PPT5_HUMAN DNA-dire	3	3	6	12	4	4	9	8	4	4	60	538320	115640	2119600	1386600	448820	339490	3008100	1912600	378330	453220	1566900	3068000
								C9JZ60;C9J372;C9J4Z9;C9JN77;C9JWC3;C9J9D3;C9JG84	C9JZ60;C9J372;C9J4Z9;C9JN77;C9JWC3;C9J9D3;C9JG84		SORBS2	tr|C9JZ60|C9JZ60_HUMAN Sorbin and SH3 domain-containing protein 2 (Fragment) OS=Homo sapiens OX=9606 GN=SORBS2 PE=1 SV=1;tr|C9J372|C9J372_HUMAN Sorbin and SH3 domain-containing protein 2 (Fragment) OS=Homo sapiens OX=9606 GN=SORBS2 PE=1 SV=1;tr|C9J4Z9|C9J4	6	5	5	3	5	6	4	3	5	6	5	88315000	19201000	125920000	6493800	23045000	17554000	12788000	39833000	25663000	22545000	12720000	33181000
								Q9BQ75;C9J384;H7C515	Q9BQ75;C9J384	Protein CMSS1	CMSS1	sp|Q9BQ75|CMS1_HUMAN Protein CMSS1 OS=Homo sapiens OX=9606 GN=CMSS1 PE=1 SV=2;tr|C9J384|C9J384_HUMAN Protein CMSS1 (Fragment) OS=Homo sapiens OX=9606 GN=CMSS1 PE=1 SV=1	1	0	2	0	0	0	2	0	0	0	11	721820	0	2109600	0	0	0	1112400	0	0	0	1217600	0
								C9J406;H7C463	C9J406;H7C463		IMMT	tr|C9J406|C9J406_HUMAN MICOS complex subunit MIC60 OS=Homo sapiens OX=9606 GN=IMMT PE=1 SV=1;tr|H7C463|H7C463_HUMAN MICOS complex subunit MIC60 (Fragment) OS=Homo sapiens OX=9606 GN=IMMT PE=1 SV=1	2	1	0	1	0	1	0	1	1	2	41	1111200	167690	0	183860	0	340240	0	327530	281140	1004600	0	1025900
								C9J453;O15344;A0A087X255;C9JZJ7;A0A087X0X0;A6PVI4;Q9UJV3	C9J453;O15344;A0A087X255;C9JZJ7;A0A087X0X0	E3 ubiquitin-protein ligase Midline-1	MID1	tr|C9J453|C9J453_HUMAN E3 ubiquitin-protein ligase Midline-1 (Fragment) OS=Homo sapiens OX=9606 GN=MID1 PE=1 SV=1;sp|O15344|TRI18_HUMAN E3 ubiquitin-protein ligase Midline-1 OS=Homo sapiens OX=9606 GN=MID1 PE=1 SV=1;tr|A0A087X255|A0A087X255_HUMAN E3 ubiqui	0	0	1	1	0	0	2	0	0	0	21	0	0	1205100	568610	0	0	870810	0	0	0	264120	633720
								C9J470;E9PHA2;Q15003;C9JZP1	C9J470;E9PHA2;Q15003;C9JZP1	Condensin complex subunit 2	NCAPH	tr|C9J470|C9J470_HUMAN Condensin complex subunit 2 (Fragment) OS=Homo sapiens OX=9606 GN=NCAPH PE=1 SV=8;tr|E9PHA2|E9PHA2_HUMAN Condensin complex subunit 2 OS=Homo sapiens OX=9606 GN=NCAPH PE=1 SV=1;sp|Q15003|CND2_HUMAN Condensin complex subunit 2 OS=Homo	0	0	0	1	0	0	3	0	0	0	29	0	0	0	0	0	0	771280	0	0	0	0	0
								C9J494;Q9H000	C9J494;Q9H000	Probable E3 ubiquitin-protein ligase makorin-2	MKRN2	tr|C9J494|C9J494_HUMAN Probable E3 ubiquitin-protein ligase makorin-2 OS=Homo sapiens OX=9606 GN=MKRN2 PE=1 SV=1;sp|Q9H000|MKRN2_HUMAN Probable E3 ubiquitin-protein ligase makorin-2 OS=Homo sapiens OX=9606 GN=MKRN2 PE=1 SV=2	1	1	2	3	2	0	2	1	1	1	22	647480	0	1978700	938070	291790	0	1749100	1263000	189480	403660	1808500	1675200
								C9J4Z3;P61513;M0R0A1;Q6P4E4;E9PEL3;M0R2L6;G5E9R3;A6NKH3	C9J4Z3;P61513;M0R0A1;Q6P4E4;E9PEL3;M0R2L6	60S ribosomal protein L37a	RPL37A	tr|C9J4Z3|C9J4Z3_HUMAN 60S ribosomal protein L37a OS=Homo sapiens OX=9606 GN=RPL37A PE=1 SV=1;sp|P61513|RL37A_HUMAN 60S ribosomal protein L37a OS=Homo sapiens OX=9606 GN=RPL37A PE=1 SV=2;tr|M0R0A1|M0R0A1_HUMAN 60S ribosomal protein L37a OS=Homo sapiens OX=	2	2	5	4	3	2	4	4	3	3	4	12185000	4975500	68411000	36479000	7674900	3982700	40777000	25010000	7772600	11512000	53002000	55411000
								C9J586;E7EU49;E9PG37;Q9NR81;C9J609;C9JNF2;H7C4P0	C9J586;E7EU49;E9PG37;Q9NR81	Rho guanine nucleotide exchange factor 3	ARHGEF3	tr|C9J586|C9J586_HUMAN Rho guanine nucleotide exchange factor 3 OS=Homo sapiens OX=9606 GN=ARHGEF3 PE=1 SV=1;tr|E7EU49|E7EU49_HUMAN Rho guanine nucleotide exchange factor 3 OS=Homo sapiens OX=9606 GN=ARHGEF3 PE=1 SV=1;tr|E9PG37|E9PG37_HUMAN Rho guanine nuc	0	0	0	1	0	0	2	0	0	0	22	0	0	0	277630	0	0	1150100	0	0	0	46695	0
								Q9Y5L0;C9J7E5;E9PFH4	Q9Y5L0;C9J7E5;E9PFH4	Transportin-3	TNPO3	sp|Q9Y5L0|TNPO3_HUMAN Transportin-3 OS=Homo sapiens OX=9606 GN=TNPO3 PE=1 SV=3;tr|C9J7E5|C9J7E5_HUMAN Transportin-3 OS=Homo sapiens OX=9606 GN=TNPO3 PE=1 SV=1;tr|E9PFH4|E9PFH4_HUMAN Transportin-3 OS=Homo sapiens OX=9606 GN=TNPO3 PE=1 SV=1	0	0	0	0	0	0	2	3	0	0	43	0	0	0	0	0	0	335090	212660	0	0	0	15344
								C9JA08;Q96D46;C9IZW9;C9K0C2;C9J0B9	C9JA08;Q96D46	60S ribosomal export protein NMD3	NMD3	tr|C9JA08|C9JA08_HUMAN 60S ribosomal export protein NMD3 OS=Homo sapiens OX=9606 GN=NMD3 PE=1 SV=1;sp|Q96D46|NMD3_HUMAN 60S ribosomal export protein NMD3 OS=Homo sapiens OX=9606 GN=NMD3 PE=1 SV=1	0	0	1	0	0	0	2	0	0	0	27	0	0	722450	0	0	0	879130	0	0	0	782730	0
								C9JA28;Q9UNL2	C9JA28;Q9UNL2	Translocon-associated protein subunit gamma	SSR3	tr|C9JA28|C9JA28_HUMAN Translocon-associated protein subunit gamma OS=Homo sapiens OX=9606 GN=SSR3 PE=1 SV=1;sp|Q9UNL2|SSRG_HUMAN Translocon-associated protein subunit gamma OS=Homo sapiens OX=9606 GN=SSR3 PE=1 SV=1	1	1	1	1	1	1	1	1	1	1	5	2633200	783650	0	2129700	2434000	1010500	11256000	6216200	2713600	2241800	10165000	11418000
								C9JLG5;C9JA65;O00458	C9JLG5;C9JA65;O00458	Interferon-related developmental regulator 1	IFRD1	tr|C9JLG5|C9JLG5_HUMAN Interferon-related developmental regulator 1 (Fragment) OS=Homo sapiens OX=9606 GN=IFRD1 PE=1 SV=1;tr|C9JA65|C9JA65_HUMAN Interferon-related developmental regulator 1 OS=Homo sapiens OX=9606 GN=IFRD1 PE=1 SV=1;sp|O00458|IFRD1_HUMAN I	0	0	0	1	0	0	1	0	0	0	2	0	0	0	735600	0	0	2261300	0	0	0	0	0
								C9JA69;Q8WY36;C9J8D0;C9JNU3;C9JIZ2;C9K0D1;C9JSH4;C9JYU6;C9JZA0	C9JA69;Q8WY36	HMG box transcription factor BBX	BBX	tr|C9JA69|C9JA69_HUMAN HMG box transcription factor BBX OS=Homo sapiens OX=9606 GN=BBX PE=1 SV=1;sp|Q8WY36|BBX_HUMAN HMG box transcription factor BBX OS=Homo sapiens OX=9606 GN=BBX PE=1 SV=1	0	0	1	2	0	0	5	2	0	0	41	0	0	108840	185350	0	0	653010	483860	0	0	18364	84815
								C9JA93	C9JA93		TBC1D15	tr|C9JA93|C9JA93_HUMAN TBC1 domain family member 15 (Fragment) OS=Homo sapiens OX=9606 GN=TBC1D15 PE=1 SV=1	1	0	1	0	0	0	1	1	0	0	19	78007	0	256180	0	0	0	97410	216490	0	0	0	142950
								E9PNC7;E9PQX9;C9JCC6;Q14919	E9PNC7;E9PQX9;C9JCC6;Q14919	Dr1-associated corepressor	DRAP1	tr|E9PNC7|E9PNC7_HUMAN Dr1-associated corepressor (Fragment) OS=Homo sapiens OX=9606 GN=DRAP1 PE=1 SV=8;tr|E9PQX9|E9PQX9_HUMAN Dr1-associated corepressor OS=Homo sapiens OX=9606 GN=DRAP1 PE=1 SV=1;tr|C9JCC6|C9JCC6_HUMAN Dr1-associated corepressor OS=Homo s	0	0	0	0	0	0	1	0	0	0	5	0	0	0	0	0	0	304070	0	0	0	0	842500
								C9JFR7;CON__P62894;P99999	C9JFR7;CON__P62894;P99999	Cytochrome c	CYCS	tr|C9JFR7|C9JFR7_HUMAN Cytochrome c (Fragment) OS=Homo sapiens OX=9606 GN=CYCS PE=1 SV=1;;sp|P99999|CYC_HUMAN Cytochrome c OS=Homo sapiens OX=9606 GN=CYCS PE=1 SV=2	0	0	0	0	0	0	0	0	0	0	6	0	0	0	0	0	0	0	0	0	0	0	0
								C9JG87;Q9NYK5	C9JG87;Q9NYK5	39S ribosomal protein L39, mitochondrial	MRPL39	tr|C9JG87|C9JG87_HUMAN 39S ribosomal protein L39, mitochondrial (Fragment) OS=Homo sapiens OX=9606 GN=MRPL39 PE=1 SV=1;sp|Q9NYK5|RM39_HUMAN 39S ribosomal protein L39, mitochondrial OS=Homo sapiens OX=9606 GN=MRPL39 PE=1 SV=3	0	0	0	0	2	0	1	1	1	0	20	0	0	0	0	432560	0	780750	302100	346710	0	742650	1246800
								C9JHU5;E9PCX8;Q68CZ2;C9JWN9;C9JTD0	C9JHU5;E9PCX8;Q68CZ2;C9JWN9;C9JTD0	Tensin-3	TNS3	tr|C9JHU5|C9JHU5_HUMAN Tensin-3 (Fragment) OS=Homo sapiens OX=9606 GN=TNS3 PE=1 SV=1;tr|E9PCX8|E9PCX8_HUMAN Tensin-3 (Fragment) OS=Homo sapiens OX=9606 GN=TNS3 PE=1 SV=8;sp|Q68CZ2|TENS3_HUMAN Tensin-3 OS=Homo sapiens OX=9606 GN=TNS3 PE=1 SV=2;tr|C9JWN9|C9J	0	0	0	0	0	0	2	0	0	0	22	0	0	0	0	0	0	753590	0	0	0	0	0
								C9JJ19;P82930	C9JJ19;P82930	28S ribosomal protein S34, mitochondrial	MRPS34	tr|C9JJ19|C9JJ19_HUMAN 28S ribosomal protein S34, mitochondrial OS=Homo sapiens OX=9606 GN=MRPS34 PE=1 SV=2;sp|P82930|RT34_HUMAN 28S ribosomal protein S34, mitochondrial OS=Homo sapiens OX=9606 GN=MRPS34 PE=1 SV=2	0	1	3	3	1	1	2	2	0	2	13	0	224930	2143900	800840	252860	251060	3039900	2243200	0	1222000	6219700	6661300
								C9JKI3;E9PCT5;P56539	C9JKI3;E9PCT5	Caveolin	CAV1	tr|C9JKI3|C9JKI3_HUMAN Caveolin (Fragment) OS=Homo sapiens OX=9606 GN=CAV1 PE=1 SV=1;tr|E9PCT5|E9PCT5_HUMAN Caveolin OS=Homo sapiens OX=9606 GN=CAV1 PE=1 SV=1	6	3	4	2	3	3	4	6	4	3	8	12388000	1882200	21765000	1142200	2126900	1836100	8332800	20405000	5886700	8590400	12759000	34216000
								C9JLF4;Q9NVH0	C9JLF4;Q9NVH0	Exonuclease 3-5 domain-containing protein 2	EXD2	tr|C9JLF4|C9JLF4_HUMAN Exonuclease 3-5 domain-containing protein 2 (Fragment) OS=Homo sapiens OX=9606 GN=EXD2 PE=1 SV=1;sp|Q9NVH0|EXD2_HUMAN Exonuclease 3-5 domain-containing protein 2 OS=Homo sapiens OX=9606 GN=EXD2 PE=1 SV=2	0	0	1	0	0	0	1	0	0	0	7	0	0	536300	0	0	0	98274	0	0	0	151600	352150
								J3QKR0;C9JLV5;Q9UNS2;J3QL22;J3QS85;J3KTQ1;K7ES36;H7C3P9	J3QKR0;C9JLV5;Q9UNS2;J3QL22;J3QS85;J3KTQ1;K7ES36;H7C3P9	COP9 signalosome complex subunit 3	COPS3	tr|J3QKR0|J3QKR0_HUMAN COP9 signalosome complex subunit 3 OS=Homo sapiens OX=9606 GN=COPS3 PE=1 SV=1;tr|C9JLV5|C9JLV5_HUMAN COP9 signalosome complex subunit 3 (Fragment) OS=Homo sapiens OX=9606 GN=COPS3 PE=1 SV=8;sp|Q9UNS2|CSN3_HUMAN COP9 signalosome compl	1	1	2	0	1	1	2	2	1	1	6	496580	28877	3024700	0	75892	85905	4875500	5349200	505410	284900	1571600	4068300
								C9JN15;E9PG73;Q13427;C9JT64;C9J679;C9JM79	C9JN15;E9PG73;Q13427;C9JT64;C9J679	Peptidyl-prolyl cis-trans isomerase;Peptidyl-prolyl cis-trans isomerase G	PPIG	tr|C9JN15|C9JN15_HUMAN Peptidyl-prolyl cis-trans isomerase (Fragment) OS=Homo sapiens OX=9606 GN=PPIG PE=1 SV=1;tr|E9PG73|E9PG73_HUMAN Peptidyl-prolyl cis-trans isomerase G OS=Homo sapiens OX=9606 GN=PPIG PE=1 SV=1;sp|Q13427|PPIG_HUMAN Peptidyl-prolyl cis-	1	1	2	2	0	1	1	2	0	1	9	854370	97914	4710300	1217500	0	119030	1118300	3879700	0	771470	3285700	7068200
								C9JXB8;C9JNW5;P83731	C9JXB8;C9JNW5;P83731	60S ribosomal protein L24	RPL24	tr|C9JXB8|C9JXB8_HUMAN 60S ribosomal protein L24 OS=Homo sapiens OX=9606 GN=RPL24 PE=1 SV=1;tr|C9JNW5|C9JNW5_HUMAN 60S ribosomal protein L24 OS=Homo sapiens OX=9606 GN=RPL24 PE=1 SV=1;sp|P83731|RL24_HUMAN 60S ribosomal protein L24 OS=Homo sapiens OX=9606 G	6	5	8	6	5	5	7	7	5	6	7	65684000	16832000	348550000	194630000	16892000	7585800	309060000	241750000	28192000	56750000	268720000	373980000
								C9JPM4;P18085;C9JAK5;C9J1Z8;P84085	C9JPM4;P18085;C9JAK5	ADP-ribosylation factor 4	ARF4	tr|C9JPM4|C9JPM4_HUMAN ADP-ribosylation factor 4 (Fragment) OS=Homo sapiens OX=9606 GN=ARF4 PE=1 SV=1;sp|P18085|ARF4_HUMAN ADP-ribosylation factor 4 OS=Homo sapiens OX=9606 GN=ARF4 PE=1 SV=3;tr|C9JAK5|C9JAK5_HUMAN ADP-ribosylation factor 4 OS=Homo sapiens	0	0	0	0	0	0	2	2	0	0	8	0	0	0	0	0	0	1751300	941020	0	0	640360	1426200
								C9JQG7;Q9Y232;C9JMH9;Q9Y6F8;Q9Y6F7	C9JQG7;Q9Y232;C9JMH9;Q9Y6F8;Q9Y6F7	Chromodomain Y-like protein;Testis-specific chromodomain protein Y 1;Testis-specific chromodomain protein Y 2	CDYL;CDY2A;CDY1	tr|C9JQG7|C9JQG7_HUMAN Chromodomain Y-like protein (Fragment) OS=Homo sapiens OX=9606 GN=CDYL PE=1 SV=1;sp|Q9Y232|CDYL_HUMAN Chromodomain Y-like protein OS=Homo sapiens OX=9606 GN=CDYL PE=1 SV=2;tr|C9JMH9|C9JMH9_HUMAN Testis-specific chromodomain protein Y	0	0	0	1	0	0	0	0	0	0	8	0	0	0	1011200	0	0	0	0	0	0	0	1002600
								C9JQV0;Q9BRJ6;H7C0T1;H7C2R9	C9JQV0;Q9BRJ6;H7C0T1;H7C2R9	Uncharacterized protein C7orf50	C7orf50	tr|C9JQV0|C9JQV0_HUMAN Uncharacterized protein C7orf50 (Fragment) OS=Homo sapiens OX=9606 GN=C7orf50 PE=1 SV=1;sp|Q9BRJ6|CG050_HUMAN Uncharacterized protein C7orf50 OS=Homo sapiens OX=9606 GN=C7orf50 PE=1 SV=1;tr|H7C0T1|H7C0T1_HUMAN Uncharacterized protein	0	0	1	0	0	0	3	0	0	0	8	0	0	0	0	0	0	5465500	0	0	0	9614300	0
								C9JRZ6;Q9NX63;F8WAR4;A0A286YEX5	C9JRZ6;Q9NX63;F8WAR4;A0A286YEX5	MICOS complex subunit MIC19	CHCHD3	tr|C9JRZ6|C9JRZ6_HUMAN MICOS complex subunit OS=Homo sapiens OX=9606 GN=CHCHD3 PE=1 SV=2;sp|Q9NX63|MIC19_HUMAN MICOS complex subunit MIC19 OS=Homo sapiens OX=9606 GN=CHCHD3 PE=1 SV=1;tr|F8WAR4|F8WAR4_HUMAN MICOS complex subunit OS=Homo sapiens OX=9606 GN=C	17	14	18	12	16	14	11	10	15	14	14	69657000	10347000	137630000	5054300	12357000	9580000	8520900	16860000	18454000	22326000	25376000	76564000
								C9JS50;Q687X5	C9JS50;Q687X5	Metalloreductase STEAP4	STEAP4	tr|C9JS50|C9JS50_HUMAN Metalloreductase STEAP4 OS=Homo sapiens OX=9606 GN=STEAP4 PE=1 SV=1;sp|Q687X5|STEA4_HUMAN Metalloreductase STEAP4 OS=Homo sapiens OX=9606 GN=STEAP4 PE=1 SV=1	0	0	2	0	0	1	3	2	1	1	19	0	0	1942700	0	0	196660	1009900	1065600	179750	651930	1094500	2797000
								C9JTK6;J3KQ32;Q9NTK5	C9JTK6;J3KQ32;Q9NTK5	Obg-like ATPase 1	OLA1	tr|C9JTK6|C9JTK6_HUMAN Obg-like ATPase 1 (Fragment) OS=Homo sapiens OX=9606 GN=OLA1 PE=1 SV=1;tr|J3KQ32|J3KQ32_HUMAN Obg-like ATPase 1 OS=Homo sapiens OX=9606 GN=OLA1 PE=1 SV=1;sp|Q9NTK5|OLA1_HUMAN Obg-like ATPase 1 OS=Homo sapiens OX=9606 GN=OLA1 PE=1 SV=	0	0	1	0	0	0	0	0	0	0	7	0	0	282440	0	0	0	0	0	0	0	66825	381690
								C9JU34;Q92766	C9JU34;Q92766	Ras-responsive element-binding protein 1	RREB1	tr|C9JU34|C9JU34_HUMAN Ras-responsive element-binding protein 1 (Fragment) OS=Homo sapiens OX=9606 GN=RREB1 PE=1 SV=1;sp|Q92766|RREB1_HUMAN Ras-responsive element-binding protein 1 OS=Homo sapiens OX=9606 GN=RREB1 PE=1 SV=3	0	0	0	2	0	0	2	3	0	0	42	0	0	0	341380	0	0	549540	609250	0	0	0	53205
								H7BZV9;C9JU48;Q6NXT1;H7C3L3;D3YTC9	H7BZV9;C9JU48;Q6NXT1;H7C3L3;D3YTC9	Ankyrin repeat domain-containing protein 54	ANKRD54	tr|H7BZV9|H7BZV9_HUMAN Ankyrin repeat domain-containing protein 54 (Fragment) OS=Homo sapiens OX=9606 GN=ANKRD54 PE=1 SV=1;tr|C9JU48|C9JU48_HUMAN Ankyrin repeat domain-containing protein 54 (Fragment) OS=Homo sapiens OX=9606 GN=ANKRD54 PE=1 SV=8;sp|Q6NXT1|	0	0	0	1	0	0	1	1	0	0	5	0	0	0	1113500	0	0	2149800	1646800	0	0	0	0
								C9JYM0;O75817	C9JYM0;O75817	Ribonuclease P protein subunit p20	POP7	tr|C9JYM0|C9JYM0_HUMAN Ribonuclease P protein subunit p20 (Fragment) OS=Homo sapiens OX=9606 GN=POP7 PE=1 SV=1;sp|O75817|POP7_HUMAN Ribonuclease P protein subunit p20 OS=Homo sapiens OX=9606 GN=POP7 PE=1 SV=2	0	0	0	3	0	0	0	1	0	0	5	0	0	0	3336400	0	0	0	347210	0	0	7618900	7125400
								C9JYQ9;H0Y8C2;Q6P5R6	C9JYQ9;H0Y8C2;Q6P5R6	60S ribosomal protein L22-like 1	RPL22L1	tr|C9JYQ9|C9JYQ9_HUMAN 60S ribosomal protein L22-like 1 OS=Homo sapiens OX=9606 GN=RPL22L1 PE=1 SV=1;tr|H0Y8C2|H0Y8C2_HUMAN 60S ribosomal protein L22-like 1 (Fragment) OS=Homo sapiens OX=9606 GN=RPL22L1 PE=1 SV=1;sp|Q6P5R6|RL22L_HUMAN 60S ribosomal protein	1	1	3	1	1	1	3	3	0	0	4	3420100	695980	13590000	664690	0	1144100	19970000	37249000	0	0	7231200	3984100
								F8VR50;C9JZD1;O15145	F8VR50;C9JZD1;O15145	Actin-related protein 2/3 complex subunit 3	ARPC3	tr|F8VR50|F8VR50_HUMAN Actin-related protein 2/3 complex subunit 3 (Fragment) OS=Homo sapiens OX=9606 GN=ARPC3 PE=1 SV=1;tr|C9JZD1|C9JZD1_HUMAN Actin-related protein 2/3 complex subunit 3 (Fragment) OS=Homo sapiens OX=9606 GN=ARPC3 PE=1 SV=1;sp|O15145|ARPC	1	2	2	1	0	3	0	1	0	3	3	3908100	2434000	12632000	430430	0	2134700	0	2796500	0	8974500	1757400	9079000
								C9JZR2;O60716;E9PKY0;E9PRE2;H0YC95;E9PKL1	C9JZR2;O60716	Catenin delta-1	CTNND1	tr|C9JZR2|C9JZR2_HUMAN Catenin delta-1 OS=Homo sapiens OX=9606 GN=CTNND1 PE=1 SV=2;sp|O60716|CTND1_HUMAN Catenin delta-1 OS=Homo sapiens OX=9606 GN=CTNND1 PE=1 SV=1	1	1	4	2	1	1	10	7	2	1	49	268440	80309	728700	172140	160190	141900	3198700	2619300	376580	215260	1777800	2559700
								CON__A2I7N0;CON__A2I7N1	CON__A2I7N0;CON__A2I7N1			;	0	0	0	0	0	0	0	0	0	0	20	0	0	0	0	0	0	0	0	0	0	0	0
								CON__ENSEMBL:ENSBTAP00000007350;CON__P01030	CON__ENSEMBL:ENSBTAP00000007350;CON__P01030			;	1	1	4	1	1	1	2	1	1	1	88	66039	10442	616370	83816	6016.7	5732.3	144190	82460	27826	17487	118970	101430
								CON__ENSEMBL:ENSBTAP00000024146	CON__ENSEMBL:ENSBTAP00000024146				0	0	2	0	0	0	0	0	0	0	75	0	0	216500	0	0	0	0	0	0	0	0	0
								CON__ENSEMBL:ENSBTAP00000024466;CON__ENSEMBL:ENSBTAP00000024462	CON__ENSEMBL:ENSBTAP00000024466;CON__ENSEMBL:ENSBTAP00000024462			;	3	2	2	1	0	0	0	0	0	0	17	10470000	1277000	9227600	1080300	0	0	0	0	0	0	0	0
								CON__ENSEMBL:ENSBTAP00000032840;A8MUN2	CON__ENSEMBL:ENSBTAP00000032840				1	0	0	0	9	9	2	0	0	0	50	218120	0	0	0	1023600	1264800	361280	0	0	0	39756	0
								CON__ENSEMBL:ENSBTAP00000033053	CON__ENSEMBL:ENSBTAP00000033053				0	0	0	1	0	0	0	0	0	0	7	0	0	0	207340	0	0	0	0	0	0	0	0
								CON__ENSEMBL:ENSBTAP00000038253	CON__ENSEMBL:ENSBTAP00000038253				1	1	0	0	0	0	0	0	0	0	32	6286600	1572300	0	0	0	0	0	0	0	0	0	0
								CON__H-INV:HIT000292931	CON__H-INV:HIT000292931				0	1	1	1	1	1	1	1	1	0	25	0	24086	265970	34464	137830	133240	207400	582680	29947	0	88559	0
								CON__O43790;O43790;A0A087X106;CON__Q14533;Q14533;CON__Q6NT21;CON__P78385;P78385;U3KPR1;A6NCN2	CON__O43790;O43790;A0A087X106;CON__Q14533;Q14533;CON__Q6NT21;CON__P78385;P78385	Keratin, type II cuticular Hb6;Keratin, type II cuticular Hb1;Keratin, type II cuticular Hb3	KRT86;KRT81;KRT83	;sp|O43790|KRT86_HUMAN Keratin, type II cuticular Hb6 OS=Homo sapiens OX=9606 GN=KRT86 PE=1 SV=1;tr|A0A087X106|A0A087X106_HUMAN Keratin, type II cuticular Hb1 OS=Homo sapiens OX=9606 GN=KRT81 PE=1 SV=1;;sp|Q14533|KRT81_HUMAN Keratin, type II cuticular Hb1	6	2	0	0	5	7	2	3	0	0	31	1923200	348630	0	0	486900	1384800	107310	703230	0	0	0	0
								CON__O95678;O95678	CON__O95678;O95678	Keratin, type II cytoskeletal 75	KRT75	;sp|O95678|K2C75_HUMAN Keratin, type II cytoskeletal 75 OS=Homo sapiens OX=9606 GN=KRT75 PE=1 SV=2	0	0	2	0	0	1	1	0	0	0	30	0	0	6868400	0	0	105030	196240	0	0	0	438340	0
								CON__P00735;E9PIT3;P00734	CON__P00735				5	3	4	5	1	4	3	2	4	6	32	3518500	430730	5791300	714840	45424	423980	434940	913150	1109900	2686500	1379600	3382700
								CON__P00761	CON__P00761				9	9	10	8	7	8	8	8	7	7	11	8151600000	4594800000	8369600000	5971300000	6752200000	4531700000	7593200000	5296500000	6264900000	7352000000	4239200000	6229600000
								CON__P01966;G3V1N2;A0A2R8Y7C0;P69905	CON__P01966;G3V1N2;A0A2R8Y7C0;P69905	Hemoglobin subunit alpha	HBA2;HBA1	;tr|G3V1N2|G3V1N2_HUMAN HCG1745306, isoform CRA_a OS=Homo sapiens OX=9606 GN=HBA2 PE=1 SV=1;tr|A0A2R8Y7C0|A0A2R8Y7C0_HUMAN Hemoglobin subunit alpha (Fragment) OS=Homo sapiens OX=9606 GN=HBA2 PE=1 SV=1;sp|P69905|HBA_HUMAN Hemoglobin subunit alpha OS=Homo sa	2	3	3	3	3	3	1	1	3	4	9	10375000	1878100	12762000	2010800	1542300	1580800	1317700	1597400	5616500	5399900	6398700	11851000
								CON__P02533;P02533;CON__A2A4G1;A8MT21;CON__P35900;CON__Q9D312;P35900;K7ENV3;C9JTG5;CON__Q8N1A0;Q8N1A0	CON__P02533;P02533	Keratin, type I cytoskeletal 14	KRT14	;sp|P02533|K1C14_HUMAN Keratin, type I cytoskeletal 14 OS=Homo sapiens OX=9606 GN=KRT14 PE=1 SV=4	15	10	20	13	15	13	17	16	10	8	29	34327000	5440500	141190000	11906000	18032000	11855000	20299000	21445000	5929100	4711300	4456900	22604000
								CON__P02535-1	CON__P02535-1				0	0	0	0	0	0	0	0	0	0	26	0	0	0	0	0	0	0	0	0	0	0	0
								CON__P02538;P02538	CON__P02538;P02538	Keratin, type II cytoskeletal 6A	KRT6A	;sp|P02538|K2C6A_HUMAN Keratin, type II cytoskeletal 6A OS=Homo sapiens OX=9606 GN=KRT6A PE=1 SV=3	10	11	17	12	9	13	12	13	3	8	30	16601000	5131100	65460000	12741000	6097100	5816400	7905500	19419000	1159100	3300100	1033400	8325400
								CON__P02662	CON__P02662				6	3	8	6	2	2	3	8	2	1	9	32163000	1980800	117340000	12261000	1521000	1234000	2700900	27808000	2377200	415920	1435800	1493700
								CON__P02663	CON__P02663				0	1	5	3	0	0	1	2	0	0	11	0	1163300	13146000	4974500	0	0	475620	2457300	0	0	0	0
								CON__P02666	CON__P02666				1	0	1	1	0	0	1	1	1	0	6	3882900	0	16945000	80137	0	0	899060	5695900	227070	0	0	1682700
								CON__P02668	CON__P02668				3	2	3	2	2	2	1	2	0	0	7	9702800	2823800	32407000	4829800	1455400	592060	1552100	6044100	0	0	0	0
								CON__P02754	CON__P02754				1	1	4	1	0	0	0	1	0	0	11	1216800	1087400	19205000	2400500	0	0	0	129620	0	0	0	0
								CON__P02768-1;P02768;H0YA55;A0A0C4DGB6;D6RHD5;B7WNR0;C9JKR2;A0A087WWT3;H7C013	CON__P02768-1;P02768;H0YA55;A0A0C4DGB6;D6RHD5;B7WNR0;C9JKR2;A0A087WWT3	Serum albumin	ALB	;sp|P02768|ALBU_HUMAN Serum albumin OS=Homo sapiens OX=9606 GN=ALB PE=1 SV=2;tr|H0YA55|H0YA55_HUMAN Serum albumin (Fragment) OS=Homo sapiens OX=9606 GN=ALB PE=1 SV=1;tr|A0A0C4DGB6|A0A0C4DGB6_HUMAN Serum albumin OS=Homo sapiens OX=9606 GN=ALB PE=1 SV=1;tr|D	4	5	1	3	4	6	3	2	2	3	36	2436000	1419000	0	946380	1071900	1290000	840330	596500	482430	804440	679810	282030
								CON__P02769	CON__P02769				54	49	50	46	50	52	47	42	50	52	40	201310000	144440000	284930000	120600000	133440000	134970000	142270000	116070000	123320000	208140000	173100000	234180000
								CON__P04259	CON__P04259				0	0	2	2	0	2	1	1	0	0	30	0	0	767480	186160	0	220710	105630	121490	0	0	0	0
								CON__P05784	CON__P05784				1	1	2	1	1	1	2	1	1	1	26	1823000	144560	5477300	175090	715610	562490	6098500	5156400	292730	158530	574130	1695000
								CON__P05787;P05787;F8VUG2;F8VP67;CON__H-INV:HIT000016045;F8VQY3;CON__REFSEQ:XP_092267;H0YIB2;K7EJU1;A0A1X7SCE1;A0A1W2PQU7;A0A1W2PS58	CON__P05787;P05787;F8VUG2	Keratin, type II cytoskeletal 8	KRT8	;sp|P05787|K2C8_HUMAN Keratin, type II cytoskeletal 8 OS=Homo sapiens OX=9606 GN=KRT8 PE=1 SV=7;tr|F8VUG2|F8VUG2_HUMAN Keratin, type II cytoskeletal 8 (Fragment) OS=Homo sapiens OX=9606 GN=KRT8 PE=1 SV=1	72	52	78	60	65	59	65	70	59	56	29	5369200000	652100000	11786000000	716380000	3032800000	2862800000	5682200000	14365000000	1161400000	1116500000	2478600000	6723800000
								CON__P08729;A0A1W2PRP1;CON__Q61726	CON__P08729				53	33	57	37	49	45	49	50	42	42	29	1592700000	157300000	3683000000	179140000	1043200000	892500000	1675300000	5068700000	425820000	357410000	1128300000	2674100000
								P08779;CON__P08779;K7ENW6	P08779;CON__P08779	Keratin, type I cytoskeletal 16	KRT16	sp|P08779|K1C16_HUMAN Keratin, type I cytoskeletal 16 OS=Homo sapiens OX=9606 GN=KRT16 PE=1 SV=4;	6	6	15	11	7	6	9	10	4	4	29	11337000	2465000	38356000	6518300	5469100	3475300	5974500	14373000	1953900	2235200	2283400	9726100
								CON__P12763	CON__P12763				1	0	1	2	0	0	2	0	0	0	14	0	0	1379700	614500	0	0	1065200	0	0	0	0	0
								CON__P13645;P13645;CON__Q7Z3Z0;CON__Q2M2I5;Q7Z3Z0;Q2M2I5;A0A1B0GVI3;CON__A2AB72;CON__O76015;CON__O76013;CON__Q7Z3Y9;CON__O76014;O76014;O76015;O76013;Q7Z3Y9	CON__P13645;P13645	Keratin, type I cytoskeletal 10	KRT10	;sp|P13645|K1C10_HUMAN Keratin, type I cytoskeletal 10 OS=Homo sapiens OX=9606 GN=KRT10 PE=1 SV=6	35	26	34	28	30	26	30	31	24	25	26	480350000	192670000	736800000	311650000	200950000	190030000	258100000	266250000	96996000	162470000	171550000	211670000
								CON__P13647;P13647;F8W0C6;H0YI76;H0YIN9;F8VV57;F8VU69;CON__REFSEQ:XP_932229	CON__P13647;P13647	Keratin, type II cytoskeletal 5	KRT5	;sp|P13647|K2C5_HUMAN Keratin, type II cytoskeletal 5 OS=Homo sapiens OX=9606 GN=KRT5 PE=1 SV=3	19	18	22	21	17	22	17	18	7	11	31	28158000	5585400	78592000	12970000	11624000	12628000	13191000	19529000	2211000	3810900	5194600	12453000
								CON__P15497	CON__P15497				0	0	0	1	0	0	0	0	0	0	17	0	0	0	106000	0	0	0	0	0	0	0	0
								CON__P17690	CON__P17690				0	0	0	0	0	0	1	2	0	0	18	0	0	0	0	0	0	42776	2044400	0	0	90174	6508800
								CON__P19013;P19013;F8VX05;F8VZR6	CON__P19013;P19013	Keratin, type II cytoskeletal 4	KRT4	;sp|P19013|K2C4_HUMAN Keratin, type II cytoskeletal 4 OS=Homo sapiens OX=9606 GN=KRT4 PE=1 SV=5	0	1	1	0	0	0	2	0	0	10	31	0	25077	1314600	0	0	0	469840	0	0	5853000	0	0
								CON__P34955	CON__P34955				0	0	1	0	0	0	0	0	0	0	21	0	0	206340	0	0	0	0	0	0	0	0	0
								CON__P35908;H0YID6	CON__P35908				1	0	1	1	1	0	1	1	1	1	39	2142600	0	4993900	56322	64588	0	1333200	1011300	241070	367300	432950	604610
								CON__P35908v2;P35908	CON__P35908v2;P35908	Keratin, type II cytoskeletal 2 epidermal	KRT2	;sp|P35908|K22E_HUMAN Keratin, type II cytoskeletal 2 epidermal OS=Homo sapiens OX=9606 GN=KRT2 PE=1 SV=2	41	34	47	43	40	41	40	46	35	37	40	195070000	36126000	427130000	77897000	66619000	70764000	90244000	124020000	30455000	39050000	43217000	97663000
								CON__P41361;Q8TCE1;P01008	CON__P41361				4	2	5	3	1	2	3	3	5	5	31	2904300	593510	9640500	1109000	298570	463100	1173400	1038500	2146500	3201500	3030200	3730300
								P78386;CON__P78386;F5GYI5	P78386;CON__P78386	Keratin, type II cuticular Hb5	KRT85	sp|P78386|KRT85_HUMAN Keratin, type II cuticular Hb5 OS=Homo sapiens OX=9606 GN=KRT85 PE=1 SV=1;	0	1	0	0	0	1	0	0	0	0	33	0	11021000	0	0	0	0	0	0	0	0	0	0
								CON__Q04695;Q04695;F5GWP8;K7EPJ9;A0A3B3IS58	CON__Q04695;Q04695;F5GWP8	Keratin, type I cytoskeletal 17	KRT17	;sp|Q04695|K1C17_HUMAN Keratin, type I cytoskeletal 17 OS=Homo sapiens OX=9606 GN=KRT17 PE=1 SV=2;tr|F5GWP8|F5GWP8_HUMAN Keratin, type I cytoskeletal 17 OS=Homo sapiens OX=9606 GN=KRT17 PE=1 SV=2	57	39	59	42	53	49	51	53	48	45	29	858050000	103230000	1921200000	99203000	722930000	549010000	570110000	1970700000	381260000	375500000	874720000	2340100000
								CON__Q05B55	CON__Q05B55				1	0	0	1	1	0	0	0	0	0	11	307030	0	0	1051600	21141	0	0	0	0	0	0	0
								CON__Q14CN4-1;CON__Q6IME9;Q14CN4;H0YIG3	CON__Q14CN4-1;CON__Q6IME9;Q14CN4	Keratin, type II cytoskeletal 72	KRT72	;;sp|Q14CN4|K2C72_HUMAN Keratin, type II cytoskeletal 72 OS=Homo sapiens OX=9606 GN=KRT72 PE=1 SV=2	1	1	1	1	1	1	1	0	0	1	33	1708700	133380	1071700	409650	692700	858600	0	0	0	359000	0	990960
								CON__Q9UE12;CON__Q15323;Q15323;CON__Q14525;Q14525;CON__Q6NTB9;CON__O76009;O76009	CON__Q9UE12;CON__Q15323;Q15323;CON__Q14525;Q14525;CON__Q6NTB9;CON__O76009;O76009	Keratin, type I cuticular Ha1;Keratin, type I cuticular Ha3-II;Keratin, type I cuticular Ha3-I	KRT31;KRT33B;KRT33A	;;sp|Q15323|K1H1_HUMAN Keratin, type I cuticular Ha1 OS=Homo sapiens OX=9606 GN=KRT31 PE=1 SV=3;;sp|Q14525|KT33B_HUMAN Keratin, type I cuticular Ha3-II OS=Homo sapiens OX=9606 GN=KRT33B PE=1 SV=3;;;sp|O76009|KT33A_HUMAN Keratin, type I cuticular Ha3-I OS=H	0	1	0	0	0	3	0	0	0	0	26	0	321280	0	0	0	547290	0	0	0	0	0	0
								CON__Q1RMK2	CON__Q1RMK2				6	4	5	2	3	2	3	2	5	4	29	1413300	419900	3419300	96727	256010	118430	518970	307620	881540	1002500	1209800	874840
								CON__Q1RMN8	CON__Q1RMN8				1	1	0	1	1	2	0	0	0	1	9	999200	0	0	1226600	0	609730	0	0	0	242140	0	0
								CON__Q28107;A0A0A0MRJ7;P12259	CON__Q28107				4	4	14	7	3	6	13	18	4	4	89	507250	123670	7790500	425720	84968	202720	1664800	5898800	391630	556320	3479900	15234000
								CON__Q2UVX4	CON__Q2UVX4				1	1	4	3	0	0	0	1	2	2	99	218660	0	534790	74273	0	0	0	134680	119880	89904	0	311550
								Q86Y46;CON__Q32MB2;H0YIC5	Q86Y46;CON__Q32MB2;H0YIC5	Keratin, type II cytoskeletal 73	KRT73	sp|Q86Y46|K2C73_HUMAN Keratin, type II cytoskeletal 73 OS=Homo sapiens OX=9606 GN=KRT73 PE=1 SV=1;;tr|H0YIC5|H0YIC5_HUMAN Keratin, type II cytoskeletal 73 (Fragment) OS=Homo sapiens OX=9606 GN=KRT73 PE=1 SV=1	0	0	0	0	1	1	2	1	1	0	29	0	0	0	0	88117	123090	310590	673230	245240	0	0	1875200
								CON__Q32PI4;A0A087X0I2;G3XAM2;E7ETH0;A0A2R8Y3M9;P05156	CON__Q32PI4				0	2	0	0	2	2	0	0	0	2	38	0	388380	0	0	333930	371550	0	0	0	213620	0	0
								CON__Q3KNV1;P08729	CON__Q3KNV1;P08729	Keratin, type II cytoskeletal 7	KRT7	;sp|P08729|K2C7_HUMAN Keratin, type II cytoskeletal 7 OS=Homo sapiens OX=9606 GN=KRT7 PE=1 SV=5	3	3	3	3	3	3	3	3	3	3	29	92508000	6751600	292270000	6562100	70828000	50489000	128290000	389140000	30018000	22261000	86121000	235700000
								CON__Q3SX09;CON__P02070;F8W6P5;E9PEW8;A0A2R8Y7R2;E9PFT6;A0A2R8Y7X9;P69892;P69891;P68871;P02100;P02042	CON__Q3SX09;CON__P02070			;	5	5	2	3	3	3	1	2	5	4	10	8181900	1439000	5343500	1593700	431270	783350	604870	1224300	3213400	2788400	4884800	6914000
								CON__Q3SX14	CON__Q3SX14				1	2	2	0	0	0	0	0	0	1	34	219150	151010	993090	0	0	0	0	0	0	195600	0	0
								CON__Q3SZR3	CON__Q3SZR3				0	0	0	0	0	0	0	0	0	0	12	0	0	0	0	0	0	0	0	0	0	0	0
								CON__Q9Z2K1;CON__Q3ZAW8	CON__Q9Z2K1;CON__Q3ZAW8			;	2	2	2	2	2	2	2	2	1	2	30	2993000	1108200	9948400	865810	599170	722010	1942900	1533700	544380	926740	311980	2693500
								CON__Q3ZBS7	CON__Q3ZBS7				3	2	2	3	1	1	2	1	2	2	17	881310	186820	2197300	393490	65260	63274	1044500	707760	714200	774510	1504300	2325700
								CON__Q5D862;Q5D862	CON__Q5D862;Q5D862	Filaggrin-2	FLG2	;sp|Q5D862|FILA2_HUMAN Filaggrin-2 OS=Homo sapiens OX=9606 GN=FLG2 PE=1 SV=1	1	1	1	1	1	1	1	1	1	1	74	571900	175280	695020	324850	233010	262900	278110	224180	89425	125700	249000	339840
								CON__Q6IFX2	CON__Q6IFX2				1	0	1	0	1	0	0	0	0	0	29	35587	0	270910	0	39608	0	0	0	0	0	0	0
								CON__Q6ISB0;CON__Q9NSB2;Q9NSB2	CON__Q6ISB0;CON__Q9NSB2;Q9NSB2	Keratin, type II cuticular Hb4	KRT84	;;sp|Q9NSB2|KRT84_HUMAN Keratin, type II cuticular Hb4 OS=Homo sapiens OX=9606 GN=KRT84 PE=2 SV=2	0	0	1	0	0	0	0	0	0	0	38	0	0	201510	0	0	0	0	0	0	0	0	0
								Q6KB66;CON__Q6KB66-1;CON__Q0VBK2	Q6KB66;CON__Q6KB66-1	Keratin, type II cytoskeletal 80	KRT80	sp|Q6KB66|K2C80_HUMAN Keratin, type II cytoskeletal 80 OS=Homo sapiens OX=9606 GN=KRT80 PE=1 SV=2;	5	2	7	4	5	4	5	5	1	3	33	1274800	148990	2756200	350110	511630	511620	489270	2279500	181830	193580	816600	458150
								Q7Z794;CON__Q7Z794;F8VS61	Q7Z794;CON__Q7Z794	Keratin, type II cytoskeletal 1b	KRT77	sp|Q7Z794|K2C1B_HUMAN Keratin, type II cytoskeletal 1b OS=Homo sapiens OX=9606 GN=KRT77 PE=2 SV=3;	3	1	1	6	1	4	0	1	1	1	31	1313200	52054	499630	1468800	49410	592810	0	322650	47867	47410	161930	185080
								CON__Q86YZ3;Q86YZ3	CON__Q86YZ3;Q86YZ3	Hornerin	HRNR	;sp|Q86YZ3|HORN_HUMAN Hornerin OS=Homo sapiens OX=9606 GN=HRNR PE=1 SV=2	3	4	8	3	4	4	6	3	3	3	85	451970	116930	2128800	143480	319840	310230	370220	214120	136950	127400	290160	296180
								CON__Q8VED5	CON__Q8VED5				2	2	2	2	2	2	2	2	1	1	28	7685900	926080	17681000	968240	6712400	2640200	5464100	20020000	630310	324500	6786300	3328900
								F5H1T9;CON__Q9BYR9;F5H6S0;Q9BYT5;Q9BYU5;Q9BYR9;P0C7H8	F5H1T9;CON__Q9BYR9;F5H6S0;Q9BYT5;Q9BYU5;Q9BYR9;P0C7H8	Keratin-associated protein 2-2;Keratin-associated protein 2-1;Keratin-associated protein 2-4;Keratin-associated protein 2-3	KRTAP2-1;KRTAP2-2;KRTAP2-4;KRTAP2-3	tr|F5H1T9|F5H1T9_HUMAN Keratin-associated protein 2-1 OS=Homo sapiens OX=9606 GN=KRTAP2-1 PE=4 SV=1;;tr|F5H6S0|F5H6S0_HUMAN Keratin-associated protein 2-2 OS=Homo sapiens OX=9606 GN=KRTAP2-2 PE=4 SV=1;sp|Q9BYT5|KRA22_HUMAN Keratin-associated protein 2-2 OS	0	1	0	0	1	1	0	0	0	0	7	0	804160	0	0	345080	230280	0	0	0	0	0	0
								CON__Q9C075;Q9C075;J3QR55;K7EPI0	CON__Q9C075;Q9C075;J3QR55	Keratin, type I cytoskeletal 23	KRT23	;sp|Q9C075|K1C23_HUMAN Keratin, type I cytoskeletal 23 OS=Homo sapiens OX=9606 GN=KRT23 PE=1 SV=2;tr|J3QR55|J3QR55_HUMAN Keratin, type I cytoskeletal 23 (Fragment) OS=Homo sapiens OX=9606 GN=KRT23 PE=1 SV=1	0	0	0	0	0	0	0	0	0	0	27	0	0	0	0	0	0	0	0	0	0	0	0
								CON__Q9DCV7	CON__Q9DCV7				0	0	0	0	0	0	0	0	0	0	29	0	0	0	0	0	0	0	0	0	0	0	0
								CON__Q9H552	CON__Q9H552				0	0	1	0	0	0	0	1	0	0	32	0	0	1801200	0	0	0	0	928400	0	0	0	797860
								CON__Q9N2I2	CON__Q9N2I2				0	0	0	0	0	0	0	0	0	0	21	0	0	0	0	0	0	0	0	0	0	0	0
								CON__Q9QWL7	CON__Q9QWL7				1	1	2	1	1	1	1	1	1	0	28	1707400	261340	16395000	472810	2503100	1646600	734200	934830	532930	0	180040	370310
								CON__Q9TTE1	CON__Q9TTE1				0	0	0	0	0	0	0	0	0	0	17	0	0	0	0	0	0	0	0	0	0	0	0
								CON__REFSEQ:XP_001252647	CON__REFSEQ:XP_001252647				0	0	0	0	0	0	0	0	0	0	19	0	0	0	0	0	0	0	0	0	0	0	0
								D3DPN2;O75056	D3DPN2;O75056	Syndecan;Syndecan-3	SDC3	tr|D3DPN2|D3DPN2_HUMAN Syndecan (Fragment) OS=Homo sapiens OX=9606 GN=SDC3 PE=1 SV=1;sp|O75056|SDC3_HUMAN Syndecan-3 OS=Homo sapiens OX=9606 GN=SDC3 PE=1 SV=2	0	0	0	0	0	0	0	0	0	1	11	0	0	0	0	0	0	0	0	0	2236300	0	2376500
								D3DQV9;P78344;H0Y3P2;H0YE22;H0YCH5	D3DQV9;P78344;H0Y3P2	Eukaryotic translation initiation factor 4 gamma 2	EIF4G2	tr|D3DQV9|D3DQV9_HUMAN Eukaryotic translation initiation factor 4 gamma 2 (Fragment) OS=Homo sapiens OX=9606 GN=EIF4G2 PE=1 SV=1;sp|P78344|IF4G2_HUMAN Eukaryotic translation initiation factor 4 gamma 2 OS=Homo sapiens OX=9606 GN=EIF4G2 PE=1 SV=1;tr|H0Y3P2|	2	0	1	0	1	2	7	6	1	2	50	126680	0	126410	0	85129	151230	2446000	2062600	79462	146790	373330	264450
								D3YTB1;F8W727;P62910;D3YTI8	D3YTB1;F8W727;P62910	60S ribosomal protein L32	RPL32	tr|D3YTB1|D3YTB1_HUMAN 60S ribosomal protein L32 (Fragment) OS=Homo sapiens OX=9606 GN=RPL32 PE=1 SV=1;tr|F8W727|F8W727_HUMAN 60S ribosomal protein L32 OS=Homo sapiens OX=9606 GN=RPL32 PE=1 SV=1;sp|P62910|RL32_HUMAN 60S ribosomal protein L32 OS=Homo sapien	1	1	8	9	1	1	8	9	1	3	7	7205100	633950	113480000	36583000	439850	520080	57882000	46885000	1753000	7672400	93161000	134560000
								D6R955;D6RBG8;D6R9U1;U3KQ81;D6RFI4;O75364;P78337;Q99697	D6R955;D6RBG8;D6R9U1;U3KQ81;D6RFI4;O75364;P78337;Q99697	Pituitary homeobox 3;Pituitary homeobox 1;Pituitary homeobox 2	PITX1;PITX2;PITX3	tr|D6R955|D6R955_HUMAN Pituitary homeobox 1 (Fragment) OS=Homo sapiens OX=9606 GN=PITX1 PE=1 SV=1;tr|D6RBG8|D6RBG8_HUMAN Pituitary homeobox 2 (Fragment) OS=Homo sapiens OX=9606 GN=PITX2 PE=1 SV=1;tr|D6R9U1|D6R9U1_HUMAN Pituitary homeobox 1 (Fragment) OS=Ho	0	0	0	0	0	0	1	0	0	0	5	0	0	0	0	0	0	2440700	0	0	0	0	0
								D6R9I9;P61221	D6R9I9;P61221	ATP-binding cassette sub-family E member 1	ABCE1	tr|D6R9I9|D6R9I9_HUMAN ATP-binding cassette sub-family E member 1 OS=Homo sapiens OX=9606 GN=ABCE1 PE=1 SV=1;sp|P61221|ABCE1_HUMAN ATP-binding cassette sub-family E member 1 OS=Homo sapiens OX=9606 GN=ABCE1 PE=1 SV=1	0	0	0	0	0	0	0	1	0	0	21	0	0	0	0	0	0	0	200150	0	0	0	0
								D6R9M0	D6R9M0		KIF2A	tr|D6R9M0|D6R9M0_HUMAN Kinesin-like protein KIF2A (Fragment) OS=Homo sapiens OX=9606 GN=KIF2A PE=1 SV=1	0	0	0	0	0	0	1	0	0	0	12	0	0	0	0	0	0	380670	0	0	0	0	0
								D6R9P3;D6RD18;D6RBZ0;Q99729	D6R9P3;D6RD18;D6RBZ0;Q99729	Heterogeneous nuclear ribonucleoprotein A/B	HNRNPAB	tr|D6R9P3|D6R9P3_HUMAN Heterogeneous nuclear ribonucleoprotein A/B OS=Homo sapiens OX=9606 GN=HNRNPAB PE=1 SV=1;tr|D6RD18|D6RD18_HUMAN Heterogeneous nuclear ribonucleoprotein A/B OS=Homo sapiens OX=9606 GN=HNRNPAB PE=1 SV=1;tr|D6RBZ0|D6RBZ0_HUMAN Heterogen	4	1	5	0	5	1	4	1	3	1	13	8351600	34115	19887000	0	1943300	129000	5639000	577050	1450700	285840	11277000	3734100
								D6RIZ4;D6RA47;D6RE79;Q14728	D6RIZ4;D6RA47;D6RE79;Q14728	Major facilitator superfamily domain-containing protein 10	MFSD10	tr|D6RIZ4|D6RIZ4_HUMAN Major facilitator superfamily domain-containing protein 10 OS=Homo sapiens OX=9606 GN=MFSD10 PE=1 SV=1;tr|D6RA47|D6RA47_HUMAN Major facilitator superfamily domain-containing protein 10 OS=Homo sapiens OX=9606 GN=MFSD10 PE=1 SV=1;tr|D	0	0	0	0	0	0	0	1	0	0	15	0	0	0	0	0	0	0	56711	0	0	0	47345
								D6RA57;H0Y9X1;Q96EY4	D6RA57;H0Y9X1;Q96EY4	Translation machinery-associated protein 16	TMA16	tr|D6RA57|D6RA57_HUMAN Translation machinery-associated protein 16 OS=Homo sapiens OX=9606 GN=TMA16 PE=1 SV=1;tr|H0Y9X1|H0Y9X1_HUMAN Translation machinery-associated protein 16 (Fragment) OS=Homo sapiens OX=9606 GN=TMA16 PE=1 SV=1;sp|Q96EY4|TMA16_HUMAN Tra	0	0	0	0	0	0	3	1	0	0	6	0	0	0	0	0	0	8211900	2202800	0	0	425120	0
								H0YAI5;D6RA71;P78317	H0YAI5;D6RA71;P78317	E3 ubiquitin-protein ligase RNF4	RNF4	tr|H0YAI5|H0YAI5_HUMAN E3 ubiquitin-protein ligase RNF4 (Fragment) OS=Homo sapiens OX=9606 GN=RNF4 PE=1 SV=1;tr|D6RA71|D6RA71_HUMAN E3 ubiquitin-protein ligase RNF4 (Fragment) OS=Homo sapiens OX=9606 GN=RNF4 PE=1 SV=1;sp|P78317|RNF4_HUMAN E3 ubiquitin-prot	0	0	1	2	0	0	1	1	0	0	5	0	0	9639700	6686600	0	0	9337100	3579400	0	0	5514900	5704300
								D6RCA8;D6RFG5;D6RA82;P12429	D6RCA8;D6RFG5;D6RA82;P12429	Annexin;Annexin A3	ANXA3	tr|D6RCA8|D6RCA8_HUMAN Annexin (Fragment) OS=Homo sapiens OX=9606 GN=ANXA3 PE=1 SV=1;tr|D6RFG5|D6RFG5_HUMAN Annexin (Fragment) OS=Homo sapiens OX=9606 GN=ANXA3 PE=1 SV=1;tr|D6RA82|D6RA82_HUMAN Annexin OS=Homo sapiens OX=9606 GN=ANXA3 PE=1 SV=1;sp|P12429|AN	0	0	0	0	0	0	0	0	0	0	8	0	0	0	0	0	0	0	0	0	0	0	0
								Q4VXL4;D6RAA5;Q4VXL8;E7EMZ9;E9PBC6;O95359	Q4VXL4;D6RAA5;Q4VXL8;E7EMZ9;E9PBC6;O95359	Transforming acidic coiled-coil-containing protein 2	TACC2	tr|Q4VXL4|Q4VXL4_HUMAN HCG41426, isoform CRA_c OS=Homo sapiens OX=9606 GN=TACC2 PE=1 SV=1;tr|D6RAA5|D6RAA5_HUMAN Transforming acidic coiled-coil-containing protein 2 OS=Homo sapiens OX=9606 GN=TACC2 PE=1 SV=1;tr|Q4VXL8|Q4VXL8_HUMAN Transforming acidic coil	0	0	0	0	0	0	1	1	0	0	32	0	0	0	0	0	0	286590	291700	0	0	0	0
								D6RAR6;Q14CZ7	D6RAR6;Q14CZ7	FAST kinase domain-containing protein 3	FASTKD3	tr|D6RAR6|D6RAR6_HUMAN FAST kinase domain-containing protein 3, mitochondrial OS=Homo sapiens OX=9606 GN=FASTKD3 PE=1 SV=1;sp|Q14CZ7|FAKD3_HUMAN FAST kinase domain-containing protein 3, mitochondrial OS=Homo sapiens OX=9606 GN=FASTKD3 PE=1 SV=2	0	0	0	0	0	0	0	0	0	0	30	0	0	0	0	0	0	0	0	0	0	0	81908
								D6RAZ0;H0YAM8;F2Z2L2;E9PD12;Q96AX9	D6RAZ0;H0YAM8;F2Z2L2;E9PD12;Q96AX9	E3 ubiquitin-protein ligase MIB2	MIB2	tr|D6RAZ0|D6RAZ0_HUMAN E3 ubiquitin-protein ligase MIB2 OS=Homo sapiens OX=9606 GN=MIB2 PE=1 SV=1;tr|H0YAM8|H0YAM8_HUMAN E3 ubiquitin-protein ligase MIB2 (Fragment) OS=Homo sapiens OX=9606 GN=MIB2 PE=1 SV=1;tr|F2Z2L2|F2Z2L2_HUMAN E3 ubiquitin-protein ligas	0	0	1	0	0	0	1	0	0	0	44	0	0	128700	0	0	0	30789	0	0	0	40380	545970
								D6RIU4;D6RBV2;Q12907;D6RBH1;D6RDX1	D6RIU4;D6RBV2;Q12907;D6RBH1;D6RDX1	Vesicular integral-membrane protein VIP36	LMAN2	tr|D6RIU4|D6RIU4_HUMAN Vesicular integral-membrane protein VIP36 (Fragment) OS=Homo sapiens OX=9606 GN=LMAN2 PE=1 SV=8;tr|D6RBV2|D6RBV2_HUMAN Vesicular integral-membrane protein VIP36 OS=Homo sapiens OX=9606 GN=LMAN2 PE=1 SV=1;sp|Q12907|LMAN2_HUMAN Vesicul	1	0	0	0	1	1	1	2	1	1	12	408620	0	0	0	81560	123650	568490	941230	502420	433210	712910	3852900
								D6RBW1;P06730	D6RBW1;P06730	Eukaryotic translation initiation factor 4E	EIF4E	tr|D6RBW1|D6RBW1_HUMAN Eukaryotic translation initiation factor 4E OS=Homo sapiens OX=9606 GN=EIF4E PE=1 SV=1;sp|P06730|IF4E_HUMAN Eukaryotic translation initiation factor 4E OS=Homo sapiens OX=9606 GN=EIF4E PE=1 SV=2	0	0	0	0	0	0	0	0	0	0	12	0	0	0	0	0	0	0	0	0	0	0	0
								J3QSY4;D6RC52;D6RCB9;Q9NX24	J3QSY4;D6RC52;D6RCB9;Q9NX24	H/ACA ribonucleoprotein complex subunit 2	NHP2	tr|J3QSY4|J3QSY4_HUMAN Ribonucloprotein OS=Homo sapiens OX=9606 GN=NHP2 PE=1 SV=1;tr|D6RC52|D6RC52_HUMAN Ribonucloprotein (Fragment) OS=Homo sapiens OX=9606 GN=NHP2 PE=1 SV=1;tr|D6RCB9|D6RCB9_HUMAN Ribonucloprotein (Fragment) OS=Homo sapiens OX=9606 GN=NHP	0	0	1	1	0	0	2	1	0	0	3	0	0	0	4211500	0	0	11332000	3573800	0	0	12800000	6770400
								D6RCD0;Q8NBQ5	D6RCD0;Q8NBQ5	Estradiol 17-beta-dehydrogenase 11	HSD17B11	tr|D6RCD0|D6RCD0_HUMAN Estradiol 17-beta-dehydrogenase 11 OS=Homo sapiens OX=9606 GN=HSD17B11 PE=1 SV=2;sp|Q8NBQ5|DHB11_HUMAN Estradiol 17-beta-dehydrogenase 11 OS=Homo sapiens OX=9606 GN=HSD17B11 PE=1 SV=3	0	0	1	0	0	0	0	1	0	0	16	0	0	2121700	0	0	0	0	816650	0	0	1997600	6670000
								D6RCF2;O75367	D6RCF2;O75367	Histone H2A;Core histone macro-H2A.1	H2AFY	tr|D6RCF2|D6RCF2_HUMAN Histone H2A OS=Homo sapiens OX=9606 GN=MACROH2A1 PE=1 SV=1;sp|O75367|H2AY_HUMAN Core histone macro-H2A.1 OS=Homo sapiens OX=9606 GN=MACROH2A1 PE=1 SV=4	0	0	0	1	0	0	1	0	0	0	5	0	0	0	873390	0	0	2386500	0	0	0	2487300	4494600
								E7EPK0;E9PDJ9;H0Y8P3;D6RD46;Q9UPQ0;D6RJ93;Q6NVB9;D6R8Y0	E7EPK0;E9PDJ9;H0Y8P3;D6RD46;Q9UPQ0;D6RJ93;Q6NVB9	LIM and calponin homology domains-containing protein 1	LIMCH1	tr|E7EPK0|E7EPK0_HUMAN LIM and calponin homology domains-containing protein 1 OS=Homo sapiens OX=9606 GN=LIMCH1 PE=1 SV=1;tr|E9PDJ9|E9PDJ9_HUMAN LIM and calponin homology domains-containing protein 1 OS=Homo sapiens OX=9606 GN=LIMCH1 PE=1 SV=1;tr|H0Y8P3|H0	2	2	2	1	0	0	0	0	3	3	53	390760	92624	523230	0	0	0	0	0	644150	626990	164100	0
								D6REX3;O94979;H7BXG7;D6RHZ5;H0YAB3;H0Y8V7;H0Y9K1;H0Y8W8;H0Y9T9;D6RE64;D6RCQ9;H0YAF5	D6REX3;O94979;H7BXG7;D6RHZ5;H0YAB3	Protein transport protein Sec31A	SEC31A	tr|D6REX3|D6REX3_HUMAN Protein transport protein Sec31A OS=Homo sapiens OX=9606 GN=SEC31A PE=1 SV=1;sp|O94979|SC31A_HUMAN Protein transport protein Sec31A OS=Homo sapiens OX=9606 GN=SEC31A PE=1 SV=3;tr|H7BXG7|H7BXG7_HUMAN Protein transport protein Sec31A O	0	0	0	0	1	2	13	9	1	2	49	0	0	0	0	102130	182740	4337100	2370900	123350	0	301110	961390
								D6RFN0;Q9BT78;D6RAX7;D6RD63	D6RFN0;Q9BT78;D6RAX7;D6RD63	COP9 signalosome complex subunit 4	COPS4	tr|D6RFN0|D6RFN0_HUMAN COP9 signalosome complex subunit 4 OS=Homo sapiens OX=9606 GN=COPS4 PE=1 SV=1;sp|Q9BT78|CSN4_HUMAN COP9 signalosome complex subunit 4 OS=Homo sapiens OX=9606 GN=COPS4 PE=1 SV=1;tr|D6RAX7|D6RAX7_HUMAN COP9 constitutive photomorphogeni	0	0	1	0	0	0	4	4	0	0	26	0	0	87960	0	0	0	1049100	1797500	0	0	0	782930
								D6RG39;D6RIT9;Q9NX40;D6R918;D6RBC5;D6RDI5;D6RA54;D6RC55;D6RF07;D6RI08;D6RDK1;D6RIV2;D6R9T5;D6RDK6;D6RBN5	D6RG39;D6RIT9;Q9NX40;D6R918;D6RBC5;D6RDI5;D6RA54;D6RC55;D6RF07	OCIA domain-containing protein 1	OCIAD1	tr|D6RG39|D6RG39_HUMAN OCIA domain-containing protein 1 (Fragment) OS=Homo sapiens OX=9606 GN=OCIAD1 PE=1 SV=1;tr|D6RIT9|D6RIT9_HUMAN OCIA domain-containing protein 1 (Fragment) OS=Homo sapiens OX=9606 GN=OCIAD1 PE=1 SV=1;sp|Q9NX40|OCAD1_HUMAN OCIA domain-	0	0	2	0	0	0	0	0	0	0	8	0	0	6333800	0	0	0	0	0	0	0	1821000	0
								D6RIY6;Q06265;D6R905;D6RAP4;D6RA17;H0Y9L5	D6RIY6;Q06265;D6R905;D6RAP4;D6RA17	Exosome complex component RRP45	EXOSC9	tr|D6RIY6|D6RIY6_HUMAN Exosome complex component RRP45 OS=Homo sapiens OX=9606 GN=EXOSC9 PE=1 SV=1;sp|Q06265|EXOS9_HUMAN Exosome complex component RRP45 OS=Homo sapiens OX=9606 GN=EXOSC9 PE=1 SV=3;tr|D6R905|D6R905_HUMAN Exosome complex component RRP45 (Fra	0	0	2	3	0	0	4	2	0	0	16	0	0	2771200	1037100	0	0	3834800	1533500	0	0	3530500	3871300
								K7ENX8;K7ELV6;K7EJV5;K7ELT6;K7EJV1;K7EMY9;K7EPM4;K7ER40;K7EQR7;D6W5Y5;Q14011	K7ENX8;K7ELV6;K7EJV5;K7ELT6;K7EJV1;K7EMY9;K7EPM4;K7ER40;K7EQR7;D6W5Y5;Q14011	Cold-inducible RNA-binding protein	CIRBP	tr|K7ENX8|K7ENX8_HUMAN Cold-inducible RNA-binding protein (Fragment) OS=Homo sapiens OX=9606 GN=CIRBP PE=1 SV=2;tr|K7ELV6|K7ELV6_HUMAN Cold-inducible RNA-binding protein (Fragment) OS=Homo sapiens OX=9606 GN=CIRBP PE=1 SV=2;tr|K7EJV5|K7EJV5_HUMAN Cold-indu	0	0	0	0	0	0	0	0	0	0	5	0	0	0	0	0	0	0	0	0	0	0	0
								E3W994;J3KR49;O75122;A0A0U1RQI6;B3KR06;E7ENG2;D6RBU8;C9J668;H7C4X8;H7C5M8;H7C4M5;H7C4I5	E3W994;J3KR49;O75122;A0A0U1RQI6	CLIP-associating protein 2	CLASP2	tr|E3W994|E3W994_HUMAN CLIP-associating protein 2 OS=Homo sapiens OX=9606 GN=CLASP2 PE=1 SV=2;tr|J3KR49|J3KR49_HUMAN CLIP-associating protein 2 OS=Homo sapiens OX=9606 GN=CLASP2 PE=1 SV=1;sp|O75122|CLAP2_HUMAN CLIP-associating protein 2 OS=Homo sapiens OX=	0	0	0	1	0	0	1	0	0	0	75	0	0	0	37441	0	0	649500	0	0	0	439100	260140
								E5RGC7;E5RFH3;H0YAT2;Q9Y2Q9;E5RK86	E5RGC7;E5RFH3;H0YAT2;Q9Y2Q9;E5RK86	28S ribosomal protein S28, mitochondrial	MRPS28	tr|E5RGC7|E5RGC7_HUMAN 28S ribosomal protein S28, mitochondrial (Fragment) OS=Homo sapiens OX=9606 GN=MRPS28 PE=1 SV=1;tr|E5RFH3|E5RFH3_HUMAN 28S ribosomal protein S28, mitochondrial OS=Homo sapiens OX=9606 GN=MRPS28 PE=1 SV=1;tr|H0YAT2|H0YAT2_HUMAN 28S ri	0	0	0	0	0	0	1	0	0	0	5	0	0	0	0	0	0	247140	0	0	0	427130	0
								E5RI99;P62888;E5RJH3;A0A0C4DH44;A0A0B4J213	E5RI99;P62888	60S ribosomal protein L30	RPL30	tr|E5RI99|E5RI99_HUMAN 60S ribosomal protein L30 (Fragment) OS=Homo sapiens OX=9606 GN=RPL30 PE=1 SV=1;sp|P62888|RL30_HUMAN 60S ribosomal protein L30 OS=Homo sapiens OX=9606 GN=RPL30 PE=1 SV=2	6	4	9	9	6	6	9	8	7	6	6	71013000	18437000	416360000	163640000	24886000	20656000	264810000	115660000	35301000	51399000	445300000	345080000
								E5RIY4;Q96E29;E5RIK9	E5RIY4;Q96E29;E5RIK9	Transcription termination factor 3, mitochondrial	MTERF3	tr|E5RIY4|E5RIY4_HUMAN Transcription termination factor 3, mitochondrial OS=Homo sapiens OX=9606 GN=MTERF3 PE=1 SV=1;sp|Q96E29|MTEF3_HUMAN Transcription termination factor 3, mitochondrial OS=Homo sapiens OX=9606 GN=MTERF3 PE=1 SV=2;tr|E5RIK9|E5RIK9_HUMAN	0	0	1	0	2	0	1	0	0	0	12	0	0	1273600	0	357030	0	470260	0	0	0	484300	0
								E5RK64;O95292	E5RK64;O95292	Vesicle-associated membrane protein-associated protein B/C	VAPB	tr|E5RK64|E5RK64_HUMAN Vesicle-associated membrane protein-associated protein B/C OS=Homo sapiens OX=9606 GN=VAPB PE=1 SV=1;sp|O95292|VAPB_HUMAN Vesicle-associated membrane protein-associated protein B/C OS=Homo sapiens OX=9606 GN=VAPB PE=1 SV=3	1	1	1	0	1	0	1	1	1	1	4	4730100	0	9276400	0	1097500	0	0	5244300	4759600	4563300	5551800	9219200
								E5RK69;P08133;E7EMC6;H0YC77;E5RFF0	E5RK69;P08133;E7EMC6	Annexin;Annexin A6	ANXA6	tr|E5RK69|E5RK69_HUMAN Annexin OS=Homo sapiens OX=9606 GN=ANXA6 PE=1 SV=1;sp|P08133|ANXA6_HUMAN Annexin A6 OS=Homo sapiens OX=9606 GN=ANXA6 PE=1 SV=3;tr|E7EMC6|E7EMC6_HUMAN Annexin OS=Homo sapiens OX=9606 GN=ANXA6 PE=1 SV=1	0	0	0	0	0	0	1	1	0	0	28	0	0	0	0	0	0	380680	297950	0	0	0	893360
								Q7L5N1;E7EM64;H7C3T0	Q7L5N1;E7EM64;H7C3T0	COP9 signalosome complex subunit 6	COPS6	sp|Q7L5N1|CSN6_HUMAN COP9 signalosome complex subunit 6 OS=Homo sapiens OX=9606 GN=COPS6 PE=1 SV=1;tr|E7EM64|E7EM64_HUMAN COP9 signalosome complex subunit 6 OS=Homo sapiens OX=9606 GN=COPS6 PE=1 SV=1;tr|H7C3T0|H7C3T0_HUMAN COP9 signalosome complex subunit	0	0	1	0	0	0	2	1	0	0	12	0	0	1117400	0	0	0	2890500	1493300	0	0	0	0
								E7EMG9;C9JDV1;C9JU59;P33241	E7EMG9;C9JDV1;C9JU59;P33241	Lymphocyte-specific protein 1	LSP1	tr|E7EMG9|E7EMG9_HUMAN Lymphocyte-specific protein 1 (Fragment) OS=Homo sapiens OX=9606 GN=LSP1 PE=1 SV=1;tr|C9JDV1|C9JDV1_HUMAN Lymphocyte-specific protein 1 (Fragment) OS=Homo sapiens OX=9606 GN=LSP1 PE=1 SV=1;tr|C9JU59|C9JU59_HUMAN Lymphocyte-specific p	0	0	0	0	1	1	0	0	1	1	14	0	0	0	0	1049700	0	0	0	1201000	0	0	0
								E7EMW7;O95071;H0YBB4;E7ET84;H0YAV7	E7EMW7;O95071	E3 ubiquitin-protein ligase UBR5	UBR5	tr|E7EMW7|E7EMW7_HUMAN E3 ubiquitin-protein ligase UBR5 OS=Homo sapiens OX=9606 GN=UBR5 PE=1 SV=1;sp|O95071|UBR5_HUMAN E3 ubiquitin-protein ligase UBR5 OS=Homo sapiens OX=9606 GN=UBR5 PE=1 SV=2	0	0	2	1	1	0	5	4	0	0	130	0	0	51222	0	13551	0	247430	175130	0	0	3613.7	48796
								E7ENR5;H0Y714;Q96G21;B9A008;B8ZZ47	E7ENR5;H0Y714;Q96G21;B9A008;B8ZZ47	U3 small nucleolar ribonucleoprotein protein IMP4	IMP4	tr|E7ENR5|E7ENR5_HUMAN U3 small nucleolar ribonucleoprotein protein IMP4 (Fragment) OS=Homo sapiens OX=9606 GN=IMP4 PE=1 SV=1;tr|H0Y714|H0Y714_HUMAN U3 small nucleolar ribonucleoprotein protein IMP4 (Fragment) OS=Homo sapiens OX=9606 GN=IMP4 PE=1 SV=1;sp|Q	1	1	3	3	1	1	3	2	1	1	14	1175100	425860	11317000	3388300	580050	605750	4408600	2567800	539540	305910	7727000	6859200
								E7EV99;E7ENY0;P35611;A0A0A0MSR2;H0Y9H2	E7EV99;E7ENY0;P35611;A0A0A0MSR2;H0Y9H2	Alpha-adducin	ADD1	tr|E7EV99|E7EV99_HUMAN Alpha-adducin OS=Homo sapiens OX=9606 GN=ADD1 PE=1 SV=1;tr|E7ENY0|E7ENY0_HUMAN Alpha-adducin OS=Homo sapiens OX=9606 GN=ADD1 PE=1 SV=1;sp|P35611|ADDA_HUMAN Alpha-adducin OS=Homo sapiens OX=9606 GN=ADD1 PE=1 SV=2;tr|A0A0A0MSR2|A0A0A0M	0	0	1	0	0	1	0	0	0	0	26	0	0	88009	0	0	103770	0	0	0	0	0	0
								E7ENZ3;P48643;B7ZAR1;E9PCA1;D6RIZ7	E7ENZ3;P48643;B7ZAR1;E9PCA1	T-complex protein 1 subunit epsilon	CCT5	tr|E7ENZ3|E7ENZ3_HUMAN T-complex protein 1 subunit epsilon OS=Homo sapiens OX=9606 GN=CCT5 PE=1 SV=1;sp|P48643|TCPE_HUMAN T-complex protein 1 subunit epsilon OS=Homo sapiens OX=9606 GN=CCT5 PE=1 SV=1;tr|B7ZAR1|B7ZAR1_HUMAN T-complex protein 1 subunit epsil	5	3	7	4	4	5	6	9	4	4	30	3558300	381840	6730300	604750	547660	1535700	6390200	7324200	3908700	4108200	5039800	13538000
								E7ES33;E7EPK1;Q16181;G3V1Q4;A0A0U1RRE1;A0A5F9ZGZ7;A0A0U1RRD1;A0A0U1RRH9;Q5JXL7;A0A0U1RRM2;Q6ZU15	E7ES33;E7EPK1;Q16181;G3V1Q4	Septin-7	SEPT7	tr|E7ES33|E7ES33_HUMAN Septin-7 OS=Homo sapiens OX=9606 GN=SEPTIN7 PE=1 SV=3;tr|E7EPK1|E7EPK1_HUMAN Septin-7 OS=Homo sapiens OX=9606 GN=SEPTIN7 PE=1 SV=2;sp|Q16181|SEPT7_HUMAN Septin-7 OS=Homo sapiens OX=9606 GN=SEPTIN7 PE=1 SV=2;tr|G3V1Q4|G3V1Q4_HUMAN Sep	4	2	3	1	3	3	4	5	5	4	21	1966100	722890	4816100	368150	896530	745620	3328200	3642900	1989400	1387600	2435100	9245500
								E7EPN9;Q9Y520;H7C5N8;A0A2R8YET2;A0A2R8Y7F4;A0A0A0MS30;A0A2R8Y424	E7EPN9;Q9Y520	Protein PRRC2C	PRRC2C	tr|E7EPN9|E7EPN9_HUMAN Protein PRRC2C OS=Homo sapiens OX=9606 GN=PRRC2C PE=1 SV=1;sp|Q9Y520|PRC2C_HUMAN Protein PRRC2C OS=Homo sapiens OX=9606 GN=PRRC2C PE=1 SV=4	0	0	6	6	1	0	21	9	1	0	100	0	0	1724300	146840	30420	0	2545600	1130900	23299	0	2716000	1190900
								E9PJI4;E9PPA5;E9PKQ3;E7EPP6;O14757	E9PJI4;E9PPA5;E9PKQ3;E7EPP6;O14757	Serine/threonine-protein kinase Chk1	CHEK1	tr|E9PJI4|E9PJI4_HUMAN Serine/threonine-protein kinase Chk1 (Fragment) OS=Homo sapiens OX=9606 GN=CHEK1 PE=1 SV=1;tr|E9PPA5|E9PPA5_HUMAN Serine/threonine-protein kinase Chk1 (Fragment) OS=Homo sapiens OX=9606 GN=CHEK1 PE=1 SV=2;tr|E9PKQ3|E9PKQ3_HUMAN Serin	0	0	0	0	0	0	0	0	0	0	9	0	0	0	0	0	0	0	0	0	0	0	0
								E7EVI1;E7EPX0;E7EVJ4;Q9NUL3;E5RJN7;E5RFK1;E5RGT3;E5RGQ5;E5RJ67;A0A087X1A5;Q5JW30;O95793	E7EVI1;E7EPX0;E7EVJ4;Q9NUL3;E5RJN7	Double-stranded RNA-binding protein Staufen homolog 2	STAU2	tr|E7EVI1|E7EVI1_HUMAN Double-stranded RNA-binding protein Staufen homolog 2 OS=Homo sapiens OX=9606 GN=STAU2 PE=1 SV=1;tr|E7EPX0|E7EPX0_HUMAN Double-stranded RNA-binding protein Staufen homolog 2 OS=Homo sapiens OX=9606 GN=STAU2 PE=1 SV=1;tr|E7EVJ4|E7EVJ4	0	0	2	1	0	0	5	2	0	0	24	0	0	753170	249690	0	0	1488600	410870	0	0	2106800	591040
								E7EQB2;E7ER44;P02788;C9JCF5	E7EQB2;E7ER44;P02788	Lactotransferrin;Lactoferricin-H;Kaliocin-1;Lactoferroxin-A;Lactoferroxin-B;Lactoferroxin-C	LTF	tr|E7EQB2|E7EQB2_HUMAN Lactotransferrin (Fragment) OS=Homo sapiens OX=9606 GN=LTF PE=1 SV=1;tr|E7ER44|E7ER44_HUMAN Lactotransferrin OS=Homo sapiens OX=9606 GN=LTF PE=1 SV=1;sp|P02788|TRFL_HUMAN Lactotransferrin OS=Homo sapiens OX=9606 GN=LTF PE=1 SV=6	0	0	0	0	0	0	0	0	0	0	47	0	0	0	0	0	0	0	0	0	0	0	0
								E7EQB8;P51553;H7C1W2;E9PF84;G5E9Q7	E7EQB8;P51553;H7C1W2;E9PF84;G5E9Q7	Isocitrate dehydrogenase [NAD] subunit, mitochondrial;Isocitrate dehydrogenase [NAD] subunit gamma, mitochondrial	IDH3G	tr|E7EQB8|E7EQB8_HUMAN Isocitrate dehydrogenase [NAD] subunit, mitochondrial OS=Homo sapiens OX=9606 GN=IDH3G PE=1 SV=1;sp|P51553|IDH3G_HUMAN Isocitrate dehydrogenase [NAD] subunit gamma, mitochondrial OS=Homo sapiens OX=9606 GN=IDH3G PE=1 SV=1;tr|H7C1W2|H	0	0	0	0	1	0	0	0	1	0	17	0	0	0	0	132200	0	0	0	271050	0	0	0
								E7EQL8;Q96RT7	E7EQL8;Q96RT7	Gamma-tubulin complex component 6	TUBGCP6	tr|E7EQL8|E7EQL8_HUMAN Gamma-tubulin complex component 6 OS=Homo sapiens OX=9606 GN=TUBGCP6 PE=1 SV=1;sp|Q96RT7|GCP6_HUMAN Gamma-tubulin complex component 6 OS=Homo sapiens OX=9606 GN=TUBGCP6 PE=1 SV=3	0	0	1	0	1	0	0	0	0	0	67	0	0	171490	0	51714	0	0	0	0	0	0	0
								E7EQR4;P15311	E7EQR4;P15311	Ezrin	EZR	tr|E7EQR4|E7EQR4_HUMAN Ezrin OS=Homo sapiens OX=9606 GN=EZR PE=1 SV=3;sp|P15311|EZRI_HUMAN Ezrin OS=Homo sapiens OX=9606 GN=EZR PE=1 SV=4	1	0	4	0	0	0	3	3	1	0	33	111120	0	2575400	0	0	0	317270	897850	23367	0	605720	1462800
								E7EQY4;E7EV10;Q9BTC8;E9PCS8;F6RRE2;H0YIT0;E9PF88	E7EQY4;E7EV10;Q9BTC8;E9PCS8;F6RRE2	Metastasis-associated protein MTA3	MTA3	tr|E7EQY4|E7EQY4_HUMAN Metastasis-associated protein MTA3 OS=Homo sapiens OX=9606 GN=MTA3 PE=1 SV=1;tr|E7EV10|E7EV10_HUMAN Metastasis-associated protein MTA3 OS=Homo sapiens OX=9606 GN=MTA3 PE=1 SV=1;sp|Q9BTC8|MTA3_HUMAN Metastasis-associated protein MTA3	0	0	1	3	0	0	3	2	0	0	30	0	0	0	388420	0	0	1725000	726130	0	0	974140	290520
								Q7Z2K6;E7ER77;A0A0C4DGF0	Q7Z2K6;E7ER77;A0A0C4DGF0	Endoplasmic reticulum metallopeptidase 1	ERMP1	sp|Q7Z2K6|ERMP1_HUMAN Endoplasmic reticulum metallopeptidase 1 OS=Homo sapiens OX=9606 GN=ERMP1 PE=1 SV=2;tr|E7ER77|E7ER77_HUMAN Endoplasmic reticulum metallopeptidase 1 OS=Homo sapiens OX=9606 GN=ERMP1 PE=1 SV=1;tr|A0A0C4DGF0|A0A0C4DGF0_HUMAN Endoplasmic	0	0	0	0	0	0	0	0	0	0	34	0	0	0	0	0	0	0	0	0	0	0	0
								E7ERI8;E7EW49	E7ERI8;E7EW49		CLASP2	tr|E7ERI8|E7ERI8_HUMAN CLIP-associating protein 2 OS=Homo sapiens OX=9606 GN=CLASP2 PE=1 SV=1;tr|E7EW49|E7EW49_HUMAN CLIP-associating protein 2 OS=Homo sapiens OX=9606 GN=CLASP2 PE=1 SV=1	0	0	7	12	0	0	13	7	0	0	86	0	0	1804100	785850	0	0	1591800	586050	0	0	799990	667820
								H0YCY3;E7EWW7;E7ERK7;Q96DN5	H0YCY3;E7EWW7;E7ERK7;Q96DN5	TBC1 domain family member 31	TBC1D31	tr|H0YCY3|H0YCY3_HUMAN TBC1 domain family member 31 (Fragment) OS=Homo sapiens OX=9606 GN=TBC1D31 PE=1 SV=1;tr|E7EWW7|E7EWW7_HUMAN TBC1 domain family member 31 OS=Homo sapiens OX=9606 GN=TBC1D31 PE=1 SV=1;tr|E7ERK7|E7ERK7_HUMAN TBC1 domain family member 31	0	0	1	0	0	0	1	0	0	0	8	0	0	2436000	0	0	0	1228500	0	0	0	466640	0
								E7ERL0;J3KPD9;Q32Q12;P22392;P15531;O60361;C9K028;F6XY72;E5RHP0	E7ERL0;J3KPD9;Q32Q12;P22392;P15531;O60361	Nucleoside diphosphate kinase;Nucleoside diphosphate kinase B;Nucleoside diphosphate kinase A;Putative nucleoside diphosphate kinase	NME1;NME2;NME1-NME2;NME2P1	tr|E7ERL0|E7ERL0_HUMAN Nucleoside diphosphate kinase A OS=Homo sapiens OX=9606 GN=NME1 PE=1 SV=1;tr|J3KPD9|J3KPD9_HUMAN NME1-NME2 readthrough OS=Homo sapiens OX=9606 GN=NME1-NME2 PE=1 SV=1;tr|Q32Q12|Q32Q12_HUMAN Nucleoside diphosphate kinase OS=Homo sapien	1	0	2	2	1	1	2	2	1	1	7	1661200	0	7853400	1143800	1322000	868710	5109800	5426100	1336300	1139500	5020900	16345000
								E7ERS3;Q86VM9;H3BRN6;H3BRH3;H3BPD0	E7ERS3;Q86VM9	Zinc finger CCCH domain-containing protein 18	ZC3H18	tr|E7ERS3|E7ERS3_HUMAN Zinc finger CCCH domain-containing protein 18 OS=Homo sapiens OX=9606 GN=ZC3H18 PE=1 SV=1;sp|Q86VM9|ZCH18_HUMAN Zinc finger CCCH domain-containing protein 18 OS=Homo sapiens OX=9606 GN=ZC3H18 PE=1 SV=2	3	2	8	9	2	2	12	11	2	2	44	345630	332580	3083200	1392600	97272	318580	2814900	3037900	97448	240840	3634200	7634800
								E7ERX9;Q9NQT8	E7ERX9;Q9NQT8	Kinesin-like protein;Kinesin-like protein KIF13B	KIF13B	tr|E7ERX9|E7ERX9_HUMAN Kinesin-like protein OS=Homo sapiens OX=9606 GN=KIF13B PE=1 SV=1;sp|Q9NQT8|KI13B_HUMAN Kinesin-like protein KIF13B OS=Homo sapiens OX=9606 GN=KIF13B PE=1 SV=2	0	0	0	1	0	0	1	1	0	0	37	0	0	0	226940	0	0	0	431870	0	0	0	329560
								E7ESC6;Q9UIA9;H0YBE1;E5RIW1	E7ESC6;Q9UIA9;H0YBE1;E5RIW1	Exportin-7	XPO7	tr|E7ESC6|E7ESC6_HUMAN Exportin-7 OS=Homo sapiens OX=9606 GN=XPO7 PE=1 SV=1;sp|Q9UIA9|XPO7_HUMAN Exportin-7 OS=Homo sapiens OX=9606 GN=XPO7 PE=1 SV=3;tr|H0YBE1|H0YBE1_HUMAN Exportin-7 (Fragment) OS=Homo sapiens OX=9606 GN=XPO7 PE=1 SV=1;tr|E5RIW1|E5RIW1_HU	0	0	1	0	0	0	1	0	0	0	54	0	0	20994	0	0	0	25689	0	0	0	3196.7	0
								E7ESK6;E9PBI9;P34741;E5RJB8;E5RHU3	E7ESK6;E9PBI9;P34741;E5RJB8;E5RHU3	Syndecan;Syndecan-2	SDC2	tr|E7ESK6|E7ESK6_HUMAN Syndecan OS=Homo sapiens OX=9606 GN=SDC2 PE=1 SV=1;tr|E9PBI9|E9PBI9_HUMAN Syndecan OS=Homo sapiens OX=9606 GN=SDC2 PE=1 SV=1;sp|P34741|SDC2_HUMAN Syndecan-2 OS=Homo sapiens OX=9606 GN=SDC2 PE=1 SV=2;tr|E5RJB8|E5RJB8_HUMAN Syndecan-2	1	2	1	1	2	2	1	2	2	2	11	568430	259920	922870	182630	304660	431080	409810	897870	532740	1651600	480240	2642200
								E7ET49;Q8NCG7	E7ET49;Q8NCG7	Sn1-specific diacylglycerol lipase beta	DAGLB	tr|E7ET49|E7ET49_HUMAN Sn1-specific diacylglycerol lipase beta OS=Homo sapiens OX=9606 GN=DAGLB PE=1 SV=1;sp|Q8NCG7|DGLB_HUMAN Sn1-specific diacylglycerol lipase beta OS=Homo sapiens OX=9606 GN=DAGLB PE=1 SV=2	0	0	0	0	0	0	1	0	0	0	28	0	0	0	0	0	0	100510	0	0	0	0	0
								E7ET89;Q86UW9;C9JEH4;C9JII1;Q75MM6	E7ET89;Q86UW9;C9JEH4;C9JII1;Q75MM6	Probable E3 ubiquitin-protein ligase DTX2	DTX2	tr|E7ET89|E7ET89_HUMAN Probable E3 ubiquitin-protein ligase DTX2 OS=Homo sapiens OX=9606 GN=DTX2 PE=1 SV=1;sp|Q86UW9|DTX2_HUMAN Probable E3 ubiquitin-protein ligase DTX2 OS=Homo sapiens OX=9606 GN=DTX2 PE=1 SV=3;tr|C9JEH4|C9JEH4_HUMAN Probable E3 ubiquitin	1	1	0	1	2	2	2	0	2	2	20	165950	210980	0	53832	434600	301520	438250	0	246470	306040	498960	360830
								E7ETM8	E7ETM8		NEXN	tr|E7ETM8|E7ETM8_HUMAN Nexilin (Fragment) OS=Homo sapiens OX=9606 GN=NEXN PE=1 SV=1	1	0	1	1	0	0	1	0	1	1	13	1058600	0	2135300	410530	0	0	515810	0	1656000	711490	1312600	5325100
								E9PF06;H0Y9G6;E7ETU7;P09001	E9PF06;H0Y9G6;E7ETU7;P09001	39S ribosomal protein L3, mitochondrial	MRPL3	tr|E9PF06|E9PF06_HUMAN 39S ribosomal protein L3, mitochondrial (Fragment) OS=Homo sapiens OX=9606 GN=MRPL3 PE=1 SV=1;tr|H0Y9G6|H0Y9G6_HUMAN 39S ribosomal protein L3, mitochondrial (Fragment) OS=Homo sapiens OX=9606 GN=MRPL3 PE=1 SV=1;tr|E7ETU7|E7ETU7_HUMAN	0	0	0	0	0	0	1	0	0	0	14	0	0	0	0	0	0	937910	0	0	0	0	0
								E7ETY4;E9PC69;Q7KZI7	E7ETY4;E9PC69;Q7KZI7	Serine/threonine-protein kinase MARK2	MARK2	tr|E7ETY4|E7ETY4_HUMAN Non-specific serine/threonine protein kinase OS=Homo sapiens OX=9606 GN=MARK2 PE=1 SV=1;tr|E9PC69|E9PC69_HUMAN Non-specific serine/threonine protein kinase OS=Homo sapiens OX=9606 GN=MARK2 PE=1 SV=3;sp|Q7KZI7|MARK2_HUMAN Serine/threo	0	0	0	0	0	0	1	1	0	0	38	0	0	0	0	0	0	0	0	0	0	0	0
								E7ETZ4;Q9Y6E2;Q75MG1;E9PFD4;B5MCE7;B5MCH7;E9PFE3;C9JF98;F8WDX8;E7EMS9	E7ETZ4;Q9Y6E2;Q75MG1;E9PFD4;B5MCE7;B5MCH7	Basic leucine zipper and W2 domain-containing protein 2	BZW2	tr|E7ETZ4|E7ETZ4_HUMAN Basic leucine zipper and W2 domain-containing protein 2 (Fragment) OS=Homo sapiens OX=9606 GN=BZW2 PE=1 SV=1;sp|Q9Y6E2|BZW2_HUMAN Basic leucine zipper and W2 domain-containing protein 2 OS=Homo sapiens OX=9606 GN=BZW2 PE=1 SV=1;tr|Q7	1	0	1	1	1	2	2	4	1	1	27	123820	0	367490	0	208420	292710	553920	1846800	30276	116920	103130	993270
								E7EUA0	E7EUA0		NEXN	tr|E7EUA0|E7EUA0_HUMAN Nexilin (Fragment) OS=Homo sapiens OX=9606 GN=NEXN PE=1 SV=1	0	0	1	0	0	0	0	0	0	1	19	0	0	3747400	0	0	0	0	0	0	2206900	1821600	0
								E7EX73;E9PGM1;E7EUU4;Q04637;C9JF13;C9J6B6;C9K073;C9J2Z7;H7C044;F8WCF2;C9JHW9;H7C0V6	E7EX73;E9PGM1;E7EUU4;Q04637	Eukaryotic translation initiation factor 4 gamma 1	EIF4G1	tr|E7EX73|E7EX73_HUMAN Eukaryotic translation initiation factor 4 gamma 1 OS=Homo sapiens OX=9606 GN=EIF4G1 PE=1 SV=1;tr|E9PGM1|E9PGM1_HUMAN Eukaryotic translation initiation factor 4 gamma 1 OS=Homo sapiens OX=9606 GN=EIF4G1 PE=1 SV=1;tr|E7EUU4|E7EUU4_HUM	2	5	10	7	8	10	21	15	9	12	66	346080	285770	2143300	247530	1217300	1220000	7217800	6486900	1474800	1601600	2787800	5236600
								E7EV01;O15484;E9PS73;A0A3B3IRX8	E7EV01;O15484;E9PS73;A0A3B3IRX8	Calpain-5	CAPN5	tr|E7EV01|E7EV01_HUMAN Calpain-5 OS=Homo sapiens OX=9606 GN=CAPN5 PE=1 SV=2;sp|O15484|CAN5_HUMAN Calpain-5 OS=Homo sapiens OX=9606 GN=CAPN5 PE=1 SV=2;tr|E9PS73|E9PS73_HUMAN Calpain-5 (Fragment) OS=Homo sapiens OX=9606 GN=CAPN5 PE=1 SV=1;tr|A0A3B3IRX8|A0A3B	0	0	0	0	0	0	0	0	1	2	37	0	0	0	0	0	0	0	0	131500	132090	0	0
								E7EVA0;P27816;H0Y2V1;F8W9U4;H7C4C5;B5MEG9;A0A0J9YVV8;A0A0J9YW37;H7C456	E7EVA0;P27816;H0Y2V1;F8W9U4;H7C4C5	Microtubule-associated protein;Microtubule-associated protein 4	MAP4	tr|E7EVA0|E7EVA0_HUMAN Microtubule-associated protein OS=Homo sapiens OX=9606 GN=MAP4 PE=1 SV=1;sp|P27816|MAP4_HUMAN Microtubule-associated protein 4 OS=Homo sapiens OX=9606 GN=MAP4 PE=1 SV=3;tr|H0Y2V1|H0Y2V1_HUMAN Microtubule-associated protein (Fragment)	3	1	2	3	3	4	8	8	4	3	124	191220	5076	235910	84008	159840	240670	7659800	1067800	289980	213250	480440	16760000
								H0Y5B5;E7EVG2;Q86U86	H0Y5B5;E7EVG2;Q86U86	Protein polybromo-1	PBRM1	tr|H0Y5B5|H0Y5B5_HUMAN Protein polybromo-1 (Fragment) OS=Homo sapiens OX=9606 GN=PBRM1 PE=1 SV=1;tr|E7EVG2|E7EVG2_HUMAN Protein polybromo-1 (Fragment) OS=Homo sapiens OX=9606 GN=PBRM1 PE=1 SV=8;sp|Q86U86|PB1_HUMAN Protein polybromo-1 OS=Homo sapiens OX=960	0	0	0	1	0	0	1	1	0	0	62	0	0	0	29089	0	0	8698.7	44184	0	0	19621	0
								E7EVJ5;Q96F07;H7C229;E7EW33;A0A087WVE1;A0A087WTQ3;A0A087WWZ1;A0A0G2JRX2;A0A087WU52;A0A0G2JRV9;A0A087WWL1	E7EVJ5;Q96F07;H7C229;E7EW33	Cytoplasmic FMR1-interacting protein 2	CYFIP2	tr|E7EVJ5|E7EVJ5_HUMAN Cytoplasmic FMR1-interacting protein OS=Homo sapiens OX=9606 GN=CYFIP2 PE=1 SV=1;sp|Q96F07|CYFP2_HUMAN Cytoplasmic FMR1-interacting protein 2 OS=Homo sapiens OX=9606 GN=CYFIP2 PE=1 SV=2;tr|H7C229|H7C229_HUMAN Cytoplasmic FMR1-interac	1	1	1	0	0	1	1	1	1	2	66	315710	59106	320110	0	0	7846.3	402160	278660	237610	228980	368510	726850
								E7EVX8;Q8WWY3;E7EU94;E7ESX0;E7EN72	E7EVX8;Q8WWY3;E7EU94;E7ESX0;E7EN72	U4/U6 small nuclear ribonucleoprotein Prp31	PRPF31	tr|E7EVX8|E7EVX8_HUMAN U4/U6 small nuclear ribonucleoprotein Prp31 OS=Homo sapiens OX=9606 GN=PRPF31 PE=1 SV=1;sp|Q8WWY3|PRP31_HUMAN U4/U6 small nuclear ribonucleoprotein Prp31 OS=Homo sapiens OX=9606 GN=PRPF31 PE=1 SV=2;tr|E7EU94|E7EU94_HUMAN U4/U6 small	0	0	2	0	0	0	5	1	0	0	21	0	0	1454900	0	0	0	2335500	470110	0	0	600920	294870
								P23588;E7EX17;F8VX11	P23588;E7EX17;F8VX11	Eukaryotic translation initiation factor 4B	EIF4B	sp|P23588|IF4B_HUMAN Eukaryotic translation initiation factor 4B OS=Homo sapiens OX=9606 GN=EIF4B PE=1 SV=2;tr|E7EX17|E7EX17_HUMAN Eukaryotic translation initiation factor 4B OS=Homo sapiens OX=9606 GN=EIF4B PE=1 SV=1;tr|F8VX11|F8VX11_HUMAN Eukaryotic tran	0	0	1	0	0	0	2	2	0	0	27	0	0	1825100	0	0	0	772480	1042500	0	0	603260	1480300
								E9PGZ1;E7EX44;Q05682;C9J813	E9PGZ1;E7EX44;Q05682;C9J813	Caldesmon	CALD1	tr|E9PGZ1|E9PGZ1_HUMAN Caldesmon OS=Homo sapiens OX=9606 GN=CALD1 PE=1 SV=1;tr|E7EX44|E7EX44_HUMAN Caldesmon OS=Homo sapiens OX=9606 GN=CALD1 PE=1 SV=1;sp|Q05682|CALD1_HUMAN Caldesmon OS=Homo sapiens OX=9606 GN=CALD1 PE=1 SV=3;tr|C9J813|C9J813_HUMAN Caldes	0	0	0	0	0	0	0	0	0	0	23	0	0	0	0	0	0	0	0	0	0	0	566960
								E7EX90;Q14203;E7EWF7;Q6AWB1	E7EX90;Q14203;E7EWF7;Q6AWB1	Dynactin subunit 1	DCTN1;DKFZp686E0752	tr|E7EX90|E7EX90_HUMAN Dynactin subunit 1 OS=Homo sapiens OX=9606 GN=DCTN1 PE=1 SV=1;sp|Q14203|DCTN1_HUMAN Dynactin subunit 1 OS=Homo sapiens OX=9606 GN=DCTN1 PE=1 SV=3;tr|E7EWF7|E7EWF7_HUMAN Uncharacterized protein (Fragment) OS=Homo sapiens OX=9606 PE=4	3	0	1	1	3	2	6	4	3	3	60	309570	0	115910	49914	282030	286580	1194800	876730	331770	388940	0	472820
								F8VZJ2;H0YHX9;Q13765;E9PAV3;F8W0W4;F8W1N5;F8VNW4;F8VZ58;Q9BZK3	F8VZJ2;H0YHX9;Q13765;E9PAV3;F8W0W4;F8W1N5;F8VNW4	Nascent polypeptide-associated complex subunit alpha;Nascent polypeptide-associated complex subunit alpha, muscle-specific form	NACA	tr|F8VZJ2|F8VZJ2_HUMAN Nascent polypeptide-associated complex subunit alpha OS=Homo sapiens OX=9606 GN=NACA PE=1 SV=1;tr|H0YHX9|H0YHX9_HUMAN Nascent polypeptide-associated complex subunit alpha OS=Homo sapiens OX=9606 GN=NACA PE=1 SV=2;sp|Q13765|NACA_HUMAN	2	3	5	4	3	2	7	5	3	2	6	3173800	3915200	22973000	2382800	2333500	1318300	64329000	20254000	1612200	2876400	7804200	17154000
								E9PB90;P52789	E9PB90;P52789	Hexokinase;Hexokinase-2	HK2	tr|E9PB90|E9PB90_HUMAN Hexokinase-2 OS=Homo sapiens OX=9606 GN=HK2 PE=1 SV=1;sp|P52789|HXK2_HUMAN Hexokinase-2 OS=Homo sapiens OX=9606 GN=HK2 PE=1 SV=2	0	1	1	0	0	1	2	1	0	1	46	0	74451	178860	0	0	111020	1096200	344680	0	182800	245370	387890
								E9PD09;Q96HH9;B7Z4W8;D6REP5;D6RFH3;D6R9P9	E9PD09;Q96HH9;B7Z4W8;D6REP5	GRAM domain-containing protein 3	GRAMD3	tr|E9PD09|E9PD09_HUMAN GRAM domain-containing protein 2B OS=Homo sapiens OX=9606 GN=GRAMD2B PE=1 SV=1;sp|Q96HH9|GRM2B_HUMAN GRAM domain-containing protein 2B OS=Homo sapiens OX=9606 GN=GRAMD2B PE=1 SV=1;tr|B7Z4W8|B7Z4W8_HUMAN GRAM domain-containing protein	0	0	2	2	0	0	5	1	1	1	23	0	0	1991200	836360	0	0	2827000	439330	120270	177500	2605000	3595400
								E9PD53;Q9NTJ3;C9JR83;C9J578;C9J9E4;C9JVD8;C9JWF0;C9IYK2;C9JJ64	E9PD53;Q9NTJ3;C9JR83	Structural maintenance of chromosomes protein;Structural maintenance of chromosomes protein 4	SMC4	tr|E9PD53|E9PD53_HUMAN Structural maintenance of chromosomes protein OS=Homo sapiens OX=9606 GN=SMC4 PE=1 SV=1;sp|Q9NTJ3|SMC4_HUMAN Structural maintenance of chromosomes protein 4 OS=Homo sapiens OX=9606 GN=SMC4 PE=1 SV=2;tr|C9JR83|C9JR83_HUMAN Structural	0	0	3	1	0	0	8	5	1	0	70	0	0	226980	15903	0	0	1333300	321710	0	0	649650	152610
								E9PE17;I3L0E3;Q9Y2R5	E9PE17;I3L0E3;Q9Y2R5	28S ribosomal protein S17, mitochondrial	MRPS17;hCG_1984214	tr|E9PE17|E9PE17_HUMAN 28S ribosomal protein S17, mitochondrial (Fragment) OS=Homo sapiens OX=9606 GN=MRPS17 PE=1 SV=1;tr|I3L0E3|I3L0E3_HUMAN HCG1984214, isoform CRA_a OS=Homo sapiens OX=9606 GN=hCG_1984214 PE=4 SV=1;sp|Q9Y2R5|RT17_HUMAN 28S ribosomal prot	1	0	1	2	2	0	3	1	2	2	6	1553200	0	1822600	1781400	1448800	0	7201400	2463300	1894200	2326500	8990300	15760000
								Q96AE4;E9PEB5;C9JSZ1	Q96AE4;E9PEB5	Far upstream element-binding protein 1	FUBP1	sp|Q96AE4|FUBP1_HUMAN Far upstream element-binding protein 1 OS=Homo sapiens OX=9606 GN=FUBP1 PE=1 SV=3;tr|E9PEB5|E9PEB5_HUMAN Far upstream element-binding protein 1 OS=Homo sapiens OX=9606 GN=FUBP1 PE=1 SV=1	0	1	1	0	1	1	2	3	2	1	30	0	83097	460380	0	169710	109760	509200	649110	137610	137970	290840	1148800
								E9PEI0;Q69YH5	E9PEI0;Q69YH5	Cell division cycle-associated protein 2	CDCA2	tr|E9PEI0|E9PEI0_HUMAN Cell division cycle-associated protein 2 OS=Homo sapiens OX=9606 GN=CDCA2 PE=1 SV=1;sp|Q69YH5|CDCA2_HUMAN Cell division cycle-associated protein 2 OS=Homo sapiens OX=9606 GN=CDCA2 PE=1 SV=2	0	0	6	15	0	0	14	7	0	0	47	0	0	2347300	3260000	0	0	3869000	1869800	0	0	2000600	2662600
								E9PF19;Q9Y4P3;Q96E41;A0A087WXC6;F8WCR3;F8WDI9	E9PF19;Q9Y4P3;Q96E41	Transducin beta-like protein 2	TBL2	tr|E9PF19|E9PF19_HUMAN Transducin beta-like protein 2 OS=Homo sapiens OX=9606 GN=TBL2 PE=1 SV=1;sp|Q9Y4P3|TBL2_HUMAN Transducin beta-like protein 2 OS=Homo sapiens OX=9606 GN=TBL2 PE=1 SV=1;tr|Q96E41|Q96E41_HUMAN TBL2 protein OS=Homo sapiens OX=9606 GN=TBL	4	1	8	6	2	2	12	9	2	2	26	1812600	37720	10471000	2138800	206480	322790	9704000	7002500	348880	553110	10600000	10279000
								E9PF49;A0A3B3IT57;E9PH64;E7EWZ0;Q9Y6M9	E9PF49;A0A3B3IT57;E9PH64;E7EWZ0;Q9Y6M9	NADH dehydrogenase [ubiquinone] 1 beta subcomplex subunit 9	NDUFB9	tr|E9PF49|E9PF49_HUMAN NADH dehydrogenase [ubiquinone] 1 beta subcomplex subunit 9 OS=Homo sapiens OX=9606 GN=NDUFB9 PE=1 SV=1;tr|A0A3B3IT57|A0A3B3IT57_HUMAN NADH dehydrogenase [ubiquinone] 1 beta subcomplex subunit 9 OS=Homo sapiens OX=9606 GN=NDUFB9 PE=1	0	0	1	1	0	0	0	1	0	0	12	0	0	1973500	916570	0	0	0	1822100	0	0	0	3560200
								E9PFF5;E7EU85;C9JZE0;C9JY20;C9IZ22;C9J5B4;C9JYQ6	E9PFF5;E7EU85		FXR1	tr|E9PFF5|E9PFF5_HUMAN Fragile X mental retardation syndrome-related protein 1 OS=Homo sapiens OX=9606 GN=FXR1 PE=1 SV=1;tr|E7EU85|E7EU85_HUMAN Fragile X mental retardation syndrome-related protein 1 OS=Homo sapiens OX=9606 GN=FXR1 PE=1 SV=1	0	0	0	1	0	0	0	0	0	0	22	0	0	0	255600	0	0	0	0	0	0	0	0
								E9PFF8;Q6NW34	E9PFF8;Q6NW34	Uncharacterized protein C3orf17	C3orf17	tr|E9PFF8|E9PFF8_HUMAN Nucleolus and neural progenitor protein OS=Homo sapiens OX=9606 GN=NEPRO PE=1 SV=1;sp|Q6NW34|NEPRO_HUMAN Nucleolus and neural progenitor protein OS=Homo sapiens OX=9606 GN=NEPRO PE=1 SV=3	0	0	0	2	0	0	1	1	0	0	13	0	0	0	558600	0	0	407740	635970	0	0	1489900	822560
								E9PFK5;P78316	E9PFK5;P78316	Nucleolar protein 14	NOP14	tr|E9PFK5|E9PFK5_HUMAN Nucleolar protein 14 OS=Homo sapiens OX=9606 GN=NOP14 PE=1 SV=1;sp|P78316|NOP14_HUMAN Nucleolar protein 14 OS=Homo sapiens OX=9606 GN=NOP14 PE=1 SV=3	1	0	4	6	0	0	3	1	0	0	36	191300	0	2015200	1522400	0	0	901140	251470	0	0	2954900	3553100
								Q96B13;H0Y8C4;H0YJ75;E9PFR3;Q13362;Q14738;H0YJ35;H0YN84;H7C5Q9;Q15173	Q96B13;H0Y8C4;H0YJ75;E9PFR3;Q13362;Q14738;H0YJ35;H0YN84;H7C5Q9;Q15173	Serine/threonine-protein phosphatase 2A 56 kDa regulatory subunit gamma isoform;Serine/threonine-protein phosphatase 2A 56 kDa regulatory subunit delta isoform;Serine/threonine-protein phosphatase 2A 56 kDa regulatory subunit beta isoform	PPP2R5C;PPP2R5D;PPP2R5B	tr|Q96B13|Q96B13_HUMAN Serine/threonine-protein phosphatase 2A 56 kDa regulatory subunit OS=Homo sapiens OX=9606 GN=PPP2R5C PE=1 SV=1;tr|H0Y8C4|H0Y8C4_HUMAN Serine/threonine-protein phosphatase 2A 56 kDa regulatory subunit delta isoform (Fragment) OS=Homo	0	0	0	0	0	0	2	1	0	0	17	0	0	0	0	0	0	1210900	357670	0	0	0	0
								E9PFW3;Q96CW1;A0A087WY71;C9JJ47;C9JTK4;C9JGT8;C9JJD3;C9JPV8;H7C4C3	E9PFW3;Q96CW1;A0A087WY71;C9JJ47	AP-2 complex subunit mu	AP2M1	tr|E9PFW3|E9PFW3_HUMAN AP-2 complex subunit mu OS=Homo sapiens OX=9606 GN=AP2M1 PE=1 SV=1;sp|Q96CW1|AP2M1_HUMAN AP-2 complex subunit mu OS=Homo sapiens OX=9606 GN=AP2M1 PE=1 SV=2;tr|A0A087WY71|A0A087WY71_HUMAN AP-2 complex subunit mu OS=Homo sapiens OX=960	8	5	13	10	8	5	19	14	15	12	27	5261600	672570	19303000	2506200	1600400	1024600	15055000	12043000	11837000	9239300	32967000	44189000
								F5GYT8;E9PG35;E9PHF7;Q96RQ3;G5E9X5	F5GYT8;E9PG35;E9PHF7;Q96RQ3;G5E9X5	Methylcrotonoyl-CoA carboxylase subunit alpha, mitochondrial	MCCC1	tr|F5GYT8|F5GYT8_HUMAN Methylcrotonoyl-CoA carboxylase subunit alpha, mitochondrial OS=Homo sapiens OX=9606 GN=MCCC1 PE=1 SV=2;tr|E9PG35|E9PG35_HUMAN Methylcrotonoyl-CoA carboxylase subunit alpha, mitochondrial (Fragment) OS=Homo sapiens OX=9606 GN=MCCC1 P	1	0	0	0	0	1	1	0	1	1	25	0	0	0	0	0	10857	65994	0	42689	43301	42858	0
								Q5TG12;E9PGC5;Q15262;H0Y6V4;A0A0G2JQF6;H0Y6P5	Q5TG12;E9PGC5;Q15262;H0Y6V4;A0A0G2JQF6;H0Y6P5	Protein-tyrosine-phosphatase;Receptor-type tyrosine-protein phosphatase kappa	PTPRK	tr|Q5TG12|Q5TG12_HUMAN Receptor-type tyrosine-protein phosphatase kappa OS=Homo sapiens OX=9606 GN=PTPRK PE=1 SV=1;tr|E9PGC5|E9PGC5_HUMAN Receptor-type tyrosine-protein phosphatase kappa OS=Homo sapiens OX=9606 GN=PTPRK PE=1 SV=1;sp|Q15262|PTPRK_HUMAN Rece	0	0	1	1	1	0	0	0	1	0	62	0	0	0	50395	46368	0	0	0	88082	0	0	416940
								Q8NCA5;E9PH82;C9J3G8	Q8NCA5;E9PH82	Protein FAM98A	FAM98A	sp|Q8NCA5|FA98A_HUMAN Protein FAM98A OS=Homo sapiens OX=9606 GN=FAM98A PE=1 SV=2;tr|E9PH82|E9PH82_HUMAN Protein FAM98A OS=Homo sapiens OX=9606 GN=FAM98A PE=1 SV=1	4	3	6	7	4	6	7	5	4	5	23	2457300	643630	11363000	4890300	1362300	1939800	4071400	4188800	1385500	1727100	15346000	14600000
								Q9Y4E5;E9PH99;D6RIA1	Q9Y4E5;E9PH99;D6RIA1	Zinc finger protein 451	ZNF451	sp|Q9Y4E5|ZN451_HUMAN E3 SUMO-protein ligase ZNF451 OS=Homo sapiens OX=9606 GN=ZNF451 PE=1 SV=2;tr|E9PH99|E9PH99_HUMAN E3 SUMO-protein ligase ZNF451 OS=Homo sapiens OX=9606 GN=ZNF451 PE=1 SV=1;tr|D6RIA1|D6RIA1_HUMAN E3 SUMO-protein ligase ZNF451 (Fragment)	0	0	0	1	0	0	1	1	0	0	54	0	0	0	66019	0	0	154350	118000	0	0	141710	208020
								E9PHB3;Q8TF68;F5H8L7;F5H105;Q5T0B9	E9PHB3;Q8TF68;F5H8L7	Zinc finger protein 384	ZNF384	tr|E9PHB3|E9PHB3_HUMAN Zinc finger protein 384 (Fragment) OS=Homo sapiens OX=9606 GN=ZNF384 PE=1 SV=3;sp|Q8TF68|ZN384_HUMAN Zinc finger protein 384 OS=Homo sapiens OX=9606 GN=ZNF384 PE=1 SV=2;tr|F5H8L7|F5H8L7_HUMAN Zinc finger protein 384 (Fragment) OS=Hom	0	0	2	1	0	0	3	0	0	1	10	0	0	541250	299130	0	0	2566300	0	0	307890	2456600	1003500
								E9PHH9;Q9BUI4	E9PHH9;Q9BUI4	DNA-directed RNA polymerase III subunit RPC3	POLR3C	tr|E9PHH9|E9PHH9_HUMAN RNA polymerase III subunit C3 OS=Homo sapiens OX=9606 GN=POLR3C PE=1 SV=1;sp|Q9BUI4|RPC3_HUMAN DNA-directed RNA polymerase III subunit RPC3 OS=Homo sapiens OX=9606 GN=POLR3C PE=1 SV=1	0	0	0	0	0	0	1	1	0	0	25	0	0	0	0	0	0	155760	292380	0	0	100970	0
								E9PHI4;O94901;H0Y6N5;H0Y742;H7C2K3;C9JK55;H7C019;C9K051;H7C3X3;C9JR15;C9JS54;C9JJU6	E9PHI4;O94901;H0Y6N5;H0Y742	SUN domain-containing protein 1	SUN1	tr|E9PHI4|E9PHI4_HUMAN SUN domain-containing protein 1 OS=Homo sapiens OX=9606 GN=SUN1 PE=1 SV=1;sp|O94901|SUN1_HUMAN SUN domain-containing protein 1 OS=Homo sapiens OX=9606 GN=SUN1 PE=1 SV=3;tr|H0Y6N5|H0Y6N5_HUMAN SUN domain-containing protein 1 (Fragment	3	2	3	4	2	6	10	11	1	3	40	1248600	22652	2104100	530040	227980	836070	3550200	5635000	100650	139480	2138400	2801200
								P28290;E9PHV5;E7EUL7	P28290;E9PHV5;E7EUL7	Sperm-specific antigen 2	SSFA2	sp|P28290|ITPI2_HUMAN Protein ITPRID2 OS=Homo sapiens OX=9606 GN=ITPRID2 PE=1 SV=3;tr|E9PHV5|E9PHV5_HUMAN Protein ITPRID2 OS=Homo sapiens OX=9606 GN=ITPRID2 PE=1 SV=1;tr|E7EUL7|E7EUL7_HUMAN Protein ITPRID2 OS=Homo sapiens OX=9606 GN=ITPRID2 PE=1 SV=1	0	0	0	0	0	1	1	1	0	1	65	0	0	0	0	0	54443	34889	44284	0	110020	0	445720
								E9PIE3;Q969G5	E9PIE3;Q969G5	Protein kinase C delta-binding protein	PRKCDBP	tr|E9PIE3|E9PIE3_HUMAN Caveolae-associated protein 3 OS=Homo sapiens OX=9606 GN=CAVIN3 PE=1 SV=1;sp|Q969G5|CAVN3_HUMAN Caveolae-associated protein 3 OS=Homo sapiens OX=9606 GN=CAVIN3 PE=1 SV=3	2	1	2	1	2	1	2	1	2	1	12	1148700	544360	2784900	264650	1097600	838830	2467400	2926600	1132700	1118800	1797900	0
								E9PIN3;Q9UBU9;B4E227;E9PLA7	E9PIN3;Q9UBU9;B4E227	Nuclear RNA export factor 1	NXF1	tr|E9PIN3|E9PIN3_HUMAN Nuclear RNA export factor 1 (Fragment) OS=Homo sapiens OX=9606 GN=NXF1 PE=1 SV=1;sp|Q9UBU9|NXF1_HUMAN Nuclear RNA export factor 1 OS=Homo sapiens OX=9606 GN=NXF1 PE=1 SV=1;tr|B4E227|B4E227_HUMAN Nuclear RNA export factor 1 OS=Homo sa	1	0	2	0	0	0	2	2	0	0	31	28216	0	537000	0	0	0	382020	196900	0	0	34162	65523
								E9PIQ8;E9PNJ4;G0XQ39;Q13586	E9PIQ8;E9PNJ4;G0XQ39;Q13586	Stromal interaction molecule 1	STIM1	tr|E9PIQ8|E9PIQ8_HUMAN Stromal interaction molecule 1 (Fragment) OS=Homo sapiens OX=9606 GN=STIM1 PE=1 SV=1;tr|E9PNJ4|E9PNJ4_HUMAN Stromal interaction molecule 1 OS=Homo sapiens OX=9606 GN=STIM1 PE=1 SV=1;tr|G0XQ39|G0XQ39_HUMAN STIM1L OS=Homo sapiens OX=96	0	0	0	0	0	1	1	0	1	1	8	0	0	0	0	0	49614	536800	0	159960	160800	0	0
								E9PIZ4;E9PSD5;E9PPQ5;Q9UHD1	E9PIZ4;E9PSD5;E9PPQ5;Q9UHD1	Cysteine and histidine-rich domain-containing protein 1	CHORDC1	tr|E9PIZ4|E9PIZ4_HUMAN Cysteine and histidine-rich domain-containing protein 1 OS=Homo sapiens OX=9606 GN=CHORDC1 PE=1 SV=1;tr|E9PSD5|E9PSD5_HUMAN Cysteine and histidine-rich domain-containing protein 1 OS=Homo sapiens OX=9606 GN=CHORDC1 PE=1 SV=1;tr|E9PPQ	0	0	0	0	0	0	1	1	0	0	4	0	0	0	0	0	0	953560	0	0	0	412740	0
								E9PJ42;Q5BJD5	E9PJ42;Q5BJD5	Transmembrane protein 41B	TMEM41B	tr|E9PJ42|E9PJ42_HUMAN Transmembrane protein 41B OS=Homo sapiens OX=9606 GN=TMEM41B PE=1 SV=1;sp|Q5BJD5|TM41B_HUMAN Transmembrane protein 41B OS=Homo sapiens OX=9606 GN=TMEM41B PE=1 SV=1	0	0	1	0	0	1	1	1	0	1	6	0	0	273810	0	0	154980	625890	565890	0	0	564340	1032900
								E9PMI6;E9PJF4;J3KN38;P54105	E9PMI6;E9PJF4;J3KN38;P54105	Methylosome subunit pICln	CLNS1A	tr|E9PMI6|E9PMI6_HUMAN Methylosome subunit pICln OS=Homo sapiens OX=9606 GN=CLNS1A PE=1 SV=1;tr|E9PJF4|E9PJF4_HUMAN Methylosome subunit pICln OS=Homo sapiens OX=9606 GN=CLNS1A PE=1 SV=1;tr|J3KN38|J3KN38_HUMAN Methylosome subunit pICln OS=Homo sapiens OX=96	0	0	0	0	0	0	0	0	0	0	7	0	0	0	0	0	0	0	0	0	0	0	0
								Q9H936;E9PJH7;A0A0D9SFE1;A0A0D9SEI9;E9PS95;K4DIA8;K4DIB8;E9PQ36;K4DIB3;K4DIB6;E9PI74;A0A0D9SG84;K4DIA2;K4DIB0;A0A0D9SFA8;Q9H1K4;E9PJY0;A0A0A6YYN8;K4DIB4	Q9H936;E9PJH7;A0A0D9SFE1;A0A0D9SEI9;E9PS95;K4DIA8;K4DIB8	Mitochondrial glutamate carrier 1	SLC25A22	sp|Q9H936|GHC1_HUMAN Mitochondrial glutamate carrier 1 OS=Homo sapiens OX=9606 GN=SLC25A22 PE=1 SV=1;tr|E9PJH7|E9PJH7_HUMAN Mitochondrial glutamate carrier 1 (Fragment) OS=Homo sapiens OX=9606 GN=SLC25A22 PE=1 SV=5;tr|A0A0D9SFE1|A0A0D9SFE1_HUMAN Mitochondr	1	1	3	3	1	1	3	3	1	2	17	795190	358090	2009400	1200700	223450	262810	4802100	3855700	478310	663530	2960600	5027700
								E9PKJ0;E9PJW4;H0YCG9;E9PM62;Q5T9L3;E9PQK1	E9PKJ0;E9PJW4;H0YCG9;E9PM62;Q5T9L3;E9PQK1	Protein wntless homolog	WLS	tr|E9PKJ0|E9PKJ0_HUMAN Protein wntless homolog (Fragment) OS=Homo sapiens OX=9606 GN=WLS PE=1 SV=1;tr|E9PJW4|E9PJW4_HUMAN Protein wntless homolog (Fragment) OS=Homo sapiens OX=9606 GN=WLS PE=1 SV=1;tr|H0YCG9|H0YCG9_HUMAN Protein wntless homolog (Fragment)	0	0	0	0	0	1	2	2	0	0	9	0	0	0	0	0	780950	540250	1978200	0	0	0	1362600
								P29692;E9PK01;E9PRY8;A0A087X1X7;E9PMW7;E9PI39;E9PQ49;E9PPR1;E9PL12;E9PL71;E9PN91;H0YCK7;E9PIZ1;E9PQZ1;E9PNW6;E9PQC9;E9PK06;H0YE58;E9PJD0;E9PK72;E9PKK3;H0YE72	P29692;E9PK01;E9PRY8;A0A087X1X7;E9PMW7;E9PI39;E9PQ49;E9PPR1;E9PL12;E9PL71;E9PN91;H0YCK7;E9PIZ1	Elongation factor 1-delta	EEF1D	sp|P29692|EF1D_HUMAN Elongation factor 1-delta OS=Homo sapiens OX=9606 GN=EEF1D PE=1 SV=5;tr|E9PK01|E9PK01_HUMAN Elongation factor 1-delta (Fragment) OS=Homo sapiens OX=9606 GN=EEF1D PE=1 SV=1;tr|E9PRY8|E9PRY8_HUMAN Elongation factor 1-delta OS=Homo sapien	5	3	5	5	4	5	5	5	5	5	16	4152900	598020	10703000	1518400	3809900	5275200	14135000	16675000	8276300	8131300	10002000	25397000
								E9PKC0;E9PL74	E9PKC0		PLEKHA7	tr|E9PKC0|E9PKC0_HUMAN Pleckstrin homology domain-containing family A member 7 OS=Homo sapiens OX=9606 GN=PLEKHA7 PE=1 SV=1	0	0	18	20	0	0	23	13	0	0	75	0	0	8546400	3145900	0	0	5236300	2536400	0	0	2778300	2294400
								E9PKD5;E9PM69;R4GNH3;P17980;E9PMD8;E9PLG2;E9PN50	E9PKD5;E9PM69;R4GNH3;P17980;E9PMD8	26S protease regulatory subunit 6A	PSMC3	tr|E9PKD5|E9PKD5_HUMAN 26S proteasome regulatory subunit 6A (Fragment) OS=Homo sapiens OX=9606 GN=PSMC3 PE=1 SV=2;tr|E9PM69|E9PM69_HUMAN 26S proteasome regulatory subunit 6A OS=Homo sapiens OX=9606 GN=PSMC3 PE=1 SV=1;tr|R4GNH3|R4GNH3_HUMAN 26S proteasome r	3	2	3	2	2	2	4	3	3	3	17	1765000	359130	3741100	287630	685130	511320	3179900	3388600	1972800	1336800	2148300	5749300
								H7BXH2;E9PKF6;Q5H9R7;E9PQP7;E9PNN8;E9PK08;H0YEN2;H0YDW1;E9PKG4;H0YDK9	H7BXH2;E9PKF6;Q5H9R7;E9PQP7	Serine/threonine-protein phosphatase 6 regulatory subunit 3	PPP6R3	tr|H7BXH2|H7BXH2_HUMAN Serine/threonine-protein phosphatase 6 regulatory subunit 3 OS=Homo sapiens OX=9606 GN=PPP6R3 PE=1 SV=1;tr|E9PKF6|E9PKF6_HUMAN Serine/threonine-protein phosphatase 6 regulatory subunit 3 OS=Homo sapiens OX=9606 GN=PPP6R3 PE=1 SV=1;sp	0	0	4	14	0	0	11	8	0	0	43	0	0	3964000	4490100	0	0	9475400	8123300	0	0	5560900	4999700
								E9PKG1;Q99873;E9PQ98;E9PIX6;E9PNR9;H0YDE4;E9PMW9	E9PKG1;Q99873;E9PQ98;E9PIX6;E9PNR9;H0YDE4	Protein arginine N-methyltransferase 1	PRMT1	tr|E9PKG1|E9PKG1_HUMAN Protein arginine N-methyltransferase 1 OS=Homo sapiens OX=9606 GN=PRMT1 PE=1 SV=1;sp|Q99873|ANM1_HUMAN Protein arginine N-methyltransferase 1 OS=Homo sapiens OX=9606 GN=PRMT1 PE=1 SV=3;tr|E9PQ98|E9PQ98_HUMAN Protein arginine N-methyl	1	1	2	1	2	2	5	3	2	1	20	0	181880	2592600	210780	549140	720080	4155300	1409000	1112600	908910	3021400	1841600
								E9PKN0;E9PQ01;O94913;E9PQF9	E9PKN0;E9PQ01;O94913	Pre-mRNA cleavage complex 2 protein Pcf11	PCF11	tr|E9PKN0|E9PKN0_HUMAN Pre-mRNA cleavage complex 2 protein Pcf11 (Fragment) OS=Homo sapiens OX=9606 GN=PCF11 PE=1 SV=1;tr|E9PQ01|E9PQ01_HUMAN Pre-mRNA cleavage complex 2 protein Pcf11 (Fragment) OS=Homo sapiens OX=9606 GN=PCF11 PE=1 SV=8;sp|O94913|PCF11_HU	0	0	0	2	0	0	4	1	0	0	42	0	0	0	107660	0	0	1095200	141930	0	0	0	241920
								E9PKP7;P17480;E9PLT2;E9PMM2;H0YDH7	E9PKP7;P17480	Nucleolar transcription factor 1	UBTF	tr|E9PKP7|E9PKP7_HUMAN Nucleolar transcription factor 1 OS=Homo sapiens OX=9606 GN=UBTF PE=1 SV=1;sp|P17480|UBF1_HUMAN Nucleolar transcription factor 1 OS=Homo sapiens OX=9606 GN=UBTF PE=1 SV=1	2	4	4	7	2	0	18	18	1	0	35	1344900	802200	3184000	1278300	368860	0	19002000	23884000	280170	0	948620	1797900
								E9PKV2;Q9NRX2	E9PKV2;Q9NRX2	39S ribosomal protein L17, mitochondrial	MRPL17	tr|E9PKV2|E9PKV2_HUMAN 39S ribosomal protein L17, mitochondrial (Fragment) OS=Homo sapiens OX=9606 GN=MRPL17 PE=1 SV=1;sp|Q9NRX2|RM17_HUMAN 39S ribosomal protein L17, mitochondrial OS=Homo sapiens OX=9606 GN=MRPL17 PE=1 SV=1	0	0	0	0	0	0	0	0	0	0	11	0	0	0	0	0	0	0	0	0	0	48643	1496100
								E9PLD0;Q9H0U4;Q92928	E9PLD0;Q9H0U4;Q92928	Ras-related protein Rab-1B;Putative Ras-related protein Rab-1C	RAB1B;RAB1C	tr|E9PLD0|E9PLD0_HUMAN Ras-related protein Rab-1B OS=Homo sapiens OX=9606 GN=RAB1B PE=1 SV=1;sp|Q9H0U4|RAB1B_HUMAN Ras-related protein Rab-1B OS=Homo sapiens OX=9606 GN=RAB1B PE=1 SV=1;sp|Q92928|RAB1C_HUMAN Putative Ras-related protein Rab-1C OS=Homo sapie	0	0	0	0	0	0	0	0	0	0	13	0	0	0	0	0	0	0	0	0	0	0	259770
								E9PS47;E9PLE4;Q9BVG9	E9PS47;E9PLE4;Q9BVG9	Phosphatidylserine synthase 2	PTDSS2	tr|E9PS47|E9PS47_HUMAN Phosphatidylserine synthase 2 OS=Homo sapiens OX=9606 GN=PTDSS2 PE=1 SV=1;tr|E9PLE4|E9PLE4_HUMAN Phosphatidylserine synthase 2 OS=Homo sapiens OX=9606 GN=PTDSS2 PE=1 SV=1;sp|Q9BVG9|PTSS2_HUMAN Phosphatidylserine synthase 2 OS=Homo sa	0	0	0	0	0	0	0	1	0	0	3	0	0	0	0	0	0	0	3414000	0	0	0	0
								E9PLK3;P55786;H0YDG0;E9PP11;A6NEC2;H0YCQ5	E9PLK3;P55786	Puromycin-sensitive aminopeptidase	NPEPPS	tr|E9PLK3|E9PLK3_HUMAN Aminopeptidase OS=Homo sapiens OX=9606 GN=NPEPPS PE=1 SV=1;sp|P55786|PSA_HUMAN Puromycin-sensitive aminopeptidase OS=Homo sapiens OX=9606 GN=NPEPPS PE=1 SV=2	0	3	2	1	1	3	10	7	1	1	47	0	203340	637240	51037	120030	458470	4576300	3821700	160650	284540	522080	1768600
								I3L3B4;F8W9H0;E9PLN8;Q9BQB6	I3L3B4;F8W9H0;E9PLN8;Q9BQB6	Vitamin K epoxide reductase complex subunit 1	VKORC1	tr|I3L3B4|I3L3B4_HUMAN VKc domain-containing protein (Fragment) OS=Homo sapiens OX=9606 PE=4 SV=1;tr|F8W9H0|F8W9H0_HUMAN Vitamin K epoxide reductase complex subunit 1 OS=Homo sapiens OX=9606 GN=VKORC1 PE=4 SV=1;tr|E9PLN8|E9PLN8_HUMAN VKc domain-containing	0	0	0	0	0	0	0	1	0	0	6	0	0	0	0	0	0	0	0	0	0	0	0
								Q12996;E9PLP8;E9PJ06	Q12996;E9PLP8;E9PJ06	Cleavage stimulation factor subunit 3	CSTF3	sp|Q12996|CSTF3_HUMAN Cleavage stimulation factor subunit 3 OS=Homo sapiens OX=9606 GN=CSTF3 PE=1 SV=1;tr|E9PLP8|E9PLP8_HUMAN Cleavage stimulation factor subunit 3 OS=Homo sapiens OX=9606 GN=CSTF3 PE=1 SV=2;tr|E9PJ06|E9PJ06_HUMAN Cleavage stimulation facto	1	1	1	0	1	1	2	2	1	1	37	142410	10875	303000	0	28496	17630	258230	288620	104180	62893	165400	27029
								E9PPF2;E9PM19;P29597;H0YE41	E9PPF2;E9PM19;P29597;H0YE41	Tyrosine-protein kinase;Non-receptor tyrosine-protein kinase TYK2	TYK2	tr|E9PPF2|E9PPF2_HUMAN Tyrosine-protein kinase OS=Homo sapiens OX=9606 GN=TYK2 PE=1 SV=1;tr|E9PM19|E9PM19_HUMAN Tyrosine-protein kinase OS=Homo sapiens OX=9606 GN=TYK2 PE=1 SV=1;sp|P29597|TYK2_HUMAN Non-receptor tyrosine-protein kinase TYK2 OS=Homo sapiens	0	0	0	3	0	0	1	2	0	0	44	0	0	0	218890	0	0	163840	213730	0	0	3055.4	44028
								E9PMG4;Q9BUR4	E9PMG4;Q9BUR4	Telomerase Cajal body protein 1	WRAP53	tr|E9PMG4|E9PMG4_HUMAN Telomerase Cajal body protein 1 OS=Homo sapiens OX=9606 GN=WRAP53 PE=1 SV=1;sp|Q9BUR4|TCAB1_HUMAN Telomerase Cajal body protein 1 OS=Homo sapiens OX=9606 GN=WRAP53 PE=1 SV=1	0	0	0	0	0	0	1	0	0	0	16	0	0	0	0	0	0	227960	0	0	0	178500	0
								E9PMS6;E9PJ10	E9PMS6		LMO7	tr|E9PMS6|E9PMS6_HUMAN LIM domain only protein 7 OS=Homo sapiens OX=9606 GN=LMO7 PE=1 SV=1	6	2	5	4	2	2	2	2	6	4	75	37138000	7148300	49610000	7701800	1578000	1126900	3162900	7418800	16700000	18451000	12043000	22463000
								E9PNA6;Q13488;E9PMC5;E9PM12;H0YCE3	E9PNA6;Q13488;E9PMC5;E9PM12;H0YCE3	V-type proton ATPase subunit a;V-type proton ATPase 116 kDa subunit a isoform 3	TCIRG1	tr|E9PNA6|E9PNA6_HUMAN V-type proton ATPase subunit a (Fragment) OS=Homo sapiens OX=9606 GN=TCIRG1 PE=1 SV=1;sp|Q13488|VPP3_HUMAN V-type proton ATPase 116 kDa subunit a isoform 3 OS=Homo sapiens OX=9606 GN=TCIRG1 PE=1 SV=3;tr|E9PMC5|E9PMC5_HUMAN V-type pro	0	0	0	0	0	1	0	2	0	1	16	0	0	0	0	0	228710	0	1301600	0	414520	0	1225700
								E9PP94;Q9Y6J9	E9PP94;Q9Y6J9	TAF6-like RNA polymerase II p300/CBP-associated factor-associated factor 65 kDa subunit 6L	TAF6L	tr|E9PP94|E9PP94_HUMAN TAF6-like RNA polymerase II p300/CBP-associated factor-associated factor 65 kDa subunit 6L (Fragment) OS=Homo sapiens OX=9606 GN=TAF6L PE=1 SV=1;sp|Q9Y6J9|TAF6L_HUMAN TAF6-like RNA polymerase II p300/CBP-associated factor-associated	0	0	0	0	0	0	0	1	0	0	9	0	0	0	0	0	0	0	142960	0	0	0	163870
								P78406;E9PQ57;E9PPG9	P78406;E9PQ57;E9PPG9	mRNA export factor	RAE1	sp|P78406|RAE1L_HUMAN mRNA export factor OS=Homo sapiens OX=9606 GN=RAE1 PE=1 SV=1;tr|E9PQ57|E9PQ57_HUMAN mRNA export factor OS=Homo sapiens OX=9606 GN=RAE1 PE=1 SV=1;tr|E9PPG9|E9PPG9_HUMAN mRNA export factor OS=Homo sapiens OX=9606 GN=RAE1 PE=1 SV=1	0	0	0	0	0	0	0	0	0	0	13	0	0	0	0	0	0	0	0	0	0	0	0
								E9PQ61;O75152;E9PBY7;A0A1W2PPR9	E9PQ61;O75152;E9PBY7	Zinc finger CCCH domain-containing protein 11A	ZC3H11A	tr|E9PQ61|E9PQ61_HUMAN Zinc finger CCCH domain-containing protein 11A OS=Homo sapiens OX=9606 GN=ZC3H11A PE=1 SV=1;sp|O75152|ZC11A_HUMAN Zinc finger CCCH domain-containing protein 11A OS=Homo sapiens OX=9606 GN=ZC3H11A PE=1 SV=3;tr|E9PBY7|E9PBY7_HUMAN Zinc	1	1	4	6	2	1	8	2	1	1	32	53581	142910	1489000	839740	137900	893190	3149800	158660	33406	631340	1766500	924060
								E9PQM0;Q8WUK0	E9PQM0;Q8WUK0	Phosphatidylglycerophosphatase and protein-tyrosine phosphatase 1	PTPMT1	tr|E9PQM0|E9PQM0_HUMAN Phosphatidylglycerophosphatase and protein-tyrosine phosphatase 1 OS=Homo sapiens OX=9606 GN=PTPMT1 PE=1 SV=1;sp|Q8WUK0|PTPM1_HUMAN Phosphatidylglycerophosphatase and protein-tyrosine phosphatase 1 OS=Homo sapiens OX=9606 GN=PTPMT1 P	0	1	1	1	1	1	2	1	1	1	8	0	133820	569720	144410	194660	221780	861710	657630	327310	212590	838810	870140
								E9PR30;P62861	E9PR30;P62861	40S ribosomal protein S30	FAU	tr|E9PR30|E9PR30_HUMAN 40S ribosomal protein S30 OS=Homo sapiens OX=9606 GN=FAU PE=1 SV=1;sp|P62861|RS30_HUMAN 40S ribosomal protein S30 OS=Homo sapiens OX=9606 GN=FAU PE=1 SV=1	4	3	4	3	3	3	3	3	3	3	4	1214900000	487710000	829090000	508430000	372330000	219580000	263330000	156950000	438360000	863980000	758500000	840190000
								E9PRG8;E9PLD3;A0A494BXY3	E9PRG8;E9PLD3;A0A494BXY3	Uncharacterized protein C11orf98	C11orf98	sp|E9PRG8|CK098_HUMAN Uncharacterized protein C11orf98 OS=Homo sapiens OX=9606 GN=C11orf98 PE=4 SV=2;tr|E9PLD3|E9PLD3_HUMAN Uncharacterized protein OS=Homo sapiens OX=9606 PE=4 SV=1;tr|A0A494BXY3|A0A494BXY3_HUMAN Uncharacterized protein C11orf98 OS=Homo sa	1	0	1	1	0	0	1	1	0	1	6	2826800	0	3477100	2503200	0	0	3190200	2962300	0	109490	3831400	3560000
								E9PS27;Q6SJ93	E9PS27;Q6SJ93	Protein FAM111B	FAM111B	tr|E9PS27|E9PS27_HUMAN Protein FAM111B (Fragment) OS=Homo sapiens OX=9606 GN=FAM111B PE=1 SV=1;sp|Q6SJ93|F111B_HUMAN Protein FAM111B OS=Homo sapiens OX=9606 GN=FAM111B PE=1 SV=1	0	0	0	0	0	0	0	1	0	0	10	0	0	0	0	0	0	0	993410	0	0	0	0
								H0YD64;E9PS74;Q8NBI5	H0YD64;E9PS74;Q8NBI5	Solute carrier family 43 member 3	SLC43A3	tr|H0YD64|H0YD64_HUMAN Solute carrier family 43 member 3 (Fragment) OS=Homo sapiens OX=9606 GN=SLC43A3 PE=1 SV=1;tr|E9PS74|E9PS74_HUMAN Solute carrier family 43 member 3 (Fragment) OS=Homo sapiens OX=9606 GN=SLC43A3 PE=1 SV=1;sp|Q8NBI5|S43A3_HUMAN Solute c	0	0	2	0	0	1	2	2	0	1	5	0	0	6146700	0	0	627750	5275800	5468700	0	1955700	4686400	10656000
								E9PS97;Q9NVD7	E9PS97;Q9NVD7	Alpha-parvin	PARVA	tr|E9PS97|E9PS97_HUMAN Alpha-parvin (Fragment) OS=Homo sapiens OX=9606 GN=PARVA PE=1 SV=1;sp|Q9NVD7|PARVA_HUMAN Alpha-parvin OS=Homo sapiens OX=9606 GN=PARVA PE=1 SV=1	0	0	0	0	0	0	1	1	0	0	10	0	0	0	0	0	0	164910	551040	0	0	0	0
								E9PSG0;O75052	E9PSG0;O75052	Carboxyl-terminal PDZ ligand of neuronal nitric oxide synthase protein	NOS1AP	tr|E9PSG0|E9PSG0_HUMAN Carboxyl-terminal PDZ ligand of neuronal nitric oxide synthase protein OS=Homo sapiens OX=9606 GN=NOS1AP PE=1 SV=1;sp|O75052|CAPON_HUMAN Carboxyl-terminal PDZ ligand of neuronal nitric oxide synthase protein OS=Homo sapiens OX=9606 G	2	1	1	1	1	0	2	1	3	4	19	762110	78592	1084000	285100	557750	0	1398700	993470	2704100	4043600	791810	5208700
								F1T0I1;A0A3F2YNX0;A0A3F2YNZ0;X6RGP5	F1T0I1;A0A3F2YNX0;A0A3F2YNZ0;X6RGP5		SEC16A	tr|F1T0I1|F1T0I1_HUMAN Protein transport protein sec16 OS=Homo sapiens OX=9606 GN=SEC16A PE=1 SV=1;tr|A0A3F2YNX0|A0A3F2YNX0_HUMAN Protein transport protein sec16 OS=Homo sapiens OX=9606 GN=SEC16A PE=1 SV=1;tr|A0A3F2YNZ0|A0A3F2YNZ0_HUMAN Protein transport p	16	9	26	18	17	18	30	35	14	16	84	4301600	266430	11765000	878090	1183600	1446000	6536900	9939800	1332000	1532300	4582600	8286300
								Q9BSJ2;F2Z2B9;R4GMM4	Q9BSJ2;F2Z2B9	Gamma-tubulin complex component 2	TUBGCP2	sp|Q9BSJ2|GCP2_HUMAN Gamma-tubulin complex component 2 OS=Homo sapiens OX=9606 GN=TUBGCP2 PE=1 SV=2;tr|F2Z2B9|F2Z2B9_HUMAN Gamma-tubulin complex component OS=Homo sapiens OX=9606 GN=TUBGCP2 PE=1 SV=1	1	1	0	5	1	2	2	4	0	0	51	105630	14559	0	239970	20354	55354	324310	452730	0	0	74621	692610
								F2Z2E2;Q86VI3;E9PDT6;E7EWC2;F5H7S7;Q13576	F2Z2E2;Q86VI3	Ras GTPase-activating-like protein IQGAP3	IQGAP3	tr|F2Z2E2|F2Z2E2_HUMAN Ras GTPase-activating-like protein IQGAP3 OS=Homo sapiens OX=9606 GN=IQGAP3 PE=1 SV=1;sp|Q86VI3|IQGA3_HUMAN Ras GTPase-activating-like protein IQGAP3 OS=Homo sapiens OX=9606 GN=IQGAP3 PE=1 SV=2	1	0	0	0	1	0	4	1	1	0	87	141510	0	0	0	24018	0	281770	24872	24915	0	69246	0
								H0Y4W2;F2Z2U4;Q9Y4A5;A0A2R8YFJ4	H0Y4W2;F2Z2U4;Q9Y4A5	Transformation/transcription domain-associated protein	TRRAP	tr|H0Y4W2|H0Y4W2_HUMAN Transformation/transcription domain-associated protein (Fragment) OS=Homo sapiens OX=9606 GN=TRRAP PE=1 SV=1;tr|F2Z2U4|F2Z2U4_HUMAN Transformation/transcription domain-associated protein OS=Homo sapiens OX=9606 GN=TRRAP PE=1 SV=3;sp|	0	0	2	5	0	1	14	4	0	0	205	0	0	2692600	505220	0	10368	898640	493250	0	0	229860	806590
								Q8IZ69;F2Z2W7;H7C100	Q8IZ69;F2Z2W7	tRNA (uracil-5-)-methyltransferase homolog A	TRMT2A	sp|Q8IZ69|TRM2A_HUMAN tRNA (uracil-5-)-methyltransferase homolog A OS=Homo sapiens OX=9606 GN=TRMT2A PE=1 SV=2;tr|F2Z2W7|F2Z2W7_HUMAN tRNA (uracil-5-)-methyltransferase homolog A OS=Homo sapiens OX=9606 GN=TRMT2A PE=1 SV=1	0	0	1	0	0	0	2	0	0	0	32	0	0	258730	0	0	0	241540	0	0	0	216580	0
								F2Z393;P37837	F2Z393;P37837	Transaldolase	TALDO1	tr|F2Z393|F2Z393_HUMAN Transaldolase OS=Homo sapiens OX=9606 GN=TALDO1 PE=1 SV=1;sp|P37837|TALDO_HUMAN Transaldolase OS=Homo sapiens OX=9606 GN=TALDO1 PE=1 SV=2	0	0	0	0	0	0	0	0	0	0	15	0	0	0	0	0	0	0	0	0	0	0	871030
								F5GWA4;F5H497;F8W8I7	F5GWA4		KCTD10	tr|F5GWA4|F5GWA4_HUMAN BTB/POZ domain-containing adapter for CUL3-mediated RhoA degradation protein 3 OS=Homo sapiens OX=9606 GN=KCTD10 PE=1 SV=1	8	6	10	7	6	7	6	9	7	9	17	10749000	3113000	18038000	2327100	1966900	2605400	3127800	6780300	3279300	8092400	5876700	18446000
								F5GWT4;Q9H4A3;F6UYG0;F8W9F9;H0Y7T5;Q9Y3S1;K7ENT7;H0Y7J9;A6PVV2;H0Y493;H0Y7R3;Q96J92	F5GWT4;Q9H4A3;F6UYG0;F8W9F9;H0Y7T5;Q9Y3S1	Serine/threonine-protein kinase WNK1;Serine/threonine-protein kinase WNK2	WNK1;WNK2	tr|F5GWT4|F5GWT4_HUMAN Serine/threonine-protein kinase WNK1 OS=Homo sapiens OX=9606 GN=WNK1 PE=1 SV=1;sp|Q9H4A3|WNK1_HUMAN Serine/threonine-protein kinase WNK1 OS=Homo sapiens OX=9606 GN=WNK1 PE=1 SV=2;tr|F6UYG0|F6UYG0_HUMAN Serine/threonine-protein kinase	0	0	1	0	0	0	3	0	0	0	58	0	0	208270	0	0	0	187370	0	0	0	0	0
								P25786;F5GX11;B4DEV8	P25786;F5GX11;B4DEV8	Proteasome subunit alpha type-1;Proteasome subunit alpha type	PSMA1	sp|P25786|PSA1_HUMAN Proteasome subunit alpha type-1 OS=Homo sapiens OX=9606 GN=PSMA1 PE=1 SV=1;tr|F5GX11|F5GX11_HUMAN Proteasome endopeptidase complex OS=Homo sapiens OX=9606 GN=PSMA1 PE=1 SV=1;tr|B4DEV8|B4DEV8_HUMAN Proteasome subunit alpha type OS=Homo	1	0	0	1	1	1	0	2	1	0	17	2037400	0	0	519060	690440	547760	0	2145200	2758900	0	0	5682700
								F5H1S8;F5GX14;Q14165	F5H1S8;F5GX14;Q14165	Malectin	MLEC	tr|F5H1S8|F5H1S8_HUMAN Malectin (Fragment) OS=Homo sapiens OX=9606 GN=MLEC PE=1 SV=1;tr|F5GX14|F5GX14_HUMAN Malectin OS=Homo sapiens OX=9606 GN=MLEC PE=1 SV=1;sp|Q14165|MLEC_HUMAN Malectin OS=Homo sapiens OX=9606 GN=MLEC PE=1 SV=1	0	0	0	0	0	0	0	0	0	0	12	0	0	0	0	0	0	0	0	0	0	0	0
								F5GYN4;J3KR44;F5H6Q1;F5GYJ8;Q96FW1	F5GYN4;J3KR44;F5H6Q1;F5GYJ8;Q96FW1	Ubiquitin thioesterase OTUB1	OTUB1	tr|F5GYN4|F5GYN4_HUMAN Ubiquitin thioesterase OTUB1 OS=Homo sapiens OX=9606 GN=OTUB1 PE=1 SV=1;tr|J3KR44|J3KR44_HUMAN Ubiquitin thioesterase OS=Homo sapiens OX=9606 GN=OTUB1 PE=1 SV=2;tr|F5H6Q1|F5H6Q1_HUMAN Ubiquitin thioesterase OS=Homo sapiens OX=9606 GN	0	0	0	0	0	0	1	1	0	0	13	0	0	0	0	0	0	335440	701610	0	0	0	494140
								F5GYQ1;P61421;J3QL14;R4GN72;H3BQB4;H3BSG7;H3BQJ1	F5GYQ1;P61421;J3QL14;R4GN72	V-type proton ATPase subunit d 1	ATP6V0D1	tr|F5GYQ1|F5GYQ1_HUMAN V-type proton ATPase subunit OS=Homo sapiens OX=9606 GN=ATP6V0D1 PE=1 SV=1;sp|P61421|VA0D1_HUMAN V-type proton ATPase subunit d 1 OS=Homo sapiens OX=9606 GN=ATP6V0D1 PE=1 SV=1;tr|J3QL14|J3QL14_HUMAN V-type proton ATPase subunit d 1 (	1	2	4	1	1	2	6	5	2	5	17	2672000	834430	10472000	636240	1288900	1041200	7104000	13310000	2790000	3397800	9856900	27072000
								F5GZS6;J3KPF3;P08195;H0YFS2;F5H0E2;F5H867;F5GZI0;F5GZR9;H0YFX4	F5GZS6;J3KPF3;P08195	4F2 cell-surface antigen heavy chain	SLC3A2	tr|F5GZS6|F5GZS6_HUMAN 4F2 cell-surface antigen heavy chain OS=Homo sapiens OX=9606 GN=SLC3A2 PE=1 SV=1;tr|J3KPF3|J3KPF3_HUMAN 4F2 cell-surface antigen heavy chain OS=Homo sapiens OX=9606 GN=SLC3A2 PE=1 SV=1;sp|P08195|4F2_HUMAN 4F2 cell-surface antigen hea	13	9	14	9	12	15	19	16	15	15	29	18577000	4870500	42752000	3882800	10975000	11208000	55926000	58577000	31060000	28895000	31315000	94045000
								F5H0F9;Q9UJX4;F5GY68;H0YFB5	F5H0F9;Q9UJX4;F5GY68;H0YFB5	Anaphase-promoting complex subunit 5	ANAPC5	tr|F5H0F9|F5H0F9_HUMAN Anaphase-promoting complex subunit 5 OS=Homo sapiens OX=9606 GN=ANAPC5 PE=1 SV=1;sp|Q9UJX4|APC5_HUMAN Anaphase-promoting complex subunit 5 OS=Homo sapiens OX=9606 GN=ANAPC5 PE=1 SV=2;tr|F5GY68|F5GY68_HUMAN Anaphase-promoting complex	0	0	0	0	0	0	1	0	0	0	41	0	0	0	0	0	0	117970	0	0	0	0	24011
								F5H0I3;P35711;P35712;P35713;Q9BT81;Q9H6I2;I3L0A5	F5H0I3;P35711;P35712;P35713;Q9BT81;Q9H6I2	Transcription factor SOX-5;Transcription factor SOX-6;Transcription factor SOX-18;Transcription factor SOX-7;Transcription factor SOX-17	SOX5;SOX6;SOX18;SOX7;SOX17	tr|F5H0I3|F5H0I3_HUMAN Transcription factor SOX-5 OS=Homo sapiens OX=9606 GN=SOX5 PE=1 SV=1;sp|P35711|SOX5_HUMAN Transcription factor SOX-5 OS=Homo sapiens OX=9606 GN=SOX5 PE=1 SV=3;sp|P35712|SOX6_HUMAN Transcription factor SOX-6 OS=Homo sapiens OX=9606 GN	0	0	1	1	0	0	1	1	0	0	35	0	0	486780	200110	0	0	249420	160370	0	0	964100	1083600
								F5H0M4;Q6P1A2	F5H0M4;Q6P1A2	Lysophospholipid acyltransferase 5	LPCAT3	tr|F5H0M4|F5H0M4_HUMAN Lysophospholipid acyltransferase 5 OS=Homo sapiens OX=9606 GN=LPCAT3 PE=1 SV=1;sp|Q6P1A2|MBOA5_HUMAN Lysophospholipid acyltransferase 5 OS=Homo sapiens OX=9606 GN=LPCAT3 PE=1 SV=1	0	0	0	0	0	0	0	1	0	0	13	0	0	0	0	0	0	0	854770	0	0	0	0
								F5H6A0;F5H0N7;J3KP58;P30622;F5H1T5	F5H6A0;F5H0N7;J3KP58;P30622;F5H1T5	CAP-Gly domain-containing linker protein 1	CLIP1	tr|F5H6A0|F5H6A0_HUMAN CAP-Gly domain-containing linker protein 1 (Fragment) OS=Homo sapiens OX=9606 GN=CLIP1 PE=1 SV=2;tr|F5H0N7|F5H0N7_HUMAN CAP-Gly domain-containing linker protein 1 (Fragment) OS=Homo sapiens OX=9606 GN=CLIP1 PE=1 SV=2;tr|J3KP58|J3KP58	0	0	0	0	0	1	0	0	0	0	46	0	0	0	0	0	65044	0	0	0	0	0	0
								F5H148;H3BMT1;Q9NYV6;Q2M238;A6NIE6	F5H148;H3BMT1;Q9NYV6	RNA polymerase I-specific transcription initiation factor RRN3	RRN3	tr|F5H148|F5H148_HUMAN RNA polymerase I-specific transcription initiation factor RRN3 OS=Homo sapiens OX=9606 GN=RRN3 PE=1 SV=1;tr|H3BMT1|H3BMT1_HUMAN RNA polymerase I-specific transcription initiation factor RRN3 OS=Homo sapiens OX=9606 GN=RRN3 PE=1 SV=1;	0	0	0	0	0	0	2	3	0	0	38	0	0	0	0	0	0	860480	1057200	0	0	0	0
								H0YBU4;F5H1M8;Q96MG8	H0YBU4;F5H1M8;Q96MG8	Protein-L-isoaspartate O-methyltransferase domain-containing protein 1	PCMTD1	tr|H0YBU4|H0YBU4_HUMAN Protein-L-isoaspartate O-methyltransferase domain-containing protein 1 (Fragment) OS=Homo sapiens OX=9606 GN=PCMTD1 PE=1 SV=1;tr|F5H1M8|F5H1M8_HUMAN Protein-L-isoaspartate O-methyltransferase domain-containing protein 1 OS=Homo sapie	0	0	0	0	0	0	0	0	0	0	8	0	0	0	0	0	0	0	0	0	0	0	0
								F5H1S9;G8JLB3;Q9Y606;F5H168;F5GY32;F8W9U5;F5H1B2;F5GXL3	F5H1S9;G8JLB3;Q9Y606	tRNA pseudouridine synthase;tRNA pseudouridine synthase A, mitochondrial	PUS1	tr|F5H1S9|F5H1S9_HUMAN tRNA pseudouridine synthase A OS=Homo sapiens OX=9606 GN=PUS1 PE=1 SV=1;tr|G8JLB3|G8JLB3_HUMAN tRNA pseudouridine synthase A (Fragment) OS=Homo sapiens OX=9606 GN=PUS1 PE=1 SV=1;sp|Q9Y606|TRUA_HUMAN tRNA pseudouridine synthase A OS=H	0	0	0	1	0	0	1	0	0	0	25	0	0	0	33155	0	0	0	0	0	0	0	258000
								F5H1U9;O75970;B7ZB24;H0YGQ3;A0A075B6R8	F5H1U9;O75970;B7ZB24;H0YGQ3	Multiple PDZ domain protein	MPDZ	tr|F5H1U9|F5H1U9_HUMAN Multiple PDZ domain protein OS=Homo sapiens OX=9606 GN=MPDZ PE=1 SV=1;sp|O75970|MPDZ_HUMAN Multiple PDZ domain protein OS=Homo sapiens OX=9606 GN=MPDZ PE=1 SV=2;tr|B7ZB24|B7ZB24_HUMAN Multiple PDZ domain protein OS=Homo sapiens OX=96	1	1	1	1	2	1	1	1	2	3	95	665800	384190	1068500	567250	612880	454780	656440	918740	613440	712760	1201200	1496900
								F5H365;Q15436;G3V4V1;G3V1W4;G3V3G5;G3V2R6;G3V5K1;G3V5X8;G3V4Q2	F5H365;Q15436;G3V4V1;G3V1W4;G3V3G5;G3V2R6	Protein transport protein Sec23A	SEC23A	tr|F5H365|F5H365_HUMAN Protein transport protein SEC23 OS=Homo sapiens OX=9606 GN=SEC23A PE=1 SV=1;sp|Q15436|SC23A_HUMAN Protein transport protein Sec23A OS=Homo sapiens OX=9606 GN=SEC23A PE=1 SV=2;tr|G3V4V1|G3V4V1_HUMAN Protein transport protein SEC23 (Fr	0	0	0	0	1	1	1	1	0	0	37	0	0	0	0	58938	26361	320500	271280	0	0	0	0
								F5H3Y4;Q8IY37	F5H3Y4;Q8IY37	Probable ATP-dependent RNA helicase DHX37	DHX37	tr|F5H3Y4|F5H3Y4_HUMAN Probable ATP-dependent RNA helicase DHX37 (Fragment) OS=Homo sapiens OX=9606 GN=DHX37 PE=1 SV=2;sp|Q8IY37|DHX37_HUMAN Probable ATP-dependent RNA helicase DHX37 OS=Homo sapiens OX=9606 GN=DHX37 PE=1 SV=1	0	0	3	1	0	0	4	2	0	0	47	0	0	417480	6092.4	0	0	1192100	140800	0	0	428670	0
								F5H423;P84077;P61204;F5H0C7	F5H423;P84077;P61204;F5H0C7	ADP-ribosylation factor 1;ADP-ribosylation factor 3	ARF1;ARF3	tr|F5H423|F5H423_HUMAN Uncharacterized protein OS=Homo sapiens OX=9606 PE=3 SV=1;sp|P84077|ARF1_HUMAN ADP-ribosylation factor 1 OS=Homo sapiens OX=9606 GN=ARF1 PE=1 SV=2;sp|P61204|ARF3_HUMAN ADP-ribosylation factor 3 OS=Homo sapiens OX=9606 GN=ARF3 PE=1 SV	0	0	0	0	0	0	0	1	0	0	12	0	0	0	0	0	0	0	221420	0	0	0	408000
								F8VY35;F5H4R6;P55209;F8W020;F8W0J6;H0YIV4;F8W118;F8VUX1;F8VV59;F8VVB5;H0YH88;H0YHC3;F8W543;B7Z9C2;F8VRJ2	F8VY35;F5H4R6;P55209;F8W020;F8W0J6;H0YIV4;F8W118;F8VUX1;F8VV59;F8VVB5;H0YH88;H0YHC3;F8W543;B7Z9C2;F8VRJ2	Nucleosome assembly protein 1-like 1	NAP1L1	tr|F8VY35|F8VY35_HUMAN Nucleosome assembly protein 1-like 1 (Fragment) OS=Homo sapiens OX=9606 GN=NAP1L1 PE=1 SV=1;tr|F5H4R6|F5H4R6_HUMAN Nucleosome assembly protein 1-like 1 OS=Homo sapiens OX=9606 GN=NAP1L1 PE=1 SV=1;sp|P55209|NP1L1_HUMAN Nucleosome asse	8	6	10	8	8	8	12	12	7	6	13	32527000	5429700	90958000	15299000	11327000	7200800	71001000	79133000	18606000	11842000	40360000	71509000
								H7C1A4;F5H5A3;Q8IVH8	H7C1A4;F5H5A3;Q8IVH8	Mitogen-activated protein kinase kinase kinase kinase;Mitogen-activated protein kinase kinase kinase kinase 3	MAP4K3	tr|H7C1A4|H7C1A4_HUMAN Mitogen-activated protein kinase kinase kinase kinase 3 (Fragment) OS=Homo sapiens OX=9606 GN=MAP4K3 PE=1 SV=1;tr|F5H5A3|F5H5A3_HUMAN Mitogen-activated protein kinase kinase kinase kinase 3 OS=Homo sapiens OX=9606 GN=MAP4K3 PE=1 SV=1	0	0	0	1	0	0	1	0	0	0	6	0	0	0	1502000	0	0	5084800	0	0	0	3319300	0
								F5H5D3;Q9BQE3;A0A1W2PQM2;F8VVB9;F8VQQ4;F8VRZ4;F8VS66;F8VWV9;F8VX09;A6NHL2;F8VRK0;F8W0F6;F8VXZ7	F5H5D3;Q9BQE3;A0A1W2PQM2;F8VVB9	Tubulin alpha-1C chain	TUBA1C;TUBA1B	tr|F5H5D3|F5H5D3_HUMAN Tubulin alpha chain OS=Homo sapiens OX=9606 GN=TUBA1C PE=1 SV=1;sp|Q9BQE3|TBA1C_HUMAN Tubulin alpha-1C chain OS=Homo sapiens OX=9606 GN=TUBA1C PE=1 SV=1;tr|A0A1W2PQM2|A0A1W2PQM2_HUMAN Tubulin alpha-1C chain OS=Homo sapiens OX=9606 GN	3	3	4	2	3	3	3	3	3	4	26	12113000	1680400	32484000	4043700	3669100	3287100	30028000	30524000	7401500	7678100	9668100	29220000
								H0Y8R1;F5H5I6;H0YAK1;Q12849;H0YAM1	H0Y8R1;F5H5I6;H0YAK1;Q12849	G-rich sequence factor 1	GRSF1	tr|H0Y8R1|H0Y8R1_HUMAN G-rich sequence factor 1 (Fragment) OS=Homo sapiens OX=9606 GN=GRSF1 PE=1 SV=1;tr|F5H5I6|F5H5I6_HUMAN G-rich sequence factor 1 OS=Homo sapiens OX=9606 GN=GRSF1 PE=1 SV=2;tr|H0YAK1|H0YAK1_HUMAN G-rich sequence factor 1 (Fragment) OS=H	0	0	0	0	1	0	2	0	0	0	21	0	0	0	0	354100	0	1153600	0	0	0	1055700	706110
								F5H5U2;Q8NHQ9	F5H5U2;Q8NHQ9	ATP-dependent RNA helicase DDX55	DDX55	tr|F5H5U2|F5H5U2_HUMAN RNA helicase OS=Homo sapiens OX=9606 GN=DDX55 PE=1 SV=1;sp|Q8NHQ9|DDX55_HUMAN ATP-dependent RNA helicase DDX55 OS=Homo sapiens OX=9606 GN=DDX55 PE=1 SV=3	0	0	1	0	0	0	1	0	0	0	32	0	0	641310	0	0	0	777370	0	0	0	372860	0
								F5H625;Q8IX18	F5H625;Q8IX18	Probable ATP-dependent RNA helicase DHX40	DHX40	tr|F5H625|F5H625_HUMAN Probable ATP-dependent RNA helicase DHX40 (Fragment) OS=Homo sapiens OX=9606 GN=DHX40 PE=1 SV=2;sp|Q8IX18|DHX40_HUMAN Probable ATP-dependent RNA helicase DHX40 OS=Homo sapiens OX=9606 GN=DHX40 PE=1 SV=2	0	0	0	0	1	0	1	0	0	0	14	0	0	0	0	64511	0	292240	0	0	0	0	0
								F5H7W8;Q96C57;F5H3K2;E7ENF1;G5EA44;F5H8B7	F5H7W8;Q96C57;F5H3K2;E7ENF1;G5EA44	Uncharacterized protein C12orf43	C12orf43	tr|F5H7W8|F5H7W8_HUMAN Chromosome 12 open reading frame 43 OS=Homo sapiens OX=9606 GN=C12orf43 PE=1 SV=2;sp|Q96C57|CSTOS_HUMAN Protein CUSTOS OS=Homo sapiens OX=9606 GN=CUSTOS PE=1 SV=2;tr|F5H3K2|F5H3K2_HUMAN Chromosome 12 open reading frame 43 (Fragment)	0	0	0	0	0	0	4	1	0	0	14	0	0	0	0	0	0	1905900	367800	0	0	441330	0
								F5H8D7;P18887;M0QZ96;M0R0D2;M0R1U8;M0QYS5	F5H8D7;P18887	DNA repair protein XRCC1	XRCC1	tr|F5H8D7|F5H8D7_HUMAN DNA repair protein XRCC1 OS=Homo sapiens OX=9606 GN=XRCC1 PE=1 SV=2;sp|P18887|XRCC1_HUMAN DNA repair protein XRCC1 OS=Homo sapiens OX=9606 GN=XRCC1 PE=1 SV=2	1	0	3	3	1	0	1	2	0	0	28	247670	0	0	873070	160750	0	981530	662270	0	0	0	662840
								F6QMI7;E9PHM6;E7ETB9;Q6P0N6;A0A494C1U5;H0YC82;H0YAT7;E7ERX3	F6QMI7;E9PHM6		DST	tr|F6QMI7|F6QMI7_HUMAN Dystonin OS=Homo sapiens OX=9606 GN=DST PE=1 SV=2;tr|E9PHM6|E9PHM6_HUMAN Dystonin OS=Homo sapiens OX=9606 GN=DST PE=1 SV=3	94	48	127	104	56	55	107	93	93	108	322	6489700	990310	19007000	3307400	1237800	1006500	6424100	6026500	6120600	6403900	7332300	18604000
								F6U4U2;P51955	F6U4U2;P51955	Serine/threonine-protein kinase Nek2	NEK2	tr|F6U4U2|F6U4U2_HUMAN Serine/threonine-protein kinase Nek2 OS=Homo sapiens OX=9606 GN=NEK2 PE=1 SV=1;sp|P51955|NEK2_HUMAN Serine/threonine-protein kinase Nek2 OS=Homo sapiens OX=9606 GN=NEK2 PE=1 SV=1	0	0	2	2	0	0	0	1	0	0	19	0	0	2370300	449580	0	0	0	426930	0	0	0	180570
								H7BXD8;F6V2D4;O00214;E9PJ77;E9PRN3;B1ANM0;Q5T3P9;E9PN19	H7BXD8;F6V2D4;O00214;E9PJ77;E9PRN3;B1ANM0;Q5T3P9;E9PN19	Galectin;Galectin-8	LGALS8	tr|H7BXD8|H7BXD8_HUMAN Galectin (Fragment) OS=Homo sapiens OX=9606 GN=LGALS8 PE=1 SV=1;tr|F6V2D4|F6V2D4_HUMAN Galectin OS=Homo sapiens OX=9606 GN=LGALS8 PE=1 SV=1;sp|O00214|LEG8_HUMAN Galectin-8 OS=Homo sapiens OX=9606 GN=LGALS8 PE=1 SV=4;tr|E9PJ77|E9PJ77_	1	1	2	1	1	1	1	2	1	1	11	1191900	362710	3012900	402280	411170	441170	752400	2463500	1424800	1322700	2197500	4681400
								H7C3I1;F6VDH7;Q3KNR6;Q8IZP2;P50502;Q8NFI4	H7C3I1;F6VDH7;Q3KNR6;Q8IZP2;P50502;Q8NFI4	Putative protein FAM10A4;Hsc70-interacting protein;Putative protein FAM10A5	ST13;ST13P4;ST13P5	tr|H7C3I1|H7C3I1_HUMAN Hsc70-interacting protein (Fragment) OS=Homo sapiens OX=9606 GN=ST13 PE=1 SV=1;tr|F6VDH7|F6VDH7_HUMAN Hsc70-interacting protein (Fragment) OS=Homo sapiens OX=9606 GN=ST13 PE=1 SV=1;tr|Q3KNR6|Q3KNR6_HUMAN Hsc70-interacting protein OS=	0	0	1	0	0	0	1	0	1	1	6	0	0	1617600	0	0	0	3764300	0	1850300	1568400	3215300	6279100
								F6VRR5;Q9BY77;Q8WUT1;F8WCX5;Q6R954;F8WEE2	F6VRR5;Q9BY77;Q8WUT1;F8WCX5	Polymerase delta-interacting protein 3	POLDIP3	tr|F6VRR5|F6VRR5_HUMAN Polymerase delta-interacting protein 3 OS=Homo sapiens OX=9606 GN=POLDIP3 PE=1 SV=1;sp|Q9BY77|PDIP3_HUMAN Polymerase delta-interacting protein 3 OS=Homo sapiens OX=9606 GN=POLDIP3 PE=1 SV=2;tr|Q8WUT1|Q8WUT1_HUMAN POLDIP3 protein OS=H	2	1	4	5	2	2	6	3	2	2	24	1180100	35298	3530200	407320	232490	267760	1787700	1398700	760590	1134400	8484300	7133000
								F8VPD4;P27708;H7C2E4;H7BZB3;H7C3Z5	F8VPD4;P27708	CAD protein;Glutamine-dependent carbamoyl-phosphate synthase;Aspartate carbamoyltransferase;Dihydroorotase	CAD	tr|F8VPD4|F8VPD4_HUMAN CAD protein OS=Homo sapiens OX=9606 GN=CAD PE=1 SV=1;sp|P27708|PYR1_HUMAN CAD protein OS=Homo sapiens OX=9606 GN=CAD PE=1 SV=3	16	15	16	10	15	16	28	24	15	17	104	2880700	997360	3232300	500970	1179100	1145600	5396200	4784000	1857000	1900900	1826300	4177700
								F8VQX6;H0YI09;Q9H8H3	F8VQX6;H0YI09;Q9H8H3	Methyltransferase-like protein 7A	METTL7A	tr|F8VQX6|F8VQX6_HUMAN Methyltransferase-like protein 7A (Fragment) OS=Homo sapiens OX=9606 GN=METTL7A PE=1 SV=1;tr|H0YI09|H0YI09_HUMAN Methyltransferase-like protein 7A (Fragment) OS=Homo sapiens OX=9606 GN=METTL7A PE=1 SV=1;sp|Q9H8H3|MET7A_HUMAN Methyltr	0	0	0	0	0	1	0	0	0	1	10	0	0	0	0	0	295950	0	0	0	670490	0	2094200
								F8VRH0	F8VRH0		PCBP2	tr|F8VRH0|F8VRH0_HUMAN Poly(rC)-binding protein 2 (Fragment) OS=Homo sapiens OX=9606 GN=PCBP2 PE=1 SV=2	0	0	1	0	0	0	0	0	0	0	11	0	0	2620000	0	0	0	0	0	0	0	0	0
								F8VYH9;F8VTV8;F8VWX7;P11802;F8VXD2;F8VZZ0;F8VZ51;F8W1L8;F8VYY1;Q96BE9	F8VYH9;F8VTV8;F8VWX7;P11802;F8VXD2;F8VZZ0;F8VZ51;F8W1L8	Cyclin-dependent kinase 4	CDK4	tr|F8VYH9|F8VYH9_HUMAN Cyclin-dependent kinase 4 (Fragment) OS=Homo sapiens OX=9606 GN=CDK4 PE=1 SV=1;tr|F8VTV8|F8VTV8_HUMAN Cyclin-dependent kinase 4 OS=Homo sapiens OX=9606 GN=CDK4 PE=1 SV=1;tr|F8VWX7|F8VWX7_HUMAN Cyclin-dependent kinase 4 (Fragment) OS=	0	0	0	0	0	0	1	0	0	0	11	0	0	0	0	0	0	0	0	0	0	0	0
								F8VW95;F8VZ70;F8VUB0;Q96GM5;C9JYI7	F8VW95;F8VZ70;F8VUB0;Q96GM5;C9JYI7	SWI/SNF-related matrix-associated actin-dependent regulator of chromatin subfamily D member 1	SMARCD1;SMARCD3	tr|F8VW95|F8VW95_HUMAN SWI/SNF-related matrix-associated actin-dependent regulator of chromatin subfamily D member 1 (Fragment) OS=Homo sapiens OX=9606 GN=SMARCD1 PE=1 SV=1;tr|F8VZ70|F8VZ70_HUMAN SWI/SNF-related matrix-associated actin-dependent regulator	0	0	0	1	0	0	1	1	0	0	6	0	0	0	224090	0	0	2449000	1009900	0	0	1517700	3863300
								F8VUB4;F8VV52;Q9NZN8;H0YHT8;H0YI80;F8VQF4;H0YI11;H0YH84;F8VRS8;F8W145;F8VP97	F8VUB4;F8VV52;Q9NZN8;H0YHT8;H0YI80;F8VQF4;H0YI11;H0YH84;F8VRS8;F8W145;F8VP97	CCR4-NOT transcription complex subunit 2	CNOT2	tr|F8VUB4|F8VUB4_HUMAN CCR4-NOT transcription complex subunit 2 OS=Homo sapiens OX=9606 GN=CNOT2 PE=1 SV=2;tr|F8VV52|F8VV52_HUMAN CCR4-NOT transcription complex subunit 2 (Fragment) OS=Homo sapiens OX=9606 GN=CNOT2 PE=1 SV=1;sp|Q9NZN8|CNOT2_HUMAN CCR4-NOT	0	0	0	0	0	0	0	0	0	0	23	0	0	0	0	0	0	0	0	0	0	614440	1497800
								F8VUX9;Q96KV7;G3V201;H0YI59;H0YIW5	F8VUX9;Q96KV7	WD repeat-containing protein 90	WDR90	tr|F8VUX9|F8VUX9_HUMAN WD repeat-containing protein 90 OS=Homo sapiens OX=9606 GN=WDR90 PE=1 SV=1;sp|Q96KV7|WDR90_HUMAN WD repeat-containing protein 90 OS=Homo sapiens OX=9606 GN=WDR90 PE=1 SV=2	0	0	7	15	0	0	10	6	0	0	80	0	0	1791600	1301300	0	0	1724200	925210	0	0	640400	892020
								F8VUY8;Q96QD8	F8VUY8;Q96QD8	Sodium-coupled neutral amino acid transporter 2	SLC38A2	tr|F8VUY8|F8VUY8_HUMAN Sodium-coupled neutral amino acid transporter 2 OS=Homo sapiens OX=9606 GN=SLC38A2 PE=1 SV=1;sp|Q96QD8|S38A2_HUMAN Sodium-coupled neutral amino acid transporter 2 OS=Homo sapiens OX=9606 GN=SLC38A2 PE=1 SV=2	0	0	0	0	0	0	0	1	0	0	3	0	0	0	0	0	0	0	14648000	0	0	0	0
								F8VV64;Q63HR2	F8VV64;Q63HR2	Tensin-2	TNS2	tr|F8VV64|F8VV64_HUMAN Tensin-2 OS=Homo sapiens OX=9606 GN=TNS2 PE=1 SV=1;sp|Q63HR2|TNS2_HUMAN Tensin-2 OS=Homo sapiens OX=9606 GN=TNS2 PE=1 SV=2	0	0	1	2	0	0	1	1	0	0	66	0	0	117120	152940	0	0	122560	53538	0	0	32132	0
								F8W651;F8VVA7;P61923;F8VXB1;F8VUC5;F8W156;F8VYZ4;F8VYK5;F8VXR1	F8W651;F8VVA7;P61923;F8VXB1;F8VUC5;F8W156;F8VYZ4	Coatomer subunit zeta-1	COPZ1	tr|F8W651|F8W651_HUMAN Coatomer subunit zeta OS=Homo sapiens OX=9606 GN=COPZ1 PE=1 SV=1;tr|F8VVA7|F8VVA7_HUMAN Coatomer subunit zeta OS=Homo sapiens OX=9606 GN=COPZ1 PE=1 SV=1;sp|P61923|COPZ1_HUMAN Coatomer subunit zeta-1 OS=Homo sapiens OX=9606 GN=COPZ1 P	0	0	0	1	1	2	3	3	0	0	4	0	0	0	521070	354020	1425400	12865000	11400000	0	0	1842400	4483600
								F8VVM2;F8VWQ0	F8VVM2;F8VWQ0		SLC25A3	tr|F8VVM2|F8VVM2_HUMAN Phosphate carrier protein, mitochondrial OS=Homo sapiens OX=9606 GN=SLC25A3 PE=1 SV=1;tr|F8VWQ0|F8VWQ0_HUMAN Phosphate carrier protein, mitochondrial OS=Homo sapiens OX=9606 GN=SLC25A3 PE=1 SV=1	9	7	12	10	7	8	12	10	8	8	18	29096000	3743500	110430000	11349000	4773400	7357000	40489000	54311000	12212000	15921000	33474000	81805000
								F8VVR8;Q96LU7;F5GYH9;A0A075B6E6;H0YHI9	F8VVR8;Q96LU7;F5GYH9;A0A075B6E6;H0YHI9	Myelin regulatory factor-like protein	MYRFL	tr|F8VVR8|F8VVR8_HUMAN Myelin regulatory factor-like protein OS=Homo sapiens OX=9606 GN=MYRFL PE=4 SV=2;sp|Q96LU7|MRFL_HUMAN Myelin regulatory factor-like protein OS=Homo sapiens OX=9606 GN=MYRFL PE=2 SV=2;tr|F5GYH9|F5GYH9_HUMAN Myelin regulatory factor-li	1	1	0	1	1	1	1	1	1	1	36	668750	2519600	0	1201200	1044800	2462000	2402200	0	9320100	4285600	2986400	2670000
								H0YIQ8;F8VXI8;F8VX10;Q9H9L4;F8VP38;F8VRX7	H0YIQ8;F8VXI8;F8VX10;Q9H9L4;F8VP38;F8VRX7	KAT8 regulatory NSL complex subunit 2	KANSL2	tr|H0YIQ8|H0YIQ8_HUMAN KAT8 regulatory NSL complex subunit 2 (Fragment) OS=Homo sapiens OX=9606 GN=KANSL2 PE=1 SV=1;tr|F8VXI8|F8VXI8_HUMAN KAT8 regulatory NSL complex subunit 2 OS=Homo sapiens OX=9606 GN=KANSL2 PE=1 SV=1;tr|F8VX10|F8VX10_HUMAN KAT8 regulat	0	0	0	0	0	0	2	0	0	0	18	0	0	0	0	0	0	885310	0	0	0	290490	0
								Q8TAQ2;F8VXC8;F8VZW6	Q8TAQ2;F8VXC8	SWI/SNF complex subunit SMARCC2	SMARCC2	sp|Q8TAQ2|SMRC2_HUMAN SWI/SNF complex subunit SMARCC2 OS=Homo sapiens OX=9606 GN=SMARCC2 PE=1 SV=1;tr|F8VXC8|F8VXC8_HUMAN SWI/SNF complex subunit SMARCC2 OS=Homo sapiens OX=9606 GN=SMARCC2 PE=1 SV=1	0	1	0	2	1	1	4	4	1	2	51	0	21282	0	136610	24374	35750	1260200	912710	123010	452880	669640	608950
								F8VXG7;Q99590;A0A0A0MTP7;A0A087WTB7	F8VXG7;Q99590;A0A0A0MTP7	Protein SCAF11	SCAF11	tr|F8VXG7|F8VXG7_HUMAN Protein SCAF11 OS=Homo sapiens OX=9606 GN=SCAF11 PE=1 SV=1;sp|Q99590|SCAFB_HUMAN Protein SCAF11 OS=Homo sapiens OX=9606 GN=SCAF11 PE=1 SV=2;tr|A0A0A0MTP7|A0A0A0MTP7_HUMAN Protein SCAF11 OS=Homo sapiens OX=9606 GN=SCAF11 PE=1 SV=1	1	0	1	7	0	0	7	5	1	0	52	58037	0	379610	835550	0	0	1257600	911940	15615	0	1444100	2021800
								F8VY02;P30040	F8VY02;P30040	Endoplasmic reticulum resident protein 29	ERP29	tr|F8VY02|F8VY02_HUMAN Endoplasmic reticulum resident protein 29 OS=Homo sapiens OX=9606 GN=ERP29 PE=1 SV=1;sp|P30040|ERP29_HUMAN Endoplasmic reticulum resident protein 29 OS=Homo sapiens OX=9606 GN=ERP29 PE=1 SV=4	0	0	0	0	0	0	0	0	0	0	8	0	0	0	0	0	0	0	0	0	0	0	2700700
								F8VYE8;P36873;F8W0W8;F8VR82;A0A087WYY5	F8VYE8;P36873;F8W0W8;F8VR82;A0A087WYY5	Serine/threonine-protein phosphatase;Serine/threonine-protein phosphatase PP1-gamma catalytic subunit	PPP1CC	tr|F8VYE8|F8VYE8_HUMAN Serine/threonine-protein phosphatase OS=Homo sapiens OX=9606 GN=PPP1CC PE=1 SV=1;sp|P36873|PP1G_HUMAN Serine/threonine-protein phosphatase PP1-gamma catalytic subunit OS=Homo sapiens OX=9606 GN=PPP1CC PE=1 SV=1;tr|F8W0W8|F8W0W8_HUMAN	2	2	2	2	1	2	2	2	2	2	16	6347400	984310	18779000	1148000	795690	698900	3948700	5747800	4424200	3402200	5383700	16452000
								F8W0Q9;Q8NEY8;F8WF16;B7Z8L1;F8W6A0;F8VPY7;F8VWU8;F8VRK2;REV__K7EN69	F8W0Q9;Q8NEY8;F8WF16;B7Z8L1;F8W6A0;F8VPY7;F8VWU8	Periphilin-1	PPHLN1	tr|F8W0Q9|F8W0Q9_HUMAN Periphilin-1 OS=Homo sapiens OX=9606 GN=PPHLN1 PE=1 SV=1;sp|Q8NEY8|PPHLN_HUMAN Periphilin-1 OS=Homo sapiens OX=9606 GN=PPHLN1 PE=1 SV=2;tr|F8WF16|F8WF16_HUMAN Periphilin-1 OS=Homo sapiens OX=9606 GN=PPHLN1 PE=1 SV=1;tr|B7Z8L1|B7Z8L1_	0	0	1	4	1	1	1	2	0	1	19	0	0	1196700	942570	427720	130270	1090800	488470	0	121740	2576200	6465900
								F8W130;Q12815;F8W1U0;F8W1E3;F8VVS4;F8W052;F8VXF3;B7Z5Q9;F8VR46;F8VVT5;F8VXV6;F8VVX4	F8W130;Q12815;F8W1U0	Tastin	TROAP	tr|F8W130|F8W130_HUMAN Tastin OS=Homo sapiens OX=9606 GN=TROAP PE=1 SV=1;sp|Q12815|TROAP_HUMAN Tastin OS=Homo sapiens OX=9606 GN=TROAP PE=1 SV=3;tr|F8W1U0|F8W1U0_HUMAN Tastin OS=Homo sapiens OX=9606 GN=TROAP PE=1 SV=1	2	1	22	19	2	1	24	23	2	1	40	377580	12464	31086000	11927000	112440	35088	31279000	25077000	396370	97641	11594000	20049000
								F8W1R7;G3V1V0;P60660;G3V1Y7;J3KND3;B7Z6Z4;F8VPF3;H0YI43	F8W1R7;G3V1V0;P60660;G3V1Y7;J3KND3;B7Z6Z4;F8VPF3	Myosin light polypeptide 6	MYL6	tr|F8W1R7|F8W1R7_HUMAN Myosin light polypeptide 6 OS=Homo sapiens OX=9606 GN=MYL6 PE=1 SV=1;tr|G3V1V0|G3V1V0_HUMAN Myosin light polypeptide 6 OS=Homo sapiens OX=9606 GN=MYL6 PE=1 SV=1;sp|P60660|MYL6_HUMAN Myosin light polypeptide 6 OS=Homo sapiens OX=9606	8	7	8	6	4	6	5	6	7	8	10	107660000	17455000	128900000	18137000	5372100	4711600	14100000	22002000	47706000	54177000	41494000	53650000
								F8W1U3	F8W1U3		KRT8	tr|F8W1U3|F8W1U3_HUMAN Keratin, type II cytoskeletal 8 (Fragment) OS=Homo sapiens OX=9606 GN=KRT8 PE=1 SV=1	0	0	0	0	0	0	0	0	0	0	19	0	0	0	0	0	0	0	0	0	0	0	0
								Q9UHY1;F8W6G1;C9JHZ6	Q9UHY1;F8W6G1	Nuclear receptor-binding protein	NRBP1	sp|Q9UHY1|NRBP_HUMAN Nuclear receptor-binding protein OS=Homo sapiens OX=9606 GN=NRBP1 PE=1 SV=1;tr|F8W6G1|F8W6G1_HUMAN Nuclear receptor-binding protein OS=Homo sapiens OX=9606 GN=NRBP1 PE=1 SV=1	0	0	1	0	0	0	3	0	0	0	17	0	0	355370	0	0	0	1117600	0	0	0	2125700	3439100
								F8W6H6;Q9Y4I1;F8WE88;O95317;Q9UES5	F8W6H6;Q9Y4I1;F8WE88	Unconventional myosin-Va	MYO5A	tr|F8W6H6|F8W6H6_HUMAN Unconventional myosin-Va OS=Homo sapiens OX=9606 GN=MYO5A PE=1 SV=2;sp|Q9Y4I1|MYO5A_HUMAN Unconventional myosin-Va OS=Homo sapiens OX=9606 GN=MYO5A PE=1 SV=2;tr|F8WE88|F8WE88_HUMAN Unconventional myosin-Va OS=Homo sapiens OX=9606 GN=	85	68	87	66	78	75	86	88	79	75	97	77703000	20059000	110890000	12182000	29272000	24037000	61751000	59765000	47349000	42340000	39115000	105790000
								F8W6I7;P09651;F8VZ49;Q32P51;F8VTQ5;F8W646;F8VYN5	F8W6I7;P09651;F8VZ49;Q32P51;F8VTQ5	Heterogeneous nuclear ribonucleoprotein A1;Heterogeneous nuclear ribonucleoprotein A1, N-terminally processed;Heterogeneous nuclear ribonucleoprotein A1-like 2	HNRNPA1;HNRNPA1L2	tr|F8W6I7|F8W6I7_HUMAN Heterogeneous nuclear ribonucleoprotein A1 OS=Homo sapiens OX=9606 GN=HNRNPA1 PE=1 SV=2;sp|P09651|ROA1_HUMAN Heterogeneous nuclear ribonucleoprotein A1 OS=Homo sapiens OX=9606 GN=HNRNPA1 PE=1 SV=5;tr|F8VZ49|F8VZ49_HUMAN Heterogeneous	18	1	22	8	15	4	19	12	13	4	17	61370000	40594	302310000	856800	10219000	1123200	59668000	20098000	9946700	1811200	92397000	42286000
								F8W733;Q9NXR7;C9J2G0;A0A075B7D2	F8W733;Q9NXR7;C9J2G0	BRCA1-A complex subunit BRE	BRE	tr|F8W733|F8W733_HUMAN BRISC and BRCA1-A complex member 2 (Fragment) OS=Homo sapiens OX=9606 GN=BABAM2 PE=1 SV=1;sp|Q9NXR7|BABA2_HUMAN BRISC and BRCA1-A complex member 2 OS=Homo sapiens OX=9606 GN=BABAM2 PE=1 SV=2;tr|C9J2G0|C9J2G0_HUMAN BRISC and BRCA1-A c	0	1	0	2	0	1	1	1	0	0	12	0	460100	0	144120	0	574560	578950	373480	0	0	233770	0
								F8W7U8;P49959;F5GXT0;F5H742;F5H256	F8W7U8;P49959;F5GXT0	Double-strand break repair protein MRE11A	MRE11A	tr|F8W7U8|F8W7U8_HUMAN Double-strand break repair protein OS=Homo sapiens OX=9606 GN=MRE11 PE=1 SV=1;sp|P49959|MRE11_HUMAN Double-strand break repair protein MRE11 OS=Homo sapiens OX=9606 GN=MRE11 PE=1 SV=3;tr|F5GXT0|F5GXT0_HUMAN Double-strand break repair	1	1	0	1	2	1	2	3	2	1	34	133410	0	0	27638	88881	12826	343630	404530	143930	54882	253310	1303400
								F8W8D3;H7C4H8;H0YAE8;E7EUV9;Q14493	F8W8D3;H7C4H8;H0YAE8;E7EUV9;Q14493	Histone RNA hairpin-binding protein	SLBP	tr|F8W8D3|F8W8D3_HUMAN Histone RNA hairpin-binding protein OS=Homo sapiens OX=9606 GN=SLBP PE=1 SV=1;tr|H7C4H8|H7C4H8_HUMAN Histone RNA hairpin-binding protein (Fragment) OS=Homo sapiens OX=9606 GN=SLBP PE=1 SV=1;tr|H0YAE8|H0YAE8_HUMAN Histone RNA hairpin-	2	0	2	0	2	0	1	1	0	0	12	4964600	0	16296000	0	1566500	0	1220800	1799800	0	0	0	3437600
								F8W914;Q9NQC3;H7C106;A0A0U1RQR6	F8W914;Q9NQC3;H7C106	Reticulon;Reticulon-4	RTN4	tr|F8W914|F8W914_HUMAN Reticulon OS=Homo sapiens OX=9606 GN=RTN4 PE=1 SV=1;sp|Q9NQC3|RTN4_HUMAN Reticulon-4 OS=Homo sapiens OX=9606 GN=RTN4 PE=1 SV=2;tr|H7C106|H7C106_HUMAN Reticulon (Fragment) OS=Homo sapiens OX=9606 GN=RTN4 PE=1 SV=1	0	0	0	0	0	0	2	1	0	0	11	0	0	0	0	0	0	1091300	1077300	0	0	1060700	3228000
								F8W9S7;Q14C86;B0QZ65;B4DGD8;C9IZ08;C9IZX9;A0A0A0MQV8;H0Y4E7;H0Y7I9	F8W9S7;Q14C86	GTPase-activating protein and VPS9 domain-containing protein 1	GAPVD1	tr|F8W9S7|F8W9S7_HUMAN GTPase-activating protein and VPS9 domain-containing protein 1 OS=Homo sapiens OX=9606 GN=GAPVD1 PE=1 SV=1;sp|Q14C86|GAPD1_HUMAN GTPase-activating protein and VPS9 domain-containing protein 1 OS=Homo sapiens OX=9606 GN=GAPVD1 PE=1 SV	0	0	0	0	1	2	6	3	0	0	56	0	0	0	0	0	171840	1389100	871740	0	0	0	1118100
								F8WA11;H0Y5T1;C9J151;C9JP76	F8WA11;H0Y5T1		CLASP1	tr|F8WA11|F8WA11_HUMAN CLIP-associating protein 1 OS=Homo sapiens OX=9606 GN=CLASP1 PE=1 SV=2;tr|H0Y5T1|H0Y5T1_HUMAN CLIP-associating protein 1 (Fragment) OS=Homo sapiens OX=9606 GN=CLASP1 PE=1 SV=2	0	0	0	0	0	0	1	1	0	0	87	0	0	0	0	0	0	18315	32720	0	0	13902	40616
								F8WA39;Q13613;E9PPP8;Q8NEC6;H0YDX3;F8W764;F8W8S8;H7BZJ1;E9PIH9;H7C406	F8WA39;Q13613;E9PPP8;Q8NEC6;H0YDX3	Myotubularin-related protein 1	MTMR1	tr|F8WA39|F8WA39_HUMAN Myotubularin-related protein 1 OS=Homo sapiens OX=9606 GN=MTMR1 PE=1 SV=1;sp|Q13613|MTMR1_HUMAN Myotubularin-related protein 1 OS=Homo sapiens OX=9606 GN=MTMR1 PE=1 SV=4;tr|E9PPP8|E9PPP8_HUMAN Myotubularin-related protein 1 OS=Homo s	0	0	0	0	0	0	3	1	0	0	32	0	0	0	0	0	0	686970	198620	0	0	0	0
								F8WAE5;Q9BY44;C9IZE1;H7C5Q3;H7C5R5;F8WF18;F8WAT3	F8WAE5;Q9BY44;C9IZE1	Eukaryotic translation initiation factor 2A;Eukaryotic translation initiation factor 2A, N-terminally processed	EIF2A	tr|F8WAE5|F8WAE5_HUMAN Eukaryotic translation initiation factor 2A OS=Homo sapiens OX=9606 GN=EIF2A PE=1 SV=1;sp|Q9BY44|EIF2A_HUMAN Eukaryotic translation initiation factor 2A OS=Homo sapiens OX=9606 GN=EIF2A PE=1 SV=3;tr|C9IZE1|C9IZE1_HUMAN Eukaryotic tra	0	0	2	0	0	0	6	1	0	0	31	0	0	257100	0	0	0	1738500	328790	0	0	210280	267400
								F8WAJ0;Q9H8H2	F8WAJ0;Q9H8H2	Probable ATP-dependent RNA helicase DDX31	DDX31	tr|F8WAJ0|F8WAJ0_HUMAN RNA helicase OS=Homo sapiens OX=9606 GN=DDX31 PE=1 SV=2;sp|Q9H8H2|DDX31_HUMAN Probable ATP-dependent RNA helicase DDX31 OS=Homo sapiens OX=9606 GN=DDX31 PE=1 SV=2	0	0	1	1	0	0	4	1	0	0	41	0	0	97065	27834	0	0	1209000	332670	0	0	1121500	0
								F8WCD0;Q8NC42	F8WCD0;Q8NC42	E3 ubiquitin-protein ligase RNF149	RNF149	tr|F8WCD0|F8WCD0_HUMAN E3 ubiquitin-protein ligase RNF149 OS=Homo sapiens OX=9606 GN=RNF149 PE=1 SV=1;sp|Q8NC42|RN149_HUMAN E3 ubiquitin-protein ligase RNF149 OS=Homo sapiens OX=9606 GN=RNF149 PE=2 SV=2	0	0	1	1	0	0	1	1	0	0	17	0	0	814940	282290	0	0	1148200	578110	0	0	805320	0
								Q8N1G0;F8WCX2;H0Y5I5	Q8N1G0;F8WCX2;H0Y5I5	Zinc finger protein 687	ZNF687	sp|Q8N1G0|ZN687_HUMAN Zinc finger protein 687 OS=Homo sapiens OX=9606 GN=ZNF687 PE=1 SV=1;tr|F8WCX2|F8WCX2_HUMAN Zinc finger protein 687 OS=Homo sapiens OX=9606 GN=ZNF687 PE=1 SV=1;tr|H0Y5I5|H0Y5I5_HUMAN Zinc finger protein 687 (Fragment) OS=Homo sapiens O	0	0	0	1	0	0	2	1	0	0	55	0	0	0	42096	0	0	136860	27060	0	0	87469	40846
								F8WD09;Q9HCN4	F8WD09;Q9HCN4	GPN-loop GTPase 1	GPN1	tr|F8WD09|F8WD09_HUMAN GPN-loop GTPase OS=Homo sapiens OX=9606 GN=GPN1 PE=1 SV=1;sp|Q9HCN4|GPN1_HUMAN GPN-loop GTPase 1 OS=Homo sapiens OX=9606 GN=GPN1 PE=1 SV=1	0	0	0	0	0	0	0	0	0	0	2	0	0	0	0	0	0	0	0	0	0	0	0
								F8WD26;J3KP06;Q8WWI1;E9PMT2;A0A0A0MTE2;E9PRJ0	F8WD26;J3KP06;Q8WWI1;E9PMT2;A0A0A0MTE2	LIM domain only protein 7	LMO7	tr|F8WD26|F8WD26_HUMAN LIM domain only protein 7 OS=Homo sapiens OX=9606 GN=LMO7 PE=1 SV=2;tr|J3KP06|J3KP06_HUMAN LIM domain only protein 7 OS=Homo sapiens OX=9606 GN=LMO7 PE=1 SV=2;sp|Q8WWI1|LMO7_HUMAN LIM domain only protein 7 OS=Homo sapiens OX=9606 GN=	119	93	116	91	68	61	75	84	111	105	94	443810000	69594000	677840000	56919000	14481000	10557000	34793000	70030000	231630000	231940000	136110000	229020000
								F8WDV0;Q9UI26;D6RJB1;D6RCN7;H0Y8M5	F8WDV0;Q9UI26;D6RJB1	Importin-11	IPO11	tr|F8WDV0|F8WDV0_HUMAN Importin-11 OS=Homo sapiens OX=9606 GN=IPO11 PE=1 SV=1;sp|Q9UI26|IPO11_HUMAN Importin-11 OS=Homo sapiens OX=9606 GN=IPO11 PE=1 SV=1;tr|D6RJB1|D6RJB1_HUMAN Importin-11 (Fragment) OS=Homo sapiens OX=9606 GN=IPO11 PE=1 SV=1	0	0	0	0	0	1	2	4	0	0	40	0	0	0	0	0	75210	834900	404800	0	0	0	200860
								F8WEF8;Q96DF8	F8WEF8;Q96DF8	Protein DGCR14	DGCR14	tr|F8WEF8|F8WEF8_HUMAN Splicing factor ESS-2 homolog OS=Homo sapiens OX=9606 GN=ESS2 PE=1 SV=1;sp|Q96DF8|ESS2_HUMAN Splicing factor ESS-2 homolog OS=Homo sapiens OX=9606 GN=ESS2 PE=1 SV=1	0	0	0	0	0	0	1	0	0	0	15	0	0	0	0	0	0	386430	0	0	0	376860	0
								F8WJN3;Q16630;F8W084;A0A3B3ISW1	F8WJN3;Q16630	Cleavage and polyadenylation specificity factor subunit 6	CPSF6	tr|F8WJN3|F8WJN3_HUMAN Cleavage and polyadenylation-specificity factor subunit 6 OS=Homo sapiens OX=9606 GN=CPSF6 PE=1 SV=1;sp|Q16630|CPSF6_HUMAN Cleavage and polyadenylation specificity factor subunit 6 OS=Homo sapiens OX=9606 GN=CPSF6 PE=1 SV=2	9	9	9	7	9	8	9	7	8	9	15	21194000	8008000	53888000	9425400	9318500	9123900	27907000	22889000	10501000	14904000	13536000	56126000
								G1UD79;Q7Z309	G1UD79;Q7Z309	Protein FAM122B	SPACIA2;FAM122B	tr|G1UD79|G1UD79_HUMAN Protein FAM122B OS=Homo sapiens OX=9606 GN=FAM122B PE=1 SV=1;sp|Q7Z309|F122B_HUMAN Protein FAM122B OS=Homo sapiens OX=9606 GN=FAM122B PE=1 SV=2	0	0	0	0	0	0	1	1	0	0	11	0	0	0	0	0	0	71669	282490	0	0	0	291610
								Q12769;G3V198;E9PR16	Q12769;G3V198;E9PR16	Nuclear pore complex protein Nup160	NUP160	sp|Q12769|NU160_HUMAN Nuclear pore complex protein Nup160 OS=Homo sapiens OX=9606 GN=NUP160 PE=1 SV=3;tr|G3V198|G3V198_HUMAN Nuclear pore complex protein Nup160 (Fragment) OS=Homo sapiens OX=9606 GN=NUP160 PE=1 SV=2;tr|E9PR16|E9PR16_HUMAN Nuclear pore comp	2	1	0	2	1	2	6	6	1	3	60	143950	4368.9	0	38465	19659	55209	781790	1213600	36644	55116	229300	285440
								Q9BZZ5;G3V1C3;H0YER7	Q9BZZ5;G3V1C3;H0YER7	Apoptosis inhibitor 5	API5	sp|Q9BZZ5|API5_HUMAN Apoptosis inhibitor 5 OS=Homo sapiens OX=9606 GN=API5 PE=1 SV=3;tr|G3V1C3|G3V1C3_HUMAN Apoptosis inhibitor 5 OS=Homo sapiens OX=9606 GN=API5 PE=1 SV=1;tr|H0YER7|H0YER7_HUMAN Apoptosis inhibitor 5 (Fragment) OS=Homo sapiens OX=9606 GN=A	0	0	0	0	0	0	2	3	0	0	25	0	0	0	0	0	0	878290	541780	0	0	0	35823
								Q96RN5;G3V1P5;H7C308	Q96RN5;G3V1P5;H7C308	Mediator of RNA polymerase II transcription subunit 15	MED15	sp|Q96RN5|MED15_HUMAN Mediator of RNA polymerase II transcription subunit 15 OS=Homo sapiens OX=9606 GN=MED15 PE=1 SV=2;tr|G3V1P5|G3V1P5_HUMAN Mediator of RNA polymerase II transcription subunit 15 OS=Homo sapiens OX=9606 GN=MED15 PE=1 SV=1;tr|H7C308|H7C30	0	0	0	0	0	0	2	0	0	1	19	0	0	0	0	0	0	0	0	0	194490	0	0
								G3V274;Q9UL15	G3V274;Q9UL15	BAG family molecular chaperone regulator 5	BAG5	tr|G3V274|G3V274_HUMAN BAG family molecular chaperone regulator 5 (Fragment) OS=Homo sapiens OX=9606 GN=BAG5 PE=1 SV=1;sp|Q9UL15|BAG5_HUMAN BAG family molecular chaperone regulator 5 OS=Homo sapiens OX=9606 GN=BAG5 PE=1 SV=1	0	0	1	0	0	0	1	0	0	0	12	0	0	3409200	0	0	0	4211900	0	0	0	0	496370
								G3V4R8;G3V2J9;Q6EMB2	G3V4R8;G3V2J9;Q6EMB2	Tubulin polyglutamylase TTLL5	TTLL5	tr|G3V4R8|G3V4R8_HUMAN Tubulin polyglutamylase TTLL5 OS=Homo sapiens OX=9606 GN=TTLL5 PE=1 SV=1;tr|G3V2J9|G3V2J9_HUMAN Tubulin polyglutamylase TTLL5 OS=Homo sapiens OX=9606 GN=TTLL5 PE=1 SV=1;sp|Q6EMB2|TTLL5_HUMAN Tubulin polyglutamylase TTLL5 OS=Homo sapi	0	0	0	1	0	0	1	0	0	0	40	0	0	0	44276	0	0	102480	0	0	0	0	100040
								G3V325;O75127;C9JJT5;C9JU26;P56134;C9JGL8	G3V325;O75127	Pentatricopeptide repeat-containing protein 1, mitochondrial	ATP5J2-PTCD1;PTCD1	tr|G3V325|G3V325_HUMAN ATP5MF-PTCD1 readthrough OS=Homo sapiens OX=9606 GN=ATP5MF-PTCD1 PE=4 SV=1;sp|O75127|PTCD1_HUMAN Pentatricopeptide repeat-containing protein 1, mitochondrial OS=Homo sapiens OX=9606 GN=PTCD1 PE=1 SV=2	2	1	1	1	4	2	4	0	2	2	40	471440	41343	772090	31178	293830	130520	783500	0	211870	296470	516880	650000
								H0YJ63;G3V438;H0YJG7;O95433	H0YJ63;G3V438;H0YJG7;O95433	Activator of 90 kDa heat shock protein ATPase homolog 1	AHSA1	tr|H0YJ63|H0YJ63_HUMAN Activator of 90 kDa heat shock protein ATPase homolog 1 (Fragment) OS=Homo sapiens OX=9606 GN=AHSA1 PE=1 SV=1;tr|G3V438|G3V438_HUMAN Activator of 90 kDa heat shock protein ATPase homolog 1 (Fragment) OS=Homo sapiens OX=9606 GN=AHSA1	0	0	1	0	1	0	3	3	0	0	4	0	0	2380400	0	675530	0	8285900	15345000	0	0	0	3625900
								G3V4P8;P60983	G3V4P8;P60983	Glia maturation factor beta	GMFB	tr|G3V4P8|G3V4P8_HUMAN Glia maturation factor beta (Fragment) OS=Homo sapiens OX=9606 GN=GMFB PE=1 SV=1;sp|P60983|GMFB_HUMAN Glia maturation factor beta OS=Homo sapiens OX=9606 GN=GMFB PE=1 SV=2	0	0	1	0	0	0	0	0	0	0	10	0	0	23331000	0	0	0	0	0	0	0	9979700	0
								G3V529;Q9GZR7;F5GYL3;A0A1W2PRR2;A0A087WXU8	G3V529;Q9GZR7;F5GYL3;A0A1W2PRR2;A0A087WXU8	ATP-dependent RNA helicase DDX24	DDX24	tr|G3V529|G3V529_HUMAN ATP-dependent RNA helicase DDX24 OS=Homo sapiens OX=9606 GN=DDX24 PE=1 SV=1;sp|Q9GZR7|DDX24_HUMAN ATP-dependent RNA helicase DDX24 OS=Homo sapiens OX=9606 GN=DDX24 PE=1 SV=1;tr|F5GYL3|F5GYL3_HUMAN ATP-dependent RNA helicase DDX24 OS=	0	0	8	10	0	0	10	7	0	0	43	0	0	3492900	1501400	0	0	3228400	1969600	0	0	2806900	2822700
								G3V553;Q9NWQ4	G3V553;Q9NWQ4	G patch domain-containing protein 2-like	GPATCH2L	tr|G3V553|G3V553_HUMAN G patch domain-containing protein 2-like OS=Homo sapiens OX=9606 GN=GPATCH2L PE=1 SV=1;sp|Q9NWQ4|GPT2L_HUMAN G patch domain-containing protein 2-like OS=Homo sapiens OX=9606 GN=GPATCH2L PE=1 SV=3	0	0	0	1	0	0	1	0	0	0	19	0	0	0	397390	0	0	104810	0	0	0	0	0
								G3V5T9;P24941;E7ESI2;Q00526;K7ELV5;K7EJ83;G3V317	G3V5T9;P24941;E7ESI2	Cyclin-dependent kinase 2	CDK2	tr|G3V5T9|G3V5T9_HUMAN Cyclin-dependent kinase 2 OS=Homo sapiens OX=9606 GN=CDK2 PE=1 SV=1;sp|P24941|CDK2_HUMAN Cyclin-dependent kinase 2 OS=Homo sapiens OX=9606 GN=CDK2 PE=1 SV=2;tr|E7ESI2|E7ESI2_HUMAN Cyclin-dependent kinase 2 OS=Homo sapiens OX=9606 GN=	0	1	0	1	1	1	4	3	1	1	19	0	12263	0	21151	25496	84039	1594600	1436200	65593	76453	0	499810
								G3V5Z7;P60900;G3V3U4;G3V3I1;G3V295;H0YJC4	G3V5Z7;P60900;G3V3U4;G3V3I1;G3V295	Proteasome subunit alpha type;Proteasome subunit alpha type-6	PSMA6	tr|G3V5Z7|G3V5Z7_HUMAN Proteasome subunit alpha type OS=Homo sapiens OX=9606 GN=PSMA6 PE=1 SV=1;sp|P60900|PSA6_HUMAN Proteasome subunit alpha type-6 OS=Homo sapiens OX=9606 GN=PSMA6 PE=1 SV=1;tr|G3V3U4|G3V3U4_HUMAN Proteasome subunit alpha type OS=Homo sap	0	0	0	0	0	1	1	0	1	2	17	0	0	0	0	0	0	462110	0	365610	1157200	507150	2522000
								G3XAG1;Q96ME7	G3XAG1;Q96ME7	Zinc finger protein 512	ZNF512	tr|G3XAG1|G3XAG1_HUMAN Zinc finger protein 512 OS=Homo sapiens OX=9606 GN=ZNF512 PE=1 SV=1;sp|Q96ME7|ZN512_HUMAN Zinc finger protein 512 OS=Homo sapiens OX=9606 GN=ZNF512 PE=1 SV=2	0	0	2	3	0	0	4	1	0	0	23	0	0	722180	862720	0	0	1345600	288330	0	0	1940300	1789000
								G3XAI2;P07942;E9PCS6;C9J296;E7EPA6	G3XAI2;P07942;E9PCS6;C9J296;E7EPA6	Laminin subunit beta-1	LAMB1	tr|G3XAI2|G3XAI2_HUMAN Laminin subunit beta-1 OS=Homo sapiens OX=9606 GN=LAMB1 PE=1 SV=1;sp|P07942|LAMB1_HUMAN Laminin subunit beta-1 OS=Homo sapiens OX=9606 GN=LAMB1 PE=1 SV=2;tr|E9PCS6|E9PCS6_HUMAN Laminin subunit beta-1 (Fragment) OS=Homo sapiens OX=960	1	1	0	0	0	1	1	0	0	1	75	0	0	0	0	0	456870	40719	0	0	0	0	87677
								P35221;G3XAM7;E5RIB1;E5RJ41;E5RG03;E5RFM5;E5RGY6;E5RGD2;E5RHV7;E5RJP7;E5RJL0;E5RIE0;E5RJZ2;E5RGG4;E5RFM3;E5RFG3;E5RHJ5;E5RGU3;A0A087WZL6;E5RIT8;E5RGS1;E5RJ43;E5RFK9	P35221;G3XAM7	Catenin alpha-1	CTNNA1	sp|P35221|CTNA1_HUMAN Catenin alpha-1 OS=Homo sapiens OX=9606 GN=CTNNA1 PE=1 SV=1;tr|G3XAM7|G3XAM7_HUMAN Catenin (Cadherin-associated protein), alpha 1, 102kDa, isoform CRA_a OS=Homo sapiens OX=9606 GN=CTNNA1 PE=1 SV=1	0	0	2	0	0	1	6	6	0	3	47	0	0	962410	0	0	15394	1764500	1510200	0	478980	914120	2950600
								G3XAN4;Q15629	G3XAN4;Q15629	Translocating chain-associated membrane protein 1	TRAM1	tr|G3XAN4|G3XAN4_HUMAN Translocating chain-associated membrane protein 1 OS=Homo sapiens OX=9606 GN=TRAM1 PE=1 SV=1;sp|Q15629|TRAM1_HUMAN Translocating chain-associated membrane protein 1 OS=Homo sapiens OX=9606 GN=TRAM1 PE=1 SV=3	1	1	2	5	2	2	4	4	1	2	11	577850	158090	4660700	2126500	741950	492450	4457300	5382200	0	1549100	8475400	9124500
								G5E9A6	G5E9A6	Ubiquitin carboxyl-terminal hydrolase	USP11	tr|G5E9A6|G5E9A6_HUMAN Ubiquitin carboxyl-terminal hydrolase OS=Homo sapiens OX=9606 GN=USP11 PE=1 SV=1	0	0	0	0	0	0	0	1	0	0	48	0	0	0	0	0	0	0	105350	0	0	0	0
								G5E9E7;A0A087X0K9;G3V1L9;Q07157;H0Y3R8;H0YKB1;H0YLT6	G5E9E7;A0A087X0K9;G3V1L9;Q07157	Tight junction protein ZO-1	TJP1	tr|G5E9E7|G5E9E7_HUMAN Tight junction protein 1 (Zona occludens 1), isoform CRA_e OS=Homo sapiens OX=9606 GN=TJP1 PE=1 SV=1;tr|A0A087X0K9|A0A087X0K9_HUMAN Tight junction protein ZO-1 OS=Homo sapiens OX=9606 GN=TJP1 PE=1 SV=1;tr|G3V1L9|G3V1L9_HUMAN Tight ju	11	4	29	14	5	4	25	18	8	11	91	2093700	165910	13488000	1296300	232660	164860	3376100	4218800	761670	1144700	2148000	6926200
								G5E9G4;Q9ULT0;H7C055;H0Y3V7;H7C1P2	G5E9G4;Q9ULT0;H7C055	Tetratricopeptide repeat protein 7A	TTC7A	tr|G5E9G4|G5E9G4_HUMAN Tetratricopeptide repeat domain 7A, isoform CRA_a OS=Homo sapiens OX=9606 GN=TTC7A PE=1 SV=1;sp|Q9ULT0|TTC7A_HUMAN Tetratricopeptide repeat protein 7A OS=Homo sapiens OX=9606 GN=TTC7A PE=1 SV=3;tr|H7C055|H7C055_HUMAN Tetratricopeptid	1	2	5	1	1	2	5	6	2	2	44	475330	205520	2781500	137480	117440	163400	566860	2110600	336460	501280	503220	4163100
								G5E9M4;Q9NRM2	G5E9M4;Q9NRM2	Zinc finger protein 277	ZNF277	tr|G5E9M4|G5E9M4_HUMAN Zinc finger protein 277 OS=Homo sapiens OX=9606 GN=ZNF277 PE=1 SV=1;sp|Q9NRM2|ZN277_HUMAN Zinc finger protein 277 OS=Homo sapiens OX=9606 GN=ZNF277 PE=1 SV=2	0	0	0	0	0	0	1	0	0	0	15	0	0	0	0	0	0	124390	0	0	0	85806	0
								G5E9W7;G5E9V5;P82650;H7C5L9;H7C5F2;H7C5H3	G5E9W7;G5E9V5;P82650;H7C5L9	28S ribosomal protein S22, mitochondrial	MRPS22	tr|G5E9W7|G5E9W7_HUMAN 28S ribosomal protein S22, mitochondrial OS=Homo sapiens OX=9606 GN=MRPS22 PE=1 SV=1;tr|G5E9V5|G5E9V5_HUMAN 28S ribosomal protein S22, mitochondrial OS=Homo sapiens OX=9606 GN=MRPS22 PE=1 SV=1;sp|P82650|RT22_HUMAN 28S ribosomal prote	0	2	3	5	2	4	7	6	3	7	21	0	283150	3252700	1596800	697310	1001300	6157600	4645100	827300	2642600	7307700	12045000
								G5E9W2;Q9P2E5	G5E9W2;Q9P2E5	Chondroitin sulfate glucuronyltransferase	CHPF2	tr|G5E9W2|G5E9W2_HUMAN Hexosyltransferase OS=Homo sapiens OX=9606 GN=CHPF2 PE=1 SV=1;sp|Q9P2E5|CHPF2_HUMAN Chondroitin sulfate glucuronyltransferase OS=Homo sapiens OX=9606 GN=CHPF2 PE=2 SV=2	0	0	0	0	0	0	2	2	0	0	48	0	0	0	0	0	0	126640	155910	0	0	0	243910
								G5E9Z2;Q96KA5	G5E9Z2;Q96KA5	Cleft lip and palate transmembrane protein 1-like protein	CLPTM1L	tr|G5E9Z2|G5E9Z2_HUMAN Cisplatin resistance related protein CRR9p, isoform CRA_c OS=Homo sapiens OX=9606 GN=CLPTM1L PE=1 SV=1;sp|Q96KA5|CLP1L_HUMAN Cleft lip and palate transmembrane protein 1-like protein OS=Homo sapiens OX=9606 GN=CLPTM1L PE=1 SV=1	2	0	1	1	1	0	2	2	2	0	18	1488500	0	2402200	241950	546430	0	1802400	4244800	1081400	0	0	3342500
								G5EA30;Q92879;E9PQK4;E9PSH0;E9PKU1;F5H4Y5;F5H0D8;E9PKA1;V9GYD9;Q5VZZ6;A0A0J9YX66;A0A1B0GU44;E9PC62;A0A1B0GUN8;A0A0J9YXJ0;O95319	G5EA30;Q92879;E9PQK4;E9PSH0;E9PKU1	CUGBP Elav-like family member 1	CELF1	tr|G5EA30|G5EA30_HUMAN CUG triplet repeat, RNA binding protein 1, isoform CRA_c OS=Homo sapiens OX=9606 GN=CELF1 PE=1 SV=1;sp|Q92879|CELF1_HUMAN CUGBP Elav-like family member 1 OS=Homo sapiens OX=9606 GN=CELF1 PE=1 SV=2;tr|E9PQK4|E9PQK4_HUMAN CUGBP Elav-li	0	0	0	0	0	0	1	0	0	0	17	0	0	0	0	0	0	82139	0	0	0	0	0
								G5EA31;P53992	G5EA31;P53992	Protein transport protein Sec24C	SEC24C	tr|G5EA31|G5EA31_HUMAN Protein transport protein Sec24C OS=Homo sapiens OX=9606 GN=SEC24C PE=1 SV=1;sp|P53992|SC24C_HUMAN Protein transport protein Sec24C OS=Homo sapiens OX=9606 GN=SEC24C PE=1 SV=3	0	0	0	0	0	0	2	1	0	0	38	0	0	0	0	0	0	561690	285730	0	0	108520	269590
								G5EA48;Q7Z6B7	G5EA48;Q7Z6B7	SLIT-ROBO Rho GTPase-activating protein 1	SRGAP1	tr|G5EA48|G5EA48_HUMAN SLIT-ROBO Rho GTPase activating protein 1, isoform CRA_a OS=Homo sapiens OX=9606 GN=SRGAP1 PE=1 SV=1;sp|Q7Z6B7|SRGP1_HUMAN SLIT-ROBO Rho GTPase-activating protein 1 OS=Homo sapiens OX=9606 GN=SRGAP1 PE=1 SV=1	0	0	1	0	0	0	3	1	0	0	51	0	0	73298	0	0	0	151130	76235	0	0	22768	71804
								G8JLA2;F8VZU9;F8W180;F8VXL3	G8JLA2;F8VZU9;F8W180		MYL6	tr|G8JLA2|G8JLA2_HUMAN Myosin light polypeptide 6 OS=Homo sapiens OX=9606 GN=MYL6 PE=1 SV=1;tr|F8VZU9|F8VZU9_HUMAN Myosin light polypeptide 6 OS=Homo sapiens OX=9606 GN=MYL6 PE=1 SV=1;tr|F8W180|F8W180_HUMAN Myosin light polypeptide 6 OS=Homo sapiens OX=960	1	0	0	0	0	0	0	0	1	1	10	758040	0	0	0	0	0	0	0	1219500	1854100	0	0
								P31943;G8JLB6;E9PCY7;H0YB39;D6RBM0;E7EN40;D6RIU0;D6RIT2;D6R9T0;D6RFM3;D6RAM1;E7EQJ0;D6RDU3;D6RJ04;D6RIH9;H0YBD7;E5RGV0;D6RDL0;H0YBG7;D6RF17;D6R9D3;E5RGH4;H0YAQ2;E5RJ94	P31943;G8JLB6;E9PCY7;H0YB39;D6RBM0	Heterogeneous nuclear ribonucleoprotein H;Heterogeneous nuclear ribonucleoprotein H, N-terminally processed	HNRNPH1	sp|P31943|HNRH1_HUMAN Heterogeneous nuclear ribonucleoprotein H OS=Homo sapiens OX=9606 GN=HNRNPH1 PE=1 SV=4;tr|G8JLB6|G8JLB6_HUMAN Heterogeneous nuclear ribonucleoprotein H OS=Homo sapiens OX=9606 GN=HNRNPH1 PE=1 SV=1;tr|E9PCY7|E9PCY7_HUMAN Heterogeneous	14	13	17	14	16	12	15	14	14	12	18	118240000	10932000	338560000	39184000	45039000	24087000	180620000	187620000	42297000	30778000	222800000	297320000
								G8JLD3;X6RLX0;Q8IUD2;X6RM00;K7EPD6;K7EPP6	G8JLD3;X6RLX0;Q8IUD2;X6RM00	ELKS/Rab6-interacting/CAST family member 1	ERC1	tr|G8JLD3|G8JLD3_HUMAN ELKS/Rab6-interacting/CAST family member 1 OS=Homo sapiens OX=9606 GN=ERC1 PE=1 SV=1;tr|X6RLX0|X6RLX0_HUMAN ELKS/Rab6-interacting/CAST family member 1 OS=Homo sapiens OX=9606 GN=ERC1 PE=1 SV=1;sp|Q8IUD2|RB6I2_HUMAN ELKS/Rab6-interact	1	1	1	2	1	1	5	2	1	1	55	167150	113870	164780	190530	89905	78980	1155100	552840	141170	155840	0	224800
								G8JLG1;Q14683;H0Y7K8;V9GY57	G8JLG1;Q14683	Structural maintenance of chromosomes protein;Structural maintenance of chromosomes protein 1A	SMC1A	tr|G8JLG1|G8JLG1_HUMAN Structural maintenance of chromosomes protein OS=Homo sapiens OX=9606 GN=SMC1A PE=1 SV=2;sp|Q14683|SMC1A_HUMAN Structural maintenance of chromosomes protein 1A OS=Homo sapiens OX=9606 GN=SMC1A PE=1 SV=2	2	1	1	5	3	2	10	5	3	1	70	275000	34231	290560	224390	187030	55496	1777500	969320	316950	94507	586050	387970
								Q2L6G8;G8JLG2;Q15517	Q2L6G8;G8JLG2;Q15517	Corneodesmosin	CDSN	tr|Q2L6G8|Q2L6G8_HUMAN CDSN OS=Homo sapiens OX=9606 GN=CDSN PE=1 SV=1;tr|G8JLG2|G8JLG2_HUMAN CDSN OS=Homo sapiens OX=9606 GN=CDSN PE=1 SV=1;sp|Q15517|CDSN_HUMAN Corneodesmosin OS=Homo sapiens OX=9606 GN=CDSN PE=1 SV=3	0	0	0	0	0	0	0	0	0	0	15	0	0	0	0	0	0	0	0	0	0	0	0
								H0Y2Y8;Q15942;C9IZ41;H7C3D3	H0Y2Y8;Q15942	Zyxin	ZYX	tr|H0Y2Y8|H0Y2Y8_HUMAN Zyxin (Fragment) OS=Homo sapiens OX=9606 GN=ZYX PE=1 SV=1;sp|Q15942|ZYX_HUMAN Zyxin OS=Homo sapiens OX=9606 GN=ZYX PE=1 SV=1	0	0	1	0	0	0	3	2	0	0	22	0	0	679590	0	0	0	1082800	803590	0	0	0	0
								Q5QPK2;H0Y368;O60762;Q5QPJ9	Q5QPK2;H0Y368;O60762;Q5QPJ9	Dolichol-phosphate mannosyltransferase subunit 1	DPM1	tr|Q5QPK2|Q5QPK2_HUMAN Dolichol-phosphate mannosyltransferase subunit 1 OS=Homo sapiens OX=9606 GN=DPM1 PE=1 SV=1;tr|H0Y368|H0Y368_HUMAN Dolichol-phosphate mannosyltransferase subunit 1 (Fragment) OS=Homo sapiens OX=9606 GN=DPM1 PE=1 SV=1;sp|O60762|DPM1_HU	5	2	7	6	3	3	7	5	3	3	16	3440200	580980	15680000	2786600	880450	1204500	6007400	6606700	1628200	2636200	4747600	13681000
								H0Y380;H0Y4H1;H0Y7Z9;H0Y6Z7;P10586	H0Y380;H0Y4H1;H0Y7Z9;H0Y6Z7;P10586	Receptor-type tyrosine-protein phosphatase F	PTPRF	tr|H0Y380|H0Y380_HUMAN Receptor-type tyrosine-protein phosphatase F (Fragment) OS=Homo sapiens OX=9606 GN=PTPRF PE=1 SV=1;tr|H0Y4H1|H0Y4H1_HUMAN Receptor-type tyrosine-protein phosphatase F (Fragment) OS=Homo sapiens OX=9606 GN=PTPRF PE=1 SV=1;tr|H0Y7Z9|H0	0	0	0	0	1	0	1	0	0	0	49	0	0	0	0	195700	0	0	0	0	0	0	0
								H0Y3N9;Q9UPP1;H0Y589;H0Y7M8;H7BZB7;E7ET14;A0A087WW48;O75151	H0Y3N9;Q9UPP1;H0Y589	Histone lysine demethylase PHF8	PHF8	tr|H0Y3N9|H0Y3N9_HUMAN Histone lysine demethylase PHF8 (Fragment) OS=Homo sapiens OX=9606 GN=PHF8 PE=1 SV=1;sp|Q9UPP1|PHF8_HUMAN Histone lysine demethylase PHF8 OS=Homo sapiens OX=9606 GN=PHF8 PE=1 SV=3;tr|H0Y589|H0Y589_HUMAN Histone lysine demethylase PHF	0	0	8	11	0	0	16	6	0	0	38	0	0	2914400	2255200	0	0	5165000	1025400	0	0	2887300	3005700
								H0Y507;Q5TCZ1	H0Y507;Q5TCZ1	SH3 and PX domain-containing protein 2A	SH3PXD2A	tr|H0Y507|H0Y507_HUMAN SH3 and PX domain-containing protein 2A (Fragment) OS=Homo sapiens OX=9606 GN=SH3PXD2A PE=1 SV=1;sp|Q5TCZ1|SPD2A_HUMAN SH3 and PX domain-containing protein 2A OS=Homo sapiens OX=9606 GN=SH3PXD2A PE=1 SV=1	1	1	1	4	1	1	4	1	1	1	60	36258	7987.9	294870	114910	8235.9	7495	267100	156630	32230	23849	176760	274290
								H0Y512;Q9HDC9	H0Y512;Q9HDC9	Adipocyte plasma membrane-associated protein	APMAP	tr|H0Y512|H0Y512_HUMAN Adipocyte plasma membrane-associated protein (Fragment) OS=Homo sapiens OX=9606 GN=APMAP PE=1 SV=1;sp|Q9HDC9|APMAP_HUMAN Adipocyte plasma membrane-associated protein OS=Homo sapiens OX=9606 GN=APMAP PE=1 SV=2	0	0	0	0	0	0	0	0	0	0	22	0	0	0	0	0	0	0	0	0	0	0	455650
								H0Y580;Q9NR50	H0Y580;Q9NR50	Translation initiation factor eIF-2B subunit gamma	EIF2B3	tr|H0Y580|H0Y580_HUMAN Translation initiation factor eIF-2B subunit gamma (Fragment) OS=Homo sapiens OX=9606 GN=EIF2B3 PE=1 SV=1;sp|Q9NR50|EI2BG_HUMAN Translation initiation factor eIF-2B subunit gamma OS=Homo sapiens OX=9606 GN=EIF2B3 PE=1 SV=1	0	0	0	0	0	0	1	1	0	0	12	0	0	0	0	0	0	1275100	0	0	0	923640	0
								H0Y5B4;H7BZ11;J3KQN4;P83881;H7BY91;H0Y3V9;R4GN19	H0Y5B4;H7BZ11;J3KQN4;P83881	60S ribosomal protein L36a	RPL36A;RPL36A-HNRNPH2	tr|H0Y5B4|H0Y5B4_HUMAN 60S ribosomal protein L36a OS=Homo sapiens OX=9606 GN=RPL36A PE=3 SV=2;tr|H7BZ11|H7BZ11_HUMAN RPL36A-HNRNPH2 readthrough OS=Homo sapiens OX=9606 GN=RPL36A-HNRNPH2 PE=3 SV=2;tr|J3KQN4|J3KQN4_HUMAN 60S ribosomal protein L36a OS=Homo sa	5	3	7	8	4	3	6	6	3	3	5	24128000	10982000	74430000	42096000	10823000	5018700	28919000	33816000	6837600	12124000	58049000	67663000
								H0Y6D8;Q32MN6;P20226	H0Y6D8;Q32MN6;P20226	TATA-box-binding protein	TBP	tr|H0Y6D8|H0Y6D8_HUMAN TATA-box-binding protein (Fragment) OS=Homo sapiens OX=9606 GN=TBP PE=1 SV=1;tr|Q32MN6|Q32MN6_HUMAN TATA-box-binding protein OS=Homo sapiens OX=9606 GN=TBP PE=1 SV=1;sp|P20226|TBP_HUMAN TATA-box-binding protein OS=Homo sapiens OX=960	0	0	0	0	0	0	1	0	0	0	5	0	0	0	0	0	0	294040	0	0	0	1009700	1565900
								H0Y6I0;Q13439;A0A087WTW2;E7EVX2;C9JHJ5	H0Y6I0;Q13439	Golgin subfamily A member 4	GOLGA4	tr|H0Y6I0|H0Y6I0_HUMAN Golgin subfamily A member 4 (Fragment) OS=Homo sapiens OX=9606 GN=GOLGA4 PE=1 SV=1;sp|Q13439|GOGA4_HUMAN Golgin subfamily A member 4 OS=Homo sapiens OX=9606 GN=GOLGA4 PE=1 SV=1	1	0	1	0	0	0	1	1	1	0	132	435970	0	251460	0	0	0	67006	99684	72763	0	0	273670
								H0Y720;Q9UPQ9	H0Y720;Q9UPQ9	Trinucleotide repeat-containing gene 6B protein	TNRC6B	tr|H0Y720|H0Y720_HUMAN Trinucleotide repeat-containing gene 6B protein (Fragment) OS=Homo sapiens OX=9606 GN=TNRC6B PE=1 SV=1;sp|Q9UPQ9|TNR6B_HUMAN Trinucleotide repeat-containing gene 6B protein OS=Homo sapiens OX=9606 GN=TNRC6B PE=1 SV=4	0	0	1	1	0	0	0	0	0	0	70	0	0	573440	0	0	0	0	0	0	0	50101	0
								H0Y818;P40692;H0Y806;A0A087WX20	H0Y818;P40692	DNA mismatch repair protein Mlh1	MLH1	tr|H0Y818|H0Y818_HUMAN DNA mismatch repair protein Mlh1 (Fragment) OS=Homo sapiens OX=9606 GN=MLH1 PE=1 SV=1;sp|P40692|MLH1_HUMAN DNA mismatch repair protein Mlh1 OS=Homo sapiens OX=9606 GN=MLH1 PE=1 SV=1	0	0	0	0	0	0	1	1	0	0	47	0	0	0	0	0	0	103440	72947	0	0	0	0
								H0Y873;Q96P47	H0Y873;Q96P47	Arf-GAP with GTPase, ANK repeat and PH domain-containing protein 3	AGAP3	tr|H0Y873|H0Y873_HUMAN Arf-GAP with GTPase, ANK repeat and PH domain-containing protein 3 (Fragment) OS=Homo sapiens OX=9606 GN=AGAP3 PE=1 SV=1;sp|Q96P47|AGAP3_HUMAN Arf-GAP with GTPase, ANK repeat and PH domain-containing protein 3 OS=Homo sapiens OX=9606	0	0	0	0	0	0	1	0	0	0	16	0	0	0	0	0	0	186870	0	0	0	0	0
								H0Y8G5;Q14103;H0YA96;D6RAF8;D6RF44;D6RBQ9;D6RD83	H0Y8G5;Q14103;H0YA96;D6RAF8;D6RF44;D6RBQ9	Heterogeneous nuclear ribonucleoprotein D0	HNRNPD	tr|H0Y8G5|H0Y8G5_HUMAN Heterogeneous nuclear ribonucleoprotein D0 (Fragment) OS=Homo sapiens OX=9606 GN=HNRNPD PE=1 SV=8;sp|Q14103|HNRPD_HUMAN Heterogeneous nuclear ribonucleoprotein D0 OS=Homo sapiens OX=9606 GN=HNRNPD PE=1 SV=1;tr|H0YA96|H0YA96_HUMAN Het	5	2	9	5	3	2	8	5	4	3	12	16310000	1538900	46511000	4587600	5301200	1833000	23929000	12065000	7087200	3964800	29675000	27312000
								P46934;H0Y8X6;K7EKL1	P46934;H0Y8X6	E3 ubiquitin-protein ligase NEDD4	NEDD4	sp|P46934|NEDD4_HUMAN E3 ubiquitin-protein ligase NEDD4 OS=Homo sapiens OX=9606 GN=NEDD4 PE=1 SV=4;tr|H0Y8X6|H0Y8X6_HUMAN E3 ubiquitin-protein ligase NEDD4 (Fragment) OS=Homo sapiens OX=9606 GN=NEDD4 PE=1 SV=1	2	1	5	0	1	1	5	2	2	1	60	701030	1417.3	2939800	0	2765.5	4441.4	609410	359730	62764	26499	255010	493110
								H0YA83;Q5URX0;P07686;H0Y9B6	H0YA83;Q5URX0;P07686;H0Y9B6	Beta-hexosaminidase subunit beta;Beta-hexosaminidase subunit beta chain B;Beta-hexosaminidase subunit beta chain A	HEXB	tr|H0YA83|H0YA83_HUMAN Beta-hexosaminidase subunit beta (Fragment) OS=Homo sapiens OX=9606 GN=HEXB PE=1 SV=1;tr|Q5URX0|Q5URX0_HUMAN Beta-hexosaminidase subunit beta OS=Homo sapiens OX=9606 GN=HEXB PE=1 SV=1;sp|P07686|HEXB_HUMAN Beta-hexosaminidase subunit	0	0	0	0	0	0	0	0	0	0	11	0	0	0	0	0	0	0	0	0	0	0	0
								H0YAL2	H0YAL2		TRIP13	tr|H0YAL2|H0YAL2_HUMAN Pachytene checkpoint protein 2 homolog (Fragment) OS=Homo sapiens OX=9606 GN=TRIP13 PE=1 SV=1	1	1	0	0	0	0	0	0	0	1	11	2810000	464030	0	0	0	0	0	0	0	1246700	0	0
								H0YAR1;Q9Y4K0	H0YAR1;Q9Y4K0	Lysyl oxidase homolog 2	LOXL2	tr|H0YAR1|H0YAR1_HUMAN Lysyl oxidase homolog 2 (Fragment) OS=Homo sapiens OX=9606 GN=LOXL2 PE=1 SV=1;sp|Q9Y4K0|LOXL2_HUMAN Lysyl oxidase homolog 2 OS=Homo sapiens OX=9606 GN=LOXL2 PE=1 SV=1	0	0	1	2	0	0	1	1	0	0	12	0	0	1426500	596880	0	0	1203700	1008000	0	0	1281500	1676700
								H0YAZ3;O60504;H0YB51	H0YAZ3;O60504;H0YB51	Vinexin	SORBS3	tr|H0YAZ3|H0YAZ3_HUMAN Vinexin (Fragment) OS=Homo sapiens OX=9606 GN=SORBS3 PE=1 SV=1;sp|O60504|VINEX_HUMAN Vinexin OS=Homo sapiens OX=9606 GN=SORBS3 PE=1 SV=2;tr|H0YB51|H0YB51_HUMAN Vinexin (Fragment) OS=Homo sapiens OX=9606 GN=SORBS3 PE=1 SV=8	0	0	0	2	0	0	0	0	0	0	10	0	0	0	1387200	0	0	0	0	0	0	0	0
								H0YBN6;A0A087WW97	H0YBN6		CSNK1G3	tr|H0YBN6|H0YBN6_HUMAN Casein kinase I isoform gamma-3 (Fragment) OS=Homo sapiens OX=9606 GN=CSNK1G3 PE=1 SV=1	0	0	0	0	0	0	0	0	1	0	7	0	0	0	0	0	0	0	0	1446600	0	0	2010700
								H0YD13;P16070;H0Y2P0;H0YE40;J3KN83;H0YDW7;H0YCV9;H0Y5E4;E9PKC6;H0YDX6;Q86UZ1;H0YD17	H0YD13;P16070;H0Y2P0;H0YE40	CD44 antigen	CD44	tr|H0YD13|H0YD13_HUMAN CD44 antigen OS=Homo sapiens OX=9606 GN=CD44 PE=1 SV=2;sp|P16070|CD44_HUMAN CD44 antigen OS=Homo sapiens OX=9606 GN=CD44 PE=1 SV=3;tr|H0Y2P0|H0Y2P0_HUMAN CD44 antigen (Fragment) OS=Homo sapiens OX=9606 GN=CD44 PE=1 SV=1;tr|H0YE40|H0Y	6	7	7	5	6	7	9	8	10	9	13	8964400	20055000	176720000	13498000	20901000	22812000	59934000	85357000	156080000	127210000	101630000	273700000
								H0YDD4;P10515;E9PEJ4	H0YDD4;P10515;E9PEJ4	Acetyltransferase component of pyruvate dehydrogenase complex;Dihydrolipoyllysine-residue acetyltransferase component of pyruvate dehydrogenase complex, mitochondrial	DLAT	tr|H0YDD4|H0YDD4_HUMAN Acetyltransferase component of pyruvate dehydrogenase complex (Fragment) OS=Homo sapiens OX=9606 GN=DLAT PE=1 SV=1;sp|P10515|ODP2_HUMAN Dihydrolipoyllysine-residue acetyltransferase component of pyruvate dehydrogenase complex, mitoch	3	6	0	0	4	8	2	2	7	8	26	1031700	689990	0	0	658870	1271400	729870	820940	1851000	2954600	329310	1979800
								H0YDN1;E9PMV1;E9PKG0;E9PIA2;E9PQ28	H0YDN1		PLEC	tr|H0YDN1|H0YDN1_HUMAN Plectin OS=Homo sapiens OX=9606 GN=PLEC PE=1 SV=9	3	3	4	3	3	3	3	4	3	3	200	1221800	172760	2043300	123010	237290	123510	242380	1038100	408120	247490	503430	1419900
								H0YDQ3	H0YDQ3		LMO7	tr|H0YDQ3|H0YDQ3_HUMAN LIM domain only protein 7 (Fragment) OS=Homo sapiens OX=9606 GN=LMO7 PE=1 SV=1	1	0	0	1	0	0	0	0	1	1	15	860290	0	0	209910	0	0	0	0	464500	0	0	0
								H0YDT0;Q96D71;E9PMG1;F2Z3L2;H7C1V2;H0YCR2;H0YE89;H7C225;H0YCF0	H0YDT0;Q96D71;E9PMG1	RalBP1-associated Eps domain-containing protein 1	REPS1	tr|H0YDT0|H0YDT0_HUMAN RalBP1-associated Eps domain-containing protein 1 (Fragment) OS=Homo sapiens OX=9606 GN=REPS1 PE=1 SV=1;sp|Q96D71|REPS1_HUMAN RalBP1-associated Eps domain-containing protein 1 OS=Homo sapiens OX=9606 GN=REPS1 PE=1 SV=3;tr|E9PMG1|E9PM	2	2	4	2	1	2	5	5	3	3	38	119640	38958	1713100	33726	8381.6	26207	1120600	921100	617650	564630	2386400	3369300
								H0YE57;Q9UBM7	H0YE57;Q9UBM7	7-dehydrocholesterol reductase	DHCR7	tr|H0YE57|H0YE57_HUMAN 7-dehydrocholesterol reductase (Fragment) OS=Homo sapiens OX=9606 GN=DHCR7 PE=1 SV=1;sp|Q9UBM7|DHCR7_HUMAN 7-dehydrocholesterol reductase OS=Homo sapiens OX=9606 GN=DHCR7 PE=1 SV=1	0	0	1	1	0	0	2	1	0	0	4	0	0	3264600	274700	0	0	1655100	2358600	0	0	1167900	2077800
								H0YEF7;H0YD48;H0YEH1;H0YE97;H0YEY8	H0YEF7;H0YD48;H0YEH1;H0YE97;H0YEY8		PICALM	tr|H0YEF7|H0YEF7_HUMAN Phosphatidylinositol-binding clathrin assembly protein (Fragment) OS=Homo sapiens OX=9606 GN=PICALM PE=1 SV=1;tr|H0YD48|H0YD48_HUMAN Phosphatidylinositol-binding clathrin assembly protein (Fragment) OS=Homo sapiens OX=9606 GN=PICALM	0	0	0	0	0	0	0	0	0	0	8	0	0	0	0	0	0	0	0	0	0	0	3834500
								H0YEX9;P57087	H0YEX9;P57087	Junctional adhesion molecule B	JAM2	tr|H0YEX9|H0YEX9_HUMAN Junctional adhesion molecule B (Fragment) OS=Homo sapiens OX=9606 GN=JAM2 PE=1 SV=1;sp|P57087|JAM2_HUMAN Junctional adhesion molecule B OS=Homo sapiens OX=9606 GN=JAM2 PE=1 SV=1	1	0	1	0	1	0	1	1	0	0	10	15936000	0	11733000	0	2936300	0	8161800	46019000	0	0	1218000	11569000
								H0YFD6;P40939;A0A2R8Y4F5;A0A2R8YG21;A0A2R8Y688	H0YFD6;P40939;A0A2R8Y4F5;A0A2R8YG21	Trifunctional enzyme subunit alpha, mitochondrial;Long-chain enoyl-CoA hydratase;Long chain 3-hydroxyacyl-CoA dehydrogenase	HADHA	tr|H0YFD6|H0YFD6_HUMAN Trifunctional enzyme subunit alpha, mitochondrial OS=Homo sapiens OX=9606 GN=HADHA PE=1 SV=2;sp|P40939|ECHA_HUMAN Trifunctional enzyme subunit alpha, mitochondrial OS=Homo sapiens OX=9606 GN=HADHA PE=1 SV=2;tr|A0A2R8Y4F5|A0A2R8Y4F5_H	21	10	31	8	10	9	25	32	24	25	42	9940300	982540	49266000	646230	1724200	1170600	18076000	31326000	12906000	11537000	21132000	96653000
								H0YG85;Q8NHQ8	H0YG85;Q8NHQ8	Ras association domain-containing protein 8	RASSF8	tr|H0YG85|H0YG85_HUMAN Ras association domain-containing protein 8 (Fragment) OS=Homo sapiens OX=9606 GN=RASSF8 PE=1 SV=1;sp|Q8NHQ8|RASF8_HUMAN Ras association domain-containing protein 8 OS=Homo sapiens OX=9606 GN=RASSF8 PE=1 SV=2	0	0	1	1	0	0	0	0	0	0	14	0	0	1292200	283850	0	0	0	0	0	0	901100	0
								H0YHS6;Q9Y2Z4	H0YHS6;Q9Y2Z4	Tyrosine--tRNA ligase;Tyrosine--tRNA ligase, mitochondrial	YARS2	tr|H0YHS6|H0YHS6_HUMAN Tyrosine--tRNA ligase (Fragment) OS=Homo sapiens OX=9606 GN=YARS2 PE=1 SV=1;sp|Q9Y2Z4|SYYM_HUMAN Tyrosine--tRNA ligase, mitochondrial OS=Homo sapiens OX=9606 GN=YARS2 PE=1 SV=2	0	0	0	0	1	1	3	2	2	1	16	0	0	0	0	270800	34898	1137800	504790	439090	59400	366540	606450
								H0YJA2;G3V5I6;A0A087WTC9;H0YJ51;G3V4R5;H0YJ87	H0YJA2;G3V5I6		ZC3H14	tr|H0YJA2|H0YJA2_HUMAN Zinc finger CCCH domain-containing protein 14 (Fragment) OS=Homo sapiens OX=9606 GN=ZC3H14 PE=1 SV=1;tr|G3V5I6|G3V5I6_HUMAN Zinc finger CCCH domain-containing protein 14 OS=Homo sapiens OX=9606 GN=ZC3H14 PE=1 SV=1	0	0	0	0	0	0	1	0	0	0	37	0	0	0	0	0	0	114340	0	0	0	0	0
								H0YKD8;P46779;H0YMF4;H0YLP6	H0YKD8;P46779;H0YMF4;H0YLP6	60S ribosomal protein L28	RPL28	tr|H0YKD8|H0YKD8_HUMAN 60S ribosomal protein L28 OS=Homo sapiens OX=9606 GN=RPL28 PE=1 SV=1;sp|P46779|RL28_HUMAN 60S ribosomal protein L28 OS=Homo sapiens OX=9606 GN=RPL28 PE=1 SV=3;tr|H0YMF4|H0YMF4_HUMAN 60S ribosomal protein L28 OS=Homo sapiens OX=9606 G	4	3	10	10	0	3	11	8	3	5	12	7440900	181780	93851000	42922000	0	166220	49194000	54736000	1170500	7774600	98950000	157240000
								Q08431;H0YKS8;A0A087WUV5	Q08431;H0YKS8;A0A087WUV5	Lactadherin;Lactadherin short form;Medin	MFGE8	sp|Q08431|MFGM_HUMAN Lactadherin OS=Homo sapiens OX=9606 GN=MFGE8 PE=1 SV=3;tr|H0YKS8|H0YKS8_HUMAN Lactadherin (Fragment) OS=Homo sapiens OX=9606 GN=MFGE8 PE=1 SV=1;tr|A0A087WUV5|A0A087WUV5_HUMAN Lactadherin (Fragment) OS=Homo sapiens OX=9606 GN=MFGE8 PE=1	1	0	1	0	0	0	1	1	1	1	24	330830	0	1077700	0	0	0	163040	320510	255000	147410	180480	504030
								H0YMZ1;H0YN18;H0YL69;P25789;H0YKT8;H0YMA1;H0YLC2;H0YKS0;H0YLS6;H0YMI6;H0YMV3	H0YMZ1;H0YN18;H0YL69;P25789;H0YKT8;H0YMA1;H0YLC2	Proteasome subunit alpha type;Proteasome subunit alpha type-4;Proteasome subunit beta type	PSMA4	tr|H0YMZ1|H0YMZ1_HUMAN Proteasome subunit alpha type (Fragment) OS=Homo sapiens OX=9606 GN=PSMA4 PE=1 SV=8;tr|H0YN18|H0YN18_HUMAN Proteasome endopeptidase complex OS=Homo sapiens OX=9606 GN=PSMA4 PE=1 SV=1;tr|H0YL69|H0YL69_HUMAN Proteasome subunit alpha ty	1	1	0	1	1	2	1	1	2	2	11	0	210110	0	319670	363790	1092300	1342800	1497800	831530	3772500	3055500	5748800
								H0YMU3;H0YL72;P50213;H0YLI6	H0YMU3;H0YL72;P50213;H0YLI6	Isocitrate dehydrogenase [NAD] subunit alpha, mitochondrial	IDH3A	tr|H0YMU3|H0YMU3_HUMAN Isocitrate dehydrogenase [NAD] subunit alpha, mitochondrial (Fragment) OS=Homo sapiens OX=9606 GN=IDH3A PE=1 SV=1;tr|H0YL72|H0YL72_HUMAN Isocitrate dehydrogenase [NAD] subunit alpha, mitochondrial OS=Homo sapiens OX=9606 GN=IDH3A PE=	0	0	0	0	0	0	0	0	0	0	13	0	0	0	0	0	0	0	0	0	0	0	0
								H0YM23;O75179;A0A1W2PQ15;H0YLQ3	H0YM23;O75179;A0A1W2PQ15	Ankyrin repeat domain-containing protein 17	ANKRD17	tr|H0YM23|H0YM23_HUMAN Ankyrin repeat domain-containing protein 17 (Fragment) OS=Homo sapiens OX=9606 GN=ANKRD17 PE=1 SV=1;sp|O75179|ANR17_HUMAN Ankyrin repeat domain-containing protein 17 OS=Homo sapiens OX=9606 GN=ANKRD17 PE=1 SV=3;tr|A0A1W2PQ15|A0A1W2PQ	0	0	1	6	0	0	8	4	0	0	86	0	0	78942	230390	0	0	1260400	483080	0	0	449040	263870
								J3KMZ9;H0YMD1;P01130;H0YMQ3;H0YM92	J3KMZ9;H0YMD1;P01130;H0YMQ3;H0YM92	Low-density lipoprotein receptor	LDLR	tr|J3KMZ9|J3KMZ9_HUMAN Low-density lipoprotein receptor (Fragment) OS=Homo sapiens OX=9606 GN=LDLR PE=1 SV=1;tr|H0YMD1|H0YMD1_HUMAN Low-density lipoprotein receptor OS=Homo sapiens OX=9606 GN=LDLR PE=1 SV=1;sp|P01130|LDLR_HUMAN Low-density lipoprotein rece	0	0	0	0	0	0	2	1	0	0	47	0	0	0	0	0	0	107210	88791	0	0	13844	0
								H0YME5;Q9P2K8	H0YME5;Q9P2K8	Eukaryotic translation initiation factor 2-alpha kinase 4	EIF2AK4	tr|H0YME5|H0YME5_HUMAN eIF-2-alpha kinase GCN2 (Fragment) OS=Homo sapiens OX=9606 GN=EIF2AK4 PE=1 SV=1;sp|Q9P2K8|E2AK4_HUMAN eIF-2-alpha kinase GCN2 OS=Homo sapiens OX=9606 GN=EIF2AK4 PE=1 SV=3	0	1	0	0	0	1	0	0	0	1	69	0	45926	0	0	0	50869	0	0	0	55091	0	0
								H0YMV8;Q71UM5;C9JLI6	H0YMV8;Q71UM5;C9JLI6	40S ribosomal protein S27;40S ribosomal protein S27-like	RPS27L	tr|H0YMV8|H0YMV8_HUMAN 40S ribosomal protein S27 OS=Homo sapiens OX=9606 GN=RPS27L PE=1 SV=1;sp|Q71UM5|RS27L_HUMAN 40S ribosomal protein S27-like OS=Homo sapiens OX=9606 GN=RPS27L PE=1 SV=3;tr|C9JLI6|C9JLI6_HUMAN 40S ribosomal protein S27 OS=Homo sapiens O	0	0	1	2	0	0	1	1	0	1	5	0	0	9984300	6930600	0	0	5860200	6679300	0	1515700	9074900	15353000
								P39687;H0YN26;H7BZ09	P39687;H0YN26;H7BZ09	Acidic leucine-rich nuclear phosphoprotein 32 family member A	ANP32A	sp|P39687|AN32A_HUMAN Acidic leucine-rich nuclear phosphoprotein 32 family member A OS=Homo sapiens OX=9606 GN=ANP32A PE=1 SV=1;tr|H0YN26|H0YN26_HUMAN Acidic leucine-rich nuclear phosphoprotein 32 family member A OS=Homo sapiens OX=9606 GN=ANP32A PE=1 SV=1	0	0	0	0	0	0	0	0	0	0	9	0	0	0	0	0	0	0	0	0	0	0	0
								H0YNH8;Q9BZF9;F5H2B9;H0YN48;H0YMI1	H0YNH8;Q9BZF9;F5H2B9	Uveal autoantigen with coiled-coil domains and ankyrin repeats	UACA	tr|H0YNH8|H0YNH8_HUMAN Uveal autoantigen with coiled-coil domains and ankyrin repeats OS=Homo sapiens OX=9606 GN=UACA PE=1 SV=1;sp|Q9BZF9|UACA_HUMAN Uveal autoantigen with coiled-coil domains and ankyrin repeats OS=Homo sapiens OX=9606 GN=UACA PE=1 SV=2;tr	13	7	12	5	5	3	6	5	9	15	83	2847500	325830	3697600	277060	145730	63479	562870	592450	1282800	1523900	1294200	1289900
								H3BLS7;Q5THJ4;F5GX56;A0A2R8Y876	H3BLS7;Q5THJ4	Vacuolar protein sorting-associated protein 13D	VPS13D	tr|H3BLS7|H3BLS7_HUMAN Vacuolar protein sorting-associated protein 13D (Fragment) OS=Homo sapiens OX=9606 GN=VPS13D PE=1 SV=1;sp|Q5THJ4|VP13D_HUMAN Vacuolar protein sorting-associated protein 13D OS=Homo sapiens OX=9606 GN=VPS13D PE=1 SV=2	0	1	1	0	2	0	0	0	1	1	166	0	44899	246200	0	115090	0	0	0	101450	0	0	0
								H3BLV9;Q96SB4;E7ETV6;Q9UPE1;H0Y932;H7C2I2;D6RBM8	H3BLV9;Q96SB4	SRSF protein kinase 1	SRPK1	tr|H3BLV9|H3BLV9_HUMAN SRSF protein kinase 1 (Fragment) OS=Homo sapiens OX=9606 GN=SRPK1 PE=1 SV=1;sp|Q96SB4|SRPK1_HUMAN SRSF protein kinase 1 OS=Homo sapiens OX=9606 GN=SRPK1 PE=1 SV=2	2	0	9	6	0	1	13	7	1	1	29	715910	0	7338100	1799500	0	130340	8701600	6790800	233780	363190	8119800	10688000
								H3BM90;Q8WZ19	H3BM90;Q8WZ19	BTB/POZ domain-containing adapter for CUL3-mediated RhoA degradation protein 1	KCTD13	tr|H3BM90|H3BM90_HUMAN BTB/POZ domain-containing adapter for CUL3-mediated RhoA degradation protein 1 (Fragment) OS=Homo sapiens OX=9606 GN=KCTD13 PE=1 SV=1;sp|Q8WZ19|BACD1_HUMAN BTB/POZ domain-containing adapter for CUL3-mediated RhoA degradation protein	1	1	1	1	1	1	1	0	1	1	7	1827700	144680	1192800	228400	184590	407480	1371500	0	1128600	2100200	2002000	2449300
								H3BMH2;H3BSC1;P62491;Q15907;B4DQU5	H3BMH2;H3BSC1;P62491;Q15907;B4DQU5	Ras-related protein Rab-11A;Ras-related protein Rab-11B	RAB11A;RAB11B	tr|H3BMH2|H3BMH2_HUMAN Ras-related protein Rab-11A (Fragment) OS=Homo sapiens OX=9606 GN=RAB11A PE=4 SV=1;tr|H3BSC1|H3BSC1_HUMAN Ras-related protein Rab-11A OS=Homo sapiens OX=9606 GN=RAB11A PE=1 SV=1;sp|P62491|RB11A_HUMAN Ras-related protein Rab-11A OS=Ho	0	0	0	0	1	0	0	0	0	1	12	0	0	0	0	262190	0	0	0	0	727560	0	0
								H3BV80;H3BMM9;H3BTC0;Q15287;H3BMS0;H3BPG5	H3BV80;H3BMM9;H3BTC0;Q15287;H3BMS0;H3BPG5	RNA-binding protein with serine-rich domain 1	RNPS1	tr|H3BV80|H3BV80_HUMAN RNA-binding protein with serine-rich domain 1 OS=Homo sapiens OX=9606 GN=RNPS1 PE=1 SV=2;tr|H3BMM9|H3BMM9_HUMAN RNA-binding protein with serine-rich domain 1 (Fragment) OS=Homo sapiens OX=9606 GN=RNPS1 PE=1 SV=1;tr|H3BTC0|H3BTC0_HUMA	1	0	3	2	0	0	4	3	0	2	9	1486900	0	26886000	5912200	0	0	12600000	7155600	0	2175400	18261000	35591000
								H3BNC9;P08708;H0YN88;A0A075B716;H0YN73;A0A0J9YYC4	H3BNC9;P08708;H0YN88;A0A075B716	40S ribosomal protein S17	RPS17	tr|H3BNC9|H3BNC9_HUMAN Uncharacterized protein OS=Homo sapiens OX=9606 PE=3 SV=2;sp|P08708|RS17_HUMAN 40S ribosomal protein S17 OS=Homo sapiens OX=9606 GN=RPS17 PE=1 SV=2;tr|H0YN88|H0YN88_HUMAN 40S ribosomal protein S17 OS=Homo sapiens OX=9606 GN=RPS17 PE=	10	7	11	8	8	7	10	9	8	9	25	21431000	4352100	51037000	6850200	3947800	2756500	32031000	30356000	6653300	12926000	21380000	48954000
								H3BPE1;H3BQK9;A0A590UJG2;Q9UPN3;H0Y390;H0Y4F5;H0Y6T5;H0Y7I1;E9PNZ4;A0A5F9ZGX0;E9PLY5;E9PLY0	H3BPE1;H3BQK9;A0A590UJG2;Q9UPN3;H0Y390	Microtubule-actin cross-linking factor 1, isoforms 1/2/3/5	MACF1	tr|H3BPE1|H3BPE1_HUMAN Microtubule-actin cross-linking factor 1, isoforms 1/2/3/5 OS=Homo sapiens OX=9606 GN=MACF1 PE=1 SV=1;tr|H3BQK9|H3BQK9_HUMAN Microtubule-actin cross-linking factor 1, isoforms 1/2/3/5 OS=Homo sapiens OX=9606 GN=MACF1 PE=1 SV=1;tr|A0A	27	25	39	29	34	40	49	41	46	46	435	1318300	328160	2821000	313400	756280	603750	2055000	2131300	2363400	2239500	1730300	4657000
								H3BV16;H3BPJ9;O96000	H3BV16;H3BPJ9;O96000	NADH dehydrogenase [ubiquinone] 1 beta subcomplex subunit 10	NDUFB10	tr|H3BV16|H3BV16_HUMAN NADH dehydrogenase [ubiquinone] 1 beta subcomplex subunit 10 (Fragment) OS=Homo sapiens OX=9606 GN=NDUFB10 PE=1 SV=8;tr|H3BPJ9|H3BPJ9_HUMAN NADH dehydrogenase [ubiquinone] 1 beta subcomplex subunit 10 OS=Homo sapiens OX=9606 GN=NDUFB	1	0	0	1	1	1	1	1	1	1	10	1702100	0	0	387630	635720	450620	2532400	2651800	1371800	925680	2432100	5279500
								H3BQM0;Q8NDF8;E9PC61	H3BQM0;Q8NDF8	Non-canonical poly(A) RNA polymerase PAPD5	PAPD5	tr|H3BQM0|H3BQM0_HUMAN Terminal nucleotidyltransferase 4B OS=Homo sapiens OX=9606 GN=TENT4B PE=1 SV=1;sp|Q8NDF8|PAPD5_HUMAN Terminal nucleotidyltransferase 4B OS=Homo sapiens OX=9606 GN=TENT4B PE=1 SV=2	0	0	0	1	0	0	2	2	0	0	29	0	0	0	197800	0	0	710220	708710	0	0	371930	1348400
								H3BQZ7;Q1KMD3	H3BQZ7;Q1KMD3	Heterogeneous nuclear ribonucleoprotein U-like protein 2	HNRNPUL2-BSCL2;HNRNPUL2	tr|H3BQZ7|H3BQZ7_HUMAN HCG2044799 OS=Homo sapiens OX=9606 GN=HNRNPUL2-BSCL2 PE=4 SV=1;sp|Q1KMD3|HNRL2_HUMAN Heterogeneous nuclear ribonucleoprotein U-like protein 2 OS=Homo sapiens OX=9606 GN=HNRNPUL2 PE=1 SV=1	0	0	0	2	1	0	2	1	0	0	35	0	0	0	324170	277640	0	1007200	356340	0	0	1704900	0
								H3BSS6;Q9H2Y7;A0A0C4DGM5;H3BS99;H3BNX5;U3KQH7;H3BRD4;H3BNJ4	H3BSS6;Q9H2Y7;A0A0C4DGM5	Zinc finger protein 106	ZNF106	tr|H3BSS6|H3BSS6_HUMAN Zinc finger protein 106 OS=Homo sapiens OX=9606 GN=ZNF106 PE=1 SV=2;sp|Q9H2Y7|ZN106_HUMAN Zinc finger protein 106 OS=Homo sapiens OX=9606 GN=ZNF106 PE=1 SV=1;tr|A0A0C4DGM5|A0A0C4DGM5_HUMAN Zinc finger protein 106 OS=Homo sapiens OX=9	1	0	9	24	1	0	17	8	0	0	95	112400	0	3834100	2473800	37147	0	3499100	1262400	0	0	3548400	4294600
								H3BT57;P29590;H3BT29;H3BUJ5;H3BVD2	H3BT57;P29590	Protein PML	PML	tr|H3BT57|H3BT57_HUMAN Protein PML OS=Homo sapiens OX=9606 GN=PML PE=1 SV=1;sp|P29590|PML_HUMAN Protein PML OS=Homo sapiens OX=9606 GN=PML PE=1 SV=3	0	1	0	1	0	0	0	2	0	1	35	0	47240	0	74572	0	0	0	423150	0	75699	0	529090
								H3BTB7;Q5JPH6	H3BTB7;Q5JPH6	Probable glutamate--tRNA ligase, mitochondrial	EARS2	tr|H3BTB7|H3BTB7_HUMAN Probable glutamate--tRNA ligase, mitochondrial OS=Homo sapiens OX=9606 GN=EARS2 PE=1 SV=1;sp|Q5JPH6|SYEM_HUMAN Probable glutamate--tRNA ligase, mitochondrial OS=Homo sapiens OX=9606 GN=EARS2 PE=1 SV=2	1	0	1	1	1	0	2	3	1	0	26	2607100	0	7939900	117610	223990	0	0	2027000	1638300	0	1279400	2169800
								H7BXI1;A0A499FIX8;A0A087WXU3;A0FGR8	H7BXI1;A0A499FIX8;A0A087WXU3;A0FGR8	Extended synaptotagmin-2	ESYT2	tr|H7BXI1|H7BXI1_HUMAN Extended synaptotagmin-2 OS=Homo sapiens OX=9606 GN=ESYT2 PE=1 SV=2;tr|A0A499FIX8|A0A499FIX8_HUMAN Extended synaptotagmin-2 OS=Homo sapiens OX=9606 GN=ESYT2 PE=1 SV=1;tr|A0A087WXU3|A0A087WXU3_HUMAN Extended synaptotagmin-2 OS=Homo sa	1	1	1	5	2	2	8	7	3	1	42	308960	18571	0	377050	51479	145300	2615100	2300200	324650	67897	1142800	1985200
								H7BXR3;H7BZX1;C9IZ89;C9J3W4;C9JL62;C9J348;C9J7Q5;C9JBR8	H7BXR3		SORBS2	tr|H7BXR3|H7BXR3_HUMAN Sorbin and SH3 domain-containing protein 2 (Fragment) OS=Homo sapiens OX=9606 GN=SORBS2 PE=1 SV=1	3	1	2	0	2	2	2	2	3	2	30	12579000	442520	14544000	0	1847300	1532700	1666700	3207000	3927600	2658500	636360	5897000
								H7BXS3;P48426;S4R320;P78356	H7BXS3;P48426;S4R320;P78356	Phosphatidylinositol 5-phosphate 4-kinase type-2 alpha;Phosphatidylinositol 5-phosphate 4-kinase type-2 beta	PIP4K2A;PIP4K2B	tr|H7BXS3|H7BXS3_HUMAN Phosphatidylinositol 5-phosphate 4-kinase type-2 alpha OS=Homo sapiens OX=9606 GN=PIP4K2A PE=1 SV=1;sp|P48426|PI42A_HUMAN Phosphatidylinositol 5-phosphate 4-kinase type-2 alpha OS=Homo sapiens OX=9606 GN=PIP4K2A PE=1 SV=2;tr|S4R320|S	0	0	1	0	0	0	2	1	0	0	12	0	0	239790	0	0	0	1264900	408250	0	0	71773	197760
								H7BXY3;Q7L2E3	H7BXY3;Q7L2E3	Putative ATP-dependent RNA helicase DHX30	DHX30	tr|H7BXY3|H7BXY3_HUMAN ATP-dependent RNA helicase DHX30 OS=Homo sapiens OX=9606 GN=DHX30 PE=1 SV=1;sp|Q7L2E3|DHX30_HUMAN ATP-dependent RNA helicase DHX30 OS=Homo sapiens OX=9606 GN=DHX30 PE=1 SV=1	30	13	47	31	38	25	42	36	24	15	74	13953000	1017300	47891000	7227300	10836000	4480200	23240000	13071000	4001100	1468500	30242000	29244000
								H7BYH4;P00441	H7BYH4;P00441	Superoxide dismutase [Cu-Zn]	SOD1	tr|H7BYH4|H7BYH4_HUMAN Superoxide dismutase [Cu-Zn] OS=Homo sapiens OX=9606 GN=SOD1 PE=1 SV=1;sp|P00441|SODC_HUMAN Superoxide dismutase [Cu-Zn] OS=Homo sapiens OX=9606 GN=SOD1 PE=1 SV=2	0	0	0	0	0	0	0	0	0	0	7	0	0	0	0	0	0	0	0	0	0	0	0
								H7BYN3;Q00059	H7BYN3;Q00059	Transcription factor A, mitochondrial	TFAM	tr|H7BYN3|H7BYN3_HUMAN Transcription factor A, mitochondrial (Fragment) OS=Homo sapiens OX=9606 GN=TFAM PE=1 SV=1;sp|Q00059|TFAM_HUMAN Transcription factor A, mitochondrial OS=Homo sapiens OX=9606 GN=TFAM PE=1 SV=1	0	0	0	0	0	0	0	0	0	0	14	0	0	0	0	0	0	0	0	0	0	0	0
								H7BYY1;F5H7S3;B7Z596;H0YKJ4;H0YK48;A0A494BZZ2;A0A494C0V8;H0YN06;A0A494C0I0	H7BYY1;F5H7S3;B7Z596;H0YKJ4;H0YK48;A0A494BZZ2		TPM1	tr|H7BYY1|H7BYY1_HUMAN Tropomyosin 1 (Alpha), isoform CRA_m OS=Homo sapiens OX=9606 GN=TPM1 PE=1 SV=1;tr|F5H7S3|F5H7S3_HUMAN Tropomyosin alpha-1 chain OS=Homo sapiens OX=9606 GN=TPM1 PE=1 SV=2;tr|B7Z596|B7Z596_HUMAN Tropomyosin alpha-1 chain OS=Homo sapien	9	10	9	5	5	5	2	3	13	12	15	30570000	5232200	34394000	4078300	2740500	1091100	772100	3095500	18213000	16392000	10380000	13713000
								H7BZ81;H7C3J0;Q6NUM9	H7BZ81;H7C3J0;Q6NUM9	All-trans-retinol 13,14-reductase	RETSAT	tr|H7BZ81|H7BZ81_HUMAN All-trans-retinol 13,14-reductase (Fragment) OS=Homo sapiens OX=9606 GN=RETSAT PE=1 SV=1;tr|H7C3J0|H7C3J0_HUMAN All-trans-retinol 13,14-reductase (Fragment) OS=Homo sapiens OX=9606 GN=RETSAT PE=1 SV=1;sp|Q6NUM9|RETST_HUMAN All-trans-	1	0	0	0	0	0	1	1	1	0	16	56791	0	0	0	0	0	189390	311490	44329	0	84943	316330
								H7BZJ3	H7BZJ3		PDIA3	tr|H7BZJ3|H7BZJ3_HUMAN Protein disulfide-isomerase A3 (Fragment) OS=Homo sapiens OX=9606 GN=PDIA3 PE=1 SV=1	0	0	0	0	1	0	0	0	0	0	9	0	0	0	0	436930	0	0	0	0	0	0	0
								H7BZW2;Q6P2H3	H7BZW2;Q6P2H3	Centrosomal protein of 85 kDa	CEP85	tr|H7BZW2|H7BZW2_HUMAN Centrosomal protein of 85 kDa (Fragment) OS=Homo sapiens OX=9606 GN=CEP85 PE=1 SV=1;sp|Q6P2H3|CEP85_HUMAN Centrosomal protein of 85 kDa OS=Homo sapiens OX=9606 GN=CEP85 PE=1 SV=1	0	0	0	0	0	0	1	0	0	0	17	0	0	0	0	0	0	205330	0	0	0	270110	0
								O00422;H7BZW6;U3KPY7	O00422;H7BZW6;U3KPY7	Histone deacetylase complex subunit SAP18	SAP18	sp|O00422|SAP18_HUMAN Histone deacetylase complex subunit SAP18 OS=Homo sapiens OX=9606 GN=SAP18 PE=1 SV=1;tr|H7BZW6|H7BZW6_HUMAN Histone deacetylase complex subunit SAP18 (Fragment) OS=Homo sapiens OX=9606 GN=SAP18 PE=1 SV=2;tr|U3KPY7|U3KPY7_HUMAN Histone	1	0	1	0	0	0	0	0	0	0	11	3268800	0	2492100	0	0	0	0	0	0	0	0	0
								H7C053;O60828	H7C053;O60828	Polyglutamine-binding protein 1	PQBP1	tr|H7C053|H7C053_HUMAN Polyglutamine-binding protein 1 (Fragment) OS=Homo sapiens OX=9606 GN=PQBP1 PE=1 SV=1;sp|O60828|PQBP1_HUMAN Polyglutamine-binding protein 1 OS=Homo sapiens OX=9606 GN=PQBP1 PE=1 SV=1	0	0	0	0	0	0	1	0	0	0	6	0	0	0	0	0	0	3977600	0	0	0	0	0
								H7C085;H7C0H8;Q6NUQ4	H7C085;H7C0H8;Q6NUQ4	Transmembrane protein 214	TMEM214	tr|H7C085|H7C085_HUMAN Transmembrane protein 214 (Fragment) OS=Homo sapiens OX=9606 GN=TMEM214 PE=1 SV=1;tr|H7C0H8|H7C0H8_HUMAN Transmembrane protein 214 OS=Homo sapiens OX=9606 GN=TMEM214 PE=1 SV=2;sp|Q6NUQ4|TM214_HUMAN Transmembrane protein 214 OS=Homo s	0	0	0	0	0	0	2	1	0	0	16	0	0	0	0	0	0	1029600	500750	0	0	0	0
								H7C215;H7C0V4;Q9BZR6	H7C215;H7C0V4;Q9BZR6	Reticulon-4 receptor	RTN4R	tr|H7C215|H7C215_HUMAN Reticulon-4 receptor (Fragment) OS=Homo sapiens OX=9606 GN=RTN4R PE=1 SV=1;tr|H7C0V4|H7C0V4_HUMAN Reticulon-4 receptor (Fragment) OS=Homo sapiens OX=9606 GN=RTN4R PE=1 SV=1;sp|Q9BZR6|RTN4R_HUMAN Reticulon-4 receptor OS=Homo sapiens O	1	1	4	0	2	2	3	3	3	5	30	0	232380	3224700	0	468070	417830	1461000	2202000	1580800	1445500	1711600	5345100
								H7C0W7	H7C0W7		FAM126A	tr|H7C0W7|H7C0W7_HUMAN Hyccin (Fragment) OS=Homo sapiens OX=9606 GN=FAM126A PE=1 SV=1	0	1	0	0	0	1	0	1	1	0	22	0	193480	0	0	0	130750	0	0	440760	0	79381	2393700
								H7C144	H7C144		ACTN4	tr|H7C144|H7C144_HUMAN Alpha-actinin-4 (Fragment) OS=Homo sapiens OX=9606 GN=ACTN4 PE=1 SV=1	1	1	1	0	1	1	1	1	1	1	24	1341200	139340	3669500	0	67344	68843	0	1658400	265040	212820	317620	1237400
								H7C155;P04049;Q96II5;P10398;H7C4S5;A0A2R8Y492;H7C560;A0A2U3TZI2;A0A2R8Y8E0;P15056	H7C155;P04049;Q96II5;P10398	RAF proto-oncogene serine/threonine-protein kinase;Serine/threonine-protein kinase A-Raf	RAF1;ARAF	tr|H7C155|H7C155_HUMAN RAF proto-oncogene serine/threonine-protein kinase (Fragment) OS=Homo sapiens OX=9606 GN=RAF1 PE=1 SV=1;sp|P04049|RAF1_HUMAN RAF proto-oncogene serine/threonine-protein kinase OS=Homo sapiens OX=9606 GN=RAF1 PE=1 SV=1;tr|Q96II5|Q96II	0	0	2	2	0	0	3	1	0	0	32	0	0	1276300	515300	0	0	1572200	352720	0	0	0	788150
								H7C1A0;Q9HC62	H7C1A0;Q9HC62	Sentrin-specific protease 2	SENP2	tr|H7C1A0|H7C1A0_HUMAN Sentrin-specific protease 2 (Fragment) OS=Homo sapiens OX=9606 GN=SENP2 PE=1 SV=1;sp|Q9HC62|SENP2_HUMAN Sentrin-specific protease 2 OS=Homo sapiens OX=9606 GN=SENP2 PE=1 SV=3	0	0	1	1	0	0	2	0	0	0	12	0	0	1389400	77722	0	0	1476200	0	0	0	907540	0
								H7C1X9;Q9H9A5	H7C1X9;Q9H9A5	CCR4-NOT transcription complex subunit 10	CNOT10	tr|H7C1X9|H7C1X9_HUMAN CCR4-NOT transcription complex subunit 10 (Fragment) OS=Homo sapiens OX=9606 GN=CNOT10 PE=1 SV=1;sp|Q9H9A5|CNO10_HUMAN CCR4-NOT transcription complex subunit 10 OS=Homo sapiens OX=9606 GN=CNOT10 PE=1 SV=1	0	1	0	0	0	1	1	1	0	1	11	0	9751.4	0	0	0	27078	301120	358680	0	103930	415030	493520
								H7C3G6	H7C3G6		MPRIP	tr|H7C3G6|H7C3G6_HUMAN Myosin phosphatase Rho-interacting protein (Fragment) OS=Homo sapiens OX=9606 GN=MPRIP PE=1 SV=2	1	0	1	1	1	1	1	0	1	1	16	1160200	0	2196500	314050	212250	257710	523920	0	1025800	1209100	1043000	2057700
								H7C3G8;H7C224;D3YTB5;P51617	H7C3G8;H7C224;D3YTB5;P51617	Interleukin-1 receptor-associated kinase 1	IRAK1	tr|H7C3G8|H7C3G8_HUMAN Interleukin-1 receptor-associated kinase 1 (Fragment) OS=Homo sapiens OX=9606 GN=IRAK1 PE=1 SV=1;tr|H7C224|H7C224_HUMAN Interleukin-1 receptor-associated kinase 1 (Fragment) OS=Homo sapiens OX=9606 GN=IRAK1 PE=1 SV=1;tr|D3YTB5|D3YTB5	1	1	2	0	0	0	0	0	1	0	9	10935000	1024400	9502300	0	0	0	0	0	753490	0	1641500	0
								H7C3M7	H7C3M7		FARP2	tr|H7C3M7|H7C3M7_HUMAN FERM, ARHGEF and pleckstrin domain-containing protein 2 (Fragment) OS=Homo sapiens OX=9606 GN=FARP2 PE=1 SV=2	1	0	1	1	0	0	1	1	0	0	13	326010	0	1004200	449230	0	0	658950	1324800	0	0	0	3103600
								H7C4Z9;Q9H0J9	H7C4Z9;Q9H0J9	Poly [ADP-ribose] polymerase 12	PARP12	tr|H7C4Z9|H7C4Z9_HUMAN Poly [ADP-ribose] polymerase (Fragment) OS=Homo sapiens OX=9606 GN=PARP12 PE=1 SV=1;sp|Q9H0J9|PAR12_HUMAN Protein mono-ADP-ribosyltransferase PARP12 OS=Homo sapiens OX=9606 GN=PARP12 PE=1 SV=1	0	0	0	0	1	0	0	0	0	0	4	0	0	0	0	147430	0	0	0	0	0	0	0
								H7C5E4;Q8IZH2	H7C5E4;Q8IZH2	5-3 exoribonuclease 1	XRN1	tr|H7C5E4|H7C5E4_HUMAN 5-3 exoribonuclease 1 (Fragment) OS=Homo sapiens OX=9606 GN=XRN1 PE=1 SV=1;sp|Q8IZH2|XRN1_HUMAN 5-3 exoribonuclease 1 OS=Homo sapiens OX=9606 GN=XRN1 PE=1 SV=1	0	0	0	5	0	0	5	0	0	0	59	0	0	0	302300	0	0	1101600	0	0	0	398270	0
								I3L0U5;Q6PK04	I3L0U5;Q6PK04	Coiled-coil domain-containing protein 137	CCDC137	tr|I3L0U5|I3L0U5_HUMAN Coiled-coil domain-containing protein 137 (Fragment) OS=Homo sapiens OX=9606 GN=CCDC137 PE=1 SV=1;sp|Q6PK04|CC137_HUMAN Coiled-coil domain-containing protein 137 OS=Homo sapiens OX=9606 GN=CCDC137 PE=1 SV=1	0	0	0	1	0	0	0	1	0	0	13	0	0	0	253360	0	0	0	686460	0	0	0	0
								I3L1P8;Q02978	I3L1P8;Q02978	Mitochondrial 2-oxoglutarate/malate carrier protein	SLC25A11	tr|I3L1P8|I3L1P8_HUMAN Mitochondrial 2-oxoglutarate/malate carrier protein (Fragment) OS=Homo sapiens OX=9606 GN=SLC25A11 PE=1 SV=1;sp|Q02978|M2OM_HUMAN Mitochondrial 2-oxoglutarate/malate carrier protein OS=Homo sapiens OX=9606 GN=SLC25A11 PE=1 SV=3	2	4	5	8	2	5	6	5	3	6	17	874090	439500	9011600	2306300	280960	662730	4300400	3076100	1102400	1417100	5699100	10517000
								I3NI21;I3L288;I3NI23;Q96B96	I3NI21;I3L288;I3NI23;Q96B96	Promethin	TMEM159	tr|I3NI21|I3NI21_HUMAN Promethin (Fragment) OS=Homo sapiens OX=9606 GN=TMEM159 PE=1 SV=1;tr|I3L288|I3L288_HUMAN Promethin OS=Homo sapiens OX=9606 GN=TMEM159 PE=1 SV=1;tr|I3NI23|I3NI23_HUMAN Promethin OS=Homo sapiens OX=9606 GN=TMEM159 PE=1 SV=1;sp|Q96B96|T	0	1	0	0	0	0	0	0	0	0	4	0	706880	0	0	0	0	0	0	0	0	0	0
								I3L2C7;P57678;I3L399;I3L4A4;I3L4M4;E7EN12;I3L1J7	I3L2C7;P57678	Gem-associated protein 4	GEMIN4	tr|I3L2C7|I3L2C7_HUMAN Gem-associated protein 4 OS=Homo sapiens OX=9606 GN=GEMIN4 PE=1 SV=1;sp|P57678|GEMI4_HUMAN Gem-associated protein 4 OS=Homo sapiens OX=9606 GN=GEMIN4 PE=1 SV=2	9	8	12	18	9	10	23	18	7	10	54	2310300	772630	6780900	2464000	1057300	1199500	8640400	8106300	991170	1152100	10080000	13202000
								I3L2W2;Q96JN8;I3L100;I3L2Z9;K7EPS7;K7ESM1;K7ESJ6	I3L2W2;Q96JN8;I3L100;I3L2Z9	Neuralized-like protein 4	NEURL4	tr|I3L2W2|I3L2W2_HUMAN Neuralized-like protein 4 OS=Homo sapiens OX=9606 GN=NEURL4 PE=1 SV=1;sp|Q96JN8|NEUL4_HUMAN Neuralized-like protein 4 OS=Homo sapiens OX=9606 GN=NEURL4 PE=1 SV=2;tr|I3L100|I3L100_HUMAN Neuralized-like protein 4 (Fragment) OS=Homo sap	2	1	1	2	1	2	3	1	1	1	57	606210	176820	0	326510	265890	214730	534310	494030	180670	0	525010	786080
								I3L397;I3L504;P63241;F8WCJ1;C9J7B5;C9J4W5;Q9GZV4;Q6IS14	I3L397;I3L504;P63241;F8WCJ1;C9J7B5;C9J4W5;Q9GZV4;Q6IS14	Eukaryotic translation initiation factor 5A;Eukaryotic translation initiation factor 5A-1;Eukaryotic translation initiation factor 5A-2;Eukaryotic translation initiation factor 5A-1-like	EIF5A;EIF5A2;EIF5AL1	tr|I3L397|I3L397_HUMAN Eukaryotic translation initiation factor 5A (Fragment) OS=Homo sapiens OX=9606 GN=EIF5A PE=1 SV=8;tr|I3L504|I3L504_HUMAN Eukaryotic translation initiation factor 5A-1 OS=Homo sapiens OX=9606 GN=EIF5A PE=1 SV=1;sp|P63241|IF5A1_HUMAN E	0	0	1	1	1	1	1	2	1	1	8	0	0	2446400	665000	1083300	548390	3501700	3802600	746550	686880	3811800	6189900
								I3L3N5;P43034	I3L3N5;P43034	Platelet-activating factor acetylhydrolase IB subunit alpha	PAFAH1B1	tr|I3L3N5|I3L3N5_HUMAN Platelet-activating factor acetylhydrolase IB subunit alpha (Fragment) OS=Homo sapiens OX=9606 GN=PAFAH1B1 PE=1 SV=1;sp|P43034|LIS1_HUMAN Platelet-activating factor acetylhydrolase IB subunit alpha OS=Homo sapiens OX=9606 GN=PAFAH1B1	0	0	0	0	0	0	0	0	0	0	10	0	0	0	0	0	0	0	0	0	0	0	0
								I3L412;K7ENA6;P32121	I3L412;K7ENA6;P32121	Beta-arrestin-2	ARRB2	tr|I3L412|I3L412_HUMAN Beta-arrestin-2 (Fragment) OS=Homo sapiens OX=9606 GN=ARRB2 PE=1 SV=1;tr|K7ENA6|K7ENA6_HUMAN Beta-arrestin-2 OS=Homo sapiens OX=9606 GN=ARRB2 PE=1 SV=1;sp|P32121|ARRB2_HUMAN Beta-arrestin-2 OS=Homo sapiens OX=9606 GN=ARRB2 PE=1 SV=2	0	0	0	0	0	0	5	1	0	0	11	0	0	0	0	0	0	5620500	1017400	0	0	0	0
								I3L419;Q9BSJ6;I3L156;I3L2R2;I3L427	I3L419;Q9BSJ6;I3L156	Protein FAM64A	FAM64A	tr|I3L419|I3L419_HUMAN Protein PIMREG OS=Homo sapiens OX=9606 GN=PIMREG PE=1 SV=1;sp|Q9BSJ6|PIMRE_HUMAN Protein PIMREG OS=Homo sapiens OX=9606 GN=PIMREG PE=1 SV=1;tr|I3L156|I3L156_HUMAN Protein PIMREG OS=Homo sapiens OX=9606 GN=PIMREG PE=1 SV=2	0	0	3	6	0	0	6	3	0	0	13	0	0	7293400	5462400	0	0	10140000	4768500	0	0	9140200	6369300
								I3VM54;Q9Y2K7	I3VM54;Q9Y2K7	Lysine-specific demethylase 2A	KDM2A	tr|I3VM54|I3VM54_HUMAN Lysine-specific demethylase 2A OS=Homo sapiens OX=9606 GN=KDM2A PE=1 SV=1;sp|Q9Y2K7|KDM2A_HUMAN Lysine-specific demethylase 2A OS=Homo sapiens OX=9606 GN=KDM2A PE=1 SV=3	1	1	8	20	1	0	11	8	0	1	59	949070	345440	6106000	3748000	289530	0	3832900	1988100	0	495950	1250800	3297100
								Q99567;J3KMX1;I3L245	Q99567;J3KMX1;I3L245	Nuclear pore complex protein Nup88	NUP88	sp|Q99567|NUP88_HUMAN Nuclear pore complex protein Nup88 OS=Homo sapiens OX=9606 GN=NUP88 PE=1 SV=2;tr|J3KMX1|J3KMX1_HUMAN Nuclear pore complex protein Nup88 (Fragment) OS=Homo sapiens OX=9606 GN=NUP88 PE=1 SV=1;tr|I3L245|I3L245_HUMAN Nuclear pore complex	0	0	0	0	0	0	1	1	0	0	32	0	0	0	0	0	0	65010	438940	0	0	31032	0
								J3KMY0;Q99618;F5GX58;F8WDL1	J3KMY0;Q99618;F5GX58;F8WDL1	Cell division cycle-associated protein 3	CDCA3	tr|J3KMY0|J3KMY0_HUMAN Cell division cycle-associated protein 3 OS=Homo sapiens OX=9606 GN=CDCA3 PE=1 SV=1;sp|Q99618|CDCA3_HUMAN Cell division cycle-associated protein 3 OS=Homo sapiens OX=9606 GN=CDCA3 PE=1 SV=1;tr|F5GX58|F5GX58_HUMAN Cell division cycle-	2	1	3	2	2	2	3	3	2	2	11	1858500	306470	4170300	306900	442580	510700	2921400	5349100	1945400	3070400	5518400	18473000
								J3KMZ8;Q92785	J3KMZ8;Q92785	Zinc finger protein ubi-d4	DPF2	tr|J3KMZ8|J3KMZ8_HUMAN Zinc finger protein ubi-d4 OS=Homo sapiens OX=9606 GN=DPF2 PE=1 SV=1;sp|Q92785|REQU_HUMAN Zinc finger protein ubi-d4 OS=Homo sapiens OX=9606 GN=DPF2 PE=1 SV=2	0	0	0	0	0	0	1	0	0	0	22	0	0	0	0	0	0	243460	0	0	0	0	0
								J3KN16;Q5VYK3;R4GMY1;F6XAQ5	J3KN16;Q5VYK3	Proteasome-associated protein ECM29 homolog	KIAA0368;ECM29	tr|J3KN16|J3KN16_HUMAN Proteasome adapter and scaffold protein ECM29 OS=Homo sapiens OX=9606 GN=ECPAS PE=1 SV=1;sp|Q5VYK3|ECM29_HUMAN Proteasome adapter and scaffold protein ECM29 OS=Homo sapiens OX=9606 GN=ECPAS PE=1 SV=2	1	0	2	0	1	1	13	6	1	0	100	10803	0	214810	0	20566	10681	1313800	571020	3302.1	0	5742.5	30656
								J3KN66	J3KN66		TOR1AIP1	tr|J3KN66|J3KN66_HUMAN Torsin-1A-interacting protein 1 OS=Homo sapiens OX=9606 GN=TOR1AIP1 PE=1 SV=1	2	1	2	2	2	2	2	4	2	2	33	1220000	75978	2242400	467890	392400	335440	1361600	2049000	581390	396460	720830	3445400
								J3KN67;A0A2R2Y2Q3;A0A494C0P6;P06753;A0A2R8Y6A3	J3KN67;A0A2R2Y2Q3;A0A494C0P6;P06753	Tropomyosin alpha-3 chain	TPM3	tr|J3KN67|J3KN67_HUMAN Tropomyosin alpha-3 chain OS=Homo sapiens OX=9606 GN=TPM3 PE=1 SV=1;tr|A0A2R2Y2Q3|A0A2R2Y2Q3_HUMAN Tropomyosin 3 nu OS=Homo sapiens OX=9606 GN=TPM3 PE=1 SV=1;tr|A0A494C0P6|A0A494C0P6_HUMAN Tropomyosin alpha-3 chain OS=Homo sapiens OX	2	1	1	2	1	0	1	1	3	2	17	4621200	381520	617260	544480	329920	0	371980	141540	3566600	1876400	855320	667790
								J3KNS1;Q9UPW5	J3KNS1;Q9UPW5	Cytosolic carboxypeptidase 1	AGTPBP1	tr|J3KNS1|J3KNS1_HUMAN Cytosolic carboxypeptidase 1 OS=Homo sapiens OX=9606 GN=AGTPBP1 PE=1 SV=1;sp|Q9UPW5|CBPC1_HUMAN Cytosolic carboxypeptidase 1 OS=Homo sapiens OX=9606 GN=AGTPBP1 PE=1 SV=3	0	0	0	0	0	0	5	3	0	0	64	0	0	0	0	0	0	593310	240930	0	0	23077	0
								J3QL05;J3KP15;Q01130;Q9BRL6	J3QL05;J3KP15;Q01130	Serine/arginine-rich splicing factor 2	SRSF2	tr|J3QL05|J3QL05_HUMAN Serine/arginine-rich-splicing factor 2 (Fragment) OS=Homo sapiens OX=9606 GN=SRSF2 PE=1 SV=1;tr|J3KP15|J3KP15_HUMAN Serine/arginine-rich-splicing factor 2 (Fragment) OS=Homo sapiens OX=9606 GN=SRSF2 PE=1 SV=8;sp|Q01130|SRSF2_HUMAN Se	3	2	4	6	3	3	5	7	4	5	6	5848400	915040	56251000	22072000	2903700	1530500	39577000	56713000	5099100	7399500	51606000	126630000
								J3KPH2;Q9BYJ1	J3KPH2;Q9BYJ1	Hydroperoxide isomerase ALOXE3	ALOXE3	tr|J3KPH2|J3KPH2_HUMAN Arachidonate lipoxygenase 3, isoform CRA_a OS=Homo sapiens OX=9606 GN=ALOXE3 PE=1 SV=1;sp|Q9BYJ1|LOXE3_HUMAN Hydroperoxide isomerase ALOXE3 OS=Homo sapiens OX=9606 GN=ALOXE3 PE=1 SV=1	0	0	0	0	0	0	0	0	0	0	37	0	0	0	0	0	0	0	0	0	0	0	0
								J3KPM9;P42224;E7ENM1;E7EPD2;D2KFR9	J3KPM9;P42224	Signal transducer and activator of transcription;Signal transducer and activator of transcription 1-alpha/beta	STAT1	tr|J3KPM9|J3KPM9_HUMAN Signal transducer and activator of transcription OS=Homo sapiens OX=9606 GN=STAT1 PE=1 SV=1;sp|P42224|STAT1_HUMAN Signal transducer and activator of transcription 1-alpha/beta OS=Homo sapiens OX=9606 GN=STAT1 PE=1 SV=2	0	0	0	1	1	2	5	3	0	0	37	0	0	0	85621	84961	148710	1113200	993560	0	0	0	250970
								J3KPP4;O95232;D6RDI2;D6RHH0;U3KQT3;H7C5U7;C9JL41	J3KPP4;O95232;D6RDI2	Luc7-like protein 3	LUC7L3	tr|J3KPP4|J3KPP4_HUMAN Cisplatin resistance-associated overexpressed protein, isoform CRA_b OS=Homo sapiens OX=9606 GN=LUC7L3 PE=1 SV=1;sp|O95232|LC7L3_HUMAN Luc7-like protein 3 OS=Homo sapiens OX=9606 GN=LUC7L3 PE=1 SV=2;tr|D6RDI2|D6RDI2_HUMAN Luc7-like p	0	0	0	1	0	0	4	5	0	0	21	0	0	0	51461	0	0	985910	2162800	0	0	827450	980560
								J3KPS0;Q9NXW2;V9GYN7	J3KPS0;Q9NXW2;V9GYN7	DnaJ homolog subfamily B member 12	DNAJB12	tr|J3KPS0|J3KPS0_HUMAN DnaJ (Hsp40) homolog, subfamily B, member 12, isoform CRA_c OS=Homo sapiens OX=9606 GN=DNAJB12 PE=1 SV=1;sp|Q9NXW2|DJB12_HUMAN DnaJ homolog subfamily B member 12 OS=Homo sapiens OX=9606 GN=DNAJB12 PE=1 SV=5;tr|V9GYN7|V9GYN7_HUMAN Dna	0	0	1	2	0	0	2	1	0	0	21	0	0	625790	243960	0	0	1081200	491790	0	0	1222300	1682700
								J3KPX7;Q99623;F5GY37;F5H3X6;F5GWA7;F5H0C5;F5H2D2	J3KPX7;Q99623;F5GY37;F5H3X6;F5GWA7	Prohibitin-2	PHB2	tr|J3KPX7|J3KPX7_HUMAN Prohibitin OS=Homo sapiens OX=9606 GN=PHB2 PE=1 SV=2;sp|Q99623|PHB2_HUMAN Prohibitin-2 OS=Homo sapiens OX=9606 GN=PHB2 PE=1 SV=2;tr|F5GY37|F5GY37_HUMAN Prohibitin OS=Homo sapiens OX=9606 GN=PHB2 PE=1 SV=1;tr|F5H3X6|F5H3X6_HUMAN Prohi	7	4	6	5	8	5	7	8	8	6	21	11775000	902790	27481000	1333600	4067600	3767900	8011400	17930000	8860600	8022700	12488000	43499000
								J3KQ48;Q9Y3E5	J3KQ48;Q9Y3E5	Peptidyl-tRNA hydrolase 2, mitochondrial	PTRH2	tr|J3KQ48|J3KQ48_HUMAN Peptidyl-tRNA hydrolase 2, mitochondrial OS=Homo sapiens OX=9606 GN=PTRH2 PE=1 SV=1;sp|Q9Y3E5|PTH2_HUMAN Peptidyl-tRNA hydrolase 2, mitochondrial OS=Homo sapiens OX=9606 GN=PTRH2 PE=1 SV=1	0	1	1	1	1	1	2	2	1	1	8	0	189020	0	140580	234120	380970	4604800	3482200	742610	1212500	1341200	3385200
								J3KQA9;Q5JR59	J3KQA9;Q5JR59	Microtubule-associated tumor suppressor candidate 2	MTUS2	tr|J3KQA9|J3KQA9_HUMAN Microtubule-associated tumor suppressor candidate 2 OS=Homo sapiens OX=9606 GN=MTUS2 PE=1 SV=1;sp|Q5JR59|MTUS2_HUMAN Microtubule-associated tumor suppressor candidate 2 OS=Homo sapiens OX=9606 GN=MTUS2 PE=1 SV=3	1	1	1	0	1	0	2	0	3	1	75	402700	87139	974920	0	387710	0	616970	0	184750	92043	351650	0
								J3KRE2;J3KTF8;J3QQX2;P52565;J3KS60;J3KRY1	J3KRE2;J3KTF8;J3QQX2;P52565;J3KS60;J3KRY1	Rho GDP-dissociation inhibitor 1	ARHGDIA	tr|J3KRE2|J3KRE2_HUMAN Rho GDP-dissociation inhibitor 1 OS=Homo sapiens OX=9606 GN=ARHGDIA PE=1 SV=1;tr|J3KTF8|J3KTF8_HUMAN Rho GDP-dissociation inhibitor 1 (Fragment) OS=Homo sapiens OX=9606 GN=ARHGDIA PE=1 SV=8;tr|J3QQX2|J3QQX2_HUMAN Rho GDP-dissociation	0	0	1	1	1	1	0	1	1	1	6	0	0	3878300	356700	958990	498780	0	1650800	2126400	1492800	0	5844900
								J3KRG2;Q96QA5	J3KRG2;Q96QA5	Gasdermin-A	GSDMA	tr|J3KRG2|J3KRG2_HUMAN Gasdermin-A (Fragment) OS=Homo sapiens OX=9606 GN=GSDMA PE=1 SV=8;sp|Q96QA5|GSDMA_HUMAN Gasdermin-A OS=Homo sapiens OX=9606 GN=GSDMA PE=1 SV=4	1	0	0	0	0	1	0	0	0	0	10	214540	0	0	0	0	165330	0	0	0	0	0	0
								J3QQY0;J3KSZ8;Q68DK7	J3QQY0;J3KSZ8;Q68DK7	Male-specific lethal 1 homolog	MSL1	tr|J3QQY0|J3QQY0_HUMAN Male-specific lethal 1 homolog OS=Homo sapiens OX=9606 GN=MSL1 PE=1 SV=1;tr|J3KSZ8|J3KSZ8_HUMAN Male-specific lethal 1 homolog OS=Homo sapiens OX=9606 GN=MSL1 PE=1 SV=1;sp|Q68DK7|MSL1_HUMAN Male-specific lethal 1 homolog OS=Homo sapi	0	0	0	1	0	0	1	0	0	0	20	0	0	0	145630	0	0	35214	0	0	0	0	0
								J3KTA4;P17844;J3QRQ7;J3KRZ1;J3KRX8;J3KTQ4;J3QSF1;J3QR02;X6RLV5;J3QRN5;J3QLG9;J3QR62	J3KTA4;P17844	Probable ATP-dependent RNA helicase DDX5	DDX5	tr|J3KTA4|J3KTA4_HUMAN Probable ATP-dependent RNA helicase DDX5 OS=Homo sapiens OX=9606 GN=DDX5 PE=1 SV=1;sp|P17844|DDX5_HUMAN Probable ATP-dependent RNA helicase DDX5 OS=Homo sapiens OX=9606 GN=DDX5 PE=1 SV=1	21	8	24	18	15	12	22	24	14	9	32	29121000	4191400	96446000	16394000	7781100	6586000	47781000	49719000	8273500	6832600	59959000	83596000
								J3QR09;J3KTE4;P84098	J3QR09;J3KTE4;P84098	Ribosomal protein L19;60S ribosomal protein L19	RPL19	tr|J3QR09|J3QR09_HUMAN Ribosomal protein L19 OS=Homo sapiens OX=9606 GN=RPL19 PE=1 SV=1;tr|J3KTE4|J3KTE4_HUMAN Ribosomal protein L19 OS=Homo sapiens OX=9606 GN=RPL19 PE=1 SV=1;sp|P84098|RL19_HUMAN 60S ribosomal protein L19 OS=Homo sapiens OX=9606 GN=RPL19	5	2	9	9	2	3	10	9	3	3	6	27137000	1802200	144250000	71579000	831790	2018200	111890000	117450000	5256500	19580000	152010000	271660000
								J3KTL2;Q07955;J3KSR8;J3QQV5;J3KSW7	J3KTL2;Q07955;J3KSR8	Serine/arginine-rich splicing factor 1	SRSF1	tr|J3KTL2|J3KTL2_HUMAN Serine/arginine-rich-splicing factor 1 OS=Homo sapiens OX=9606 GN=SRSF1 PE=1 SV=1;sp|Q07955|SRSF1_HUMAN Serine/arginine-rich splicing factor 1 OS=Homo sapiens OX=9606 GN=SRSF1 PE=1 SV=2;tr|J3KSR8|J3KSR8_HUMAN Serine/arginine-rich-spl	10	7	15	14	9	10	14	13	8	12	14	36884000	7474900	136460000	32048000	7978400	7318000	55152000	64991000	11543000	18818000	111940000	209140000
								J3QL56;O75880	J3QL56;O75880	Protein SCO1 homolog, mitochondrial	SCO1	tr|J3QL56|J3QL56_HUMAN Protein SCO1 homolog, mitochondrial OS=Homo sapiens OX=9606 GN=SCO1 PE=1 SV=1;sp|O75880|SCO1_HUMAN Protein SCO1 homolog, mitochondrial OS=Homo sapiens OX=9606 GN=SCO1 PE=1 SV=1	0	1	2	1	2	1	3	1	2	1	15	0	702810	2552700	1114400	1004100	771530	4221600	1983000	1578200	1412900	4924100	1449000
								J3QLE5;P63162;P14678;J3KRY3;S4R3P3	J3QLE5;P63162;P14678;J3KRY3;S4R3P3	Small nuclear ribonucleoprotein-associated protein N;Small nuclear ribonucleoprotein-associated proteins B and B	SNRPN;SNRPB	tr|J3QLE5|J3QLE5_HUMAN Small nuclear ribonucleoprotein-associated protein N (Fragment) OS=Homo sapiens OX=9606 GN=SNRPN PE=1 SV=1;sp|P63162|RSMN_HUMAN Small nuclear ribonucleoprotein-associated protein N OS=Homo sapiens OX=9606 GN=SNRPN PE=1 SV=1;sp|P14678	3	1	3	2	4	1	4	1	3	1	10	6797000	625320	17445000	1804300	5178500	1003300	13376000	2766100	5746800	2165500	20462000	5532900
								J3QLR8;Q9Y3D9	J3QLR8;Q9Y3D9	28S ribosomal protein S23, mitochondrial	MRPS23	tr|J3QLR8|J3QLR8_HUMAN 28S ribosomal protein S23, mitochondrial OS=Homo sapiens OX=9606 GN=MRPS23 PE=1 SV=1;sp|Q9Y3D9|RT23_HUMAN 28S ribosomal protein S23, mitochondrial OS=Homo sapiens OX=9606 GN=MRPS23 PE=1 SV=2	0	0	2	0	4	0	3	1	1	0	9	0	0	2921300	0	1921900	0	3440600	1059700	552250	0	2822500	4630200
								J3QLS3;Q9Y2R9;J3KSI8;J3QQS1;J3QKW2	J3QLS3;Q9Y2R9;J3KSI8;J3QQS1;J3QKW2	28S ribosomal protein S7, mitochondrial	MRPS7	tr|J3QLS3|J3QLS3_HUMAN 28S ribosomal protein S7, mitochondrial OS=Homo sapiens OX=9606 GN=MRPS7 PE=1 SV=1;sp|Q9Y2R9|RT07_HUMAN 28S ribosomal protein S7, mitochondrial OS=Homo sapiens OX=9606 GN=MRPS7 PE=1 SV=2;tr|J3KSI8|J3KSI8_HUMAN 28S ribosomal protein S	0	0	2	0	1	0	2	2	1	0	12	0	0	4427200	0	485020	0	1727600	1502300	784520	0	2181900	5643800
[truncated: 2,213 more rows]

## Sheet: Analyzed data
List of detected proteins with fold-change enrichment and statistical tests
Test Type:	two-sided t.test
Correction:	FDR
[truncated: 2,230 more rows]

## Sheet: AURKA partners
List of AURKA interaction partners as defined by a log2(fold-change AURKA IP/IgG IP) >1 (column N) and adjusted p-value <0.05 (column S)
[truncated: 1,540 more rows]

[truncated: 4 more sheets: AURKA partners RBP2GO, AURKA RNase-sensitive partners, AURKA RNase-sensitive RBP2GO, RDeeP_MIT_AURKA_Intersec]
