# Supplementary material for: An atlas of RNA-dependent proteins in cell division reveals the riboregulation of mitotic protein-protein interactions
Source: Nat Commun. 2025 Mar 8;16:2325. doi: 10.1038/s41467-025-57671-3 (PMC11890761; doi:10.1038/s41467-025-57671-3)
Supplement: Supplementary file 6 — Supplementary Data 4 [file 41467_2025_57671_MOESM6_ESM.xlsx]

## Sheet: Content
Supplementary Data 4: iCLIP2-Seq analysis of KIFC1-interacting RNAs													Sairam
KIFC1_Binding_Sites	List of 33240 identified KIFC1 binding sites (BS)
KIFC1_Protein_Coding_BS	List of binding sites associated with protein-coding genes
KIFC1_Protein_Coding_Genes	List of protein-coding genes containing KIFC1 binding sites

## Sheet: KIFC1_Binding_Sites
KIFC1 binding site (after removal of the top and bottom 5%)
seqnames	start	end	strand	bsID	geneID	geneName	geneType	transcriptRegion	PureCLIP score	bsStrength	bsSeq
chr1	30968194	30968200	-	BS2498	ENSG00000134644.16	PUM1	protein_coding	INTRON	91.1129	top	CTATAGT
chr1	39567415	39567421	-	BS2611	ENSG00000090621.15	PABPC4	protein_coding	INTRON	91.0785	top	TTGTTTT
chr12	122129175	122129181	-	BS26939	NA	NA	Intergenic	OTHER	91.0314	top	AATCTCG
chr17	11031488	11031494	-	BS33356	NA	NA	Intergenic	OTHER	91.0239	top	CAGATAG
chr20	29299560	29299566	-	BS37661	SSU-rRNA_Hsa	rRNA	rRNA	REPEATS	90.9965	top	TCCATTG
chr7	5606345	5606351	+	BS15137	ENSG00000075618.18	FSCN1	protein_coding	UTR3	90.813	top	CCTCTTT
chr19	55674243	55674249	+	BS36194	G-rich	Low_complexity	Low_complexity	UTR3	90.6972	top	GGGGGTT
chr7	22856640	22856646	+	BS15213	ENSG00000228649.11	SNHG26	lncRNA	INTRON	90.622	top	TTTTATG
chr2	10446765	10446771	-	BS5787	ENSG00000115758.14	ODC1	protein_coding	INTRON	90.5032	top	AACCATT
chr7	65755521	65755527	+	BS15426	ENSG00000291124.1	ENSG00000291124	lncRNA	INTRON	90.4995	top	GTGGTTT
chr16	22030577	22030583	+	BS30433	ENSG00000185716.12	MOSMO	protein_coding	INTRON	90.4978	top	CCCAGGC
chr6	31635717	31635723	+	BS13424	ENSG00000204469.13	PRRC2A	protein_coding	CDS	90.4732	top	TTCTATG
chr17	5439062	5439068	-	BS33288	ENSG00000108561.8	C1QBP	protein_coding	CDS	90.4591	top	GCCTCTG
chr12	110343384	110343390	-	BS26727	NA	NA	Intergenic	OTHER	90.4508	top	GGTTCCT
chr2	206025654	206025660	+	BS5476	ENSG00000207386.1	Y_RNA	misc_RNA	REPEATS	90.4449	top	TTTGCTC
chr14	51020281	51020287	-	BS28716	ENSG00000100505.14	TRIM9	protein_coding	INTRON	90.3566	top	CGGCTCG
chr20	49319330	49319336	-	BS37850	ENSG00000158445.10	KCNB1	protein_coding	INTRON	90.3202	top	GATAAAA
chr19	1383585	1383591	+	BS35233	ENSG00000115286.21	NDUFS7	protein_coding	REPEATS	90.2731	top	GCGCGTT
chr17	35573653	35573659	+	BS32416	ENSG00000267321.4	SNHG30	lncRNA	INTRON	90.2687	top	AGCGATG
chr5	43175428	43175434	+	BS10815	ENSG00000172262.12	ZNF131	protein_coding	UTR3	89.8842	top	TAAAAGT
chr12	117218732	117218738	-	BS26825	ENSG00000089250.20	NOS1	protein_coding	INTRON	89.7217	top	AGACTCC
chr17	38850411	38850417	-	BS33593	ENSG00000125691.14	RPL23	protein_coding	CDS	89.637	top	TCTTTAT
chr2	231459102	231459108	-	BS6971	ENSG00000115053.17	NCL	protein_coding	CDS	89.617	top	ATTTTGA
chr5	1317879	1317885	-	BS11868	ENSG00000049656.14	CLPTM1L	protein_coding	UTR3	89.4882	top	AATTTTT
chr3	188911785	188911791	+	BS8088	(TC)n	Simple_repeat	Simple_repeat	REPEATS	89.4512	top	TTCCCTC
chr11	109337229	109337235	+	BS22939	(CT)n	Simple_repeat	Simple_repeat	REPEATS	89.2785	top	CCTCTCT
chr4	8872258	8872264	+	BS9201	(TG)n	Simple_repeat	Simple_repeat	REPEATS	89.2554	top	TGTGTGC
chr17	28723697	28723703	+	BS32296	ENSG00000198242.14	RPL23A	protein_coding	INTRON	89.2087	top	TATGTTA
chr8	69690104	69690110	-	BS17853	ENSG00000137571.11	SLCO5A1	protein_coding	INTRON	89.1723	top	GGCATGG
chr17	81859384	81859390	-	BS34398	ENSG00000185624.16	P4HB	protein_coding	CDS	89.085	top	CAGATGC
chr11	43455636	43455642	+	BS22376	L1M8	L1	LINE	INTRON	89.0811	top	AAAAATG
chr12	48656768	48656774	-	BS26186	ENSG00000139620.13	KANSL2	protein_coding	INTRON	89.0711	top	GAATCAA
chr7	121479497	121479503	-	BS16724	ENSG00000289578.1	ENSG00000289578	lncRNA	INTRON	89.0175	top	TCTCGCT
chr3	169764729	169764735	-	BS8956	ENSG00000270141.3	TERC	lncRNA	OTHER	89.0139	top	GTCTCTC
chr18	57284686	57284692	-	BS35073	ENSG00000202240.1	RNU6-737P	snRNA	OTHER	88.994	top	CACACAT
chr1	207785633	207785639	+	BS1865	ENSG00000117335.21	CD46	protein_coding	CDS	88.853	top	GTAATTT
chrX	96884009	96884015	-	BS40416	NA	NA	Intergenic	OTHER	88.778	top	AGGGGAG
chrX	134769795	134769801	-	BS40623	ENSG00000156504.17	PABIR2	protein_coding	UTR3	88.7356	top	TAAAATT
chr12	103938345	103938351	+	BS25407	ENSG00000166598.16	HSP90B1	protein_coding	CDS	88.579	top	AACTGTT
chr8	127191854	127191860	-	BS18168	ENSG00000254166.4	CASC19	lncRNA	INTRON	88.5506	top	AATTTTT
chr22	24572002	24572008	+	BS38610	ENSG00000100028.12	SNRPD3	protein_coding	UTR3	88.4786	top	TCCTTTT
chr19	14090665	14090671	-	BS36764	ENSG00000141858.12	SAMD1	protein_coding	INTRON	88.4756	top	GCATATT
chr3	149377603	149377609	-	BS8894	ENSG00000169908.12	TM4SF1	protein_coding	UTR5	88.4069	top	CTAATTT
chr12	53028048	53028054	+	BS24998	ENSG00000063046.18	EIF4B	protein_coding	CDS	88.3717	top	CATTTGG
chr1	180777553	180777559	-	BS3748	NA	NA	Intergenic	OTHER	88.3456	top	ATTCATT
chr2	233275806	233275812	+	BS5698	ENSG00000085978.22	ATG16L1	protein_coding	INTRON	88.3409	top	TTTTTCC
chr13	107374802	107374808	-	BS27970	ENSG00000204442.4	NALF1	protein_coding	INTRON	88.2898	top	AGAGTGA
chr21	25880789	25880795	-	BS38381	ENSG00000142192.22	APP	protein_coding	UTR3	88.1903	top	GACTTTT
chr5	132823347	132823353	-	BS12773	ENSG00000164403.15	SHROOM1	protein_coding	CDS	88.1212	top	ACCTAGA
chr17	58003640	58003646	-	BS34051	ENSG00000266086.3	ENSG00000266086	protein_coding	INTRON	88.0508	top	ACATTTA
chr12	49273014	49273020	+	BS24862	ENSG00000167553.17	TUBA1C	protein_coding	CDS	88.0367	top	CAATACC
chr16	68425440	68425446	-	BS31485	ENSG00000103056.12	SMPD3	protein_coding	INTRON	87.9102	top	CCCCTTC
chr12	103930405	103930411	+	BS25395	ENSG00000166598.16	HSP90B1	protein_coding	UTR5	87.7465	top	GGTGTAG
chrM	11256	11262	-	BS40848	NA	NA	Intergenic	OTHER	87.7265	top	TGAGTGT
chr12	56643715	56643721	-	BS26409	ENSG00000110955.9	ATP5F1B	protein_coding	INTRON	87.7	top	TTCTTCT
chr11	6641884	6641890	+	BS22024	ENSG00000255410.2	ENSG00000255410	lncRNA	INTRON	87.6759	top	CCTCAGG
chr6	129096704	129096710	+	BS13824	ENSG00000196569.14	LAMA2	protein_coding	INTRON	87.5697	top	ATTTGTC
chr17	82237495	82237501	+	BS33079	ENSG00000141526.18	SLC16A3	protein_coding	CDS	87.5279	top	TCTTCGT
chr1	112671506	112671512	+	BS995	ENSG00000116489.13	CAPZA1	protein_coding	UTR3	87.4527	top	TTTATTT
chr1	42693510	42693516	+	BS394	ENSG00000065978.19	YBX1	protein_coding	CDS	87.4434	top	TATTTGT
chr19	4657793	4657799	-	BS36510	ENSG00000074842.8	MYDGF	protein_coding	INTRON	87.4148	top	CAACAGC
chr11	8682786	8682792	+	BS22035	NA	NA	Intergenic	UTR5	87.2764	top	GCCTTCC
chr1	51973415	51973421	+	BS513	5S	rRNA	rRNA	REPEATS	87.2072	top	TGGCTAT
chr9	69977029	69977035	-	BS19758	NA	NA	Intergenic	OTHER	87.1261	top	TAATTTT
chr11	62559783	62559789	-	BS23596	ENSG00000254772.10	EEF1G	protein_coding	CDS	87.119	top	CTGGATC
chr1	146035688	146035694	+	BS1090	NA	NA	Intergenic	REPEATS	87.0889	top	AGCTTCC
chr1	8874887	8874893	-	BS2256	ENSG00000074800.16	ENO1	protein_coding	CDS	87.0725	top	ATCCATG
chr7	5527886	5527892	-	BS16146	ENSG00000075624.17	ACTB	protein_coding	CDS	87.0341	top	GATCATT
chr12	6928100	6928106	+	BS24367	ENSG00000111676.15	ATN1	protein_coding	INTRON	86.9956	top	GGGCATT
chr13	113089159	113089165	+	BS27454	ENSG00000126217.22	MCF2L	protein_coding	INTRON	86.9631	top	ACACTCC
chr17	67740664	67740670	+	BS32807	ENSG00000130935.10	NOL11	protein_coding	INTRON	86.9478	top	ATTTACC
chr19	3543442	3543448	-	BS36433	ENSG00000161091.14	MFSD12	protein_coding	INTRON	86.9023	top	TTGGTAG
chr17	62065389	62065395	-	BS34113	NA	NA	Intergenic	OTHER	86.8957	top	GCGGCGG
chr17	82238866	82238872	+	BS33085	ENSG00000141526.18	SLC16A3	protein_coding	CDS	86.8831	top	CACAAGC
chr2	132255667	132255673	-	BS6694	ENSG00000163046.16	ANKRD30BL	protein_coding	INTRON	86.8418	top	AATAACA
chr11	65437258	65437264	+	BS22614	ENSG00000245532.11	NEAT1	lncRNA	OTHER	86.7722	top	TTCTTTT
chr4	51107413	51107419	+	BS9374	NA	NA	Intergenic	OTHER	86.744	top	AATATCA
chr11	93732117	93732123	-	BS24005	ENSG00000166012.17	TAF1D	protein_coding	INTRON	86.6449	top	TAGAGAA
chr6	8086533	8086539	-	BS14021	ENSG00000265818.1	EEF1E1-BLOC1S5	protein_coding	INTRON	86.6343	top	AATAATT
chr12	6967606	6967612	-	BS25778	ENSG00000215021.10	PHB2	protein_coding	INTRON	86.5929	top	CATGGGC
chr17	49036351	49036357	+	BS32636	ENSG00000159217.10	IGF2BP1	protein_coding	INTRON	86.5876	top	GGTGTTC
chr7	140696742	140696748	+	BS15968	ENSG00000090266.13	NDUFB2	protein_coding	CDS	86.5088	top	AGTATGT
chr13	113322801	113322807	+	BS27483	ENSG00000185896.11	LAMP1	protein_coding	UTR3	86.4976	top	GGGGTGC
chr18	79971640	79971646	+	BS34742	NA	NA	Intergenic	OTHER	86.4931	top	CTTTTTG
chr12	112382362	112382368	-	BS26777	ENSG00000173064.14	HECTD4	protein_coding	UTR5	86.4719	top	CTCCTGA
chr3	155661089	155661095	+	BS7854	NA	NA	Intergenic	REPEATS	86.4268	top	ACCTTCC
chr1	55376783	55376789	-	BS2792	ENSG00000199831.1	RN7SKP291	misc_RNA	REPEATS	86.393	top	TTGACCT
chr4	49709755	49709761	+	BS9343	NA	NA	Intergenic	OTHER	86.347	top	TTGTATA
chr5	138559038	138559044	-	BS12882	ENSG00000113013.16	HSPA9	protein_coding	INTRON	86.3468	top	TATTTGT
chr3	149375458	149375464	-	BS8890	ENSG00000169908.12	TM4SF1	protein_coding	CDS	86.2862	top	CCTTTGC
chr19	682662	682668	+	BS35152	ENSG00000070404.10	FSTL3	protein_coding	UTR3	86.2526	top	AACCACC
chr3	183174969	183174975	-	BS9018	NA	NA	Intergenic	OTHER	86.1938	top	TCGTCAC
chr21	8217435	8217441	+	BS38009	ENSG00000278996.1	ENSG00000278996	lncRNA	INTRON	86.1912	top	GTTCCGC
chr9	11062798	11062804	-	BS19531	NA	NA	Intergenic	OTHER	86.1532	top	CAATTCA
chr12	6537634	6537640	+	BS24339	ENSG00000111640.15	GAPDH	protein_coding	CDS	86.0736	top	CGGGAAA
chr2	231712927	231712933	+	BS5672	ENSG00000187514.17	PTMA	protein_coding	UTR3	86.0708	top	AATCTAA
chr3	155310143	155310149	-	BS8909	NA	NA	Intergenic	OTHER	86.0091	top	ACTTTTT
chr4	103268586	103268592	+	BS9500	ENSG00000248740.8	LINC02428	lncRNA	INTRON	85.9989	top	TGTTTAG
chr5	181242223	181242229	-	BS13126	ENSG00000204628.12	RACK1	protein_coding	CDS	85.8818	top	CAGTTTG
chr1	224192900	224192906	+	BS1974	AluSx	Alu	SINE	UTR3	85.8748	top	AAAAATT
chr1	231366205	231366211	-	BS4161	ENSG00000135766.9	EGLN1	protein_coding	UTR3	85.6072	top	GTGATTG
chr1	244858827	244858833	-	BS4287	ENSG00000153187.21	HNRNPU	protein_coding	CDS	85.5418	top	GAATTTT
chr9	33952842	33952848	-	BS19681	ENSG00000137073.24	UBAP2	protein_coding	INTRON	85.4741	top	CCAGAAA
chr19	50417667	50417673	+	BS36135	ENSG00000062822.16	POLD1	protein_coding	INTRON	85.3186	top	CGGCTCC
chr17	7243646	7243652	-	BS33310	ENSG00000262526.2	ENSG00000262526	protein_coding	UTR3	85.2222	top	CAGCTTT
chr20	30513006	30513012	-	BS37669	LSU-rRNA_Hsa	rRNA	rRNA	REPEATS	85.1925	top	CACCAGG
chr12	6967531	6967537	-	BS25777	ENSG00000215021.10	PHB2	protein_coding	INTRON	85.1595	top	ACTACAG
chr20	58995587	58995593	-	BS37899	ENSG00000101160.15	CTSZ	protein_coding	UTR3	85.0704	top	GGGATCC
chrM	12932	12938	-	BS40859	NA	NA	Intergenic	OTHER	85.0511	top	ATTTGTT
chr7	26193287	26193293	-	BS16264	ENSG00000122566.22	HNRNPA2B1	protein_coding	CDS	85.0501	top	AACTTTG
chr13	79314837	79314843	-	BS27756	ENSG00000139746.16	RBM26	protein_coding	UTR3	84.9822	top	AGCATTT
chr12	6534552	6534558	+	BS24327	ENSG00000111640.15	GAPDH	protein_coding	UTR5	84.9466	top	CTTCTTT
chr15	44711531	44711537	+	BS29139	ENSG00000166710.23	B2M	protein_coding	UTR5	84.882	top	CAGCATT
chr9	91705139	91705145	-	BS19837	AluSz	Alu	SINE	INTRON	84.8788	top	GTAATTC
chr1	45515799	45515805	-	BS2680	ENSG00000117450.15	PRDX1	protein_coding	CDS	84.8531	top	AAATATG
chr10	124553833	124553839	-	BS21899	NA	NA	Intergenic	OTHER	84.8528	top	GCCTGGC
chr12	50780224	50780230	+	BS24930	ENSG00000123268.9	ATF1	protein_coding	CDS	84.7366	top	CATATTG
chr17	4945823	4945829	-	BS33275	ENSG00000108518.8	PFN1	protein_coding	UTR3	84.7109	top	CCATTTT
chrX	136189528	136189534	+	BS40023	ENSG00000022267.19	FHL1	protein_coding	INTRON	84.7053	top	GAATCTG
chr12	76050563	76050569	-	BS26517	ENSG00000187109.15	NAP1L1	protein_coding	CDS	84.6416	top	TATTTTA
chr12	6536500	6536506	+	BS24329	ENSG00000111640.15	GAPDH	protein_coding	CDS	84.6302	top	TCGTATT
chr6	24705806	24705812	-	BS14082	ENSG00000112308.13	C6orf62	protein_coding	UTR3	84.6101	top	CATTTTT
chr2	73249079	73249085	+	BS4814	ENSG00000135624.17	CCT7	protein_coding	CDS	84.4412	top	CCAAACT
chr19	39433368	39433374	-	BS36910	ENSG00000105193.9	RPS16	protein_coding	CDS	84.4356	top	CAGTATG
chr1	200552370	200552376	-	BS3853	ENSG00000118193.12	KIF14	protein_coding	UTR3	84.3892	top	TTAAAGA
chr6	27592897	27592903	-	BS14131	NA	NA	Intergenic	OTHER	84.3691	top	CTGAAGG
chr1	143691468	143691474	+	BS1078	NA	NA	Intergenic	OTHER	84.3038	top	TTGTGAG
chr9	20308048	20308054	-	BS19590	NA	NA	Intergenic	OTHER	84.2848	top	GCAGGGG
chr6	26538048	26538054	+	BS13300	NA	NA	Intergenic	OTHER	84.2621	top	TAGTGGG
chr6	92574427	92574433	-	BS14622	NA	NA	Intergenic	OTHER	84.0691	top	GATGAAG
chr12	108646670	108646676	-	BS26724	ENSG00000110880.11	CORO1C	protein_coding	UTR3	84.0166	top	CGTATTT
chr6	33204311	33204317	+	BS13475	ENSG00000112473.19	SLC39A7	protein_coding	UTR3	83.8522	top	GTGGGAG
chr11	111821604	111821610	-	BS24087	ENSG00000086848.15	ALG9	protein_coding	INTRON	83.8391	top	ACTCTTA
chr17	77089418	77089424	+	BS32940	ENSG00000129657.16	SEC14L1	protein_coding	INTRON	83.8223	top	GGGTTTT
chrX	150950462	150950468	-	BS40652	NA	NA	Intergenic	OTHER	83.6876	top	CTCTTAG
chr14	55671790	55671796	+	BS28199	ENSG00000126777.18	KTN1	protein_coding	CDS	83.6485	top	AATTTTA
chr19	3544111	3544117	-	BS36437	ENSG00000161091.14	MFSD12	protein_coding	INTRON	83.5403	top	AGCGAGC
chr8	100709726	100709732	-	BS17982	ENSG00000070756.17	PABPC1	protein_coding	CDS	83.5075	top	GGTTATG
chr6	63580548	63580554	+	BS13661	ENSG00000112245.13	PTP4A1	protein_coding	UTR3	83.3867	top	ATATTTT
chr1	47997583	47997589	+	BS502	NA	NA	Intergenic	REPEATS	83.3723	top	CAGGCGC
chr8	143595641	143595647	-	BS18368	ENSG00000104529.19	EEF1D	protein_coding	INTRON	83.3642	top	TTGGGTA
chr19	12944005	12944011	+	BS35562	ENSG00000179218.15	CALR	protein_coding	UTR3	83.338	top	TTCATTT
chr19	583321	583327	+	BS35136	ENSG00000172270.22	BSG	protein_coding	UTR3	83.3214	top	AGCTCTG
chr7	137513812	137513818	+	BS15952	NA	NA	Intergenic	OTHER	83.3117	top	AATCTTG
chr3	149377508	149377514	-	BS8893	ENSG00000169908.12	TM4SF1	protein_coding	CDS	83.2982	top	CATTCTC
chr17	81512737	81512743	-	BS34363	ENSG00000184009.13	ACTG1	protein_coding	UTR5	83.2485	top	TTCTCTG
chr11	13020952	13020958	-	BS23255	L1M4	L1	LINE	REPEATS	83.1147	top	TTTTTAA
chr5	112161577	112161583	+	BS11190	ENSG00000224032.9	EPB41L4A-AS1	lncRNA	INTRON	83.0093	top	AATTTGA
chr14	21392253	21392259	-	BS28594	ENSG00000100888.15	CHD8	protein_coding	INTRON	83.002	top	ATTTTGC
chr11	57477063	57477069	+	BS22448	ENSG00000186907.8	RTN4RL2	protein_coding	UTR3	82.9812	top	CTCCTTG
chr2	202276455	202276461	+	BS5458	ENSG00000055044.11	NOP58	protein_coding	INTRON	82.8623	top	TTCTTGG
chr15	40662328	40662334	+	BS29047	ENSG00000137812.21	KNL1	protein_coding	UTR3	82.8149	top	TTTTTTA
chr11	65438653	65438659	+	BS22617	ENSG00000245532.11	NEAT1	lncRNA	OTHER	82.8101	top	TCTTTTT
chr17	81847054	81847060	-	BS34395	ENSG00000185624.16	P4HB	protein_coding	UTR3	82.5655	top	ATTTTTG
chr1	58302389	58302395	-	BS2793	ENSG00000173406.16	DAB1	protein_coding	INTRON	82.5654	top	ACTCCTC
chr12	34337483	34337489	+	BS24811	NA	NA	Intergenic	OTHER	82.5444	top	CAGGGTC
chr12	6769927	6769933	+	BS24347	GA-rich	Low_complexity	Low_complexity	CDS	82.537	top	GAGAACG
chr5	79464247	79464253	-	BS12615	ENSG00000152413.15	HOMER1	protein_coding	INTRON	82.5138	top	TGGATTT
chr1	28592162	28592168	-	BS2481	ENSG00000120656.14	TAF12	protein_coding	INTRON	82.4274	top	CACCGCT
chr12	56714373	56714379	-	BS26439	ENSG00000196531.14	NACA	protein_coding	CDS	82.4143	top	GAAAAGA
chr11	60594379	60594385	+	BS22483	ENSG00000283601.1	MS4A19P	unprocessed_pseudogene	INTRON	82.3833	top	CTAATTA
chr11	65430282	65430288	+	BS22599	ENSG00000245532.11	NEAT1	lncRNA	OTHER	82.3793	top	TTTTCTG
chr7	44082667	44082673	+	BS15354	NA	NA	Intergenic	OTHER	82.3595	top	CCGCTCC
chr17	79833390	79833396	-	BS34307	ENSG00000141582.15	CBX4	protein_coding	UTR3	82.3446	top	TTTCATT
chr13	106445503	106445509	-	BS27964	L2c	L2	LINE	REPEATS	82.2856	top	GTGAATA
chr19	580404	580410	+	BS35127	ENSG00000172270.22	BSG	protein_coding	CDS	82.2818	top	GAGTACT
chr10	119060089	119060095	-	BS21863	ENSG00000107581.13	EIF3A	protein_coding	INTRON	82.2767	top	ATTTCTT
chr9	33111006	33111012	-	BS19641	ENSG00000086062.13	B4GALT1	protein_coding	INTRON	82.2282	top	CGAAGTT
chr3	139816563	139816569	-	BS8822	NA	NA	Intergenic	OTHER	82.2111	top	GTGTGTG
chr14	49583666	49583672	-	BS28697	ENSG00000213741.11	RPS29	protein_coding	CDS	82.1822	top	GACTAAA
chr5	154814139	154814145	+	BS11593	ENSG00000155506.19	LARP1	protein_coding	UTR3	82.169	top	GTGGGTA
chr1	143729569	143729575	-	BS3280	NA	NA	Intergenic	OTHER	82.1551	top	ATCTCAT
chr2	197497375	197497381	-	BS6862	ENSG00000144381.18	HSPD1	protein_coding	CDS	82.1466	top	GATTATT
chr21	8397356	8397362	+	BS38048	ENSG00000280441.3	ENSG00000280441	lncRNA	INTRON	82.1273	top	GTAAACG
chr6	34245173	34245179	+	BS13509	ENSG00000137309.21	HMGA1	protein_coding	UTR3	82.1174	top	CACTTAG
chr11	88612878	88612884	-	BS23972	ENSG00000168959.15	GRM5	protein_coding	INTRON	82.1038	top	AAATTGG
chr7	34930915	34930921	-	BS16304	ENSG00000173852.16	DPY19L1	protein_coding	UTR3	82.0987	top	TTATCGT
chr9	33113363	33113369	-	BS19654	ENSG00000086062.13	B4GALT1	protein_coding	INTRON	82.0886	top	CATTTTT
chr19	10679091	10679097	+	BS35479	ENSG00000129351.18	ILF3	protein_coding	INTRON	82.0821	top	CCCTAGG
chr22	38483483	38483489	-	BS39185	ENSG00000100201.23	DDX17	protein_coding	UTR3	81.8779	top	CATCATC
chr1	161612707	161612713	+	BS1326	NA	NA	Intergenic	OTHER	81.8403	top	AAACCGG
chr1	77978984	77978990	-	BS3019	ENSG00000162613.18	FUBP1	protein_coding	CDS	81.7999	top	AACAGTG
chrX	154399519	154399525	+	BS40065	ENSG00000147403.18	RPL10	protein_coding	CDS	81.7622	top	AAAAAGG
chr1	244860344	244860350	-	BS4289	ENSG00000153187.21	HNRNPU	protein_coding	CDS	81.6708	top	GTGTTTT
chr22	41359914	41359920	+	BS38771	ENSG00000100403.12	ZC3H7B	protein_coding	UTR3	81.6683	top	GTGGGGA
chr6	4954267	4954273	+	BS13168	ENSG00000153046.18	CDYL	protein_coding	UTR3	81.5281	top	AACGTCA
chr11	10807273	10807279	-	BS23202	ENSG00000110321.19	EIF4G2	protein_coding	CDS	81.5085	top	CAGAAGG
chr15	66503156	66503162	-	BS29926	ENSG00000174444.15	RPL4	protein_coding	CDS	81.4934	top	CATCAGA
chr2	80831554	80831560	+	BS4859	L2c	L2	LINE	REPEATS	81.4245	top	TTACCTC
chr1	90027591	90027597	+	BS781	ENSG00000162664.17	ZNF326	protein_coding	CDS	81.3355	top	GTGGGAG
chr11	130121720	130121726	+	BS23054	ENSG00000084234.18	APLP2	protein_coding	CDS	81.2994	top	TTATTGG
chr9	121340574	121340580	-	BS20033	ENSG00000148175.13	STOM	protein_coding	INTRON	81.2717	top	TTTTTTA
chr22	11215004	11215010	+	BS38547	NA	NA	Intergenic	OTHER	81.2632	top	AAGTACA
chr1	169131569	169131575	+	BS1434	ENSG00000143153.14	ATP1B1	protein_coding	UTR3	81.2573	top	TCTTTCC
chrX	154351656	154351662	-	BS40737	ENSG00000196924.19	FLNA	protein_coding	CDS	81.2148	top	ACACATT
chr4	51418900	51418906	+	BS9375	NA	NA	Intergenic	OTHER	81.1665	top	ATGATTT
chr2	73249105	73249111	+	BS4816	ENSG00000135624.17	CCT7	protein_coding	CDS	81.0655	top	ACCCAGT
chr2	84905649	84905655	+	BS4910	NA	NA	Intergenic	OTHER	81.0304	top	CTCTTTT
chr3	47846715	47846721	+	BS7437	ENSG00000132153.15	DHX30	protein_coding	CDS	80.9521	top	CCAGCCT
chr12	76059854	76059860	-	BS26528	ENSG00000187109.15	NAP1L1	protein_coding	CDS	80.8827	top	GCAATTT
chr7	72569270	72569276	-	BS16421	L1M4	L1	LINE	INTRON	80.7684	top	CCCAAAC
chr17	81510434	81510440	-	BS34359	ENSG00000184009.13	ACTG1	protein_coding	UTR3	80.7547	top	CCTTTAG
chr1	36136771	36136777	-	BS2582	ENSG00000054116.12	TRAPPC3	protein_coding	UTR3	80.7361	top	TGGGGAG
chr13	45341135	45341141	-	BS27637	ENSG00000133112.17	TPT1	protein_coding	UTR5	80.7307	top	TGCACCG
chr21	8218401	8218407	+	BS38015	ENSG00000278996.1	ENSG00000278996	lncRNA	INTRON	80.7215	top	GTTTAGA
chr3	196969720	196969726	-	BS9146	NA	NA	Intergenic	OTHER	80.6066	top	CTGCTCC
chr20	35653360	35653366	-	BS37729	ENSG00000214078.13	CPNE1	protein_coding	INTRON	80.5637	top	CCCAATG
chr8	53644860	53644866	+	BS17141	(TC)n	Simple_repeat	Simple_repeat	REPEATS	80.5427	top	CTCTCTC
chr6	28941680	28941686	-	BS14178	NA	NA	Intergenic	OTHER	80.5101	top	TTTTTGT
chr12	6534536	6534542	+	BS24326	ENSG00000111640.15	GAPDH	protein_coding	UTR5	80.4685	top	CGACAGT
chr1	39005154	39005160	+	BS325	AluSx1	Alu	SINE	UTR3	80.4492	top	CAAAGTT
chr18	7023338	7023344	-	BS34864	ENSG00000101680.16	LAMA1	protein_coding	CDS	80.4415	top	GTGCCTG
chr1	45511264	45511270	-	BS2674	ENSG00000117450.15	PRDX1	protein_coding	UTR3	80.4354	top	TGTATTT
chr16	18791736	18791742	-	BS31208	ENSG00000260342.2	ENSG00000260342	protein_coding	INTRON	80.4337	top	CAGTTTT
chr6	34696783	34696789	-	BS14334	ENSG00000196821.10	ILRUN	protein_coding	UTR5	80.3502	top	GGGGGGA
chrY	8364005	8364011	-	BS40803	NA	NA	Intergenic	OTHER	80.3095	top	TACAACG
chr7	140386796	140386802	-	BS16869	ENSG00000157800.18	SLC37A3	protein_coding	INTRON	80.0607	top	GGAATAC
chr3	41240135	41240141	+	BS7399	ENSG00000168036.18	CTNNB1	protein_coding	UTR3	80.0433	top	GTAATCT
chr20	26208418	26208424	-	BS37658	ENSG00000227195.11	MIR663AHG	lncRNA	INTRON	79.9865	top	CGGTCTC
chr5	6601495	6601501	-	BS11937	ENSG00000037474.15	NSUN2	protein_coding	INTRON	79.9449	top	GAGGGGC
chr13	31141131	31141137	-	BS27575	ENSG00000120694.20	HSPH1	protein_coding	CDS	79.8628	top	GTATATT
chr15	72498427	72498433	+	BS29306	ENSG00000166233.15	ARIH1	protein_coding	INTRON	79.8603	top	CATATTT
chr7	75985922	75985928	+	BS15525	ENSG00000127948.17	POR	protein_coding	CDS	79.7789	top	GGCAAGG
chr14	21248877	21248883	-	BS28552	ENSG00000092199.19	HNRNPC	protein_coding	INTRON	79.7612	top	ACCATTG
chr1	43619439	43619445	+	BS433	ENSG00000142949.17	PTPRF	protein_coding	CDS	79.7519	top	ATCCATG
chr11	763378	763384	+	BS21961	ENSG00000177156.11	TALDO1	protein_coding	CDS	79.7098	top	ATGACGT
chr14	75132019	75132025	-	BS28808	ENSG00000170348.9	TMED10	protein_coding	UTR3	79.5175	top	TGCCTTT
chr19	811876	811882	+	BS35184	ENSG00000011304.22	PTBP1	protein_coding	UTR3	79.5004	top	GTGTTTT
chr5	33467850	33467856	+	BS10698	ENSG00000113407.14	TARS1	protein_coding	UTR3	79.4463	top	TATTTTT
chr5	137752448	137752454	-	BS12844	ENSG00000177733.7	HNRNPA0	protein_coding	UTR3	79.3873	top	TGAATTA
chr19	3977512	3977518	-	BS36464	ENSG00000167658.16	EEF2	protein_coding	CDS	79.3749	top	GATCATC
chr6	27177287	27177293	-	BS14114	NA	NA	Intergenic	OTHER	79.3543	top	AAGGAGG
chr2	232523861	232523867	+	BS5686	ENSG00000237412.7	PRSS56	protein_coding	CDS	79.3325	top	TTCTATG
chr17	7311943	7311949	+	BS32052	ENSG00000132507.18	EIF5A	protein_coding	UTR3	79.255	top	TGGTTTT
chr19	18574908	18574914	+	BS35705	ENSG00000221983.8	UBA52	protein_coding	CDS	79.2458	top	ATTATTG
chrY	10198000	10198006	+	BS40794	SSU-rRNA_Hsa	rRNA	rRNA	REPEATS	79.2413	top	GATGTTC
chr4	82373909	82373915	-	BS9948	ENSG00000138668.20	HNRNPD	protein_coding	INTRON	79.227	top	TCTTTTT
chr19	3546312	3546318	-	BS36441	ENSG00000161091.14	MFSD12	protein_coding	CDS	79.227	top	TGGCTGT
chr3	149369512	149369518	-	BS8883	ENSG00000169908.12	TM4SF1	protein_coding	UTR3	79.2153	top	TATTTTT
chr17	10279532	10279538	+	BS32164	NA	NA	Intergenic	OTHER	79.2046	top	AAGCGAC
chr11	75402435	75402441	+	BS22810	ENSG00000149273.15	RPS3	protein_coding	CDS	79.1724	top	TGCTGTG
chr11	16842409	16842415	+	BS22220	ENSG00000199883.1	RN7SKP90	misc_RNA	REPEATS	79.0895	top	CCTGAGA
chr12	6869110	6869116	+	BS24362	ENSG00000111669.15	TPI1	protein_coding	CDS	79.0879	top	TCAAAGA
chr14	102081302	102081308	-	BS28878	ENSG00000080824.19	HSP90AA1	protein_coding	UTR3	79.0855	top	ACTTTTC
chr8	95269737	95269743	-	BS17942	NA	NA	Intergenic	OTHER	79.0813	top	AGCCAGT
chrX	119787402	119787408	-	BS40534	ENSG00000198918.8	RPL39	protein_coding	INTRON	79.0696	top	CATTTTT
chr5	137938639	137938645	-	BS12853	ENSG00000031003.11	FAM13B	protein_coding	UTR3	79.0468	top	GAGGGAA
chr7	26202996	26203002	+	BS15237	ENSG00000122565.19	CBX3	protein_coding	CDS	79.0395	top	AAAATGG
chr3	196050679	196050685	-	BS9101	ENSG00000072274.14	TFRC	protein_coding	UTR3	79.0056	top	AATTTTA
chrX	131393184	131393190	+	BS40004	ENSG00000287806.1	ENSG00000287806	lncRNA	INTRON	78.9992	top	CTAAAGG
chr12	56663884	56663890	-	BS26418	ENSG00000110958.16	PTGES3	protein_coding	UTR3	78.9749	top	GGTTTTT
chr19	49489990	49489996	+	BS36085	ENSG00000142541.18	RPL13A	protein_coding	INTRON	78.9716	top	CATCTTT
chr19	2272733	2272739	+	BS35303	ENSG00000104904.12	OAZ1	protein_coding	CDS	78.8958	top	AGCTTTG
chr19	1383595	1383601	+	BS35234	ENSG00000115286.21	NDUFS7	protein_coding	REPEATS	78.8874	top	CTGTTAA
chr17	82236756	82236762	+	BS33074	ENSG00000141526.18	SLC16A3	protein_coding	CDS	78.8631	top	GCTTTGG
chr11	12944200	12944206	+	BS22199	ENSG00000187079.20	TEAD1	protein_coding	UTR3	78.7466	top	GTAACTG
chr15	82174308	82174314	-	BS30037	ENSG00000140598.16	EFL1	protein_coding	INTRON	78.7338	top	CCAGGTG
chr19	24001829	24001835	-	BS36871	LSU-rRNA_Hsa	rRNA	rRNA	REPEATS	78.665	top	TATTTGG
chrX	109991740	109991746	+	BS39929	NA	NA	Intergenic	REPEATS	78.6415	top	AAAACAA
chr1	156139759	156139765	+	BS1281	ENSG00000160789.24	LMNA	protein_coding	INTRON	78.5983	top	ATTTTAT
chr17	42315456	42315462	-	BS33714	ENSG00000168610.16	STAT3	protein_coding	UTR3	78.5948	top	GGAAATG
chr12	53041616	53041622	+	BS25016	ENSG00000063046.18	EIF4B	protein_coding	UTR3	78.5078	top	CATTTTT
chr10	86889596	86889602	+	BS20778	ENSG00000107779.14	BMPR1A	protein_coding	INTRON	78.4689	top	ACGGTCA
chr16	15061560	15061566	-	BS31195	ENSG00000085721.13	RRN3	protein_coding	UTR3	78.4583	top	GTTGTTG
chr10	128606756	128606762	+	BS21089	NA	NA	Intergenic	OTHER	78.457	top	TGCATTT
chr8	142146328	142146334	-	BS18333	ENSG00000287332.1	ENSG00000287332	lncRNA	INTRON	78.4228	top	TTGGCCC
chr12	56238562	56238568	-	BS26357	ENSG00000139645.11	ANKRD52	protein_coding	INTRON	78.4036	top	GAGGGGA
chr12	120198586	120198592	-	BS26873	ENSG00000089157.16	RPLP0	protein_coding	CDS	78.3821	top	GATATCA
chrM	13470	13476	-	BS40861	NA	NA	Intergenic	OTHER	78.3378	top	TAATGCT
chr15	72199216	72199222	-	BS29975	ENSG00000067225.21	PKM	protein_coding	UTR3	78.2626	top	ACTCTGG
chr9	108942697	108942703	-	BS19932	ENSG00000119326.15	CTNNAL1	protein_coding	UTR3	78.1599	top	ATCCTTT
chr10	92710557	92710563	-	BS21695	ENSG00000201412.1	Y_RNA	misc_RNA	REPEATS	78.0294	top	GTTATAG
chrX	65685897	65685903	+	BS39724	ENSG00000147065.18	MSN	protein_coding	INTRON	78.0058	top	GTGTACA
chr11	17659277	17659283	+	BS22224	L1ME1	L1	LINE	REPEATS	77.9896	top	AATTTTT
chr17	18185056	18185062	-	BS33399	NA	NA	Intergenic	OTHER	77.9854	top	TAGCTAA
chr4	119237496	119237502	+	BS9532	ENSG00000145390.12	USP53	protein_coding	INTRON	77.9718	top	CTGCTAT
chr11	17074690	17074696	-	BS23291	ENSG00000110700.7	RPS13	protein_coding	INTRON	77.9547	top	TTTTTCC
chrX	71574789	71574795	+	BS39794	ENSG00000147162.15	OGT	protein_coding	UTR3	77.8811	top	CCTATTT
chr10	79354447	79354453	+	BS20766	ENSG00000108179.14	PPIF	protein_coding	UTR3	77.8609	top	CGTTTTT
chr2	47160323	47160329	-	BS6042	ENSG00000273269.3	ENSG00000273269	protein_coding	UTR3	77.8232	top	CTATTTT
chr16	19118591	19118597	+	BS30421	ENSG00000205730.7	ITPRIPL2	protein_coding	INTRON	77.8135	top	TTAGTTT
chr9	76571814	76571820	+	BS18857	ENSG00000187210.14	GCNT1	protein_coding	INTRON	77.7494	top	GCGCCGG
chr9	72249149	72249155	+	BS18834	ENSG00000119125.17	GDA	protein_coding	INTRON	77.689	top	GTTATTG
chr16	87838722	87838728	-	BS31724	ENSG00000103257.9	SLC7A5	protein_coding	CDS	77.6802	top	GTTCACA
chr3	179400100	179400106	-	BS9007	ENSG00000114450.11	GNB4	protein_coding	UTR3	77.6651	top	AGTATTT
chr12	22685772	22685778	+	BS24749	ENSG00000139163.16	ETNK1	protein_coding	UTR3	77.6647	top	AAATTTC
chr9	133350650	133350656	+	BS19328	ENSG00000148303.17	RPL7A	protein_coding	CDS	77.6497	top	TATCAAG
chr9	108898522	108898528	-	BS19929	ENSG00000070061.16	ELP1	protein_coding	CDS	77.5801	top	TATTAAC
chr16	70538004	70538010	+	BS30763	ENSG00000189091.13	SF3B3	protein_coding	INTRON	77.5597	top	ACAGCCT
chr11	37427319	37427325	+	BS22357	L1MA2	L1	LINE	REPEATS	77.4751	top	AAAAAGA
chr12	121342017	121342023	-	BS26909	ENSG00000089053.13	ANAPC5	protein_coding	CDS	77.4322	top	GAATTTT
chr17	74203675	74203681	+	BS32862	ENSG00000172809.13	RPL38	protein_coding	UTR5	77.4202	top	GTTCTTT
chr12	110742889	110742895	-	BS26749	ENSG00000186298.12	PPP1CC	protein_coding	UTR5	77.3941	top	TGTTCTT
chr16	29807460	29807466	+	BS30499	ENSG00000103495.15	MAZ	protein_coding	INTRON	77.3859	top	GAAGATG
chr14	16092557	16092563	-	BS28496	NA	NA	Intergenic	OTHER	77.2728	top	ACATAGT
chr4	128271020	128271026	-	BS10105	ENSG00000164040.18	PGRMC2	protein_coding	UTR3	77.236	top	TCCTTTT
chr17	8119145	8119151	+	BS32144	NA	NA	Intergenic	OTHER	77.2262	top	CTCGTGA
chr5	17221331	17221337	+	BS10531	ENSG00000176788.9	BASP1	protein_coding	INTRON	77.2173	top	TTGTTCT
chr10	100362888	100362894	+	BS20931	ENSG00000099194.6	SCD	protein_coding	UTR3	77.1636	top	TTTCAGT
chr11	75400732	75400738	+	BS22809	ENSG00000149273.15	RPS3	protein_coding	CDS	77.1147	top	GTTTCTT
chr2	42709139	42709145	+	BS4550	ENSG00000057935.14	MTA3	protein_coding	INTRON	77.1119	top	GACCATT
chr9	99864105	99864111	+	BS18960	ENSG00000119508.18	NR4A3	protein_coding	UTR3	77.1113	top	GAGGGGG
chr18	77056675	77056681	+	BS34736	MER67D	ERV1	LTR	REPEATS	77.048	top	TTCAGCT
chr1	153977353	153977359	-	BS3447	ENSG00000143543.15	JTB	protein_coding	UTR5	77.0292	top	AACCTCT
chr5	179618367	179618373	-	BS13088	ENSG00000169045.18	HNRNPH1	protein_coding	INTRON	76.9886	top	CTAATGT
chr7	26191825	26191831	-	BS16260	ENSG00000122566.22	HNRNPA2B1	protein_coding	UTR3	76.979	top	AGACTTT
chr1	28032101	28032107	-	BS2465	ENSG00000158161.16	EYA3	protein_coding	INTRON	76.973	top	GAGTCCT
chr11	130178811	130178817	-	BS24195	NA	NA	Intergenic	OTHER	76.9567	top	CCTTTGA
chr22	28573830	28573836	-	BS39002	L1MA3	L1	LINE	INTRON	76.9442	top	GTGGGAA
chr2	210663170	210663176	+	BS5571	ENSG00000021826.18	CPS1	protein_coding	CDS	76.8687	top	GAGATGT
chr3	57836221	57836227	+	BS7534	ENSG00000163681.17	SLMAP	protein_coding	INTRON	76.8615	top	AGGGAAG
chrX	154365486	154365492	-	BS40774	ENSG00000196924.19	FLNA	protein_coding	INTRON	76.8155	top	CTGCAGC
chr1	203729574	203729580	+	BS1716	ENSG00000058668.16	ATP2B4	protein_coding	INTRON	76.8006	top	GTGGATT
chr20	58905466	58905472	+	BS37493	ENSG00000087460.29	GNAS	protein_coding	CDS	76.7892	top	TGACTGT
chr11	75572671	75572677	+	BS22834	ENSG00000149257.16	SERPINH1	protein_coding	UTR3	76.7839	top	CCTTTTT
chrM	9146	9152	-	BS40837	NA	NA	Intergenic	OTHER	76.7253	top	ATTAAGG
chr2	231455614	231455620	-	BS6965	ENSG00000115053.17	NCL	protein_coding	CDS	76.6989	top	GGTTTTG
chr15	66781814	66781820	+	BS29269	ENSG00000137834.15	SMAD6	protein_coding	UTR3	76.6089	top	ATATATT
chr5	40834555	40834561	-	BS12307	ENSG00000145592.14	RPL37	protein_coding	CDS	76.5923	top	ACGTTGT
chr10	68755199	68755205	+	BS20614	ENSG00000060339.14	CCAR1	protein_coding	INTRON	76.5493	top	CATTGCT
chr6	34240743	34240749	+	BS13507	ENSG00000137309.21	HMGA1	protein_coding	UTR5	76.5434	top	AGCCATC
chr16	87869232	87869238	-	BS31759	ENSG00000103257.9	SLC7A5	protein_coding	CDS	76.4659	top	CCATTAT
chr14	39048660	39048666	-	BS28674	ENSG00000100934.15	SEC23A	protein_coding	CDS	76.3766	top	TCCCTTT
chr10	100361117	100361123	+	BS20924	ENSG00000099194.6	SCD	protein_coding	UTR3	76.3286	top	CTGATAT
chr16	89522505	89522511	+	BS30888	ENSG00000197912.16	SPG7	protein_coding	INTRON	76.3232	top	GGTTTGT
chr8	127953783	127953789	+	BS17396	ENSG00000249859.14	PVT1	lncRNA	INTRON	76.3156	top	GAACATT
chr14	102083689	102083695	-	BS28884	ENSG00000080824.19	HSP90AA1	protein_coding	CDS	76.3061	top	AGCTTGG
chr18	40176828	40176834	+	BS34696	NA	NA	Intergenic	OTHER	76.3057	top	TAAAATG
chr2	223758514	223758520	-	BS6938	ENSG00000152056.18	AP1S3	protein_coding	UTR3	76.2882	top	TGTGTCT
chr8	136581531	136581537	+	BS17445	L1M5	L1	LINE	INTRON	76.2869	top	GAAGTTT
chr7	32892674	32892680	-	BS16299	ENSG00000170852.12	KBTBD2	protein_coding	INTRON	76.2754	top	AGATGTC
chrX	24744435	24744441	+	BS39560	ENSG00000101868.13	POLA1	protein_coding	INTRON	76.2517	top	TAATAGT
chr1	8865398	8865404	-	BS2247	ENSG00000074800.16	ENO1	protein_coding	CDS	76.1751	top	CCGAGTT
chr12	69592977	69592983	+	BS25260	ENSG00000166226.13	CCT2	protein_coding	CDS	76.1623	top	TATTTGG
chr20	17903805	17903811	+	BS37162	ENSG00000212555.1	RNU6-192P	snRNA	OTHER	76.1293	top	GATTAGC
chr5	16666245	16666251	-	BS11985	ENSG00000145555.15	MYO10	protein_coding	UTR3	76.1107	top	GAATCTG
chr17	80469957	80469963	-	BS34332	ENSG00000171246.7	NPTX1	protein_coding	UTR3	76.0981	top	TGCAAGG
chr5	17275214	17275220	+	BS10567	ENSG00000176788.9	BASP1	protein_coding	CDS	76.096	top	AAGATGG
chrX	132074286	132074292	+	BS40011	ENSG00000134602.16	STK26	protein_coding	UTR3	76.0516	top	AAGAAGC
chr17	7576829	7576835	+	BS32098	ENSG00000277957.1	SENP3-EIF4A1	protein_coding	INTRON	76.022	top	TGCGTGT
chr19	48616732	48616738	-	BS37018	ENSG00000063177.13	RPL18	protein_coding	CDS	76.0196	top	ACCCAAA
chrX	30977040	30977046	-	BS40184	NA	NA	Intergenic	OTHER	76.0151	top	TTCTCTC
chr11	86808057	86808063	+	BS22876	ENSG00000150687.12	PRSS23	protein_coding	INTRON	75.9618	top	CATTTTT
chr16	86555316	86555322	+	BS30866	NA	NA	Intergenic	OTHER	75.9404	top	GGGTAAA
chr1	1495717	1495723	+	BS34	ENSG00000160072.20	ATAD3B	protein_coding	CDS	75.9167	top	GCTCCTG
chr2	210660625	210660631	+	BS5568	ENSG00000021826.18	CPS1	protein_coding	CDS	75.9026	top	CATAATT
chr9	89316624	89316630	+	BS18901	ENSG00000123975.5	CKS2	protein_coding	UTR3	75.8942	top	GTCAGTT
chr14	20663225	20663231	-	BS28534	tRNA-Tyr-TAC	tRNA	tRNA	REPEATS	75.8861	top	GGACATC
chr3	184335156	184335162	+	BS8043	ENSG00000114867.22	EIF4G1	protein_coding	UTR3	75.8541	top	TTGGTGT
chr8	127229121	127229127	-	BS18242	NA	NA	Intergenic	OTHER	75.8305	top	TCAGATG
chr13	41060771	41060777	-	BS27610	ENSG00000120690.16	ELF1	protein_coding	INTRON	75.8071	top	TTTCACC
chr1	155254666	155254672	-	BS3509	ENSG00000160767.23	ENTREP3	protein_coding	CDS	75.7675	top	CGTCTTG
chr6	28807904	28807910	-	BS14166	NA	NA	Intergenic	OTHER	75.7032	top	CGGTGGC
chr4	26294063	26294069	+	BS9229	(TTGTTT)n	Simple_repeat	Simple_repeat	INTRON	75.6817	top	GTTGTTT
chr16	70529530	70529536	+	BS30762	ENSG00000189091.13	SF3B3	protein_coding	INTRON	75.6796	top	ATTCATG
chr16	1962738	1962744	-	BS30993	ENSG00000140988.16	RPS2	protein_coding	CDS	75.6011	top	CCTTGCA
chr10	128099167	128099173	-	BS21919	ENSG00000148773.14	MKI67	protein_coding	UTR3	75.5326	top	GGAAAAA
chr16	88720191	88720197	-	BS31795	ENSG00000103335.22	PIEZO1	protein_coding	CDS	75.521	top	CAGTACC
chr3	12840378	12840384	-	BS8166	ENSG00000144713.13	RPL32	protein_coding	INTRON	75.4678	top	AGCCTGG
chr12	57431177	57431183	+	BS25150	(CGCACG)n	Simple_repeat	Simple_repeat	REPEATS	75.4519	top	CTCGCTC
chr12	6748252	6748258	-	BS25768	ENSG00000089693.11	MLF2	protein_coding	UTR3	75.4315	top	CATTTTG
chr6	73521032	73521038	-	BS14514	ENSG00000156508.19	EEF1A1	protein_coding	INTRON	75.4175	top	AACGTTC
chr11	18407639	18407645	+	BS22237	ENSG00000134333.15	LDHA	protein_coding	UTR3	75.3946	top	AACATTT
chr6	28802873	28802879	-	BS14165	NA	NA	Intergenic	OTHER	75.3643	top	TTATAGT
chr7	5605860	5605866	+	BS15135	ENSG00000075618.18	FSCN1	protein_coding	UTR3	75.3497	top	CTTTTGC
chr2	10443525	10443531	-	BS5782	ENSG00000115758.14	ODC1	protein_coding	CDS	75.3361	top	GTGCAGG
chr11	63631210	63631216	-	BS23675	ENSG00000184743.13	ATL3	protein_coding	CDS	75.3283	top	TACATAG
chr6	28696006	28696012	-	BS14155	NA	NA	Intergenic	OTHER	75.325	top	TGAGAGT
chrX	21994510	21994516	+	BS39508	ENSG00000102172.16	SMS	protein_coding	UTR3	75.317	top	ATATTTT
chr1	42697242	42697248	+	BS399	ENSG00000065978.19	YBX1	protein_coding	CDS	75.316	top	ATATAGA
chr19	17403281	17403287	-	BS36826	ENSG00000130303.14	BST2	protein_coding	UTR3	75.2845	top	GAACATT
chr5	154816061	154816067	+	BS11599	ENSG00000155506.19	LARP1	protein_coding	UTR3	75.2692	top	AATTTTT
chr19	49497945	49497951	+	BS36098	ENSG00000142534.7	RPS11	protein_coding	CDS	75.2552	top	GACCATT
chr2	9237178	9237184	+	BS4349	ENSG00000151693.11	ASAP2	protein_coding	INTRON	75.241	top	AAAAAAA
chr12	101885382	101885388	-	BS26708	LSU-rRNA_Hsa	rRNA	rRNA	REPEATS	75.1833	top	TCGTAGT
chr13	45337579	45337585	-	BS27630	ENSG00000133112.17	TPT1	protein_coding	INTRON	75.1729	top	CAATTTA
chrX	154349739	154349745	-	BS40730	ENSG00000196924.19	FLNA	protein_coding	CDS	75.153	top	ACCTATA
chr17	7311634	7311640	+	BS32050	ENSG00000132507.18	EIF5A	protein_coding	CDS	75.0826	top	AAAATAA
chr9	11062271	11062277	-	BS19528	NA	NA	Intergenic	OTHER	75.0792	top	AATTTTT
chr15	33043619	33043625	-	BS29641	ENSG00000248905.10	FMN1	protein_coding	INTRON	75.0659	top	CTTTTTA
chr1	43978173	43978179	+	BS454	ENSG00000117410.14	ATP6V0B	protein_coding	UTR3	75.0636	top	CCTCAGT
chr22	38700278	38700284	-	BS39219	ENSG00000100221.11	JOSD1	protein_coding	INTRON	75.0223	top	TGGGGAA
chr12	56638312	56638318	-	BS26402	ENSG00000110955.9	ATP5F1B	protein_coding	UTR3	74.9249	top	TCTTTGT
chr20	7832376	7832382	+	BS37132	NA	NA	Intergenic	OTHER	74.8079	top	GCTCTGG
chr1	153664109	153664115	-	BS3410	ENSG00000143621.17	ILF2	protein_coding	CDS	74.7995	top	CAGACTA
chr10	119042203	119042209	-	BS21852	ENSG00000107581.13	EIF3A	protein_coding	CDS	74.7483	top	ATGATGA
chr1	204562520	204562526	-	BS3938	NA	NA	Intergenic	OTHER	74.641	top	TTAGTGT
chr21	8391892	8391898	+	BS38047	ENSG00000280441.3	ENSG00000280441	lncRNA	INTRON	74.6237	top	TGCCCGA
chr1	22092610	22092616	+	BS147	ENSG00000289694.1	ENSG00000289694	protein_coding	UTR3	74.5517	top	GTGGGGA
chr7	2380694	2380700	+	BS15101	ENSG00000106263.19	EIF3B	protein_coding	UTR3	74.545	top	CGGTTTT
chr1	220200661	220200667	-	BS4047	ENSG00000118873.17	RAB3GAP2	protein_coding	INTRON	74.5349	top	GTTAAGT
chr9	124080405	124080411	+	BS19054	NA	NA	Intergenic	OTHER	74.4768	top	GGCCTTA
chr4	49711633	49711639	+	BS9367	NA	NA	Intergenic	OTHER	74.4626	top	AAATATG
chr12	48667563	48667569	-	BS26190	ENSG00000139620.13	KANSL2	protein_coding	INTRON	74.4162	top	TTTGCTG
chr12	50706635	50706641	+	BS24925	ENSG00000066084.13	DIP2B	protein_coding	CDS	74.3974	top	TAGAATC
chr5	10254738	10254744	+	BS10374	ENSG00000150753.12	CCT5	protein_coding	INTRON	74.3623	top	CTTAAGC
chr17	17243453	17243459	+	BS32210	NA	NA	Intergenic	OTHER	74.3142	top	CCTTAGT
chr1	87345083	87345089	+	BS746	ENSG00000143013.13	LMO4	protein_coding	UTR3	74.2834	top	GAGGGAA
chr13	45337567	45337573	-	BS27629	ENSG00000133112.17	TPT1	protein_coding	INTRON	74.2561	top	GTTCTTT
chr19	18170056	18170062	+	BS35682	AluSx1	Alu	SINE	UTR3	74.1572	top	AAATTAG
chr13	98002567	98002573	+	BS27364	ENSG00000065150.21	IPO5	protein_coding	CDS	74.1312	top	TGTTTTA
chr10	133369924	133369930	-	BS21945	ENSG00000127884.5	ECHS1	protein_coding	CDS	74.0738	top	GTCATCG
chr5	179730625	179730631	+	BS11792	ENSG00000127022.16	CANX	protein_coding	UTR3	74.0665	top	GGTTATT
chr12	52904783	52904789	-	BS26295	ENSG00000170421.13	KRT8	protein_coding	CDS	74.0608	top	GCAGTTA
chr11	9275238	9275244	+	BS22047	NA	NA	Intergenic	OTHER	74.0129	top	TAGCTGC
chr16	30068676	30068682	+	BS30529	ENSG00000285043.3	ENSG00000285043	protein_coding	CDS	73.9847	top	ACAAATG
chr1	8206568	8206574	-	BS2239	ENSG00000200975.1	RNU1-7P	snRNA	OTHER	73.9066	top	CAGGATC
chr21	8252211	8252217	+	BS38030	NA	NA	Intergenic	OTHER	73.875	top	GTTCTCG
chrX	155238894	155238900	+	BS40094	ENSG00000155959.12	VBP1	protein_coding	UTR3	73.8456	top	CCCCTTT
chr5	115614090	115614096	-	BS12749	ENSG00000251201.8	TMED7-TICAM2	protein_coding	INTRON	73.8401	top	TAACATT
chr9	127448621	127448627	-	BS20087	ENSG00000197958.13	RPL12	protein_coding	INTRON	73.7953	top	GCCACTG
chr8	142245347	142245353	+	BS17504	L1ME3E	L1	LINE	REPEATS	73.7668	top	AGAGCAG
chr15	41656344	41656350	+	BS29078	(TC)n	Simple_repeat	Simple_repeat	INTRON	73.7647	top	TTCTCTC
chr22	39316736	39316742	-	BS39240	ENSG00000100316.16	RPL3	protein_coding	CDS	73.7589	top	GTACTGC
chr9	137243109	137243115	+	BS19414	ENSG00000188229.6	TUBB4B	protein_coding	CDS	73.7154	top	GAACATG
chr17	2330346	2330352	-	BS33196	ENSG00000167721.11	TSR1	protein_coding	INTRON	73.6682	top	TTTTATT
chr17	40413239	40413245	-	BS33641	ENSG00000131747.15	TOP2A	protein_coding	CDS	73.6466	top	AAATTTA
chr16	4803313	4803319	-	BS31110	ENSG00000140632.17	GLYR1	protein_coding	UTR3	73.6312	top	AACATTT
chr1	112670295	112670301	+	BS991	ENSG00000116489.13	CAPZA1	protein_coding	UTR3	73.5856	top	TGATTCT
chr12	124927378	124927384	-	BS27032	tRNA-Asp-GAY	tRNA	tRNA	REPEATS	73.5447	top	TGTCACG
chr8	127229265	127229271	-	BS18243	NA	NA	Intergenic	OTHER	73.4992	top	CCAAACC
chr2	177219412	177219418	+	BS5268	ENSG00000170144.22	HNRNPA3	protein_coding	UTR3	73.3993	top	CAGTTCT
chr3	195209832	195209838	+	BS8117	NA	NA	Intergenic	OTHER	73.3645	top	ACGGAAA
chr8	143915280	143915286	-	BS18426	ENSG00000178209.17	PLEC	protein_coding	UTR3	73.3412	top	GCATGTT
chr17	28717837	28717843	-	BS33480	ENSG00000109113.20	RAB34	protein_coding	INTRON	73.3256	top	GTGGGAC
chr5	129412042	129412048	+	BS11252	NA	NA	Intergenic	OTHER	73.3044	top	AGATTTT
chr1	92840802	92840808	+	BS807	ENSG00000122406.14	RPL5	protein_coding	INTRON	73.2341	top	GTGTTAG
chr12	48809965	48809971	+	BS24850	ENSG00000207467.1	Y_RNA	misc_RNA	REPEATS	73.2068	top	CTCCTTG
chr6	75134784	75134790	-	BS14531	ENSG00000111799.22	COL12A1	protein_coding	CDS	73.1594	top	TATCACC
chr19	36305050	36305056	+	BS35878	ENSG00000267053.9	ENSG00000267053	lncRNA	INTRON	73.0989	top	ACTTCTG
chr1	156160948	156160954	-	BS3555	NA	NA	Intergenic	OTHER	72.9581	top	GAAGTAG
chr2	114005618	114005624	-	BS6636	ENSG00000212182.2	U3	snoRNA	OTHER	72.9286	top	TTTGCTA
chr6	63583290	63583296	+	BS13670	ENSG00000112245.13	PTP4A1	protein_coding	UTR3	72.8932	top	CTACATT
chr22	42610518	42610524	-	BS39322	ENSG00000100227.19	POLDIP3	protein_coding	INTRON	72.8565	top	TGTCAGC
chr6	50728699	50728705	+	BS13635	ENSG00000008197.5	TFAP2D	protein_coding	INTRON	72.8463	top	CATTTAG
chr12	128415138	128415144	-	BS27042	NA	NA	Intergenic	OTHER	72.8309	top	CTTCTCC
chr7	91264694	91264700	-	BS16498	NA	NA	Intergenic	OTHER	72.8275	top	TGCGATT
chr11	810239	810245	+	BS21964	ENSG00000177600.9	RPLP2	protein_coding	CDS	72.7797	top	GCTACGT
chr15	91916271	91916277	+	BS29466	ENSG00000176463.14	SLCO3A1	protein_coding	CDS	72.7173	top	CGGCTCG
chr17	64146101	64146107	+	BS32786	ENSG00000266402.5	SNHG25	lncRNA	INTRON	72.6841	top	TTAAAGC
chr8	143725002	143725008	-	BS18383	ENSG00000180921.7	FAM83H	protein_coding	UTR3	72.6806	top	GGGGGGG
chr4	182144859	182144865	-	BS10186	ENSG00000177822.10	TENM3-AS1	lncRNA	INTRON	72.6642	top	TCCCGGG
chr1	230250500	230250506	+	BS2067	ENSG00000143641.10	GALNT2	protein_coding	CDS	72.5954	top	TATTTTG
chr10	32011046	32011052	-	BS21377	ENSG00000170759.11	KIF5B	protein_coding	UTR3	72.5954	top	ATTTTAC
chr5	150444337	150444343	-	BS12972	ENSG00000164587.13	RPS14	protein_coding	CDS	72.5363	top	CCCCATC
chr16	79175001	79175007	-	BS31614	NA	NA	Intergenic	OTHER	72.5154	top	ATGCTGA
chr1	43971899	43971905	+	BS446	ENSG00000132768.14	DPH2	protein_coding	CDS	72.4545	top	GTGGATG
chr17	4703914	4703920	-	BS33269	ENSG00000141456.16	PELP1	protein_coding	CDS	72.4543	top	ACATTTG
chr2	32154904	32154910	+	BS4475	ENSG00000021574.14	SPAST	protein_coding	UTR3	72.4477	top	GTAATTT
chr12	48654503	48654509	-	BS26183	ENSG00000139620.13	KANSL2	protein_coding	INTRON	72.4073	top	ACTGAAG
chr10	32033908	32033914	-	BS21388	ENSG00000170759.11	KIF5B	protein_coding	CDS	72.3853	top	TTTTACT
chr12	106852593	106852599	+	BS25446	ENSG00000111785.21	RIC8B	protein_coding	INTRON	72.3579	top	CATAATG
chr1	244853976	244853982	-	BS4277	ENSG00000153187.21	HNRNPU	protein_coding	UTR3	72.336	top	TCATATT
chr16	69698062	69698068	+	BS30749	ENSG00000102908.23	NFAT5	protein_coding	UTR3	72.335	top	TGAATGT
chr1	244862648	244862654	-	BS4292	ENSG00000153187.21	HNRNPU	protein_coding	CDS	72.3208	top	ATATTTT
chr7	5593279	5593285	+	BS15127	ENSG00000075618.18	FSCN1	protein_coding	CDS	72.2821	top	ACCGAGG
chr1	119919598	119919604	-	BS3255	ENSG00000134250.21	NOTCH2	protein_coding	CDS	72.2167	top	CCCCATT
chr13	82996278	82996284	-	BS27795	ENSG00000286385.1	ENSG00000286385	lncRNA	INTRON	72.1836	top	TATAATT
chrM	5431	5437	-	BS40818	NA	NA	Intergenic	OTHER	72.1463	top	GTGGGTT
chr13	87804592	87804598	-	BS27919	NA	NA	Intergenic	OTHER	72.1221	top	TTTTTCT
chr1	211578537	211578543	-	BS3982	ENSG00000170385.10	SLC30A1	protein_coding	CDS	72.1182	top	CTGGAGG
chr8	127741144	127741150	+	BS17330	ENSG00000136997.22	MYC	protein_coding	UTR3	72.1048	top	CATCTTT
chr12	56642804	56642810	-	BS26408	ENSG00000110955.9	ATP5F1B	protein_coding	INTRON	72.0884	top	ATGAATG
chr8	43073517	43073523	+	BS17101	ENSG00000254673.1	ENSG00000254673	protein_coding	INTRON	72.0812	top	ACATTCA
chr1	153545788	153545794	-	BS3400	ENSG00000196154.12	S100A4	protein_coding	UTR5	72.0314	top	TCTACAA
chr3	149140062	149140068	+	BS7819	ENSG00000163755.9	HPS3	protein_coding	CDS	71.8108	top	GAACTGG
chr17	7224678	7224684	+	BS32046	ENSG00000072778.20	ACADVL	protein_coding	CDS	71.7925	top	CCATCGA
chr2	68178964	68178970	-	BS6200	ENSG00000273398.6	ENSG00000273398	protein_coding	INTRON	71.75	top	GAGGGGA
chr12	106351373	106351379	-	BS26718	MLT1J2	ERVL-MaLR	LTR	REPEATS	71.7497	top	TAAATGG
chr6	134170064	134170070	-	BS14769	ENSG00000118515.12	SGK1	protein_coding	UTR3	71.6786	top	CATTTTT
chr14	102084520	102084526	-	BS28887	ENSG00000080824.19	HSP90AA1	protein_coding	CDS	71.6763	top	TCTATTT
chr17	82057308	82057314	+	BS33055	ENSG00000169727.14	GPS1	protein_coding	UTR3	71.6604	top	GGAAGGA
chr5	140286625	140286631	-	BS12901	AluSx1	Alu	SINE	INTRON	71.6514	top	TGTCTCC
chr9	33030436	33030442	+	BS18699	ENSG00000086061.16	DNAJA1	protein_coding	INTRON	71.5584	top	TTAGGTA
chrX	153470530	153470536	-	BS40662	ENSG00000183479.13	TREX2	protein_coding	UTR5	71.4862	top	TGCGGCC
chr12	122982732	122982738	+	BS25609	ENSG00000182196.14	ARL6IP4	protein_coding	UTR3	71.4765	top	TTCAGGG
chr8	33513478	33513484	+	BS17076	ENSG00000239039.1	SNORD13	snoRNA	OTHER	71.4434	top	CTTTTGT
chr12	65432636	65432642	+	BS25201	ENSG00000174099.12	MSRB3	protein_coding	INTRON	71.4398	top	CCCATTT
chr17	39462009	39462015	+	BS32492	G-rich	Low_complexity	Low_complexity	UTR5	71.4224	top	GTGGGGG
chrX	103686640	103686646	-	BS40431	ENSG00000123562.18	MORF4L2	protein_coding	INTRON	71.397	top	TGGATTC
chr14	81202835	81202841	-	BS28836	ENSG00000165417.12	GTF2A1	protein_coding	INTRON	71.376	top	TCTTTTT
chrX	154013192	154013198	-	BS40717	ENSG00000184216.15	IRAK1	protein_coding	CDS	71.3562	top	TAGGCGG
chrX	115933707	115933713	-	BS40484	L1MA1	L1	LINE	INTRON	71.3068	top	ATATTTA
chr19	54207460	54207466	+	BS36175	ENSG00000170889.14	RPS9	protein_coding	UTR3	71.2981	top	TCGACTT
chr5	59273134	59273140	-	BS12505	ENSG00000113448.20	PDE4D	protein_coding	INTRON	71.2971	top	GCCATTT
chrM	14795	14801	-	BS40865	NA	NA	Intergenic	OTHER	71.2849	top	TGAATGA
chr11	65442726	65442732	+	BS22624	AluSx4	Alu	SINE	REPEATS	71.2338	top	AAAAATT
chr1	31919346	31919352	-	BS2524	ENSG00000184007.22	PTP4A2	protein_coding	UTR5	71.2335	top	AAGTTTT
chr1	629903	629909	+	BS1	ENSG00000225630.1	MTND2P28	unprocessed_pseudogene	OTHER	71.2317	top	TACCACC
chr16	57300565	57300571	-	BS31392	NA	NA	Intergenic	OTHER	71.2119	top	CTGCAAG
chr3	13316563	13316569	-	BS8172	ENSG00000132182.13	NUP210	protein_coding	UTR3	71.201	top	GAAAAGT
chr9	129006862	129006868	+	BS19162	ENSG00000095319.14	NUP188	protein_coding	UTR3	71.1935	top	CAGCAGG
chr8	114785285	114785291	+	BS17276	(AC)n	Simple_repeat	Simple_repeat	REPEATS	71.1557	top	ACACACA
chr2	202278129	202278135	+	BS5461	ENSG00000055044.11	NOP58	protein_coding	INTRON	70.962	top	TTCTTAT
chr7	100677542	100677548	+	BS15691	ENSG00000172354.10	GNB2	protein_coding	CDS	70.9502	top	CTACGCG
chr14	55648079	55648085	+	BS28187	ENSG00000126777.18	KTN1	protein_coding	CDS	70.9208	top	ACTTATT
chr17	63745698	63745704	-	BS34122	ENSG00000125695.12	ENSG00000125695	protein_coding	INTRON	70.9208	top	TTGGGTT
chr9	105995478	105995484	-	BS19925	NA	NA	Intergenic	OTHER	70.8721	top	TAAGTCA
chr6	27553455	27553461	-	BS14127	tRNA-Ser-TCY	tRNA	tRNA	REPEATS	70.833	top	AGAAACC
chr3	184305885	184305891	+	BS8008	ENSG00000175166.17	PSMD2	protein_coding	CDS	70.8323	top	ACTTATG
chr3	151188094	151188100	+	BS7835	ENSG00000144893.13	MED12L	protein_coding	INTRON	70.811	top	CACCTGT
chr3	51694485	51694491	-	BS8447	5S	rRNA	rRNA	REPEATS	70.741	top	TGCCTGG
chr4	82355314	82355320	-	BS9943	ENSG00000138668.20	HNRNPD	protein_coding	UTR3	70.6863	top	CAACTTA
chr19	3982977	3982983	-	BS36476	ENSG00000167658.16	EEF2	protein_coding	CDS	70.6667	top	GCCATTG
chr12	123586899	123586905	+	BS25612	ENSG00000086598.11	TMED2	protein_coding	CDS	70.6665	top	TATTGGG
chr17	45150483	45150489	+	BS32593	ENSG00000186834.4	HEXIM1	protein_coding	UTR3	70.6612	top	TGTTTTC
chr19	3546357	3546363	-	BS36442	ENSG00000161091.14	MFSD12	protein_coding	CDS	70.6412	top	GGGACTG
chr6	9012420	9012426	-	BS14022	NA	NA	Intergenic	OTHER	70.5894	top	GCTTTTC
chr7	193127	193133	-	BS16086	ENSG00000240093.1	ENSG00000240093	lncRNA	INTRON	70.5616	top	ACGAGCG
chr6	91393102	91393108	+	BS13755	NA	NA	Intergenic	OTHER	70.5608	top	CTTCCTC
chr9	31953726	31953732	+	BS18648	L1MA9	L1	LINE	REPEATS	70.5542	top	AATTTTT
chr15	46345372	46345378	-	BS29708	NA	NA	Intergenic	OTHER	70.5456	top	ATCATCA
chr11	35229834	35229840	+	BS22340	ENSG00000026508.21	CD44	protein_coding	UTR3	70.5391	top	AATTTTT
chr1	70229350	70229356	+	BS639	ENSG00000116754.14	SRSF11	protein_coding	INTRON	70.5369	top	CTACATT
chr2	241211008	241211014	-	BS7013	tRNA-Arg-AGG	tRNA	tRNA	REPEATS	70.5345	top	TTGTGTC
chr3	105368747	105368753	-	BS8592	NA	NA	Intergenic	OTHER	70.5139	top	CGGCAGC
chr17	16432074	16432080	-	BS33382	NA	NA	Intergenic	OTHER	70.488	top	TACTGGG
chr7	101252508	101252514	+	BS15716	NA	NA	Intergenic	OTHER	70.4616	top	AGGGGCG
chr11	46122225	46122231	-	BS23376	NA	NA	Intergenic	OTHER	70.4597	top	CGGCTTT
chr17	82237220	82237226	+	BS33076	ENSG00000141526.18	SLC16A3	protein_coding	CDS	70.4555	top	GCTGGCG
chr8	97816131	97816137	+	BS17250	ENSG00000104341.17	LAPTM4B	protein_coding	CDS	70.4492	top	TCACTGT
chr8	103094564	103094570	-	BS18043	HY3	scRNA	scRNA	REPEATS	70.432	top	CAGTTAT
chr9	89316377	89316383	+	BS18900	ENSG00000123975.5	CKS2	protein_coding	CDS	70.3665	top	ACATATT
chr3	45689076	45689082	-	BS8302	ENSG00000230530.2	LIMD1-AS1	lncRNA	OTHER	70.3591	top	TTAGCAA
chr3	149965723	149965729	-	BS8899	ENSG00000206199.11	ANKUB1	protein_coding	UTR3	70.2635	top	TCTCTTT
chr5	1325778	1325784	-	BS11882	ENSG00000049656.14	CLPTM1L	protein_coding	CDS	70.2053	top	TATTTTT
chr3	27374765	27374771	-	BS8242	ENSG00000033867.17	SLC4A7	protein_coding	UTR3	70.2036	top	CAACTGT
chr11	43455727	43455733	+	BS22377	L1M8	L1	LINE	INTRON	70.1872	top	ATAGTTA
chr11	57424023	57424029	-	BS23503	ENSG00000254979.5	ENSG00000254979	protein_coding	CDS	70.1006	top	GATTTTT
chr2	54972868	54972874	-	BS6066	ENSG00000115310.19	RTN4	protein_coding	UTR3	70.0875	top	TATTTTA
chr17	47431444	47431450	-	BS33926	L1MD3	L1	LINE	REPEATS	70.0712	top	GTAGTTA
chr5	14498112	14498118	+	BS10506	ENSG00000038382.23	TRIO	protein_coding	CDS	70.041	top	TTGAGTG
chr2	28416547	28416553	+	BS4431	ENSG00000075426.12	FOSL2	protein_coding	UTR3	70.0325	top	AAGGTTC
chr6	44250402	44250408	+	BS13611	ENSG00000096384.20	HSP90AB1	protein_coding	CDS	70.0323	top	GGTTCAG
chrX	119787387	119787393	-	BS40533	ENSG00000198918.8	RPL39	protein_coding	INTRON	70.015	top	CTTTATG
chr20	44476090	44476096	-	BS37813	NA	NA	Intergenic	OTHER	69.9465	top	CCTGGGG
chr8	127220471	127220477	-	BS18226	ENSG00000254166.4	CASC19	lncRNA	INTRON	69.9084	top	TTCTACT
chr3	196049547	196049553	-	BS9097	ENSG00000072274.14	TFRC	protein_coding	UTR3	69.8978	top	AATATCA
chr20	12658315	12658321	+	BS37151	NA	NA	Intergenic	OTHER	69.8948	top	GGAATTG
chr1	1374089	1374095	+	BS27	NA	NA	Intergenic	OTHER	69.8924	top	TCCGCCG
chr12	104007232	104007238	+	BS25418	NA	NA	Intergenic	REPEATS	69.8857	top	AGCTCTC
chr19	1841819	1841825	-	BS36348	ENSG00000079313.15	REXO1	protein_coding	INTRON	69.8123	top	AGAGGCA
chr10	32930036	32930042	-	BS21414	ENSG00000150093.20	ITGB1	protein_coding	CDS	69.7674	top	ATTTTTA
chr18	57811346	57811352	+	BS34712	NA	NA	Intergenic	OTHER	69.7259	top	TACACAT
chr14	20683322	20683328	+	BS28057	tRNA-Tyr-TAC	tRNA	tRNA	REPEATS	69.679	top	GGTCATC
chr8	80037765	80037771	-	BS17909	ENSG00000276418.5	ENSG00000276418	protein_coding	UTR3	69.6636	top	ACCTTTG
chr19	58161575	58161581	+	BS36238	ENSG00000286632.1	ENSG00000286632	lncRNA	INTRON	69.6447	top	TTCTTTG
chr14	16093125	16093131	-	BS28499	NA	NA	Intergenic	OTHER	69.6209	top	TACAAAA
chr8	98045536	98045542	-	BS17952	ENSG00000156482.11	RPL30	protein_coding	UTR5	69.6044	top	TTCTCGT
chr19	39433313	39433319	-	BS36909	ENSG00000105193.9	RPS16	protein_coding	UTR3	69.5772	top	TTGGAGG
chr3	49534351	49534357	+	BS7466	ENSG00000173402.13	DAG1	protein_coding	UTR3	69.5745	top	CCCTTTT
chr12	20418608	20418614	+	BS24636	ENSG00000172572.7	PDE3A	protein_coding	INTRON	69.5665	top	TTTATTG
chrX	154354231	154354237	-	BS40748	ENSG00000196924.19	FLNA	protein_coding	CDS	69.5527	top	AAGACGG
chr19	1106612	1106618	+	BS35207	ENSG00000167468.20	GPX4	protein_coding	UTR3	69.5495	top	CCCTTGG
chr12	6766358	6766364	+	BS24345	(CGG)n	Simple_repeat	Simple_repeat	INTRON	69.5206	top	GCGGCAG
chr10	119057011	119057017	-	BS21860	ENSG00000107581.13	EIF3A	protein_coding	CDS	69.4925	top	TTTTATC
chr16	87831563	87831569	-	BS31699	ENSG00000103257.9	SLC7A5	protein_coding	UTR3	69.4768	top	CTCCAGT
chr1	156745312	156745318	-	BS3589	ENSG00000143321.19	HDGF	protein_coding	CDS	69.4738	top	TTTTTTT
chr2	210595500	210595506	+	BS5518	ENSG00000021826.18	CPS1	protein_coding	CDS	69.4716	top	TTATTCT
chr19	580684	580690	+	BS35128	ENSG00000172270.22	BSG	protein_coding	CDS	69.397	top	ATCAACG
chr10	123165028	123165034	+	BS21071	ENSG00000154473.18	BUB3	protein_coding	INTRON	69.3878	top	TGTATTT
chr14	73101380	73101386	+	BS28302	ENSG00000119707.14	RBM25	protein_coding	INTRON	69.3858	top	ATTTTTT
chr3	150560725	150560731	+	BS7831	(T)n	Simple_repeat	Simple_repeat	INTRON	69.3519	top	TTTTTTT
chr6	37697993	37697999	+	BS13557	(CGCT)n	Simple_repeat	Simple_repeat	REPEATS	69.2156	top	CCCGTTG
chr18	46084616	46084622	-	BS35011	ENSG00000152234.16	ATP5F1A	protein_coding	CDS	69.1347	top	ATCTATG
chr1	205616335	205616341	-	BS3947	ENSG00000158711.14	ELK4	protein_coding	INTRON	69.1032	top	GTCTAAA
chr17	82091615	82091621	-	BS34473	ENSG00000169710.9	FASN	protein_coding	CDS	69.0658	top	GAGATCC
chr12	103932935	103932941	+	BS25401	ENSG00000166598.16	HSP90B1	protein_coding	CDS	69.0644	top	AAATTAA
chr22	22882931	22882937	+	BS38594	(CTCTCT)n	Simple_repeat	Simple_repeat	REPEATS	69.0643	top	TCTCTCT
chr1	70229363	70229369	+	BS640	ENSG00000116754.14	SRSF11	protein_coding	INTRON	69.0322	top	CTTTTTA
chr14	81179996	81180002	-	BS28833	ENSG00000165417.12	GTF2A1	protein_coding	UTR3	69.0083	top	TGGGGTT
chr17	7242400	7242406	-	BS33308	ENSG00000170296.10	GABARAP	protein_coding	UTR5	68.9709	top	GCCGTCG
chr10	52955563	52955569	+	BS20499	NA	NA	Intergenic	OTHER	68.9244	top	GGCGGAT
chr1	67415233	67415239	-	BS2854	ENSG00000142864.15	SERBP1	protein_coding	CDS	68.8887	top	GACGTGG
chr12	120138002	120138008	-	BS26850	ENSG00000089154.11	GCN1	protein_coding	CDS	68.8863	top	TTCCTTT
chr11	9576033	9576039	+	BS22080	ENSG00000166483.12	WEE1	protein_coding	CDS	68.8621	top	ATTCTTT
chr1	153959391	153959397	-	BS3432	ENSG00000143570.19	SLC39A1	protein_coding	UTR3	68.8471	top	ATATTTT
chr17	42998762	42998768	+	BS32560	ENSG00000131469.15	RPL27	protein_coding	CDS	68.7444	top	CATGAAA
chr19	55386366	55386372	+	BS36186	ENSG00000108107.15	RPL28	protein_coding	CDS	68.7354	top	GCATCTG
chr19	39435883	39435889	-	BS36914	ENSG00000105193.9	RPS16	protein_coding	CDS	68.7075	top	TCCAAGG
chr12	8699722	8699728	+	BS24411	ENSG00000166532.16	RIMKLB	protein_coding	INTRON	68.7027	top	TTGATGT
chr3	9478011	9478017	+	BS7197	G-rich	Low_complexity	Low_complexity	UTR3	68.6919	top	GTGGGGG
chr11	34076576	34076582	+	BS22306	ENSG00000135387.21	CAPRIN1	protein_coding	CDS	68.6268	top	GAACATG
chr7	26196437	26196443	-	BS16274	ENSG00000122566.22	HNRNPA2B1	protein_coding	CDS	68.5637	top	AATTTCG
chr1	53227008	53227014	-	BS2744	ENSG00000162385.11	MAGOH	protein_coding	UTR3	68.5208	top	GTGGGAG
chr16	87746342	87746348	-	BS31678	ENSG00000104731.14	KLHDC4	protein_coding	INTRON	68.3841	top	TGGTCTT
chr10	49703273	49703279	-	BS21475	LSU-rRNA_Hsa	rRNA	rRNA	REPEATS	68.3572	top	AGTAACT
chr2	141096680	141096686	-	BS6713	ENSG00000168702.18	LRP1B	protein_coding	INTRON	68.348	top	CTCTCTC
chr10	30558453	30558459	-	BS21372	NA	NA	Intergenic	OTHER	68.3371	top	AATGTAT
chr2	236214586	236214592	+	BS5728	ENSG00000233611.4	GBX2-AS1	lncRNA	INTRON	68.3198	top	CGTCCTC
chr17	41758441	41758447	-	BS33664	ENSG00000173801.17	JUP	protein_coding	CDS	68.3092	top	GAACCGC
chr4	49710552	49710558	+	BS9356	NA	NA	Intergenic	OTHER	68.1884	top	ATATAAA
chr3	149369241	149369247	-	BS8879	ENSG00000169908.12	TM4SF1	protein_coding	UTR3	68.185	top	AATTTTT
chr17	74204155	74204161	+	BS32866	ENSG00000172809.13	RPL38	protein_coding	CDS	68.1843	top	ACTTCCT
chr6	27215227	27215233	+	BS13320	tRNA-Arg-CGY_	tRNA	tRNA	REPEATS	68.1577	top	TCGACTC
chr1	22341870	22341876	+	BS149	NA	NA	Intergenic	OTHER	68.1476	top	ACTGAGG
chr10	32015522	32015528	-	BS21379	ENSG00000170759.11	KIF5B	protein_coding	UTR3	68.1383	top	TCGTTTA
chr1	92841779	92841785	+	BS808	ENSG00000122406.14	RPL5	protein_coding	CDS	68.0455	top	AAAATGT
chrM	10217	10223	-	BS40841	NA	NA	Intergenic	OTHER	68.0263	top	GAATTTT
chr5	56047547	56047553	-	BS12360	NA	NA	Intergenic	OTHER	68.0079	top	CAGGTTT
chr1	182234643	182234649	+	BS1550	NA	NA	Intergenic	OTHER	67.9811	top	CCCCAGG
chr12	52951744	52951750	+	BS24983	ENSG00000111057.11	KRT18	protein_coding	CDS	67.969	top	CCACAGT
chr16	31184952	31184958	+	BS30573	ENSG00000089280.19	FUS	protein_coding	CDS	67.9352	top	AGATCAA
chr4	96149306	96149312	-	BS10026	NA	NA	Intergenic	OTHER	67.8922	top	TGACTTT
chr5	58973771	58973777	-	BS12380	ENSG00000113448.20	PDE4D	protein_coding	UTR3	67.8758	top	TGCATTT
chr2	151428655	151428661	+	BS5183	ENSG00000080345.18	RIF1	protein_coding	INTRON	67.8688	top	TGTCTTT
chr19	54206293	54206299	+	BS36172	ENSG00000170889.14	RPS9	protein_coding	CDS	67.8644	top	CGGCTGG
chr11	62516319	62516325	-	BS23576	ENSG00000124942.14	AHNAK	protein_coding	INTRON	67.8383	top	TGGGTTG
chr14	67022308	67022314	-	BS28780	NA	NA	Intergenic	OTHER	67.8148	top	AGGTTTG
chr4	86769029	86769035	+	BS9452	ENSG00000163629.13	PTPN13	protein_coding	INTRON	67.8019	top	TAGATTT
chr8	130071040	130071046	-	BS18261	ENSG00000153317.15	ASAP1	protein_coding	INTRON	67.7842	top	CTCTCTC
chrX	154349026	154349032	-	BS40728	ENSG00000196924.19	FLNA	protein_coding	CDS	67.7613	top	CAACATG
chr13	46374590	46374596	-	BS27644	ENSG00000102445.20	RUBCNL	protein_coding	INTRON	67.7378	top	AGAGTAA
chr10	68967177	68967183	+	BS20628	ENSG00000165732.14	DDX21	protein_coding	CDS	67.7201	top	AGATTTT
chr14	99328152	99328158	+	BS28373	NA	NA	Intergenic	OTHER	67.6782	top	TAGATCT
chr17	82494794	82494800	-	BS34500	NA	NA	Intergenic	OTHER	67.6591	top	TTATAGC
chr17	64500251	64500257	-	BS34139	ENSG00000108654.16	DDX5	protein_coding	CDS	67.6109	top	GATTTAA
chr17	50862921	50862927	-	BS34013	ENSG00000141232.5	TOB1	protein_coding	UTR3	67.5567	top	TTTTTTT
chr19	13140634	13140640	+	BS35587	ENSG00000160877.7	NACC1	protein_coding	UTR3	67.5307	top	GTGGGGA
chr6	17615969	17615975	-	BS14047	ENSG00000124789.12	NUP153	protein_coding	UTR3	67.4709	top	GAATTTT
chr1	8861125	8861131	-	BS2243	ENSG00000074800.16	ENO1	protein_coding	UTR3	67.4693	top	TGTTTTT
chr2	233275776	233275782	+	BS5697	ENSG00000085978.22	ATG16L1	protein_coding	INTRON	67.469	top	CTTTGTT
chr7	151071788	151071794	+	BS16035	ENSG00000164889.15	SLC4A2	protein_coding	CDS	67.4659	top	TGATCGG
chr8	43238834	43238840	+	BS17108	SAR	Satellite	Satellite	REPEATS	67.4522	top	ACAATTT
chr19	8466238	8466244	+	BS35434	ENSG00000099783.12	HNRNPM	protein_coding	CDS	67.4291	top	GATTATA
chr8	61578137	61578143	+	BS17167	NA	NA	Intergenic	OTHER	67.4093	top	AAATTGG
chr16	3880019	3880025	-	BS31092	ENSG00000005339.15	CREBBP	protein_coding	UTR5	67.3693	top	GGCCCGC
chr9	129147999	129148005	+	BS19165	(GTGGG)n	Simple_repeat	Simple_repeat	UTR3	67.3641	top	GTGGGGT
chr22	46180816	46180822	-	BS39358	NA	NA	Intergenic	OTHER	67.3451	top	CTCCAAT
chr17	5443115	5443121	-	BS33292	ENSG00000108561.8	C1QBP	protein_coding	INTRON	67.3397	top	GTGGGGG
chr17	16382084	16382090	+	BS32174	ENSG00000170315.14	UBB	protein_coding	CDS	67.3385	top	CAACATC
chr10	15371051	15371057	+	BS20377	NA	NA	Intergenic	OTHER	67.3346	top	ATCTCCG
chr14	102976042	102976048	-	BS28900	ENSG00000198752.11	CDC42BPB	protein_coding	CDS	67.3225	top	TGTTTTT
chr12	62850871	62850877	-	BS26466	ENSG00000111110.12	PPM1H	protein_coding	INTRON	67.3054	top	CATGATC
chr5	134927085	134927091	-	BS12821	ENSG00000247627.2	MTND4P12	processed_pseudogene	OTHER	67.29	top	ATAGTCG
chr14	75134245	75134251	-	BS28811	ENSG00000170348.9	TMED10	protein_coding	UTR3	67.2878	top	TGCTTGA
chr2	221307714	221307720	+	BS5619	NA	NA	Intergenic	OTHER	67.2496	top	GTGGTCC
chr9	133350480	133350486	+	BS19327	ENSG00000148303.17	RPL7A	protein_coding	INTRON	67.2127	top	GAATTCA
chr1	197124878	197124884	-	BS3835	ENSG00000066279.19	ASPM	protein_coding	CDS	67.2078	top	GCGTTTG
chrX	109054489	109054495	+	BS39927	LSU-rRNA_Hsa	rRNA	rRNA	REPEATS	67.1666	top	CCCTGCG
chr17	29286964	29286970	-	BS33517	ENSG00000108256.9	NUFIP2	protein_coding	CDS	67.1643	top	GTTTTTC
chr2	206296837	206296843	-	BS6888	NA	NA	Intergenic	OTHER	67.1582	top	AGTGTGG
chr4	39528568	39528574	-	BS9808	NA	NA	Intergenic	OTHER	67.0919	top	ATAAATT
chr19	35575878	35575884	+	BS35845	ENSG00000283907.2	ENSG00000283907	lncRNA	INTRON	67.0533	top	ACTCTTA
chr1	183627457	183627463	-	BS3759	ENSG00000162704.16	ARPC5	protein_coding	UTR3	66.9916	top	GCCACCG
chr8	144792099	144792105	-	BS18509	ENSG00000161016.18	RPL8	protein_coding	CDS	66.9847	top	AGGAAGG
chr17	82082144	82082150	-	BS34442	ENSG00000169710.9	FASN	protein_coding	CDS	66.9847	top	GAGGCGT
chr8	47823951	47823957	-	BS17690	ENSG00000253729.9	PRKDC	protein_coding	CDS	66.9592	top	GATTTTT
chr4	49710288	49710294	+	BS9352	NA	NA	Intergenic	OTHER	66.9589	top	TATTTTA
chr6	30724107	30724113	+	BS13393	ENSG00000196230.14	TUBB	protein_coding	CDS	66.9526	top	GTCAAGA
chr9	133348215	133348221	+	BS19321	NA	NA	Intergenic	UTR5	66.9348	top	TTCCTTT
chr11	65443924	65443930	+	BS22625	ENSG00000245532.11	NEAT1	lncRNA	OTHER	66.9252	top	GAATTAA
chr1	173485342	173485348	+	BS1469	ENSG00000117592.9	PRDX6	protein_coding	INTRON	66.8875	top	CCTTTTA
chr10	17233921	17233927	+	BS20384	ENSG00000026025.16	VIM	protein_coding	CDS	66.8861	top	ACAAATC
chr6	27215160	27215166	+	BS13319	NA	NA	Intergenic	OTHER	66.8793	top	AAAGCGC
chr17	44937974	44937980	-	BS33823	ENSG00000186185.14	KIF18B	protein_coding	INTRON	66.879	top	TGTATGG
chr1	119920241	119920247	-	BS3256	ENSG00000134250.21	NOTCH2	protein_coding	CDS	66.8462	top	GTGAATG
chr6	30491571	30491577	+	BS13369	ENSG00000204592.9	HLA-E	protein_coding	CDS	66.6662	top	CATCATT
chr4	82866849	82866855	-	BS9966	ENSG00000138674.17	SEC31A	protein_coding	CDS	66.5455	top	AAGAAGC
chr18	12985691	12985697	+	BS34642	ENSG00000085415.16	SEH1L	protein_coding	INTRON	66.5315	top	GAAGATT
chr9	110244793	110244799	-	BS19962	ENSG00000136810.13	TXN	protein_coding	CDS	66.515	top	GTTTTTT
chr3	160241577	160241583	-	BS8926	ENSG00000248710.1	ENSG00000248710	protein_coding	INTRON	66.5078	top	TCATTTT
chr11	3357863	3357869	+	BS22005	NA	NA	Intergenic	OTHER	66.4859	top	CCTTTCC
chr3	101686699	101686705	-	BS8588	ENSG00000114391.14	RPL24	protein_coding	UTR5	66.4714	top	ATCTTTT
chr3	27375952	27375958	-	BS8245	ENSG00000033867.17	SLC4A7	protein_coding	UTR3	66.4521	top	ACTCTGT
chr4	118804744	118804750	-	BS10087	ENSG00000150961.15	SEC24D	protein_coding	INTRON	66.4514	top	ATTTTTC
chr15	68045449	68045455	-	BS29933	NA	NA	Intergenic	OTHER	66.4399	top	TGGCGGG
chr21	8217706	8217712	+	BS38010	ENSG00000278996.1	ENSG00000278996	lncRNA	INTRON	66.4275	top	CCACTGT
chrX	154364023	154364029	-	BS40770	ENSG00000196924.19	FLNA	protein_coding	CDS	66.4143	top	CCTTCAG
chr9	19379518	19379524	-	BS19587	ENSG00000137154.13	RPS6	protein_coding	CDS	66.4013	top	CAGAAGT
chr20	30487108	30487114	-	BS37665	SSU-rRNA_Hsa	rRNA	rRNA	REPEATS	66.3872	top	GGACTGC
chr11	319844	319850	-	BS23064	ENSG00000142089.17	IFITM3	protein_coding	UTR3	66.3715	top	GGCCTAT
chr4	13544686	13544692	+	BS9205	NA	NA	Intergenic	OTHER	66.3527	top	TCTCATC
chr1	207345717	207345723	+	BS1835	ENSG00000196352.18	CD55	protein_coding	INTRON	66.3168	top	AAATTTG
chr12	53040978	53040984	+	BS25012	ENSG00000063046.18	EIF4B	protein_coding	UTR3	66.2587	top	TTTCCTG
chr3	169765059	169765065	-	BS8958	NA	NA	Intergenic	OTHER	66.2557	top	GCACCGG
chr4	766296	766302	+	BS9164	ENSG00000185619.19	PCGF3	protein_coding	UTR3	66.2347	top	GTCCTCT
chr20	63196510	63196516	-	BS37983	ENSG00000149658.18	YTHDF1	protein_coding	UTR3	66.2159	top	AGTCACT
chr6	63580894	63580900	+	BS13662	ENSG00000112245.13	PTP4A1	protein_coding	UTR3	66.214	top	CACTCTG
chr1	220200611	220200617	-	BS4046	ENSG00000118873.17	RAB3GAP2	protein_coding	INTRON	66.1801	top	ACATTGA
chrY	10197738	10197744	+	BS40793	SSU-rRNA_Hsa	rRNA	rRNA	REPEATS	66.1652	top	AAAAATT
chr8	18951831	18951837	-	BS17586	ENSG00000156011.18	PSD3	protein_coding	INTRON	66.1483	top	ATTTTTT
chr11	110279719	110279725	-	BS24075	ENSG00000137710.17	RDX	protein_coding	UTR5	66.0796	top	ATTTTTA
chr17	5433400	5433406	-	BS33282	ENSG00000108561.8	C1QBP	protein_coding	CDS	66.0657	top	GAAGACG
chr13	98022111	98022117	+	BS27373	ENSG00000065150.21	IPO5	protein_coding	UTR3	65.9955	top	AATTTTT
chr11	123058132	123058138	-	BS24163	ENSG00000109971.14	HSPA8	protein_coding	INTRON	65.9834	top	CATTCGC
chr1	42682715	42682721	+	BS388	ENSG00000065978.19	YBX1	protein_coding	CDS	65.9364	top	GGACAAG
chr9	11062436	11062442	-	BS19529	NA	NA	Intergenic	OTHER	65.9336	top	ATTTTTG
chr6	134174827	134174833	-	BS14779	ENSG00000118515.12	SGK1	protein_coding	INTRON	65.8261	top	CGTCTTT
chr1	156744225	156744231	-	BS3588	ENSG00000143321.19	HDGF	protein_coding	CDS	65.785	top	ATTGATG
chr2	61175259	61175265	-	BS6129	NA	NA	Intergenic	OTHER	65.7435	top	GACAAGA
chr19	6075586	6075592	-	BS36567	L2a	L2	LINE	INTRON	65.6508	top	CTTAAGT
chr1	32043220	32043226	+	BS246	ENSG00000121774.18	KHDRBS1	protein_coding	INTRON	65.6345	top	ATTTTAA
chr1	149740285	149740291	-	BS3320	ENSG00000290790.1	ENSG00000290790	lncRNA	INTRON	65.6288	top	GGCTGTT
chr11	62888195	62888201	+	BS22530	ENSG00000168003.19	SLC3A2	protein_coding	CDS	65.6239	top	GTAAGTG
chr17	43290404	43290410	-	BS33755	ENSG00000236383.9	CCDC200	protein_coding	INTRON	65.5612	top	TCTATCC
chr9	33441701	33441707	-	BS19669	ENSG00000165272.16	AQP3	protein_coding	UTR3	65.5563	top	GGGTTCC
chr2	26034716	26034722	+	BS4390	ENSG00000084733.11	RAB10	protein_coding	CDS	65.5332	top	TACCTTT
chr1	184926144	184926150	-	BS3765	L1MA3	L1	LINE	INTRON	65.5307	top	CATATTT
chr12	99983746	99983752	+	BS25358	NA	NA	Intergenic	OTHER	65.5246	top	ACAAAAA
chr12	130494177	130494183	+	BS25650	NA	NA	Intergenic	OTHER	65.524	top	GGACAGA
chr20	63288297	63288303	+	BS37558	ENSG00000101199.13	ARFGAP1	protein_coding	UTR3	65.4659	top	GGTTTTG
chr2	223758538	223758544	-	BS6939	ENSG00000152056.18	AP1S3	protein_coding	UTR3	65.3943	top	TGTCTGT
chr1	228972920	228972926	+	BS2009	NA	NA	Intergenic	OTHER	65.3888	top	CATTTCA
chr16	11797050	11797056	+	BS30379	(CG)n	Simple_repeat	Simple_repeat	REPEATS	65.3635	top	CGGCGCG
chr7	114775906	114775912	+	BS15822	NA	NA	Intergenic	OTHER	65.3597	top	GTATTCC
chr4	51107328	51107334	+	BS9372	NA	NA	Intergenic	OTHER	65.3377	top	ATATATC
chr3	29269068	29269074	-	BS8263	ENSG00000235904.3	RBMS3-AS3	lncRNA	INTRON	65.2742	top	CTCCTGT
chr1	161079708	161079714	+	BS1316	NA	NA	Intergenic	OTHER	65.2662	top	GGGGTTG
chr3	169772220	169772226	+	BS7895	NA	NA	Intergenic	OTHER	65.2652	top	CCAAAGT
chr7	151071984	151071990	+	BS16036	ENSG00000164889.15	SLC4A2	protein_coding	CDS	65.2639	top	TGGATCG
chr10	74034086	74034092	+	BS20701	L2b	L2	LINE	INTRON	65.2615	top	GTTGATT
chr13	41455940	41455946	-	BS27616	tRNA-Glu-GAG	tRNA	tRNA	REPEATS	65.2524	top	CGTTCGA
chr11	811633	811639	+	BS21966	ENSG00000177600.9	RPLP2	protein_coding	CDS	65.2394	top	GTCATTG
chr1	120850985	120850991	-	BS3272	NA	NA	Intergenic	OTHER	65.1932	top	AAGCTTA
chr21	33550374	33550380	+	BS38131	ENSG00000159140.23	SON	protein_coding	CDS	65.1623	top	GGAGTTG
chr3	184244613	184244619	-	BS9022	ENSG00000214160.10	ALG3	protein_coding	CDS	65.1439	top	AATCTGT
chr3	38721278	38721284	+	BS7361	MIR3	MIR	SINE	REPEATS	65.0656	top	GTGAATC
chr8	136582127	136582133	+	BS17450	L1M5	L1	LINE	INTRON	64.9967	top	GTAGTTT
chr3	49357267	49357273	-	BS8414	ENSG00000233276.9	GPX1	protein_coding	UTR3	64.9924	top	AAAATAC
chr1	120844297	120844303	-	BS3270	tRNA-Asn-AAC	tRNA	tRNA	REPEATS	64.959	top	CTGTTAA
chr2	231455604	231455610	-	BS6964	ENSG00000115053.17	NCL	protein_coding	CDS	64.9505	top	ACTTCAA
chr17	35847083	35847089	+	BS32444	ENSG00000270647.7	TAF15	protein_coding	UTR3	64.8879	top	TGGGACA
chr7	66956032	66956038	+	BS15442	ENSG00000106609.16	TMEM248	protein_coding	UTR3	64.887	top	ATACCTT
chr2	54668571	54668577	+	BS4627	ENSG00000115306.16	SPTBN1	protein_coding	UTR3	64.881	top	CTCCTTT
chr5	34656885	34656891	+	BS10700	ENSG00000039560.14	RAI14	protein_coding	INTRON	64.8444	top	GCCCCGC
chr16	3193946	3193952	+	BS30324	ENSG00000168124.3	OR1F1	protein_coding	INTRON	64.8191	top	GGCCTCC
chr9	110256500	110256506	-	BS19964	ENSG00000136810.13	TXN	protein_coding	UTR5	64.8174	top	AAGCTCT
chr19	30548325	30548331	-	BS36877	NA	NA	Intergenic	OTHER	64.8084	top	ATAAGCT
chr2	47160290	47160296	-	BS6041	ENSG00000273269.3	ENSG00000273269	protein_coding	UTR3	64.797	top	ACATTTT
chr16	81710599	81710605	+	BS30834	ENSG00000153815.18	CMIP	protein_coding	UTR3	64.7965	top	CTAATGC
chr7	149691258	149691264	-	BS16892	NA	NA	Intergenic	OTHER	64.7798	top	TTTGTGG
chr12	110720557	110720563	-	BS26740	ENSG00000186298.12	PPP1CC	protein_coding	INTRON	64.7776	top	GTTTTTA
chr7	76326936	76326942	-	BS16456	ENSG00000170027.7	YWHAG	protein_coding	UTR3	64.7492	top	GTGATTA
chr8	127159672	127159678	-	BS18146	ENSG00000254166.4	CASC19	lncRNA	INTRON	64.6969	top	TGTATTT
chr16	89562347	89562353	+	BS30902	ENSG00000167526.14	RPL13	protein_coding	CDS	64.6834	top	AAACTGG
chr20	44503843	44503849	-	BS37815	ENSG00000132824.14	SERINC3	protein_coding	CDS	64.6528	top	CTGTTTG
chr7	6175241	6175247	-	BS16169	ENSG00000008256.16	CYTH3	protein_coding	INTRON	64.6329	top	CTTCCCC
chr12	50177677	50177683	-	BS26272	ENSG00000050405.14	LIMA1	protein_coding	CDS	64.6327	top	CCAAATG
chr6	140866480	140866486	-	BS14848	ENSG00000234147.4	ENSG00000234147	lncRNA	INTRON	64.6277	top	TTTTTTT
chr1	54957904	54957910	-	BS2785	tRNA-Lys-AAG	tRNA	tRNA	REPEATS	64.6062	top	CTCTTAA
chr3	112532569	112532575	-	BS8605	ENSG00000144848.11	ATG3	protein_coding	UTR3	64.5981	top	ATGCATT
chr10	28620544	28620550	+	BS20438	ENSG00000095787.26	WAC	protein_coding	UTR3	64.5847	top	TTGTTAT
chr1	27834409	27834415	+	BS205	ENSG00000117751.18	PPP1R8	protein_coding	INTRON	64.5415	top	GATACTA
chr2	64788808	64788814	+	BS4666	NA	NA	Intergenic	OTHER	64.5329	top	TTTGTGT
chr9	19376510	19376516	-	BS19584	ENSG00000137154.13	RPS6	protein_coding	CDS	64.5259	top	AACTTTT
chr15	84566884	84566890	+	BS29379	(TC)n	Simple_repeat	Simple_repeat	REPEATS	64.5064	top	CTCTCTC
chr6	159680773	159680779	-	BS14932	ENSG00000291237.1	SOD2	protein_coding	INTRON	64.4978	top	ATTTTTA
chr18	7023299	7023305	-	BS34863	ENSG00000101680.16	LAMA1	protein_coding	CDS	64.479	top	AACGTGG
chr4	56450672	56450678	+	BS9398	ENSG00000128050.9	PAICS	protein_coding	CDS	64.4223	top	AAACTTT
chr1	244856149	244856155	-	BS4281	ENSG00000153187.21	HNRNPU	protein_coding	CDS	64.413	top	ACTTTAC
chr22	31662164	31662170	-	BS39056	ENSG00000241878.12	PISD	protein_coding	CDS	64.4006	top	GCACGGG
chr5	106448585	106448591	+	BS11164	MLT1A1	ERVL-MaLR	LTR	REPEATS	64.3774	top	CTCTTAC
chr4	77055987	77055993	-	BS9933	ENSG00000118816.11	CCNI	protein_coding	CDS	64.3664	top	ACACAGC
chr7	144819625	144819631	+	BS16002	NA	NA	Intergenic	OTHER	64.3405	top	AACCTGT
chr2	10443513	10443519	-	BS5781	ENSG00000115758.14	ODC1	protein_coding	CDS	64.3253	top	TCTGATG
chr6	26594921	26594927	+	BS13308	tRNA-Tyr-TAC	tRNA	tRNA	REPEATS	64.2993	top	GTGGTCA
chr7	88278093	88278099	-	BS16492	ENSG00000127954.13	STEAP4	protein_coding	UTR3	64.2561	top	TTTTCTG
chr19	37293773	37293779	-	BS36891	ENSG00000267605.8	ENSG00000267605	lncRNA	INTRON	64.2435	top	ACTTCTG
chr3	51993826	51993832	-	BS8451	ENSG00000162244.12	RPL29	protein_coding	CDS	64.2104	top	ACCAAGG
chr21	41168787	41168793	-	BS38467	NA	NA	Intergenic	OTHER	64.1989	top	CCCCTCA
chr10	17235848	17235854	+	BS20386	ENSG00000026025.16	VIM	protein_coding	CDS	64.1697	top	TTTCTCT
chr16	3677586	3677592	-	BS31067	ENSG00000126602.11	TRAP1	protein_coding	CDS	64.1612	top	GGTTTCT
chr1	150574906	150574912	-	BS3346	ENSG00000143384.14	MCL1	protein_coding	UTR3	64.1539	top	TGGGTTT
chr8	143917121	143917127	-	BS18433	ENSG00000178209.17	PLEC	protein_coding	CDS	64.1524	top	TTCGCCG
chr18	1324084	1324090	-	BS34771	ENSG00000132204.14	LINC00470	lncRNA	INTRON	64.0861	top	ATCTTGG
chr7	76328016	76328022	-	BS16464	ENSG00000170027.7	YWHAG	protein_coding	UTR3	64.0523	top	TTTTATT
chr1	27363284	27363290	-	BS2455	ENSG00000142733.18	MAP3K6	protein_coding	INTRON	64.0401	top	GTTACTG
chrX	144323496	144323502	+	BS40039	(T)n	Simple_repeat	Simple_repeat	REPEATS	64.009	top	TTTTTTT
chr1	92833441	92833447	+	BS794	ENSG00000122406.14	RPL5	protein_coding	CDS	63.9995	top	AATTTAG
chr7	36422647	36422653	+	BS15303	ENSG00000011426.11	ANLN	protein_coding	CDS	63.9666	top	CTTTTGA
chr6	7289812	7289818	-	BS14005	ENSG00000124783.14	SSR1	protein_coding	UTR3	63.9499	top	TATTTTT
chr4	39456429	39456435	-	BS9803	ENSG00000163682.17	RPL9	protein_coding	CDS	63.924	top	AATATAT
chr5	38481055	38481061	-	BS12225	ENSG00000113594.10	LIFR	protein_coding	UTR3	63.9044	top	AATTTTT
chr7	30652956	30652962	+	BS15264	NA	NA	Intergenic	OTHER	63.8702	top	GACAGCC
chrX	154484554	154484560	-	BS40781	ENSG00000102178.13	UBL4A	protein_coding	UTR3	63.8107	top	CAGAAGC
chr2	68727557	68727563	-	BS6209	NA	NA	Intergenic	OTHER	63.7546	top	AAAGCCG
chr2	131093317	131093323	-	BS6692	ENSG00000152102.18	FAM168B	protein_coding	INTRON	63.7288	top	CTTATCG
chr7	94669207	94669213	+	BS15615	ENSG00000242265.6	PEG10	protein_coding	UTR3	63.6915	top	TGGGGTT
chr21	45888673	45888679	-	BS38518	NA	NA	Intergenic	OTHER	63.6901	top	GAATTCA
chr5	175527625	175527631	+	BS11732	ENSG00000164466.13	SFXN1	protein_coding	UTR3	63.6617	top	CTTTTCT
chr18	59330279	59330285	-	BS35089	ENSG00000074695.6	LMAN1	protein_coding	UTR3	63.6599	top	GAATTTA
chr1	38301616	38301622	+	BS320	NA	NA	Intergenic	OTHER	63.6498	top	AGAGTCT
chr7	143386716	143386722	+	BS15992	ENSG00000159840.16	ZYX	protein_coding	INTRON	63.6085	top	GTGGGGG
chr19	8462552	8462558	+	BS35429	ENSG00000099783.12	HNRNPM	protein_coding	CDS	63.5315	top	CTCTTAA
chr2	61478559	61478565	-	BS6150	ENSG00000082898.19	XPO1	protein_coding	UTR3	63.5012	top	CATTTTT
chr11	20383302	20383308	+	BS22244	ENSG00000109854.14	HTATIP2	protein_coding	UTR3	63.4976	top	TGTTTTA
chr16	87835779	87835785	-	BS31718	ENSG00000103257.9	SLC7A5	protein_coding	INTRON	63.4707	top	GAACGGG
chr2	78404393	78404399	-	BS6423	L1MC	L1	LINE	REPEATS	63.4357	top	AAGTTTA
chr12	46197793	46197799	-	BS26120	ENSG00000111371.16	SLC38A1	protein_coding	CDS	63.3399	top	TGCTTAT
chr17	41690874	41690880	+	BS32528	ENSG00000173812.11	EIF1	protein_coding	INTRON	63.3375	top	TAGAATT
chr3	88759332	88759338	-	BS8566	NA	NA	Intergenic	OTHER	63.3252	top	TGCAACA
chr2	203190685	203190691	+	BS5473	ENSG00000144426.19	NBEAL1	protein_coding	INTRON	63.3019	top	CAAATTG
chr12	12721336	12721342	+	BS24506	ENSG00000111276.12	CDKN1B	protein_coding	UTR3	63.2892	top	GTGGGGC
chr18	7984520	7984526	+	BS34575	ENSG00000173482.17	PTPRM	protein_coding	INTRON	63.273	top	AATTTTT
chr12	53027793	53027799	+	BS24996	ENSG00000063046.18	EIF4B	protein_coding	CDS	63.263	top	CGTTATG
chr17	79728275	79728281	-	BS34305	NA	NA	Intergenic	OTHER	63.2511	top	CTTGAGG
chr1	159918276	159918282	-	BS3599	ENSG00000158710.15	TAGLN2	protein_coding	UTR3	63.2357	top	ACATCTG
chr2	109615027	109615033	+	BS5058	MER52D	ERV1	LTR	CDS	63.2214	top	CCACATG
chr16	1962747	1962753	-	BS30994	ENSG00000140988.16	RPS2	protein_coding	CDS	63.1975	top	CACACTG
chr4	39928063	39928069	-	BS9824	ENSG00000121892.15	PDS5A	protein_coding	CDS	63.1866	top	CCTCAGG
chr7	44985428	44985434	-	BS16353	ENSG00000232956.10	SNHG15	lncRNA	INTRON	63.1822	top	GGTTTGA
chr14	103520029	103520035	-	BS28904	ENSG00000166165.14	CKB	protein_coding	CDS	63.1259	top	GGACACG
chr12	76049782	76049788	-	BS26516	ENSG00000187109.15	NAP1L1	protein_coding	CDS	63.1205	top	CAGTATG
chr10	78035505	78035511	+	BS20747	ENSG00000138326.21	RPS24	protein_coding	INTRON	63.1194	top	TTTTAGG
chr1	92840581	92840587	+	BS804	ENSG00000122406.14	RPL5	protein_coding	CDS	63.1092	top	GCTATAC
chr5	376500	376506	+	BS10276	ENSG00000288622.1	PDCD6-AHRR	protein_coding	INTRON	63.0706	top	CAGGTGA
chr1	169132667	169132673	+	BS1439	ENSG00000143153.14	ATP1B1	protein_coding	UTR3	63.0502	top	TTGATCT
chrX	31121813	31121819	-	BS40188	ENSG00000198947.18	DMD	protein_coding	UTR3	63.0305	top	CCTGATT
chrM	12848	12854	-	BS40858	NA	NA	Intergenic	OTHER	63.0069	top	AGGATTG
chr16	87835074	87835080	-	BS31717	ENSG00000103257.9	SLC7A5	protein_coding	INTRON	62.9662	top	TCTGTGC
chr12	54284787	54284793	+	BS25089	ENSG00000135486.19	HNRNPA1	protein_coding	INTRON	62.919	top	GGGTTTT
chr4	150218065	150218071	+	BS9586	(CTCGCT)n	Simple_repeat	Simple_repeat	INTRON	62.8907	top	CTCGCTC
chr3	128498029	128498035	+	BS7711	ENSG00000244300.3	GATA2-AS1	lncRNA	INTRON	62.887	top	GGGTCTC
chr3	88055432	88055438	-	BS8561	ENSG00000163320.12	CGGBP1	protein_coding	UTR3	62.8769	top	GTGGAGT
chr1	25503123	25503129	-	BS2450	NA	NA	Intergenic	OTHER	62.8417	top	AGTTGGT
chr17	77482230	77482236	+	BS32961	ENSG00000184640.20	SEPTIN9	protein_coding	CDS	62.8354	top	GAGAAGG
chr17	16441732	16441738	+	BS32191	ENSG00000175061.20	SNHG29	lncRNA	INTRON	62.8144	top	TTTTTTT
chr22	38485880	38485886	-	BS39196	ENSG00000100201.23	DDX17	protein_coding	UTR3	62.7848	top	AACACTG
chr15	90443421	90443427	+	BS29420	ENSG00000140575.13	IQGAP1	protein_coding	CDS	62.732	top	GTTTATG
chr1	35182118	35182124	-	BS2552	ENSG00000116560.12	SFPQ	protein_coding	INTRON	62.6267	top	TCAGTTT
chr3	111457418	111457424	+	BS7632	ENSG00000153283.13	CD96	protein_coding	INTRON	62.6124	top	TAAAAAA
chr20	62135100	62135106	+	BS37538	ENSG00000149657.20	LSM14B	protein_coding	UTR3	62.6082	top	GTGGGGT
chrM	4327	4333	-	BS40813	NA	NA	Intergenic	REPEATS	62.5912	top	CCTAGAA
chr7	75503593	75503599	-	BS16447	NA	NA	Intergenic	OTHER	62.5821	top	TTTTTTG
chr12	56116651	56116657	+	BS25113	ENSG00000229117.9	RPL41	protein_coding	UTR5	62.5676	top	TTTTTTT
chr1	153990757	153990763	+	BS1196	NA	NA	Intergenic	OTHER	62.5497	top	TCGCTCC
chr8	145055793	145055799	+	BS17567	LTR13	ERVK	LTR	INTRON	62.5483	top	AAGCTGT
chr22	41622023	41622029	+	BS38778	ENSG00000196419.13	XRCC6	protein_coding	CDS	62.5275	top	TATTACA
chr2	130772120	130772126	+	BS5129	NA	NA	Intergenic	OTHER	62.4815	top	AAAGCGA
chrM	15360	15366	-	BS40867	NA	NA	Intergenic	OTHER	62.4584	top	TTGTTTG
chr9	92292512	92292518	-	BS19866	ENSG00000196305.19	IARS1	protein_coding	INTRON	62.4127	top	TTATGCA
chr9	34720105	34720111	+	BS18736	ENSG00000288583.1	ENSG00000288583	lncRNA	INTRON	62.3912	top	TCCTGGG
chr19	676453	676459	+	BS35140	ENSG00000070404.10	FSTL3	protein_coding	CDS	62.3644	top	GCCTCTG
chr9	110244207	110244213	-	BS19961	ENSG00000136810.13	TXN	protein_coding	CDS	62.3327	top	GAATTTT
chr8	70574126	70574132	-	BS17862	ENSG00000067167.8	TRAM1	protein_coding	UTR3	62.3307	top	AAGTTTA
chr9	124861957	124861963	-	BS20065	ENSG00000136942.15	RPL35	protein_coding	UTR5	62.3307	top	TACTTCC
chr17	77500163	77500169	+	BS32974	ENSG00000184640.20	SEPTIN9	protein_coding	UTR3	62.323	top	TGTATGA
chr20	62136943	62136949	-	BS37925	ENSG00000101182.15	PSMA7	protein_coding	CDS	62.2973	top	ATTTTAA
chr1	68476455	68476461	-	BS2895	ENSG00000024526.17	DEPDC1	protein_coding	UTR3	62.2876	top	TTGCACT
chr12	132031251	132031257	+	BS25674	ENSG00000183495.15	EP400	protein_coding	INTRON	62.2751	top	TTGTTGC
chr6	27562175	27562181	+	BS13334	NA	NA	Intergenic	OTHER	62.2685	top	GCTCAAG
chr1	207134485	207134491	+	BS1798	ENSG00000123838.11	C4BPA	protein_coding	CDS	62.2432	top	ATTTCTA
chr22	31104941	31104947	-	BS39052	ENSG00000198832.11	SELENOM	protein_coding	UTR3	62.2344	top	GGACCTA
chr3	52688886	52688892	+	BS7509	ENSG00000163938.17	GNL3	protein_coding	INTRON	62.1563	top	GTGTGAG
chr11	9440520	9440526	+	BS22072	ENSG00000205339.10	IPO7	protein_coding	CDS	62.1479	top	AAGCAGG
chr17	59841884	59841890	+	BS32745	ENSG00000062716.13	VMP1	protein_coding	UTR3	62.1473	top	AAAATTT
chr5	16936021	16936027	-	BS12018	ENSG00000145555.15	MYO10	protein_coding	UTR5	62.1434	top	ACAAAGG
chr20	14966109	14966115	+	BS37155	ENSG00000172264.19	MACROD2	protein_coding	INTRON	62.1258	top	CTCTTTT
chr6	73519935	73519941	-	BS14506	ENSG00000156508.19	EEF1A1	protein_coding	CDS	62.1197	top	ATAAATG
chr14	73026811	73026817	+	BS28297	(CCACCC)n	Simple_repeat	Simple_repeat	REPEATS	62.0924	top	CGCACCC
chr2	231457782	231457788	-	BS6970	ENSG00000115053.17	NCL	protein_coding	CDS	62.0756	top	TGAATTT
chr9	128340165	128340171	-	BS20124	NA	NA	Intergenic	OTHER	62.0653	top	CAGCCGG
chr12	12908818	12908824	+	BS24519	ENSG00000013588.9	GPRC5A	protein_coding	CDS	62.0527	top	TGACCTT
chr3	139677444	139677450	-	BS8821	ENSG00000163864.18	NMNAT3	protein_coding	INTRON	61.9547	top	GAGACGT
chr12	55728295	55728301	-	BS26334	ENSG00000135404.12	CD63	protein_coding	CDS	61.9191	top	TCTACGT
chr12	53154564	53154570	+	BS25020	NA	NA	Intergenic	OTHER	61.9144	top	AAGGGAG
chr3	195031371	195031377	+	BS8116	NA	NA	Intergenic	OTHER	61.9003	top	GCTGTGT
chr19	2601133	2601139	-	BS36403	ENSG00000176533.13	GNG7	protein_coding	INTRON	61.8945	top	TGGCGGG
chr19	11450727	11450733	+	BS35542	ENSG00000130175.10	PRKCSH	protein_coding	UTR3	61.8942	top	TCTGTGG
chr18	46087481	46087487	-	BS35016	ENSG00000152234.16	ATP5F1A	protein_coding	CDS	61.8819	top	ATGAAGT
chr1	115976874	115976880	-	BS3237	NA	NA	Intergenic	OTHER	61.8751	top	CCACCGC
chr11	119309275	119309281	-	BS24140	ENSG00000076706.17	MCAM	protein_coding	UTR3	61.8529	top	ATACGTG
chr1	241629611	241629617	-	BS4240	ENSG00000054277.14	OPN3	protein_coding	INTRON	61.791	top	AAGTTTT
chrX	47207932	47207938	+	BS39656	ENSG00000130985.17	UBA1	protein_coding	INTRON	61.7807	top	CTCATTT
chr19	49491843	49491849	+	BS36094	ENSG00000142541.18	RPL13A	protein_coding	UTR3	61.7463	top	GCGTTGC
chr1	52404660	52404666	+	BS520	ENSG00000134748.13	PRPF38A	protein_coding	UTR5	61.7287	top	CACCTTT
chr15	75120078	75120084	+	BS29328	NA	NA	Intergenic	REPEATS	61.6781	top	AAAAGGC
chr17	47432093	47432099	-	BS33927	NA	NA	Intergenic	OTHER	61.677	top	AGTTTTT
chr8	56074501	56074507	-	BS17768	ENSG00000008988.11	RPS20	protein_coding	UTR5	61.5937	top	TCTTTTT
chr19	49499628	49499634	+	BS36099	ENSG00000142534.7	RPS11	protein_coding	CDS	61.5879	top	AGTTCTG
chr14	68229631	68229637	+	BS28258	ENSG00000182185.19	RAD51B	protein_coding	INTRON	61.5807	top	CACTGGG
chr12	55726123	55726129	-	BS26330	ENSG00000135404.12	CD63	protein_coding	CDS	61.5737	top	CATAAGG
chr5	179617014	179617020	-	BS13083	ENSG00000169045.18	HNRNPH1	protein_coding	INTRON	61.544	top	GTAAATA
chr1	228098763	228098769	+	BS1998	ENSG00000143761.17	ARF1	protein_coding	UTR3	61.5061	top	CATCTGT
chr9	98015366	98015372	+	BS18934	GA-rich	Low_complexity	Low_complexity	CDS	61.5006	top	GAGGAAG
chr18	9477652	9477658	+	BS34616	ENSG00000017797.13	RALBP1	protein_coding	INTRON	61.4769	top	TTAACTG
chr2	101777429	101777435	+	BS5008	ENSG00000071054.17	MAP4K4	protein_coding	INTRON	61.4462	top	TAGCGTA
chr1	35189005	35189011	-	BS2563	ENSG00000116560.12	SFPQ	protein_coding	CDS	61.4377	top	GCAATTG
chr1	207124354	207124360	+	BS1795	ENSG00000123838.11	C4BPA	protein_coding	CDS	61.4109	top	CCTACCT
chr7	26192501	26192507	-	BS16261	ENSG00000122566.22	HNRNPA2B1	protein_coding	UTR3	61.4034	top	CTATTTG
chr16	66732521	66732527	-	BS31467	ENSG00000135720.13	DYNC1LI2	protein_coding	INTRON	61.3996	top	TCGATTT
chr11	11121612	11121618	-	BS23209	NA	NA	Intergenic	OTHER	61.3835	top	ATGCCCC
chr5	138556021	138556027	-	BS12874	ENSG00000113013.16	HSPA9	protein_coding	UTR3	61.3083	top	AAATTTT
chr6	27235505	27235511	+	BS13321	NA	NA	Intergenic	REPEATS	61.2871	top	GCGAGTT
chr18	6971951	6971957	-	BS34818	ENSG00000101680.16	LAMA1	protein_coding	CDS	61.2753	top	CATTTTA
chr11	8684871	8684877	+	BS22041	ENSG00000166441.13	RPL27A	protein_coding	CDS	61.2652	top	CATCATT
chr2	141980490	141980496	-	BS6715	ENSG00000168702.18	LRP1B	protein_coding	INTRON	61.2235	top	TGGGGAG
chr3	41199974	41199980	+	BS7380	ENSG00000168036.18	CTNNB1	protein_coding	INTRON	61.2137	top	TGGGGGT
chr17	7906059	7906065	+	BS32128	ENSG00000170004.19	CHD3	protein_coding	INTRON	61.2046	top	GGGCCGC
chr10	79347693	79347699	+	BS20759	ENSG00000108179.14	PPIF	protein_coding	CDS	61.1677	top	TACCTGG
chr3	143945799	143945805	-	BS8858	NA	NA	Intergenic	OTHER	61.1633	top	AGCATTT
chr16	84566628	84566634	-	BS31651	ENSG00000103187.8	COTL1	protein_coding	UTR3	61.1454	top	TTCTTTG
chr22	43167288	43167294	-	BS39334	ENSG00000100304.13	TTLL12	protein_coding	UTR3	61.1396	top	GTATCTG
chr19	281226	281232	-	BS36255	ENSG00000141934.10	PLPP2	protein_coding	UTR3	61.0924	top	GCACTGG
chr5	181243889	181243895	-	BS13129	ENSG00000204628.12	RACK1	protein_coding	UTR5	61.0301	top	TGCAAGG
chr11	86800543	86800549	+	BS22874	ENSG00000150687.12	PRSS23	protein_coding	UTR5	61.03	top	CACTCGG
chr12	95858962	95858968	+	BS25322	ENSG00000139343.11	SNRPF	protein_coding	UTR5	61.0071	top	GCCATTT
chr15	66347236	66347242	-	BS29910	ENSG00000075131.10	TIPIN	protein_coding	INTRON	60.9694	top	AGTTATC
chr7	39032686	39032692	+	BS15322	ENSG00000106536.21	POU6F2	protein_coding	INTRON	60.9481	top	GCGTATT
chr4	144186777	144186783	-	BS10141	ENSG00000285783.1	ENSG00000285783	lncRNA	INTRON	60.9418	top	TTACAAA
chr16	84590245	84590251	-	BS31654	ENSG00000103187.8	COTL1	protein_coding	CDS	60.9317	top	TTGTTTG
chr8	47930688	47930694	-	BS17729	ENSG00000253729.9	PRKDC	protein_coding	CDS	60.877	top	ATTAACC
chr13	98021870	98021876	+	BS27372	ENSG00000065150.21	IPO5	protein_coding	UTR3	60.8701	top	ACCCTTT
chr1	82159482	82159488	-	BS3022	MamGypsy2-LTR	Gypsy	LTR	REPEATS	60.8695	top	TAGTAGT
chr5	453491	453497	+	BS10279	ENSG00000180104.16	EXOC3	protein_coding	CDS	60.8205	top	GGACAGT
chr6	73824798	73824804	+	BS13696	ENSG00000156535.15	CD109	protein_coding	UTR3	60.8046	top	CCCCTTT
chr12	120198674	120198680	-	BS26876	ENSG00000089157.16	RPLP0	protein_coding	CDS	60.802	top	GAACATG
chr7	92202280	92202286	-	BS16505	ENSG00000289027.1	ENSG00000289027	protein_coding	INTRON	60.78	top	TACAGTT
chr5	132866991	132866997	+	BS11276	ENSG00000164405.11	UQCRQ	protein_coding	CDS	60.7688	top	ATGTTCT
chr12	56645958	56645964	-	BS26416	ENSG00000110955.9	ATP5F1B	protein_coding	CDS	60.7667	top	CATGTTG
chr1	90407624	90407630	+	BS783	L2c	L2	LINE	REPEATS	60.7444	top	TCATCTT
chr8	27392313	27392319	-	BS17616	NA	NA	Intergenic	OTHER	60.7443	top	AAAAAAA
chr12	12530708	12530714	-	BS25943	ENSG00000111266.9	DUSP16	protein_coding	INTRON	60.7329	top	AATCTTT
chr2	231455403	231455409	-	BS6962	ENSG00000115053.17	NCL	protein_coding	CDS	60.7196	top	GCTTTGG
chr2	181929813	181929819	+	BS5293	ENSG00000138434.17	ITPRID2	protein_coding	UTR3	60.7041	top	TTCATTT
chr20	57408365	57408371	+	BS37468	ENSG00000132819.17	RBM38	protein_coding	UTR3	60.7016	top	CCATTTT
chr17	61946043	61946049	-	BS34098	ENSG00000108510.10	MED13	protein_coding	UTR3	60.6983	top	AAAATGC
chr8	96609624	96609630	+	BS17227	ENSG00000169439.12	SDC2	protein_coding	UTR3	60.5881	top	TCTTTGT
chr15	34979655	34979661	-	BS29660	ENSG00000198146.4	ZNF770	protein_coding	UTR3	60.5807	top	GAGGGAT
chr20	11923808	11923814	+	BS37144	ENSG00000132640.15	BTBD3	protein_coding	UTR3	60.532	top	ACCTTTT
chr19	38207605	38207611	+	BS35886	ENSG00000105738.11	SIPA1L3	protein_coding	UTR3	60.5278	top	CCTTTTT
chr19	804143	804149	+	BS35168	ENSG00000011304.22	PTBP1	protein_coding	CDS	60.5111	top	GTCATCT
chr1	205718291	205718297	-	BS3952	ENSG00000069275.13	NUCKS1	protein_coding	CDS	60.4995	top	CCTTCTG
chr3	39408476	39408482	+	BS7365	ENSG00000168028.15	RPSA	protein_coding	INTRON	60.4575	top	TTTCGCT
chrX	89704416	89704422	+	BS39834	NA	NA	Intergenic	OTHER	60.415	top	TATCTAG
chr4	136327779	136327785	-	BS10120	LTR9	ERV1	LTR	INTRON	60.4144	top	CCTATAA
chr10	32034795	32034801	-	BS21389	ENSG00000170759.11	KIF5B	protein_coding	CDS	60.4105	top	GAGTTAA
chr15	51910958	51910964	+	BS29188	ENSG00000138594.14	TMOD3	protein_coding	INTRON	60.3942	top	ACCTATT
chr18	7984527	7984533	+	BS34576	ENSG00000173482.17	PTPRM	protein_coding	INTRON	60.3388	top	AATTTTT
chr1	37493827	37493833	-	BS2588	ENSG00000163875.16	MEAF6	protein_coding	UTR3	60.3039	top	TGCGTTT
chr12	124927416	124927422	-	BS27033	NA	NA	Intergenic	OTHER	60.2948	top	GGGCGGT
chr19	1490416	1490422	+	BS35278	NA	NA	Intergenic	OTHER	60.2913	top	GTCCGAC
chr1	21679168	21679174	-	BS2385	ENSG00000090686.16	USP48	protein_coding	UTR3	60.2643	top	AGGGGGC
chr19	17403019	17403025	-	BS36823	ENSG00000130303.14	BST2	protein_coding	UTR3	60.264	top	GGGTTTT
chr6	27553493	27553499	-	BS14128	NA	NA	Intergenic	OTHER	60.2544	top	TGTCTGT
chr9	89311196	89311202	+	BS18898	ENSG00000123975.5	CKS2	protein_coding	UTR5	60.2135	top	TTAGTCT
chr5	122899422	122899428	+	BS11226	ENSG00000064652.11	SNX24	protein_coding	INTRON	60.181	top	TTTTTTG
chr1	183805215	183805221	-	BS3761	NA	NA	Intergenic	OTHER	60.1661	top	AGCCCCG
chr17	19446874	19446880	-	BS33415	ENSG00000235979.9	ENSG00000235979	lncRNA	INTRON	60.1571	top	AGTGGCT
chr18	11999171	11999177	+	BS34632	ENSG00000141401.12	IMPA2	protein_coding	CDS	60.1429	top	AGGTTTC
chrX	84001915	84001921	-	BS40409	NA	NA	Intergenic	OTHER	60.1153	top	TCAGGAT
chr9	33581769	33581775	+	BS18718	ENSG00000230453.11	ANKRD18B	protein_coding	INTRON	60.0713	top	GTGGGGA
chr5	154793793	154793799	+	BS11580	ENSG00000155506.19	LARP1	protein_coding	INTRON	60.0659	top	CCCATAG
chr16	88738013	88738019	-	BS31837	ENSG00000103335.22	PIEZO1	protein_coding	CDS	60.0561	top	TGTATGC
chr1	214646631	214646637	+	BS1908	ENSG00000117724.15	CENPF	protein_coding	CDS	60.0405	top	ATGCAGC
chrY	56872331	56872337	-	BS40805	NA	NA	Intergenic	OTHER	60.0169	top	AATTTTA
chr3	196051697	196051703	-	BS9106	ENSG00000072274.14	TFRC	protein_coding	UTR3	60.0067	top	GAATTTT
chr17	68531958	68531964	+	BS32854	ENSG00000108946.16	PRKAR1A	protein_coding	UTR3	60.0016	top	GTTATTG
chr22	29639194	29639200	+	BS38639	ENSG00000186575.19	NF2	protein_coding	CDS	59.9969	top	ACATTTA
chr5	17217792	17217798	+	BS10525	ENSG00000176788.9	BASP1	protein_coding	INTRON	59.9776	top	GCATAGG
chr5	150447730	150447736	-	BS12976	ENSG00000164587.13	RPS14	protein_coding	CDS	59.9764	top	GAAATGG
chr1	44778105	44778111	+	BS479	ENSG00000142937.12	RPS8	protein_coding	CDS	59.9521	top	CAGTTCC
chr5	151804231	151804237	+	BS11556	ENSG00000145907.16	G3BP1	protein_coding	UTR3	59.9499	top	GTTAATG
chr19	1038313	1038319	+	BS35194	ENSG00000064666.15	CNN2	protein_coding	UTR3	59.9475	top	ATTTTTT
chr11	75568793	75568799	+	BS22829	ENSG00000149257.16	SERPINH1	protein_coding	CDS	59.83	top	TCCTATA
chr1	145475417	145475423	-	BS3292	tRNA-Asn-AAC	tRNA	tRNA	REPEATS	59.7567	top	GCTGTTA
chr12	104349478	104349484	+	BS25437	ENSG00000198431.18	TXNRD1	protein_coding	UTR3	59.7446	top	ATATTTT
chrM	14030	14036	-	BS40863	NA	NA	Intergenic	OTHER	59.7381	top	GAAATTG
chr12	20429036	20429042	+	BS24650	ENSG00000172572.7	PDE3A	protein_coding	INTRON	59.728	top	TTTTACA
chr3	128067424	128067430	+	BS7702	ENSG00000058262.11	SEC61A1	protein_coding	CDS	59.7188	top	ACGTCTT
chr17	81589084	81589090	-	BS34376	ENSG00000182446.15	NPLOC4	protein_coding	CDS	59.7054	top	CAAGTCC
chrX	41350206	41350212	+	BS39636	ENSG00000215301.11	DDX3X	protein_coding	UTR3	59.6853	top	AGTCTCC
chr11	121665486	121665492	+	BS23021	NA	NA	Intergenic	OTHER	59.6726	top	GAGATTT
chr7	99396490	99396496	-	BS16551	ENSG00000106244.13	PDAP1	protein_coding	INTRON	59.6725	top	GAGGGGT
chr11	32105134	32105140	+	BS22259	ENSG00000049449.10	RCN1	protein_coding	INTRON	59.6397	top	AATTTAG
chr4	78446172	78446178	-	BS9937	NA	NA	Intergenic	OTHER	59.6356	top	GTGTCTC
chr14	74005307	74005313	-	BS28800	ENSG00000187097.13	ENTPD5	protein_coding	INTRON	59.6283	top	TTTATTT
chr5	17276376	17276382	+	BS10572	ENSG00000176788.9	BASP1	protein_coding	UTR3	59.6266	top	GTGTTTT
chr17	81845184	81845190	-	BS34387	ENSG00000185624.16	P4HB	protein_coding	UTR3	59.6202	top	AGAAATT
chr4	1974631	1974637	+	BS9179	ENSG00000109685.19	NSD2	protein_coding	INTRON	59.6077	top	CCCCGGC
chr20	36783479	36783485	-	BS37775	ENSG00000149639.15	SOGA1	protein_coding	INTRON	59.5976	top	GTCCATG
chr17	64500657	64500663	-	BS34142	ENSG00000108654.16	DDX5	protein_coding	CDS	59.5965	top	ACTTTCT
chr11	13022209	13022215	-	BS23258	L1M4	L1	LINE	REPEATS	59.5376	top	TTTTTCT
chr12	105168498	105168504	+	BS25442	ENSG00000136051.15	WASHC4	protein_coding	UTR3	59.5369	top	CAGTATT
chr5	43445211	43445217	-	BS12328	ENSG00000151881.15	TMEM267	protein_coding	UTR3	59.5096	top	TCCTTTT
chr8	144274886	144274892	-	BS18494	ENSG00000261236.8	BOP1	protein_coding	INTRON	59.5089	top	GCCACAT
chr3	160404488	160404494	+	BS7866	ENSG00000113810.16	SMC4	protein_coding	CDS	59.4369	top	GATTTTT
chr16	89560948	89560954	+	BS30900	ENSG00000167526.14	RPL13	protein_coding	UTR5	59.4255	top	CCGTAGG
chr1	202015472	202015478	+	BS1708	ENSG00000163435.16	ELF3	protein_coding	UTR3	59.4091	top	CCATCGT
chr5	146287144	146287150	+	BS11469	G-rich	Low_complexity	Low_complexity	INTRON	59.3934	top	GAGGGGG
chr8	143933322	143933328	-	BS18466	ENSG00000178209.17	PLEC	protein_coding	CDS	59.3343	top	CAAAGTG
chr12	53040550	53040556	+	BS25008	ENSG00000063046.18	EIF4B	protein_coding	UTR3	59.3267	top	GATATAA
chrX	47199600	47199606	+	BS39648	ENSG00000130985.17	UBA1	protein_coding	CDS	59.3077	top	CTTAGTG
chr19	41869048	41869054	+	BS35979	ENSG00000105372.8	RPS19	protein_coding	CDS	59.2765	top	CTGTACC
chr11	58620734	58620740	+	BS22478	ENSG00000186660.15	ZFP91	protein_coding	INTRON	59.2755	top	TACCATT
chrX	21972505	21972511	+	BS39498	ENSG00000102172.16	SMS	protein_coding	CDS	59.2647	top	AGATTTT
chr17	7668667	7668673	-	BS33323	ENSG00000141510.18	TP53	protein_coding	UTR3	59.2375	top	ATGTTTT
chr21	33551851	33551857	+	BS38135	ENSG00000159140.23	SON	protein_coding	CDS	59.235	top	CAAATGT
chr1	68475602	68475608	-	BS2894	ENSG00000024526.17	DEPDC1	protein_coding	UTR3	59.1967	top	GGTTTGT
chr7	151070541	151070547	+	BS16031	ENSG00000164889.15	SLC4A2	protein_coding	CDS	59.1954	top	GAGAATG
chr14	77269788	77269794	+	BS28326	(TC)n	Simple_repeat	Simple_repeat	REPEATS	59.1735	top	TCCCTCT
chr8	97776064	97776070	+	BS17248	ENSG00000104341.17	LAPTM4B	protein_coding	CDS	59.1675	top	TGCCATG
chr11	810309	810315	+	BS21965	ENSG00000177600.9	RPLP2	protein_coding	CDS	59.159	top	GATCTTG
chr11	18396915	18396921	+	BS22228	ENSG00000134333.15	LDHA	protein_coding	CDS	59.1441	top	GTTGTTG
chrX	24077095	24077101	+	BS39541	ENSG00000130741.11	EIF2S3	protein_coding	INTRON	59.105	top	TGTTTTT
chr22	43924164	43924170	-	BS39339	NA	NA	Intergenic	OTHER	59.0939	top	GGGATCC
chr20	38448078	38448084	+	BS37296	ENSG00000174365.22	SNHG11	lncRNA	INTRON	59.0919	top	TTCTGCG
chr8	47862077	47862083	-	BS17705	ENSG00000253729.9	PRKDC	protein_coding	CDS	59.0911	top	TAATTTT
chr1	64834544	64834550	-	BS2814	ENSG00000162434.14	JAK1	protein_coding	UTR3	59.0304	top	AACATTT
chr19	11444899	11444905	+	BS35538	ENSG00000130175.10	PRKCSH	protein_coding	INTRON	59.0066	top	TCAGTGG
chr1	45511278	45511284	-	BS2676	ENSG00000117450.15	PRDX1	protein_coding	UTR3	58.982	top	AACAAAA
chrX	53533133	53533139	-	BS40256	ENSG00000086758.17	HUWE1	protein_coding	UTR3	58.955	top	TCTCATT
chr7	8030134	8030140	+	BS15163	L1MA2	L1	LINE	INTRON	58.9372	top	ACTTTAA
chr5	32135674	32135680	-	BS12139	ENSG00000113384.14	GOLPH3	protein_coding	CDS	58.918	top	TGTAAGT
chr11	104178997	104179003	+	BS22924	NA	NA	Intergenic	OTHER	58.9046	top	GTTGGTC
chr5	160424306	160424312	+	BS11609	ENSG00000164611.13	PTTG1	protein_coding	CDS	58.8727	top	AAATTCT
chr10	32932550	32932556	-	BS21416	ENSG00000150093.20	ITGB1	protein_coding	CDS	58.804	top	TGTATAC
chr18	49814067	49814073	+	BS34702	ENSG00000267322.4	SNHG22	lncRNA	INTRON	58.7561	top	TGTACTG
chr10	119060107	119060113	-	BS21864	ENSG00000107581.13	EIF3A	protein_coding	INTRON	58.7202	top	TTTTATG
chr12	98593681	98593687	+	BS25348	ENSG00000075415.15	SLC25A3	protein_coding	UTR5	58.6801	top	CCGGCCT
chr18	77756964	77756970	-	BS35116	NA	NA	Intergenic	OTHER	58.6489	top	ATTATGA
chr12	20418615	20418621	+	BS24637	ENSG00000172572.7	PDE3A	protein_coding	INTRON	58.6452	top	CCGATTT
chr7	39711036	39711042	+	BS15325	NA	NA	Intergenic	OTHER	58.6328	top	TTATAGA
chr15	78872985	78872991	+	BS29360	ENSG00000185787.15	MORF4L1	protein_coding	UTR5	58.6328	top	TGGGAGA
chr5	115616158	115616164	-	BS12751	ENSG00000251201.8	TMED7-TICAM2	protein_coding	INTRON	58.6184	top	GTCCTCT
chrX	72377140	72377146	-	BS40316	ENSG00000285547.1	ENSG00000285547	protein_coding	INTRON	58.6145	top	AGTTCAA
chrX	71300042	71300048	+	BS39763	ENSG00000147140.17	NONO	protein_coding	CDS	58.5838	top	CTGAATT
chr5	32588534	32588540	+	BS10671	ENSG00000113387.12	SUB1	protein_coding	CDS	58.5623	top	GTTTCTT
chr16	1964277	1964283	-	BS31000	ENSG00000140988.16	RPS2	protein_coding	CDS	58.5452	top	CTATTAA
chr7	16706392	16706398	+	BS15195	ENSG00000136261.16	BZW2	protein_coding	UTR3	58.5437	top	TATTTTT
chr16	89563267	89563273	+	BS30905	ENSG00000167526.14	RPL13	protein_coding	UTR3	58.5381	top	TTGTGGG
chr1	67420115	67420121	-	BS2858	ENSG00000142864.15	SERBP1	protein_coding	CDS	58.5199	top	CTATTCA
chr1	207357585	207357591	+	BS1855	ENSG00000196352.18	CD55	protein_coding	INTRON	58.4872	top	CGGGGGC
chr9	128636946	128636952	-	BS20130	ENSG00000119333.12	DYNC2I2	protein_coding	INTRON	58.467	top	TCCACTG
chr3	27398247	27398253	-	BS8256	ENSG00000033867.17	SLC4A7	protein_coding	CDS	58.4588	top	CAACATT
chr1	182680285	182680291	-	BS3753	ENSG00000135824.13	RGS8	protein_coding	INTRON	58.4379	top	TAGGTGA
chr8	41930238	41930244	-	BS17650	ENSG00000083168.11	KAT6A	protein_coding	UTR3	58.4343	top	AGGGAGG
chr3	194403392	194403398	-	BS9063	ENSG00000133657.17	ATP13A3	protein_coding	UTR3	58.4341	top	TGTTTTG
chrX	153862412	153862418	-	BS40671	ENSG00000198910.14	L1CAM	protein_coding	UTR3	58.4314	top	CCCATTT
chr19	18386301	18386307	-	BS36837	NA	NA	Intergenic	OTHER	58.4237	top	AACTTGC
chr15	55853484	55853490	-	BS29776	ENSG00000069869.17	NEDD4	protein_coding	INTRON	58.4108	top	CATTACT
chr12	46183627	46183633	-	BS26101	ENSG00000111371.16	SLC38A1	protein_coding	UTR3	58.39	top	CATTTTT
chr2	231457097	231457103	-	BS6969	ENSG00000115053.17	NCL	protein_coding	CDS	58.378	top	TAAGCAA
chr5	138556785	138556791	-	BS12876	ENSG00000113013.16	HSPA9	protein_coding	CDS	58.3728	top	CAATTAC
chr10	133362638	133362644	-	BS21943	ENSG00000127884.5	ECHS1	protein_coding	UTR3	58.3363	top	GAGGAGC
chr10	119042002	119042008	-	BS21851	ENSG00000107581.13	EIF3A	protein_coding	CDS	58.308	top	CATTAGT
chr6	24720550	24720556	-	BS14094	NA	NA	Intergenic	OTHER	58.3076	top	GTACCAA
chr3	127403011	127403017	+	BS7693	NA	NA	Intergenic	OTHER	58.2564	top	GCCTTTG
chr1	156742928	156742934	-	BS3585	ENSG00000143321.19	HDGF	protein_coding	UTR3	58.2326	top	CTATTAT
chr5	22533216	22533222	-	BS12026	ENSG00000154162.15	CDH12	protein_coding	INTRON	58.1757	top	TGCTGGG
chr11	12937244	12937250	+	BS22181	(TA)n	Simple_repeat	Simple_repeat	UTR3	58.1647	top	GATATCT
chr8	100712743	100712749	-	BS17985	ENSG00000070756.17	PABPC1	protein_coding	CDS	58.15	top	AAATTTA
chr20	32819949	32819955	+	BS37234	NA	NA	Intergenic	OTHER	58.106	top	GCGGGGT
chr9	128634917	128634923	-	BS20128	ENSG00000119333.12	DYNC2I2	protein_coding	CDS	58.0801	top	AGCATCC
chr9	69718236	69718242	-	BS19757	ENSG00000188647.13	PTAR1	protein_coding	UTR3	58.0691	top	CATATGT
chr9	12382163	12382169	+	BS18556	NA	NA	Intergenic	REPEATS	58.0552	top	ATTTCTC
chr11	10808800	10808806	-	BS23205	ENSG00000110321.19	EIF4G2	protein_coding	UTR5	58.0485	top	CTTTTTT
chr12	6602468	6602474	-	BS25764	ENSG00000285238.2	ENSG00000285238	protein_coding	CDS	58.026	top	GATTTGT
chr8	136586348	136586354	+	BS17467	ENSG00000254101.8	LINC02055	lncRNA	INTRON	57.9955	top	AATTTTC
chr20	59001543	59001549	-	BS37902	ENSG00000101160.15	CTSZ	protein_coding	CDS	57.9849	top	GGTAATG
chr12	10699478	10699484	-	BS25814	ENSG00000060138.13	YBX3	protein_coding	UTR3	57.9518	top	AATTTTT
chr12	103932843	103932849	+	BS25400	ENSG00000166598.16	HSP90B1	protein_coding	CDS	57.9484	top	GATTTCA
chr7	127371833	127371839	-	BS16738	ENSG00000048405.11	ZNF800	protein_coding	INTRON	57.9331	top	TTCATTT
chr11	75566762	75566768	+	BS22828	ENSG00000149257.16	SERPINH1	protein_coding	CDS	57.9232	top	GCTCAGT
chr16	87839819	87839825	-	BS31726	ENSG00000103257.9	SLC7A5	protein_coding	CDS	57.8857	top	AAACCTG
chr18	6961646	6961652	-	BS34801	ENSG00000101680.16	LAMA1	protein_coding	CDS	57.8754	top	TGGCATC
chr11	66276914	66276920	+	BS22702	ENSG00000174903.16	RAB1B	protein_coding	UTR3	57.8511	top	TGCCCTG
chrM	11085	11091	-	BS40846	NA	NA	Intergenic	OTHER	57.8384	top	GTGAATG
chr13	45339598	45339604	-	BS27632	ENSG00000133112.17	TPT1	protein_coding	CDS	57.8299	top	AGAATCA
chr1	173865240	173865246	-	BS3682	ENSG00000234741.10	GAS5	lncRNA	INTRON	57.7884	top	AGTTTTA
chr19	34402175	34402181	+	BS35820	ENSG00000105220.17	GPI	protein_coding	INTRON	57.7569	top	AATTTTT
chr13	29596601	29596607	-	BS27561	NA	NA	Intergenic	OTHER	57.7295	top	AGATTAT
chr15	75239977	75239983	+	BS29330	NA	NA	Intergenic	REPEATS	57.7181	top	CTCTCTC
chr4	48410592	48410598	-	BS9836	NA	NA	Intergenic	OTHER	57.6713	top	AAGCTCC
chr19	18571856	18571862	+	BS35702	ENSG00000221983.8	UBA52	protein_coding	UTR5	57.6629	top	TCTTCTT
chr4	49711508	49711514	+	BS9366	NA	NA	Intergenic	OTHER	57.6608	top	AATATCA
chr11	66233792	66233798	+	BS22693	ENSG00000175115.13	PACS1	protein_coding	CDS	57.6289	top	TGCAACT
chrX	65739748	65739754	+	BS39729	ENSG00000147065.18	MSN	protein_coding	CDS	57.6179	top	CCAATGC
chr15	64963284	64963290	-	BS29890	ENSG00000090487.11	SPG21	protein_coding	UTR3	57.59	top	TGGTTTT
chr22	42565309	42565315	-	BS39316	ENSG00000291035.1	RRP7BP	lncRNA	INTRON	57.5883	top	CTGGCTG
chr18	4075985	4075991	+	BS34554	NA	NA	Intergenic	OTHER	57.5699	top	ACTCTTG
chr3	41224699	41224705	+	BS7385	ENSG00000168036.18	CTNNB1	protein_coding	CDS	57.5667	top	CTGTATG
chr7	151072119	151072125	+	BS16037	ENSG00000164889.15	SLC4A2	protein_coding	CDS	57.5625	top	TTCTACA
chr9	11059952	11059958	-	BS19520	AluSx	Alu	SINE	REPEATS	57.519	top	GGAGTTT
chr8	100712371	100712377	-	BS17983	ENSG00000070756.17	PABPC1	protein_coding	CDS	57.5151	top	AATCACT
chr20	23457609	23457615	-	BS37651	ENSG00000200208.1	Y_RNA	misc_RNA	REPEATS	57.5122	top	CCACCCC
chr9	128581835	128581841	+	BS19099	ENSG00000197694.19	SPTAN1	protein_coding	CDS	57.4769	top	TCTTAAG
chr17	82086265	82086271	-	BS34463	ENSG00000169710.9	FASN	protein_coding	CDS	57.346	top	AAGATGA
chr9	133363565	133363571	-	BS20176	ENSG00000148248.14	SURF4	protein_coding	CDS	57.3325	top	GGTGATT
chr2	101005952	101005958	+	BS5004	ENSG00000071082.11	RPL31	protein_coding	INTRON	57.2972	top	TTATTAG
chr17	40404833	40404839	-	BS33633	ENSG00000131747.15	TOP2A	protein_coding	CDS	57.2952	top	TAATTTC
chr8	66916214	66916220	-	BS17833	L2c	L2	LINE	REPEATS	57.2752	top	TGTCTTT
chr11	63976445	63976451	+	BS22547	ENSG00000176340.4	COX8A	protein_coding	INTRON	57.264	top	AATCATG
chr4	45679316	45679322	-	BS9834	NA	NA	Intergenic	OTHER	57.2613	top	ATTACCT
chr2	231455427	231455433	-	BS6963	ENSG00000115053.17	NCL	protein_coding	CDS	57.2558	top	GATTTGG
chr11	62665426	62665432	+	BS22520	ENSG00000214756.8	CSKMT	protein_coding	INTRON	57.2106	top	CTTTTCT
chrX	78125790	78125796	+	BS39827	ENSG00000102144.15	PGK1	protein_coding	CDS	57.2001	top	GTAAAGT
chr2	216499356	216499362	+	BS5601	ENSG00000197756.10	RPL37A	protein_coding	CDS	57.1824	top	AATCAGC
chr14	75134276	75134282	-	BS28812	ENSG00000170348.9	TMED10	protein_coding	UTR3	57.1621	top	ATTTTAG
chr3	61401088	61401094	+	BS7552	NA	NA	Intergenic	OTHER	57.1267	top	CTTTTTT
chr5	163491151	163491157	+	BS11623	ENSG00000072571.20	HMMR	protein_coding	CDS	57.1203	top	AATCATG
chr22	18110184	18110190	+	BS38560	ENSG00000288683.1	ENSG00000288683	protein_coding	INTRON	57.1125	top	GAGGTAT
chr2	222941793	222941799	+	BS5631	ENSG00000123983.15	ACSL3	protein_coding	UTR3	57.1111	top	TGACAGG
chr7	82174161	82174167	+	BS15587	NA	NA	Intergenic	OTHER	57.0977	top	TTACTTC
chr17	4948299	4948305	-	BS33278	ENSG00000108518.8	PFN1	protein_coding	CDS	57.0896	top	CGTCTGG
chr5	171391308	171391314	+	BS11672	ENSG00000181163.14	NPM1	protein_coding	CDS	57.0631	top	AGTTTAG
chr11	93721530	93721536	+	BS22883	ENSG00000166004.15	CEP295	protein_coding	INTRON	57.0631	top	TTTAGTG
chr4	49709150	49709156	+	BS9338	NA	NA	Intergenic	OTHER	57.0321	top	TATATCA
chrX	122212897	122212903	+	BS39973	NA	NA	Intergenic	OTHER	57.0137	top	AGAGAGA
chr20	30513606	30513612	-	BS37670	LSU-rRNA_Hsa	rRNA	rRNA	REPEATS	56.9988	top	CAGCAAG
chr1	203802546	203802552	+	BS1724	ENSG00000257315.4	ZBED6	protein_coding	INTRON	56.9942	top	GGTTTCT
chr1	151983195	151983201	-	BS3390	ENSG00000197747.9	S100A10	protein_coding	CDS	56.9879	top	TATTTTG
chr11	119311373	119311379	-	BS24145	ENSG00000076706.17	MCAM	protein_coding	CDS	56.9848	top	CTGAATG
chr17	29390852	29390858	-	BS33533	NA	NA	Intergenic	OTHER	56.9587	top	CAAGGGG
chrX	124101367	124101373	+	BS39995	ENSG00000101972.20	STAG2	protein_coding	UTR3	56.9486	top	TGTATTT
chr11	65442135	65442141	+	BS22621	(T)n	Simple_repeat	Simple_repeat	REPEATS	56.9465	top	TTTTTTT
chr17	63594170	63594176	+	BS32768	ENSG00000136485.16	DCAF7	protein_coding	INTRON	56.9445	top	AAACCTA
chr5	37290095	37290101	-	BS12194	ENSG00000113569.16	NUP155	protein_coding	UTR3	56.9418	top	ATTTTTC
chr1	155188279	155188285	-	BS3499	ENSG00000185499.17	MUC1	protein_coding	INTRON	56.9357	top	TTGTCTA
chr10	68721389	68721395	+	BS20607	ENSG00000060339.14	CCAR1	protein_coding	INTRON	56.9357	top	CGGCCCC
chr17	64499742	64499748	-	BS34138	ENSG00000108654.16	DDX5	protein_coding	UTR3	56.8928	top	CAATTTT
chr9	128695126	128695132	+	BS19140	ENSG00000119335.18	SET	protein_coding	UTR3	56.8913	top	TCTACTT
chr16	11886593	11886599	-	BS31183	ENSG00000103342.13	GSPT1	protein_coding	CDS	56.8868	top	TAAGGAG
chr7	25125260	25125266	-	BS16251	NA	NA	Intergenic	OTHER	56.864	top	GGACTTA
chr2	210678352	210678358	+	BS5580	ENSG00000021826.18	CPS1	protein_coding	UTR3	56.8454	top	TATTTTT
chr11	32370613	32370619	-	BS23340	AluJr	Alu	SINE	REPEATS	56.8352	top	CTGTAGT
chr17	7240721	7240727	-	BS33307	ENSG00000170296.10	GABARAP	protein_coding	UTR3	56.8189	top	TTTGTGG
chr12	6537307	6537313	+	BS24338	ENSG00000111640.15	GAPDH	protein_coding	CDS	56.8102	top	AGCAATG
chr13	30826234	30826240	+	BS27106	NA	NA	Intergenic	OTHER	56.7941	top	AGGTGCC
chr1	154260026	154260032	+	BS1215	ENSG00000143569.19	UBAP2L	protein_coding	CDS	56.7848	top	TCTGGTA
chrX	120436816	120436822	-	BS40542	ENSG00000005893.17	LAMP2	protein_coding	INTRON	56.7819	top	GACTTCA
chr8	66114262	66114268	+	BS17187	ENSG00000253190.4	ENSG00000253190	lncRNA	INTRON	56.7712	top	GTTTTCC
chr6	34240763	34240769	+	BS13508	ENSG00000137309.21	HMGA1	protein_coding	UTR5	56.7519	top	CTCCTTA
chr16	87869473	87869479	-	BS31760	ENSG00000103257.9	SLC7A5	protein_coding	UTR5	56.7388	top	ACACTGC
chr1	16740511	16740517	+	BS124	ENSG00000058453.17	CROCC	protein_coding	INTRON	56.7057	top	ATCTCAT
chr5	1321811	1321817	-	BS11873	ENSG00000049656.14	CLPTM1L	protein_coding	CDS	56.6572	top	GTCTATG
chr8	100703047	100703053	-	BS17966	ENSG00000070756.17	PABPC1	protein_coding	UTR3	56.6444	top	TTCTTTA
chr21	44326922	44326928	+	BS38295	ENSG00000141959.17	PFKL	protein_coding	UTR3	56.6419	top	CAGATGG
chr3	177164010	177164016	-	BS8991	ENSG00000177565.19	TBL1XR1	protein_coding	INTRON	56.6262	top	ATATTTC
chrX	24077185	24077191	+	BS39542	ENSG00000130741.11	EIF2S3	protein_coding	INTRON	56.5584	top	CAGCCTC
chr6	34246153	34246159	+	BS13514	ENSG00000137309.21	HMGA1	protein_coding	UTR3	56.5452	top	ATGATTT
chr20	43324958	43324964	+	BS37332	NA	NA	Intergenic	OTHER	56.5343	top	TATCTCG
chr12	53461101	53461107	+	BS25054	ENSG00000197111.16	PCBP2	protein_coding	CDS	56.502	top	CATCATT
chr9	134750604	134750610	+	BS19342	ENSG00000130635.17	COL5A1	protein_coding	CDS	56.5009	top	GCTCATG
chr19	38647681	38647687	+	BS35892	ENSG00000130402.14	ACTN4	protein_coding	UTR5	56.4891	top	TCGGGCA
chr19	4804299	4804305	+	BS35379	L2b	L2	LINE	REPEATS	56.4777	top	GTGGGTT
chr1	183626419	183626425	-	BS3754	ENSG00000162704.16	ARPC5	protein_coding	INTRON	56.4719	top	AAGTTAT
chr16	3486145	3486151	+	BS30331	ENSG00000122390.19	NAA60	protein_coding	UTR3	56.4688	top	TTGTAGG
chr5	177306561	177306567	+	BS11763	ENSG00000169230.10	PRELID1	protein_coding	CDS	56.4551	top	GTTTGTG
chr4	56097409	56097415	+	BS9393	ENSG00000109265.15	CRACD	protein_coding	INTRON	56.4534	top	TGAATGC
chr9	11059477	11059483	-	BS19517	NA	NA	Intergenic	OTHER	56.4505	top	TAGGGAG
chr16	2208949	2208955	+	BS30236	ENSG00000167965.18	MLST8	protein_coding	UTR3	56.3694	top	GCAGACC
chr11	62626577	62626583	-	BS23617	ENSG00000089597.18	GANAB	protein_coding	CDS	56.3539	top	ACTTAGC
chr14	39048668	39048674	-	BS28675	ENSG00000100934.15	SEC23A	protein_coding	CDS	56.3437	top	AAACTTT
chr5	364507	364513	+	BS10268	L1MEd	L1	LINE	INTRON	56.3388	top	ATTTTCA
chr12	121854763	121854769	-	BS26930	ENSG00000158104.11	HPD	protein_coding	CDS	56.3349	top	AATCATG
chr3	47588122	47588128	-	BS8330	ENSG00000173473.11	SMARCC1	protein_coding	UTR3	56.3008	top	TGGGTTT
chr11	65392572	65392578	+	BS22578	ENSG00000126391.14	FRMD8	protein_coding	INTRON	56.2947	top	GGCCTGA
chr5	179622823	179622829	-	BS13094	ENSG00000169045.18	HNRNPH1	protein_coding	INTRON	56.2933	top	CGAAAGC
chr20	38429790	38429796	-	BS37798	ENSG00000196756.15	SNHG17	lncRNA	INTRON	56.2877	top	TTCGAAA
chr13	24846568	24846574	-	BS27551	NA	NA	Intergenic	OTHER	56.2716	top	GTGATTT
chr5	16780557	16780563	-	BS12013	ENSG00000145555.15	MYO10	protein_coding	CDS	56.2549	top	TTTTATG
chr10	123154689	123154695	+	BS21068	ENSG00000154473.18	BUB3	protein_coding	INTRON	56.2417	top	GGGTTTA
chr3	196051579	196051585	-	BS9104	ENSG00000072274.14	TFRC	protein_coding	UTR3	56.2411	top	TGTAAGT
chr1	154220554	154220560	-	BS3468	ENSG00000143612.21	C1orf43	protein_coding	UTR5	56.225	top	ATGTTTT
chr17	7312221	7312227	+	BS32054	ENSG00000132507.18	EIF5A	protein_coding	UTR3	56.224	top	GCCCTTT
chr11	62559797	62559803	-	BS23597	ENSG00000254772.10	EEF1G	protein_coding	CDS	56.2081	top	ACACATG
chr15	72200475	72200481	-	BS29980	ENSG00000067225.21	PKM	protein_coding	CDS	56.205	top	GAATGTT
chr3	17051176	17051182	+	BS7270	L1MA2	L1	LINE	INTRON	56.1978	top	GTGGGGA
chr12	6592023	6592029	-	BS25751	ENSG00000285238.2	ENSG00000285238	protein_coding	CDS	56.1166	top	AATTTTG
chr6	38676442	38676448	-	BS14379	ENSG00000124767.7	GLO1	protein_coding	UTR3	56.116	top	GAGTTTG
chr14	97422756	97422762	+	BS28370	NA	NA	Intergenic	OTHER	56.1083	top	TTCCACA
chr10	128239620	128239626	+	BS21088	(TC)n	Simple_repeat	Simple_repeat	INTRON	56.1029	top	TCTCTCT
chr20	37241444	37241450	+	BS37293	ENSG00000118705.18	RPN2	protein_coding	UTR3	56.0646	top	TATACTT
chr17	19061914	19061920	+	BS32228	ENSG00000265185.6	SNORD3B-1	snoRNA	OTHER	56.0357	top	GACTATA
chrX	54814364	54814370	+	BS39712	ENSG00000102316.17	MAGED2	protein_coding	INTRON	56.0357	top	TGCAGTG
chrX	47200994	47201000	+	BS39650	ENSG00000130985.17	UBA1	protein_coding	CDS	56.0326	top	TGTTTGG
chr2	28800954	28800960	+	BS4440	ENSG00000213639.11	PPP1CB	protein_coding	UTR3	56.0212	top	CATATGT
chr4	673311	673317	-	BS9684	ENSG00000169020.10	ATP5ME	protein_coding	CDS	56.0059	top	GAGAATT
chr8	47970744	47970750	+	BS17132	ENSG00000104738.19	MCM4	protein_coding	CDS	56.0026	top	GGTCCTG
chrX	48459548	48459554	-	BS40223	ENSG00000017483.16	SLC38A5	protein_coding	CDS	56.0009	top	ATCCTGG
chr14	16096291	16096297	-	BS28521	NA	NA	Intergenic	OTHER	56.0002	top	ATACACA
chr11	44933672	44933678	-	BS23373	ENSG00000175274.19	TP53I11	protein_coding	UTR3	55.9486	top	GCTGTCT
chr17	7312348	7312354	+	BS32056	ENSG00000132507.18	EIF5A	protein_coding	UTR3	55.9481	top	GGCATCT
chr12	103946921	103946927	+	BS25414	ENSG00000166598.16	HSP90B1	protein_coding	UTR3	55.9375	top	AACATTG
chr8	97724779	97724785	+	BS17242	ENSG00000147649.10	MTDH	protein_coding	UTR3	55.9298	top	AATTTTT
chr13	30461162	30461168	-	BS27563	ENSG00000189403.15	HMGB1	protein_coding	UTR3	55.9255	top	GTATTTT
chr15	41520787	41520793	-	BS29681	ENSG00000103932.12	RPAP1	protein_coding	CDS	55.9217	top	GGTCCTG
chr19	3976430	3976436	-	BS36463	ENSG00000167658.16	EEF2	protein_coding	INTRON	55.9156	top	GTTTCTG
chr4	141234408	141234414	+	BS9571	ENSG00000109445.11	ZNF330	protein_coding	UTR3	55.8736	top	TTCCTTT
chr12	909589	909595	+	BS24235	ENSG00000060237.19	WNK1	protein_coding	UTR3	55.85	top	TCCTTTG
chr13	45511851	45511857	+	BS27139	ENSG00000136152.15	COG3	protein_coding	CDS	55.8495	top	CAAGGTT
chr22	20127103	20127109	+	BS38577	ENSG00000099901.17	RANBP1	protein_coding	UTR3	55.844	top	AATTTTA
chr6	73518234	73518240	-	BS14504	ENSG00000156508.19	EEF1A1	protein_coding	CDS	55.8345	top	CAAATAA
chr6	34245238	34245244	+	BS13511	ENSG00000137309.21	HMGA1	protein_coding	UTR3	55.8172	top	GCTTTTG
chr11	67399092	67399098	-	BS23744	ENSG00000172531.16	PPP1CA	protein_coding	CDS	55.8112	top	GACCAGG
chr15	74802628	74802634	+	BS29327	ENSG00000103653.17	CSK	protein_coding	UTR3	55.7853	top	CCTTTTT
chr9	128340111	128340117	-	BS20123	tRNA-Arg-AGA	tRNA	tRNA	REPEATS	55.7787	top	GTGGTCA
chr8	24951978	24951984	+	BS17027	NA	NA	Intergenic	OTHER	55.7745	top	ATCATGG
chr16	28842982	28842988	-	BS31303	ENSG00000178952.11	TUFM	protein_coding	CDS	55.7712	top	TCAAATG
chr1	67426225	67426231	-	BS2867	ENSG00000142864.15	SERBP1	protein_coding	CDS	55.7604	top	TAATTGA
chr12	79594336	79594342	-	BS26555	ENSG00000177425.11	PAWR	protein_coding	CDS	55.7502	top	ATTTATT
chr9	11058959	11058965	-	BS19515	NA	NA	Intergenic	OTHER	55.7486	top	GTTTTTT
chr12	20403028	20403034	+	BS24624	ENSG00000172572.7	PDE3A	protein_coding	INTRON	55.7403	top	CTCATTT
chr11	812615	812621	+	BS21971	(CTGCTG)n	Simple_repeat	Simple_repeat	CDS	55.7214	top	GGTTCTG
chr14	32156414	32156420	+	BS28105	ENSG00000100852.14	ARHGAP5	protein_coding	UTR3	55.7187	top	AATATTG
chr1	39563660	39563666	-	BS2607	ENSG00000090621.15	PABPC4	protein_coding	CDS	55.7106	top	ACAAATA
chr7	73698002	73698008	+	BS15462	ENSG00000071462.13	BUD23	protein_coding	UTR3	55.6921	top	AAAAGTT
chr22	23895167	23895173	+	BS38601	ENSG00000251357.4	ENSG00000251357	protein_coding	UTR3	55.672	top	TTCTAGG
chr6	28951019	28951025	+	BS13357	NA	NA	Intergenic	OTHER	55.6714	top	TTTGCAG
chr5	85973318	85973324	+	BS11063	(TC)n	Simple_repeat	Simple_repeat	REPEATS	55.6545	top	CTCTCTC
chr18	7016614	7016620	-	BS34855	ENSG00000101680.16	LAMA1	protein_coding	CDS	55.6303	top	AGCGTGG
chr6	109906445	109906451	-	BS14696	NA	NA	Intergenic	OTHER	55.612	top	TTTATTG
chr20	58301330	58301336	+	BS37469	NA	NA	Intergenic	OTHER	55.6088	top	GAATGGA
chr7	96692321	96692327	+	BS15621	NA	NA	Intergenic	OTHER	55.5972	top	ATTTTGA
chr8	47933144	47933150	-	BS17731	ENSG00000253729.9	PRKDC	protein_coding	CDS	55.5757	top	CATTTTT
chr18	69511733	69511739	-	BS35110	ENSG00000265643.1	ENSG00000265643	lncRNA	INTRON	55.574	top	AATATTT
chr8	61680971	61680977	-	BS17812	ENSG00000198363.18	ASPH	protein_coding	CDS	55.5664	top	GTTTTAT
chr10	68050828	68050834	-	BS21551	ENSG00000148634.16	HERC4	protein_coding	INTRON	55.5447	top	GTCATTA
chr3	81428784	81428790	-	BS8541	NA	NA	Intergenic	OTHER	55.5319	top	AGCTTGG
chr9	11064225	11064231	-	BS19535	L1ME1	L1	LINE	REPEATS	55.5211	top	AAATCAG
chr9	35066688	35066694	-	BS19706	ENSG00000165280.18	VCP	protein_coding	CDS	55.5088	top	GTATCGA
chr9	9442054	9442060	+	BS18555	NA	NA	Intergenic	OTHER	55.5049	top	TAATGCG
chr14	103522451	103522457	-	BS28909	ENSG00000166165.14	CKB	protein_coding	CDS	55.4897	top	CGCTTCC
chr3	120325650	120325656	-	BS8651	ENSG00000163428.4	LRRC58	protein_coding	UTR3	55.4805	top	TAAATAT
chr21	5102001	5102007	-	BS38352	NA	NA	Intergenic	OTHER	55.4774	top	TCAGTCT
chr2	101002299	101002305	+	BS5000	ENSG00000071082.11	RPL31	protein_coding	UTR5	55.4577	top	AACTTGG
chr17	74204135	74204141	+	BS32864	ENSG00000172809.13	RPL38	protein_coding	CDS	55.4104	top	GAAAATT
chr1	122102388	122102394	+	BS1076	NA	NA	Intergenic	OTHER	55.4098	top	ACAGCAG
chr19	33387046	33387052	-	BS36884	ENSG00000124299.16	PEPD	protein_coding	UTR3	55.3911	top	GTCATTT
chr9	136410391	136410397	-	BS20223	ENSG00000165689.17	ENTR1	protein_coding	CDS	55.3838	top	ATGTCGG
chr8	142701698	142701704	+	BS17506	ENSG00000160886.13	LY6K	protein_coding	CDS	55.3679	top	GTTATAG
chr1	156216435	156216441	+	BS1283	ENSG00000260238.6	PMF1-BGLAP	protein_coding	INTRON	55.3309	top	GAGCAGC
chr6	85612782	85612788	-	BS14598	ENSG00000271793.2	ENSG00000271793	protein_coding	INTRON	55.3224	top	CATATTC
chr1	109401951	109401957	-	BS3151	ENSG00000143106.13	PSMA5	protein_coding	UTR3	55.3191	top	AAATTTT
chr12	6607381	6607387	-	BS25766	ENSG00000111642.16	CHD4	protein_coding	UTR5	55.2789	top	CCATTTT
chr3	96618463	96618469	-	BS8573	NA	NA	Intergenic	OTHER	55.2292	top	TAAGTGT
chr12	121814457	121814463	+	BS25568	ENSG00000139718.12	SETD1B	protein_coding	CDS	55.227	top	TTTCCGC
chr1	20743196	20743202	-	BS2359	ENSG00000127483.19	HP1BP3	protein_coding	UTR3	55.2208	top	GTTTTTT
chr1	28580435	28580441	-	BS2476	ENSG00000197989.15	SNHG12	lncRNA	INTRON	55.1672	top	AGACTTT
chr7	2371788	2371794	+	BS15096	ENSG00000106263.19	EIF3B	protein_coding	CDS	55.1626	top	AAATTTT
chr19	8485603	8485609	+	BS35446	ENSG00000099783.12	HNRNPM	protein_coding	CDS	55.1582	top	GTGGAGG
chr8	12925764	12925770	+	BS16976	(CT)n	Simple_repeat	Simple_repeat	REPEATS	55.1572	top	CCTCTCT
chr3	120328739	120328745	-	BS8652	ENSG00000163428.4	LRRC58	protein_coding	UTR3	55.1512	top	TGTTTCT
chr1	161213651	161213657	+	BS1318	ENSG00000158864.13	NDUFS2	protein_coding	UTR3	55.15	top	AGAGTTT
chr16	55639837	55639843	-	BS31382	NA	NA	Intergenic	OTHER	55.1439	top	AGAGAGA
chr20	62332921	62332927	-	BS37954	ENSG00000130702.15	LAMA5	protein_coding	INTRON	55.1436	top	CATGTGT
chrX	20152327	20152333	-	BS40161	ENSG00000177189.14	RPS6KA3	protein_coding	UTR3	55.1432	top	TTTTTCA
chr1	94518357	94518363	+	BS845	ENSG00000117528.14	ABCD3	protein_coding	UTR3	55.0895	top	TGGTTTT
chr12	121830506	121830512	+	BS25570	ENSG00000139718.12	SETD1B	protein_coding	UTR3	55.084	top	TCAGCTT
chr8	127810093	127810099	+	BS17360	ENSG00000249859.14	PVT1	lncRNA	INTRON	55.0633	top	TGGAAAG
chr14	23220237	23220243	-	BS28613	NA	NA	Intergenic	OTHER	55.0492	top	TATGGTT
chr17	8377590	8377596	-	BS33344	ENSG00000263809.1	ENSG00000263809	protein_coding	CDS	55.0434	top	AAGGAAG
chr14	69771556	69771562	+	BS28265	ENSG00000100650.16	SRSF5	protein_coding	UTR3	55.0423	top	CTTTTCT
chr17	74203686	74203692	+	BS32863	ENSG00000172809.13	RPL38	protein_coding	UTR5	55.0345	top	TCCTTTT
chr20	23706033	23706039	-	BS37654	L1ME4b	L1	LINE	REPEATS	55.0076	top	CACATGA
chr5	153282959	153282965	+	BS11568	NA	NA	Intergenic	REPEATS	55.0064	top	GTTTTTG
chr2	231708556	231708562	+	BS5664	ENSG00000187514.17	PTMA	protein_coding	INTRON	54.9897	top	GCATTGT
chr10	32037588	32037594	-	BS21395	ENSG00000170759.11	KIF5B	protein_coding	CDS	54.9836	top	GTTTTGT
chr12	72745911	72745917	+	BS25285	L1PA15	L1	LINE	REPEATS	54.9545	top	TGAAAAG
chr2	27393576	27393582	-	BS5892	ENSG00000115241.11	PPM1G	protein_coding	INTRON	54.9233	top	AAGTTGA
chr5	181222051	181222057	-	BS13116	NA	NA	Intergenic	OTHER	54.919	top	ATGGCCG
chr19	24000455	24000461	-	BS36869	LSU-rRNA_Hsa	rRNA	rRNA	REPEATS	54.9128	top	AGTGTAG
chr8	43241834	43241840	+	BS17121	SAR	Satellite	Satellite	REPEATS	54.9088	top	ATATTAT
chr19	18575058	18575064	+	BS35706	ENSG00000221983.8	UBA52	protein_coding	CDS	54.8685	top	TGCTATG
chr1	22092395	22092401	+	BS146	ENSG00000289694.1	ENSG00000289694	protein_coding	UTR3	54.847	top	AAAAATT
chr10	32935537	32935543	-	BS21417	ENSG00000150093.20	ITGB1	protein_coding	CDS	54.8465	top	ATTTTCT
chr1	231373993	231373999	-	BS4165	ENSG00000135766.9	EGLN1	protein_coding	CDS	54.8378	top	ATAAAGA
chr3	52691395	52691401	+	BS7514	ENSG00000163938.17	GNL3	protein_coding	INTRON	54.8222	top	AAATTGG
chr8	100722020	100722026	-	BS17998	ENSG00000070756.17	PABPC1	protein_coding	UTR5	54.7994	top	ATTTATT
chr12	132583997	132584003	+	BS25682	ENSG00000112787.14	FBRSL1	protein_coding	UTR3	54.758	top	CCTTTTC
chr17	80471029	80471035	-	BS34340	ENSG00000171246.7	NPTX1	protein_coding	CDS	54.7555	top	GGACACT
chr5	38522984	38522990	-	BS12248	ENSG00000113594.10	LIFR	protein_coding	INTRON	54.7454	top	GTACATG
chr7	111309159	111309165	-	BS16660	ENSG00000184903.10	IMMP2L	protein_coding	INTRON	54.7361	top	AATAATG
chr3	197951175	197951181	+	BS8142	ENSG00000182899.17	RPL35A	protein_coding	CDS	54.6941	top	ATTTTTG
chr5	179620764	179620770	-	BS13092	ENSG00000169045.18	HNRNPH1	protein_coding	INTRON	54.6857	top	ATGTTTT
chr12	110719891	110719897	-	BS26736	ENSG00000186298.12	PPP1CC	protein_coding	UTR3	54.6734	top	AGTGTCT
chr11	68313137	68313143	+	BS22734	ENSG00000162337.12	LRP5	protein_coding	INTRON	54.6362	top	GGCCCGG
chr11	62520353	62520359	-	BS23580	ENSG00000124942.14	AHNAK	protein_coding	INTRON	54.6353	top	CAAAGTG
chr4	49710071	49710077	+	BS9350	NA	NA	Intergenic	OTHER	54.634	top	AAACTAT
chr11	121765673	121765679	+	BS23022	(TC)n	Simple_repeat	Simple_repeat	INTRON	54.6078	top	CTCTCTC
chr22	38219523	38219529	-	BS39152	ENSG00000198792.13	TMEM184B	protein_coding	UTR3	54.606	top	TAATTTT
chr12	12913028	12913034	+	BS24524	ENSG00000013588.9	GPRC5A	protein_coding	UTR3	54.5935	top	CTGGTCA
chrX	21854012	21854018	+	BS39484	ENSG00000012174.12	MBTPS2	protein_coding	INTRON	54.591	top	CTTTTAA
chr17	40408581	40408587	-	BS33638	ENSG00000131747.15	TOP2A	protein_coding	CDS	54.5852	top	AGTTTAA
chr3	160565447	160565453	-	BS8935	ENSG00000186432.10	KPNA4	protein_coding	UTR5	54.5685	top	GCGGGGA
chr5	169594650	169594656	+	BS11651	ENSG00000040275.17	SPDL1	protein_coding	CDS	54.5593	top	TATTTAA
chr6	31635649	31635655	+	BS13423	ENSG00000204469.13	PRRC2A	protein_coding	CDS	54.5295	top	AGAACCT
chr8	97661135	97661141	+	BS17234	ENSG00000147649.10	MTDH	protein_coding	CDS	54.5185	top	GCAAAGC
chr5	54785004	54785010	-	BS12338	NA	NA	Intergenic	REPEATS	54.5172	top	GGTGTGT
chr1	9729990	9729996	-	BS2262	ENSG00000171603.18	CLSTN1	protein_coding	UTR3	54.5009	top	GGATTCC
chr2	210590167	210590173	+	BS5510	ENSG00000021826.18	CPS1	protein_coding	CDS	54.4996	top	GGATTTT
chr21	8815677	8815683	+	BS38059	TAR1	telo	Satellite	REPEATS	54.4893	top	GGCCGGG
chr19	45687553	45687559	-	BS36968	ENSG00000125743.11	SNRPD2	protein_coding	CDS	54.4842	top	CAAGTAG
chr20	29299875	29299881	-	BS37662	SSU-rRNA_Hsa	rRNA	rRNA	REPEATS	54.4538	top	GCCACTG
chr19	812026	812032	+	BS35185	ENSG00000011304.22	PTBP1	protein_coding	UTR3	54.4455	top	AATTTTT
chr1	44776159	44776165	+	BS474	ENSG00000142937.12	RPS8	protein_coding	INTRON	54.4439	top	CTGTCCG
chr16	2760041	2760047	+	BS30261	ENSG00000167978.18	SRRM2	protein_coding	INTRON	54.3769	top	CTGGGTG
chr11	62633089	62633095	-	BS23630	ENSG00000089597.18	GANAB	protein_coding	CDS	54.3748	top	TGTCTGT
chr12	10718095	10718101	-	BS25821	ENSG00000060138.13	YBX3	protein_coding	CDS	54.3726	top	TATTTGT
chr2	210558007	210558013	+	BS5491	GA-rich	Low_complexity	Low_complexity	INTRON	54.3163	top	GGGGAGA
chr11	66276854	66276860	+	BS22701	ENSG00000174903.16	RAB1B	protein_coding	UTR3	54.2966	top	GCGGGTA
chr19	1020841	1020847	-	BS36286	ENSG00000182087.14	TMEM259	protein_coding	CDS	54.2588	top	CAAGATG
chr12	98346444	98346450	+	BS25333	NA	NA	Intergenic	OTHER	54.2394	top	GTTGTCC
chr9	32069944	32069950	+	BS18690	LTR1C	ERV1	LTR	REPEATS	54.2224	top	CACAATC
chrX	17733841	17733847	+	BS39471	ENSG00000188158.17	NHS	protein_coding	UTR3	54.1923	top	GTGGGAG
chr19	6413697	6413703	-	BS36589	ENSG00000088247.19	KHSRP	protein_coding	UTR3	54.1491	top	TCATTTT
chr1	153960322	153960328	-	BS3436	ENSG00000143570.19	SLC39A1	protein_coding	CDS	54.1206	top	ATGACAC
chr11	66147729	66147735	+	BS22686	L1MA3	L1	LINE	INTRON	54.1077	top	GAGGGAA
chr1	156320923	156320929	-	BS3569	ENSG00000163468.15	CCT3	protein_coding	CDS	54.1076	top	CAACATT
chr1	225512902	225512908	-	BS4085	ENSG00000154380.19	ENAH	protein_coding	CDS	54.1016	top	GGTTTAA
chr20	32762257	32762263	+	BS37229	NA	NA	Intergenic	OTHER	54.1013	top	GTCCCCG
chr11	93731006	93731012	-	BS23998	ENSG00000166012.17	TAF1D	protein_coding	INTRON	54.0665	top	TACTTTG
chr1	231241663	231241669	+	BS2093	ENSG00000116906.13	GNPAT	protein_coding	INTRON	54.0657	top	ATTATGG
chr17	67892019	67892025	+	BS32814	ENSG00000171634.19	BPTF	protein_coding	CDS	54.061	top	TAAGGAG
chr20	16583364	16583370	+	BS37156	NA	NA	Intergenic	OTHER	54.0609	top	TATCATG
chr1	116398965	116398971	+	BS1026	ENSG00000163399.16	ATP1A1	protein_coding	CDS	54.0491	top	GCTTATA
chr8	43238356	43238362	-	BS17662	NA	NA	Intergenic	OTHER	54.0455	top	AAATATA
chr2	69063918	69063924	+	BS4707	L1MEf	L1	LINE	INTRON	54.0352	top	TGTTTTT
chr2	78391569	78391575	-	BS6390	L1MA4	L1	LINE	REPEATS	54.0217	top	TTATTAA
chr15	37107105	37107111	+	BS28993	NA	NA	Intergenic	OTHER	54.0179	top	GCACGGC
chr17	58001052	58001058	-	BS34047	ENSG00000266086.3	ENSG00000266086	protein_coding	INTRON	54.0003	top	ACCATTA
chr8	136583002	136583008	+	BS17454	ENSG00000254101.8	LINC02055	lncRNA	INTRON	53.9892	top	ATTTCAG
chr1	156742521	156742527	-	BS3583	ENSG00000143321.19	HDGF	protein_coding	UTR3	53.9845	top	AATTTTA
chr19	38730385	38730391	+	BS35916	ENSG00000130402.14	ACTN4	protein_coding	UTR3	53.9609	top	CTGATGG
chr4	183976567	183976573	+	BS9675	L1PA16	L1	LINE	INTRON	53.9474	top	GAGGGAG
chr2	86144052	86144058	-	BS6507	ENSG00000132305.22	IMMT	protein_coding	UTR3	53.8918	top	ACATTTT
chr19	48965311	48965317	+	BS36064	ENSG00000087086.15	FTL	protein_coding	UTR5	53.8882	top	AGTTCGG
chr22	36282304	36282310	-	BS39076	ENSG00000100345.23	MYH9	protein_coding	UTR3	53.8803	top	TATTTTT
chr15	30673794	30673800	+	BS28951	ENSG00000284906.3	ENSG00000284906	protein_coding	INTRON	53.8726	top	TACAGAT
chr19	36274682	36274688	+	BS35869	(TC)n	Simple_repeat	Simple_repeat	INTRON	53.8619	top	TCTGTCT
chr5	38527156	38527162	-	BS12250	ENSG00000113594.10	LIFR	protein_coding	CDS	53.8562	top	AAACGTT
chr7	5529581	5529587	-	BS16153	ENSG00000075624.17	ACTB	protein_coding	CDS	53.8489	top	ACGATGC
chr1	150265676	150265682	-	BS3340	ENSG00000117362.13	APH1A	protein_coding	UTR3	53.8344	top	TGGTTTT
chr1	169464386	169464392	-	BS3659	ENSG00000117479.15	SLC19A2	protein_coding	UTR3	53.7977	top	TATTAAG
chr4	181791213	181791219	+	BS9644	NA	NA	Intergenic	OTHER	53.7921	top	GCTACTC
chr3	36365205	36365211	-	BS8284	NA	NA	Intergenic	OTHER	53.789	top	TGTAAAA
chr1	114745260	114745266	-	BS3226	ENSG00000009307.17	CSDE1	protein_coding	INTRON	53.7633	top	AAAGCTT
chr5	17221305	17221311	+	BS10530	ENSG00000176788.9	BASP1	protein_coding	INTRON	53.7295	top	GCCTACT
chr17	63745671	63745677	-	BS34121	ENSG00000125695.12	ENSG00000125695	protein_coding	INTRON	53.7217	top	TGGGTAT
chr8	143733742	143733748	-	BS18397	ENSG00000180921.7	FAM83H	protein_coding	INTRON	53.7212	top	CGCTGGG
chr12	98597917	98597923	+	BS25350	ENSG00000075415.15	SLC25A3	protein_coding	CDS	53.7145	top	GTGTTCG
chr1	230243300	230243306	+	BS2062	ENSG00000143641.10	GALNT2	protein_coding	INTRON	53.6979	top	CTGCAGG
chr20	58905385	58905391	+	BS37492	ENSG00000087460.29	GNAS	protein_coding	CDS	53.6553	top	ATTCTAT
chr19	18307158	18307164	-	BS36833	ENSG00000130520.11	LSM4	protein_coding	UTR3	53.6437	top	CATTTTC
chr2	45005743	45005749	-	BS6030	ENSG00000170577.8	SIX2	protein_coding	UTR3	53.6387	top	GTTCATT
chr8	143925542	143925548	-	BS18449	ENSG00000178209.17	PLEC	protein_coding	CDS	53.6316	top	TTGGAGG
chr14	55189160	55189166	-	BS28755	ENSG00000126787.13	DLGAP5	protein_coding	CDS	53.6084	top	ATTTTGC
chr16	88726721	88726727	-	BS31810	ENSG00000103335.22	PIEZO1	protein_coding	CDS	53.5888	top	GAACATG
chr9	78329190	78329196	+	BS18873	ENSG00000135069.14	PSAT1	protein_coding	UTR3	53.5801	top	CATGTTT
chr13	113227996	113228002	+	BS27461	ENSG00000139842.15	CUL4A	protein_coding	CDS	53.5703	top	TATTTTT
chr5	22378542	22378548	+	BS10583	NA	NA	Intergenic	OTHER	53.5656	top	TGAATTA
chr9	33112417	33112423	-	BS19647	ENSG00000086062.13	B4GALT1	protein_coding	INTRON	53.5285	top	CAGCATT
chr22	11630412	11630418	+	BS38552	SSU-rRNA_Hsa	rRNA	rRNA	REPEATS	53.5277	top	GAATAGG
chr17	78214735	78214741	+	BS32988	ENSG00000089685.15	BIRC5	protein_coding	CDS	53.5151	top	AGTGTTT
chr5	59270352	59270358	-	BS12499	ENSG00000113448.20	PDE4D	protein_coding	INTRON	53.5058	top	AATCTTC
chr20	62322620	62322626	-	BS37941	ENSG00000130702.15	LAMA5	protein_coding	INTRON	53.4913	top	GTGGGGC
chr9	119483686	119483692	+	BS19045	L1MD3	L1	LINE	REPEATS	53.489	top	TTTCATT
chr12	120200856	120200862	-	BS26881	ENSG00000089157.16	RPLP0	protein_coding	INTRON	53.4811	top	GACCAGG
chr17	74440086	74440092	+	BS32870	ENSG00000170412.18	GPRC5C	protein_coding	CDS	53.4715	top	GTGTTTG
chr12	76047631	76047637	-	BS26513	ENSG00000187109.15	NAP1L1	protein_coding	UTR3	53.4708	top	TTGTTTT
chr12	53459393	53459399	+	BS25053	ENSG00000197111.16	PCBP2	protein_coding	CDS	53.457	top	AAATACG
chr1	119734652	119734658	+	BS1066	ENSG00000092621.13	PHGDH	protein_coding	CDS	53.4531	top	ATCATTT
chr1	43978205	43978211	+	BS455	(GCT)n	Simple_repeat	Simple_repeat	UTR3	53.45	top	CTCTGTG
chr19	16112005	16112011	+	BS35629	ENSG00000167461.12	RAB8A	protein_coding	CDS	53.4386	top	CCACTTT
chr12	20421922	20421928	+	BS24642	ENSG00000172572.7	PDE3A	protein_coding	INTRON	53.4355	top	TGTTTTT
chr12	6522866	6522872	+	BS24317	ENSG00000010292.13	NCAPD2	protein_coding	CDS	53.4228	top	CAATTTG
chr16	87836936	87836942	-	BS31721	ENSG00000103257.9	SLC7A5	protein_coding	INTRON	53.3978	top	TTCTTCA
chr16	87838591	87838597	-	BS31723	ENSG00000103257.9	SLC7A5	protein_coding	INTRON	53.3475	top	AAATAGG
chr6	63582449	63582455	+	BS13666	ENSG00000112245.13	PTP4A1	protein_coding	UTR3	53.2948	top	TGAAATT
chr5	1463374	1463380	-	BS11905	ENSG00000153395.10	LPCAT1	protein_coding	UTR3	53.2799	top	GGGCACC
chrX	119791629	119791635	-	BS40537	NA	NA	Intergenic	OTHER	53.2585	top	AGCTTCC
chrX	11116230	11116236	-	BS40122	MIRb	MIR	SINE	REPEATS	53.2366	top	ATGTAGG
chr2	216498843	216498849	+	BS5599	ENSG00000197756.10	RPL37A	protein_coding	UTR5	53.2041	top	CCTTTCT
chr14	103521830	103521836	-	BS28908	ENSG00000166165.14	CKB	protein_coding	CDS	53.1951	top	GAGAAGC
chr1	171540962	171540968	+	BS1449	ENSG00000117523.18	PRRC2C	protein_coding	CDS	53.1818	top	ACTTTGC
chr6	130019438	130019444	-	BS14758	NA	NA	Intergenic	OTHER	53.1432	top	CCGCCCG
chr17	7537129	7537135	-	BS33319	ENSG00000201489.1	Y_RNA	misc_RNA	REPEATS	53.1305	top	GTACCTT
chr1	47909785	47909791	+	BS501	(CCCTC)n	Simple_repeat	Simple_repeat	REPEATS	53.0809	top	CCCATCC
chrX	72275666	72275672	-	BS40313	ENSG00000198034.11	RPS4X	protein_coding	CDS	53.0744	top	TCATTTT
chr6	31829952	31829958	+	BS13440	ENSG00000204388.7	HSPA1B	protein_coding	INTRON	53.0742	top	GTCATTT
chr7	24600414	24600420	+	BS15222	ENSG00000105926.16	PALS2	protein_coding	INTRON	53.0605	top	GTCATTT
chr20	3083873	3083879	+	BS37104	tRNA-Arg-AGA	tRNA	tRNA	REPEATS	53.0492	top	CGGTTCT
chr19	58546098	58546104	+	BS36245	ENSG00000130726.12	TRIM28	protein_coding	INTRON	53.0373	top	AAGGGGA
chr12	52235260	52235266	+	BS24964	ENSG00000135480.17	KRT7	protein_coding	CDS	52.9986	top	CAGATTG
chr6	132816555	132816561	+	BS13830	ENSG00000112306.8	RPS12	protein_coding	CDS	52.9795	top	CTAATTA
chr8	43240791	43240797	+	BS17113	SAR	Satellite	Satellite	REPEATS	52.9575	top	TATACTG
chr2	6833247	6833253	-	BS5768	ENSG00000225964.6	NRIR	lncRNA	INTRON	52.953	top	CTCTCTT
chr3	52691408	52691414	+	BS7515	ENSG00000163938.17	GNL3	protein_coding	INTRON	52.9406	top	TATTGAA
chr12	56713549	56713555	-	BS26437	ENSG00000196531.14	NACA	protein_coding	CDS	52.9267	top	AGTTTTT
chr17	47443543	47443549	-	BS33951	L1M5	L1	LINE	REPEATS	52.9116	top	AGTTTTA
chr8	144791438	144791444	-	BS18506	ENSG00000161016.18	RPL8	protein_coding	CDS	52.9113	top	CAATCGT
chr2	222927113	222927119	+	BS5630	ENSG00000123983.15	ACSL3	protein_coding	CDS	52.9095	top	GAACATC
chr2	69520108	69520114	-	BS6219	ENSG00000115977.21	AAK1	protein_coding	INTRON	52.8479	top	CATTGAA
chr17	67740676	67740682	+	BS32808	ENSG00000130935.10	NOL11	protein_coding	INTRON	52.8431	top	ACAAAGG
chr12	46359819	46359825	-	BS26143	ENSG00000134294.14	SLC38A2	protein_coding	UTR3	52.8228	top	GTTTACA
chr1	151698970	151698976	+	BS1171	ENSG00000143376.14	SNX27	protein_coding	UTR3	52.8149	top	TTCTTTC
chr6	87473047	87473053	+	BS13743	ENSG00000213204.8	ENSG00000213204	protein_coding	INTRON	52.7999	top	GAGTCCG
chr1	228558383	228558389	-	BS4147	NA	NA	Intergenic	OTHER	52.7639	top	NNNNNNN
chr4	165293298	165293304	-	BS10160	NA	NA	Intergenic	OTHER	52.7312	top	TTCTTGG
chr18	67512607	67512613	-	BS35106	ENSG00000171451.15	DSEL	protein_coding	CDS	52.7062	top	AATGTTA
chr12	56643955	56643961	-	BS26411	ENSG00000110955.9	ATP5F1B	protein_coding	INTRON	52.6919	top	CAGATTT
chr9	19379863	19379869	-	BS19588	ENSG00000137154.13	RPS6	protein_coding	INTRON	52.6898	top	CGGCTGC
chr4	49709296	49709302	+	BS9339	NA	NA	Intergenic	OTHER	52.6442	top	ACATATT
chrX	136873841	136873847	-	BS40637	ENSG00000147274.14	RBMX	protein_coding	UTR3	52.6424	top	TTTTTCC
chr5	179836453	179836459	+	BS11805	ENSG00000161011.20	SQSTM1	protein_coding	CDS	52.6358	top	ATTGAGT
chr1	228098395	228098401	+	BS1995	ENSG00000143761.17	ARF1	protein_coding	UTR3	52.6074	top	GGTTTTT
chr3	160412322	160412328	+	BS7873	ENSG00000113810.16	SMC4	protein_coding	INTRON	52.6021	top	GTAGTTA
chr10	69171630	69171636	+	BS20649	ENSG00000122958.15	VPS26A	protein_coding	UTR3	52.5965	top	TAAATCC
chr9	122880261	122880267	-	BS20044	ENSG00000056586.16	RC3H2	protein_coding	INTRON	52.5857	top	AATTTAA
chr12	103934139	103934145	+	BS25403	ENSG00000166598.16	HSP90B1	protein_coding	CDS	52.5785	top	TTCTATT
chr5	179619377	179619383	-	BS13090	ENSG00000169045.18	HNRNPH1	protein_coding	CDS	52.5608	top	TAACATT
chr5	112877836	112877842	-	BS12738	ENSG00000129625.13	REEP5	protein_coding	UTR3	52.5244	top	ATTTAGT
chr6	4954423	4954429	+	BS13169	ENSG00000153046.18	CDYL	protein_coding	UTR3	52.5223	top	ATAATGT
chr2	197392005	197392011	-	BS6839	ENSG00000115524.17	SF3B1	protein_coding	UTR3	52.5181	top	TTTAATT
chr1	224189932	224189938	+	BS1971	ENSG00000143753.13	DEGS1	protein_coding	CDS	52.516	top	CGATTTT
chr4	75950600	75950606	-	BS9922	ENSG00000198301.12	SDAD1	protein_coding	UTR3	52.5078	top	GTGTTTT
chr12	46189056	46189062	-	BS26113	ENSG00000111371.16	SLC38A1	protein_coding	CDS	52.5076	top	TTCTTGG
chr2	169811928	169811934	+	BS5231	ENSG00000138385.16	SSB	protein_coding	UTR3	52.5021	top	TGTATTG
chr1	114032693	114032699	-	BS3185	NA	NA	Intergenic	OTHER	52.4772	top	TTAGATC
chr6	132814568	132814574	+	BS13825	NA	NA	Intergenic	UTR5	52.4652	top	CCTCTTT
chr6	34426069	34426075	-	BS14328	NA	NA	Intergenic	OTHER	52.4609	top	CTCCTTC
chrX	20150330	20150336	-	BS40160	ENSG00000177189.14	RPS6KA3	protein_coding	UTR3	52.4371	top	GTGGGTG
chr1	11054830	11054836	-	BS2277	ENSG00000116649.10	SRM	protein_coding	UTR3	52.4308	top	GGACCTC
chr12	55727318	55727324	-	BS26332	ENSG00000135404.12	CD63	protein_coding	CDS	52.378	top	CTGATTG
chr17	36499143	36499149	-	BS33551	ENSG00000278259.5	MYO19	protein_coding	CDS	52.3669	top	TGGTTAA
chr17	2330362	2330368	-	BS33197	ENSG00000167721.11	TSR1	protein_coding	INTRON	52.3637	top	GAGAAGT
chr2	231712445	231712451	+	BS5670	(AGATGA)n	Simple_repeat	Simple_repeat	CDS	52.3325	top	GAGGAAG
chr19	36282268	36282274	+	BS35873	ENSG00000267053.9	ENSG00000267053	lncRNA	INTRON	52.3281	top	ACTTCTG
chr19	55386344	55386350	+	BS36185	ENSG00000108107.15	RPL28	protein_coding	INTRON	52.3253	top	CCGCAGC
chr3	128650771	128650777	-	BS8749	ENSG00000163902.12	RPN1	protein_coding	CDS	52.3227	top	GTTTCTG
chr8	127176681	127176687	-	BS18156	ENSG00000254166.4	CASC19	lncRNA	INTRON	52.3085	top	ATTCATG
chr3	122459870	122459876	-	BS8673	ENSG00000114030.13	KPNA1	protein_coding	INTRON	52.249	top	GATGTTT
chr8	43240008	43240014	+	BS17111	SAR	Satellite	Satellite	REPEATS	52.2374	top	ACACATA
chr7	36425726	36425732	+	BS15308	ENSG00000011426.11	ANLN	protein_coding	CDS	52.2273	top	ACATCTA
chr5	179699026	179699032	+	BS11774	ENSG00000127022.16	CANX	protein_coding	UTR5	52.2224	top	CTCTTTA
chr8	143542212	143542218	+	BS17513	ENSG00000287576.1	ENSG00000287576	lncRNA	REPEATS	52.2107	top	TGCTTCA
chr10	130493127	130493133	-	BS21939	NA	NA	Intergenic	OTHER	52.2092	top	GGACTTG
chr13	84751675	84751681	+	BS27267	NA	NA	Intergenic	OTHER	52.2092	top	AAAATAA
chr2	241256193	241256199	-	BS7027	ENSG00000115677.18	HDLBP	protein_coding	CDS	52.2063	top	GATTTAT
chr1	55064484	55064490	+	BS546	ENSG00000169174.11	PCSK9	protein_coding	UTR3	52.2004	top	CATTTTT
chr11	66234171	66234177	+	BS22694	ENSG00000175115.13	PACS1	protein_coding	CDS	52.1924	top	GTAAATA
chr20	35176248	35176254	+	BS37251	ENSG00000101000.6	PROCR	protein_coding	CDS	52.1593	top	GTGAATG
chr6	30043938	30043944	-	BS14181	L2a	L2	LINE	INTRON	52.1081	top	AAGGTCC
chr12	49272727	49272733	+	BS24858	ENSG00000167553.17	TUBA1C	protein_coding	CDS	52.1004	top	GAACAGC
chr1	35184579	35184585	-	BS2555	ENSG00000116560.12	SFPQ	protein_coding	CDS	52.0888	top	GCGCTTT
chr5	72867989	72867995	+	BS11003	ENSG00000083312.19	TNPO1	protein_coding	INTRON	52.0821	top	TTGTTGT
chr22	41604082	41604088	-	BS39292	ENSG00000100418.8	DESI1	protein_coding	CDS	52.0596	top	AATCTTT
chr9	33116027	33116033	-	BS19657	ENSG00000086062.13	B4GALT1	protein_coding	CDS	52.0496	top	ATTATTG
chr2	223973605	223973611	+	BS5633	NA	NA	Intergenic	OTHER	52.048	top	ACATTAT
chr15	79607243	79607249	-	BS30036	NA	NA	Intergenic	OTHER	52.0444	top	TTCTGGG
chr1	207324713	207324719	+	BS1806	ENSG00000196352.18	CD55	protein_coding	CDS	52.0382	top	GAATTTA
chr9	83972043	83972049	-	BS19805	ENSG00000165119.22	HNRNPK	protein_coding	CDS	52.0344	top	CAGAATG
chr19	10654408	10654414	+	BS35472	ENSG00000129351.18	ILF3	protein_coding	UTR5	52.0335	top	GCTTTTG
chr12	56238732	56238738	-	BS26358	ENSG00000139645.11	ANKRD52	protein_coding	INTRON	51.9436	top	TGGGTTC
chr17	81855247	81855253	-	BS34397	ENSG00000185624.16	P4HB	protein_coding	CDS	51.9163	top	GTTTTTG
chr13	45512259	45512265	+	BS27140	ENSG00000136152.15	COG3	protein_coding	INTRON	51.9127	top	CAATTTT
chr9	89316632	89316638	+	BS18902	ENSG00000123975.5	CKS2	protein_coding	UTR3	51.9055	top	TTCTCTT
chr4	156971395	156971401	+	BS9595	(C)n	Simple_repeat	Simple_repeat	REPEATS	51.8897	top	GCCCCTC
chr7	20289888	20289894	+	BS15204	NA	NA	Intergenic	OTHER	51.8519	top	TTGTTTT
chr5	141526298	141526304	-	BS12914	ENSG00000131504.18	DIAPH1	protein_coding	CDS	51.8008	top	TGTTTTT
chr18	31067306	31067312	-	BS34969	ENSG00000134755.18	DSC2	protein_coding	UTR3	51.7828	top	TAGCATC
chr20	38433898	38433904	-	BS37800	ENSG00000196756.15	SNHG17	lncRNA	INTRON	51.769	top	GTCCGCT
chr19	33177052	33177058	+	BS35770	NA	NA	Intergenic	OTHER	51.7481	top	CGGGTGG
chr16	70570095	70570101	+	BS30776	ENSG00000189091.13	SF3B3	protein_coding	CDS	51.7413	top	CTATACC
chr3	52690776	52690782	+	BS7512	ENSG00000163938.17	GNL3	protein_coding	INTRON	51.724	top	TTGATTT
chr16	2209091	2209097	+	BS30237	ENSG00000167965.18	MLST8	protein_coding	UTR3	51.6536	top	ACACTCC
chr4	139279961	139279967	+	BS9558	NA	NA	Intergenic	OTHER	51.6528	top	GCTTCTG
chr17	8220939	8220945	-	BS33339	ENSG00000178977.4	LINC00324	lncRNA	OTHER	51.6497	top	GGACAGG
chr8	136582376	136582382	+	BS17451	L1M5	L1	LINE	INTRON	51.6396	top	TATTTAC
chr19	2755792	2755798	-	BS36406	ENSG00000104969.11	SGTA	protein_coding	UTR3	51.6351	top	CCCTTTT
chr1	169106656	169106662	+	BS1432	ENSG00000143153.14	ATP1B1	protein_coding	INTRON	51.6148	top	GCTCCTG
chr14	102087044	102087050	-	BS28896	ENSG00000080824.19	HSP90AA1	protein_coding	INTRON	51.5992	top	CGCGTCA
chr2	84485673	84485679	-	BS6476	NA	NA	Intergenic	OTHER	51.5919	top	TTTGGGA
chr1	207326777	207326783	+	BS1809	ENSG00000196352.18	CD55	protein_coding	CDS	51.5415	top	AGTTTTT
chr3	89591253	89591259	-	BS8568	NA	NA	Intergenic	OTHER	51.5397	top	TATTTAG
chr12	54240530	54240536	-	BS26321	ENSG00000094916.16	CBX5	protein_coding	UTR3	51.5348	top	GAATTTT
chr4	73113321	73113327	-	BS9879	ENSG00000132466.20	ANKRD17	protein_coding	INTRON	51.5186	top	TACTTTT
chr22	39319077	39319083	-	BS39243	ENSG00000100316.16	RPL3	protein_coding	INTRON	51.5064	top	AGAAACT
chr17	75521437	75521443	+	BS32899	ENSG00000182173.14	TSEN54	protein_coding	CDS	51.4792	top	CTTAACC
chr8	78304740	78304746	+	BS17205	NA	NA	Intergenic	OTHER	51.4785	top	ACCATTT
chr17	28347715	28347721	-	BS33439	ENSG00000004142.12	POLDIP2	protein_coding	UTR3	51.4692	top	TTCTTTG
chr12	46364539	46364545	-	BS26150	ENSG00000134294.14	SLC38A2	protein_coding	CDS	51.464	top	GAAATTT
chr5	179616161	179616167	-	BS13082	ENSG00000169045.18	HNRNPH1	protein_coding	CDS	51.4375	top	ACGGAGG
chr11	69818599	69818605	+	BS22759	NA	NA	Intergenic	OTHER	51.4232	top	GGCCAGA
chr4	83090106	83090112	-	BS10000	ENSG00000145287.11	PLAC8	protein_coding	UTR3	51.4208	top	AGATTTT
chr17	21000688	21000694	-	BS33423	ENSG00000124422.12	USP22	protein_coding	UTR3	51.4178	top	CTTCATG
chr8	30812473	30812479	-	BS17640	ENSG00000104695.13	PPP2CB	protein_coding	INTRON	51.4174	top	GAGGGGG
chr3	149377397	149377403	-	BS8892	ENSG00000169908.12	TM4SF1	protein_coding	CDS	51.4154	top	TTCTTTT
chr9	11060906	11060912	-	BS19522	NA	NA	Intergenic	OTHER	51.3989	top	ACATTTT
chr11	60891089	60891095	-	BS23526	ENSG00000110107.9	PRPF19	protein_coding	UTR3	51.3911	top	GTGGGGG
chr17	8187587	8187593	+	BS32148	NA	NA	Intergenic	OTHER	51.3727	top	GCAACTG
chr3	168043389	168043395	-	BS8951	ENSG00000173905.9	GOLIM4	protein_coding	CDS	51.3511	top	ACTTTCT
chr11	123058478	123058484	-	BS24167	ENSG00000109971.14	HSPA8	protein_coding	CDS	51.3505	top	GCCGTTT
chr12	103931529	103931535	+	BS25397	ENSG00000166598.16	HSP90B1	protein_coding	CDS	51.3417	top	AGAGCTG
chr3	49533728	49533734	+	BS7461	ENSG00000173402.13	DAG1	protein_coding	UTR3	51.3293	top	AATTTTT
chr12	54231024	54231030	-	BS26306	ENSG00000094916.16	CBX5	protein_coding	UTR3	51.3002	top	CCTCATT
chr5	171391773	171391779	+	BS11674	ENSG00000181163.14	NPM1	protein_coding	CDS	51.2968	top	TGCATAT
chr18	38725623	38725629	+	BS34695	NA	NA	Intergenic	OTHER	51.2888	top	TATATAG
chr16	87830393	87830399	-	BS31693	ENSG00000103257.9	SLC7A5	protein_coding	UTR3	51.278	top	GTGTTTT
chr5	154814817	154814823	+	BS11596	ENSG00000155506.19	LARP1	protein_coding	UTR3	51.2755	top	TTATTTT
chr15	56885926	56885932	+	BS29201	NA	NA	Intergenic	OTHER	51.2739	top	CATCCAC
chr15	65285590	65285596	-	BS29902	ENSG00000138617.16	PARP16	protein_coding	INTRON	51.2661	top	CTGAACT
chr1	230279945	230279951	+	BS2081	ENSG00000143641.10	GALNT2	protein_coding	UTR3	51.2423	top	CAATAGT
chr18	12325936	12325942	+	BS34636	ENSG00000176014.13	TUBB6	protein_coding	INTRON	51.2314	top	GAGCAGT
chr12	97721712	97721718	+	BS25331	NA	NA	Intergenic	OTHER	51.229	top	GACAGTG
chr1	46278770	46278776	-	BS2690	ENSG00000132128.18	LRRC41	protein_coding	UTR3	51.207	top	TATCTTT
chr12	49753072	49753078	+	BS24880	ENSG00000139644.13	TMBIM6	protein_coding	CDS	51.1899	top	TTTCATT
chr1	43605422	43605428	+	BS426	ENSG00000142949.17	PTPRF	protein_coding	CDS	51.155	top	TGCAAGA
chr3	143056776	143056782	+	BS7817	ENSG00000163714.18	U2SURP	protein_coding	UTR3	51.1403	top	TGTCTTC
chr10	37604406	37604412	-	BS21428	NA	NA	Intergenic	OTHER	51.1332	top	AAGATTA
chr12	2803548	2803554	+	BS24281	ENSG00000004478.8	FKBP4	protein_coding	INTRON	51.1239	top	ATTTTCT
chrX	115933308	115933314	-	BS40481	L1MA1	L1	LINE	INTRON	51.0842	top	TATTTGC
chr1	150268119	150268125	-	BS3343	ENSG00000117362.13	APH1A	protein_coding	INTRON	51.0773	top	CATTTTT
chr3	196051019	196051025	-	BS9103	ENSG00000072274.14	TFRC	protein_coding	UTR3	51.0578	top	GTTTTTT
chr1	8870473	8870479	-	BS2254	ENSG00000074800.16	ENO1	protein_coding	CDS	51.024	top	AACTATT
chr12	56272208	56272214	-	BS26371	ENSG00000062485.19	CS	protein_coding	UTR3	51.0165	top	ATCTTTT
chr20	62324668	62324674	-	BS37945	ENSG00000130702.15	LAMA5	protein_coding	INTRON	50.9807	top	CTCCACG
chr19	31349424	31349430	-	BS36880	ENSG00000121297.8	TSHZ3	protein_coding	UTR5	50.9784	top	CCCTCCG
chr6	31817803	31817809	+	BS13437	ENSG00000204389.10	HSPA1A	protein_coding	UTR3	50.9677	top	TGAACTT
chr12	104348679	104348685	+	BS25435	ENSG00000198431.18	TXNRD1	protein_coding	UTR3	50.9639	top	TCTCAAG
chr16	79253523	79253529	-	BS31615	NA	NA	Intergenic	OTHER	50.9443	top	GCTTCGG
chr5	137753038	137753044	-	BS12848	ENSG00000177733.7	HNRNPA0	protein_coding	UTR3	50.9344	top	TGTTTTG
chr12	110720208	110720214	-	BS26739	ENSG00000186298.12	PPP1CC	protein_coding	INTRON	50.9081	top	CTTTTTA
chr1	207767762	207767768	+	BS1863	ENSG00000117335.21	CD46	protein_coding	INTRON	50.8842	top	ATTATTT
chr7	74621682	74621688	+	BS15484	NA	NA	Intergenic	REPEATS	50.8804	top	TTTTAAA
chr19	38729137	38729143	+	BS35909	ENSG00000130402.14	ACTN4	protein_coding	CDS	50.8744	top	GTCTTAG
chrX	115867148	115867154	-	BS40468	ENSG00000235244.6	DANT2	lncRNA	INTRON	50.8714	top	ACATAGT
chr19	799424	799430	+	BS35162	ENSG00000011304.22	PTBP1	protein_coding	CDS	50.8685	top	ATATAGC
chr17	81512261	81512267	-	BS34362	ENSG00000184009.13	ACTG1	protein_coding	CDS	50.8362	top	GTGTTTC
chr5	177595735	177595741	+	BS11766	ENSG00000184840.12	TMED9	protein_coding	UTR3	50.8256	top	GAGGGGA
chr9	544824	544830	+	BS18527	ENSG00000107104.21	KANK1	protein_coding	INTRON	50.8075	top	GAGGGTA
chr2	16765589	16765595	-	BS5844	NA	NA	Intergenic	OTHER	50.7919	top	GAAGGGG
chr12	48667577	48667583	-	BS26191	ENSG00000139620.13	KANSL2	protein_coding	INTRON	50.7883	top	ATCAAGG
chr11	78079781	78079787	-	BS23813	ENSG00000259112.2	NDUFC2-KCTD14	protein_coding	UTR5	50.7748	top	GTTCGTG
chr17	47443343	47443349	-	BS33950	L1M5	L1	LINE	REPEATS	50.7549	top	AATTTAA
chr10	49452970	49452976	-	BS21467	L1MB8	L1	LINE	REPEATS	50.7474	top	GCTCCCA
chr8	116857294	116857300	-	BS18100	ENSG00000164754.16	RAD21	protein_coding	CDS	50.7428	top	AATTTTG
chr11	57409268	57409274	-	BS23494	ENSG00000254979.5	ENSG00000254979	protein_coding	CDS	50.7261	top	GCTCTTT
chr14	55670774	55670780	+	BS28198	ENSG00000126777.18	KTN1	protein_coding	CDS	50.7238	top	TGTATGG
chr18	6963365	6963371	-	BS34805	ENSG00000101680.16	LAMA1	protein_coding	INTRON	50.7205	top	AAGCTGT
chr2	54655191	54655197	+	BS4619	ENSG00000115306.16	SPTBN1	protein_coding	CDS	50.7049	top	CACTATG
chr7	44829439	44829445	-	BS16344	ENSG00000105968.19	H2AZ2	protein_coding	UTR3	50.7023	top	TATTTTT
chr2	16070000	16070006	-	BS5843	NA	NA	Intergenic	OTHER	50.6711	top	AATCAGA
chr1	23693896	23693902	+	BS157	ENSG00000142676.14	RPL11	protein_coding	CDS	50.6694	top	TTGGAGA
chr1	175176963	175176969	+	BS1495	NA	NA	Intergenic	OTHER	50.6646	top	CACCCCC
chr1	114706919	114706925	-	BS3205	ENSG00000213281.5	NRAS	protein_coding	UTR3	50.655	top	ATAATTG
chr3	170244834	170244840	+	BS7903	ENSG00000163558.13	PRKCI	protein_coding	INTRON	50.5974	top	GATTTCT
chr1	153297475	153297481	-	BS3394	ENSG00000159527.4	PGLYRP3	protein_coding	UTR3	50.5872	top	TCTCACT
chr1	51271683	51271689	+	BS507	ENSG00000123091.5	RNF11	protein_coding	UTR3	50.5817	top	ATAACTT
chr12	103943581	103943587	+	BS25410	ENSG00000166598.16	HSP90B1	protein_coding	INTRON	50.5763	top	CCCCTAC
chr5	181040951	181040957	+	BS11812	ENSG00000165810.17	BTNL9	protein_coding	INTRON	50.5744	top	AAAGACT
chr10	33179033	33179039	-	BS21420	ENSG00000099250.18	NRP1	protein_coding	UTR3	50.5671	top	GTAAACT
chr3	108551071	108551077	-	BS8596	ENSG00000163507.15	CIP2A	protein_coding	UTR3	50.5367	top	TAGGGGA
chr2	101002287	101002293	+	BS4999	ENSG00000071082.11	RPL31	protein_coding	UTR5	50.5279	top	CTCTTCC
chr8	116847378	116847384	-	BS18095	ENSG00000164754.16	RAD21	protein_coding	UTR3	50.5271	top	TGCCTTT
chr22	36289261	36289267	-	BS39087	ENSG00000100345.23	MYH9	protein_coding	CDS	50.5117	top	AAGTATG
chr6	21597296	21597302	+	BS13281	ENSG00000124766.7	SOX4	protein_coding	UTR3	50.4993	top	TGTGTTT
chr10	133369933	133369939	-	BS21946	ENSG00000127884.5	ECHS1	protein_coding	CDS	50.4907	top	AAGAAGC
chr9	70507466	70507472	-	BS19761	NA	NA	Intergenic	OTHER	50.4778	top	ATGCCTT
chr9	28990204	28990210	+	BS18596	L1PA3	L1	LINE	REPEATS	50.4465	top	CCCGCAT
chr16	89770139	89770145	-	BS31940	ENSG00000187741.16	FANCA	protein_coding	INTRON	50.4359	top	GGCCACC
chr22	30252590	30252596	+	BS38654	NA	NA	Intergenic	OTHER	50.3919	top	GCTCAAC
chr12	6391446	6391452	+	BS24307	ENSG00000111321.11	LTBR	protein_coding	UTR3	50.3812	top	AGTCATT
chr16	87838775	87838781	-	BS31725	ENSG00000103257.9	SLC7A5	protein_coding	CDS	50.3749	top	ATCATCC
chr11	10800796	10800802	-	BS23193	ENSG00000110321.19	EIF4G2	protein_coding	CDS	50.3675	top	CTTATCC
chrX	37870101	37870107	+	BS39579	AluSx	Alu	SINE	INTRON	50.3564	top	CCAGGTG
chr2	177217711	177217717	+	BS5264	ENSG00000170144.22	HNRNPA3	protein_coding	CDS	50.3413	top	ACTATGG
chr16	89283985	89283991	-	BS31886	ENSG00000167522.17	ANKRD11	protein_coding	CDS	50.3222	top	GATTTCA
chr19	2135909	2135915	-	BS36384	ENSG00000065000.20	AP3D1	protein_coding	INTRON	50.2848	top	GCGGGTT
chr3	52256770	52256776	-	BS8461	ENSG00000164091.12	WDR82	protein_coding	UTR3	50.2659	top	AGGGTAG
chr19	48966384	48966390	+	BS36067	ENSG00000087086.15	FTL	protein_coding	CDS	50.2399	top	GTTCTGC
chr5	40835212	40835218	-	BS12310	ENSG00000145592.14	RPL37	protein_coding	UTR5	50.2359	top	TCCGGTC
chr16	3086205	3086211	+	BS30313	ENSG00000200204.1	RNU1-22P	snRNA	OTHER	50.2336	top	CACCCCG
chrX	101098046	101098052	+	BS39847	NA	NA	Intergenic	OTHER	50.2329	top	AGCGTCG
chr14	102083970	102083976	-	BS28886	ENSG00000080824.19	HSP90AA1	protein_coding	CDS	50.2238	top	TAGAGGG
chr15	44717947	44717953	+	BS29141	ENSG00000166710.23	B2M	protein_coding	UTR3	50.2096	top	AATTTAC
chr17	2329206	2329212	-	BS33193	ENSG00000167721.11	TSR1	protein_coding	INTRON	50.2052	top	TTAAGAG
chr19	12944122	12944128	+	BS35563	ENSG00000179218.15	CALR	protein_coding	UTR3	50.202	top	TCTTTGA
chr10	58239144	58239150	-	BS21481	ENSG00000151151.6	IPMK	protein_coding	INTRON	50.1958	top	TAGAGAG
chrX	23705011	23705017	-	BS40170	ENSG00000123130.17	ACOT9	protein_coding	CDS	50.1938	top	CTCATTG
chr17	68037153	68037159	+	BS32840	ENSG00000182481.10	KPNA2	protein_coding	CDS	50.19	top	TAATACA
chr17	78796194	78796200	-	BS34276	ENSG00000055483.20	USP36	protein_coding	INTRON	50.1878	top	ATTTATC
chr11	62152186	62152192	+	BS22512	ENSG00000149503.13	INCENP	protein_coding	UTR3	50.1834	top	GTGGGGA
chr19	17582082	17582088	+	BS35661	ENSG00000130309.12	COLGALT1	protein_coding	UTR3	50.1833	top	TATTTTT
chr2	54618143	54618149	+	BS4600	ENSG00000115306.16	SPTBN1	protein_coding	CDS	50.1735	top	TTAATCT
chr8	39636024	39636030	+	BS17095	ENSG00000168619.16	ADAM18	protein_coding	INTRON	50.136	top	AGAGAGA
chr2	208290110	208290116	+	BS5485	ENSG00000115020.17	PIKFYVE	protein_coding	INTRON	50.1345	top	ACTTTGA
chr11	2951807	2951813	-	BS23091	ENSG00000205531.14	NAP1L4	protein_coding	INTRON	50.0284	top	CCAGTTT
chr21	29212358	29212364	+	BS38110	ENSG00000156273.16	BACH1	protein_coding	INTRON	50.0111	top	AGGGTAT
chr15	66501463	66501469	-	BS29917	ENSG00000174444.15	RPL4	protein_coding	CDS	49.9988	top	CAAAATG
chr5	172950965	172950971	+	BS11710	ENSG00000113719.17	ERGIC1	protein_coding	UTR3	49.9979	top	TGTTTTG
chr12	21641955	21641961	-	BS25969	ENSG00000285854.1	ENSG00000285854	protein_coding	CDS	49.9641	top	GACTCAA
chr9	133019417	133019423	+	BS19318	NA	NA	Intergenic	OTHER	49.9522	top	ATTTTGC
chr6	153282755	153282761	-	BS14917	NA	NA	Intergenic	OTHER	49.9425	top	AGTTTTT
chr15	66499603	66499609	-	BS29914	ENSG00000174444.15	RPL4	protein_coding	CDS	49.9333	top	TACAAGC
chr1	43605434	43605440	+	BS427	ENSG00000142949.17	PTPRF	protein_coding	CDS	49.9253	top	CGCTTGT
chr1	146052182	146052188	-	BS3300	ENSG00000287190.1	ENSG00000287190	lncRNA	OTHER	49.9236	top	TCTTATC
chr18	57339612	57339618	+	BS34711	NA	NA	Intergenic	OTHER	49.9051	top	GATTTGC
chr2	140220432	140220438	-	BS6710	NA	NA	Intergenic	OTHER	49.9015	top	CTAAAGT
chr6	596273	596279	-	BS13972	ENSG00000112685.14	EXOC2	protein_coding	INTRON	49.8678	top	GCGTACG
chr1	42696718	42696724	+	BS396	ENSG00000065978.19	YBX1	protein_coding	CDS	49.861	top	ATTATAG
chr16	18792481	18792487	-	BS31213	ENSG00000260342.2	ENSG00000260342	protein_coding	INTRON	49.85	top	AGATTTT
chr10	60787433	60787439	-	BS21488	NA	NA	Intergenic	OTHER	49.8197	top	CATCTTA
chr17	41468041	41468047	+	BS32527	ENSG00000223125.1	RNU2-32P	snRNA	OTHER	49.8057	top	ACATATT
chr10	35211635	35211641	+	BS20456	ENSG00000095794.21	CREM	protein_coding	INTRON	49.7983	top	TTTGCTT
chr1	55064700	55064706	+	BS548	ENSG00000169174.11	PCSK9	protein_coding	UTR3	49.7843	top	ATCTTTT
chr8	143919636	143919642	-	BS18440	ENSG00000178209.17	PLEC	protein_coding	CDS	49.7817	top	GGCCACT
chr19	29447518	29447524	+	BS35749	(CT)n	Simple_repeat	Simple_repeat	REPEATS	49.7806	top	CTCTCTC
chr3	128081011	128081017	-	BS8730	ENSG00000175792.12	RUVBL1	protein_coding	INTRON	49.7735	top	TTTGATT
chr11	118897490	118897496	-	BS24115	ENSG00000186174.13	BCL9L	protein_coding	UTR3	49.7375	top	ATTCAGG
chr12	1786614	1786620	+	BS24266	ENSG00000006831.10	ADIPOR2	protein_coding	UTR3	49.7172	top	GAGGGAG
chr9	128692665	128692671	+	BS19131	ENSG00000119335.18	SET	protein_coding	CDS	49.7098	top	CTGCACT
chr19	3983132	3983138	-	BS36477	ENSG00000167658.16	EEF2	protein_coding	CDS	49.6907	top	CGCATTG
chr15	72202529	72202535	-	BS29983	ENSG00000067225.21	PKM	protein_coding	INTRON	49.688	top	CAGAAGC
chr21	8255974	8255980	+	BS38037	(CGG)n	Simple_repeat	Simple_repeat	REPEATS	49.6564	top	CGGTCCC
chr1	244856549	244856555	-	BS4282	ENSG00000153187.21	HNRNPU	protein_coding	CDS	49.656	top	TAGTTTG
chr2	82944257	82944263	+	BS4907	(TC)n	Simple_repeat	Simple_repeat	REPEATS	49.6528	top	CTCTCTC
chr11	119552815	119552821	+	BS22991	L1ME3Cz	L1	LINE	INTRON	49.647	top	TGTCAGG
chr15	72210430	72210436	-	BS29993	ENSG00000067225.21	PKM	protein_coding	CDS	49.6327	top	AGCTTTG
chr20	50089085	50089091	-	BS37862	LTR50	ERVL	LTR	INTRON	49.6241	top	ATGTCTT
chr6	75255156	75255162	-	BS14563	ENSG00000112697.17	TMEM30A	protein_coding	UTR3	49.5793	top	TGTTTTG
chr7	75028296	75028302	+	BS15509	ENSG00000274070.2	CASTOR2	protein_coding	UTR3	49.5681	top	TTTTTGG
chr19	53642725	53642731	+	BS36154	NA	NA	Intergenic	OTHER	49.5507	top	TGCCCTG
chr6	104828892	104828898	+	BS13760	NA	NA	Intergenic	OTHER	49.5389	top	AAGTTTT
chr5	55938221	55938227	-	BS12347	ENSG00000134352.21	IL6ST	protein_coding	UTR3	49.5271	top	TCATTTA
chr3	160430726	160430732	+	BS7884	ENSG00000113810.16	SMC4	protein_coding	CDS	49.5139	top	AATACAA
chr19	17405489	17405495	-	BS36828	ENSG00000130303.14	BST2	protein_coding	CDS	49.4831	top	AATTCTG
chr2	20350721	20350727	-	BS5864	ENSG00000055917.17	PUM2	protein_coding	INTRON	49.4819	top	AGGGTGG
chr14	32074036	32074042	-	BS28645	NA	NA	Intergenic	OTHER	49.4631	top	TTCCTCG
chr10	78160120	78160126	+	BS20756	NA	NA	Intergenic	OTHER	49.4026	top	TTTTTTT
chr17	80468417	80468423	-	BS34324	ENSG00000171246.7	NPTX1	protein_coding	UTR3	49.4024	top	CTTCTGC
chr14	20610126	20610132	+	BS28050	NA	NA	Intergenic	OTHER	49.3829	top	CCAGTAG
chr1	110344794	110344800	+	BS973	ENSG00000162775.17	RBM15	protein_coding	INTRON	49.3647	top	CCAATTT
chr6	27178485	27178491	-	BS14116	NA	NA	Intergenic	OTHER	49.3458	top	TGGGATC
chr13	112588589	112588595	+	BS27437	(GCCCG)n	Simple_repeat	Simple_repeat	REPEATS	49.3449	top	CTGCCGC
chr14	101052455	101052461	-	BS28876	NA	NA	Intergenic	OTHER	49.3363	top	CCACTCT
chr2	84837159	84837165	-	BS6483	AluSq	Alu	SINE	INTRON	49.3009	top	AAAAATT
chr8	100703166	100703172	-	BS17967	ENSG00000070756.17	PABPC1	protein_coding	UTR3	49.284	top	ACTTATT
chr3	196393789	196393795	-	BS9138	ENSG00000163960.12	UBXN7	protein_coding	INTRON	49.2785	top	ACATTTA
chr1	187756423	187756429	+	BS1613	NA	NA	Intergenic	OTHER	49.2674	top	GCAATTA
chr7	94667185	94667191	+	BS15612	ENSG00000242265.6	PEG10	protein_coding	UTR3	49.2523	top	GAACTGT
chr1	1049970	1049976	+	BS22	ENSG00000188157.15	AGRN	protein_coding	CDS	49.2522	top	TGTGCTG
chr5	172952543	172952549	+	BS11714	ENSG00000113719.17	ERGIC1	protein_coding	UTR3	49.2149	top	GGACATA
chr10	100357610	100357616	+	BS20923	ENSG00000099194.6	SCD	protein_coding	INTRON	49.1861	top	TGATCTT
chrX	47201303	47201309	+	BS39651	ENSG00000130985.17	UBA1	protein_coding	CDS	49.1672	top	AATGATC
chr2	101891416	101891422	+	BS5014	ENSG00000071054.17	MAP4K4	protein_coding	UTR3	49.1582	top	CCAGTTT
chr15	72217443	72217449	-	BS29995	ENSG00000067225.21	PKM	protein_coding	CDS	49.1438	top	TGAATGT
chr7	129901970	129901976	-	BS16759	ENSG00000186591.13	UBE2H	protein_coding	INTRON	49.14	top	TTCTTCT
chr17	47120508	47120514	-	BS33882	ENSG00000004897.12	CDC27	protein_coding	UTR3	49.1379	top	GACCTTC
chr12	88494892	88494898	-	BS26640	ENSG00000049130.16	KITLG	protein_coding	UTR3	49.134	top	ATATATT
chr3	132193221	132193227	+	BS7740	NA	NA	Intergenic	OTHER	49.1284	top	CTACTAC
chr19	676446	676452	+	BS35139	ENSG00000070404.10	FSTL3	protein_coding	CDS	49.1271	top	CACTCTG
chr5	96742736	96742742	+	BS11105	ENSG00000153113.24	CAST	protein_coding	CDS	49.1266	top	TCAATTA
chr11	86061832	86061838	-	BS23964	ENSG00000073921.18	PICALM	protein_coding	INTRON	49.1235	top	GCAATCG
chr3	163719582	163719588	+	BS7892	L1MC1	L1	LINE	REPEATS	49.1229	top	AATTGCT
chr19	40765280	40765286	+	BS35952	ENSG00000077312.9	SNRPA	protein_coding	UTR3	49.1046	top	TGAGTGA
chr19	3981429	3981435	-	BS36472	ENSG00000167658.16	EEF2	protein_coding	CDS	49.0792	top	GAATTTC
chr5	59168737	59168743	-	BS12457	ENSG00000113448.20	PDE4D	protein_coding	INTRON	49.0603	top	AGTTATT
chr1	207335686	207335692	+	BS1822	ENSG00000196352.18	CD55	protein_coding	INTRON	49.045	top	AATTTAT
chr18	47841385	47841391	-	BS35029	ENSG00000175387.16	SMAD2	protein_coding	UTR3	49.0238	top	TCTGTTA
chr7	77537443	77537449	+	BS15575	ENSG00000127947.16	PTPN12	protein_coding	UTR5	48.9749	top	GAGGGAC
chr10	32019922	32019928	-	BS21385	ENSG00000170759.11	KIF5B	protein_coding	CDS	48.9737	top	CGTCTAA
chr15	78170106	78170112	+	BS29342	ENSG00000166411.14	IDH3A	protein_coding	INTRON	48.9552	top	CATGCTG
chr12	49131367	49131373	-	BS26258	ENSG00000123416.15	TUBA1B	protein_coding	UTR5	48.9501	top	TTAGCTT
chr2	31996243	31996249	-	BS5906	ENSG00000162959.14	MEMO1	protein_coding	INTRON	48.9432	top	ATTCATT
chr9	105515245	105515251	-	BS19924	NA	NA	Intergenic	OTHER	48.9291	top	TGCCATC
chr17	50151022	50151028	-	BS33985	NA	NA	Intergenic	OTHER	48.9282	top	GAGGGAG
chr17	57680771	57680777	+	BS32701	ENSG00000153944.12	MSI2	protein_coding	UTR3	48.9214	top	GGGGGAC
chr1	225983122	225983128	-	BS4097	ENSG00000143751.10	SDE2	protein_coding	UTR3	48.909	top	TTTTTAT
chr7	76304009	76304015	+	BS15534	ENSG00000106211.10	HSPB1	protein_coding	CDS	48.9085	top	CAAGTTT
chr11	102232282	102232288	+	BS22917	ENSG00000137693.14	YAP1	protein_coding	UTR3	48.9049	top	GGGGGGG
chr17	42841739	42841745	+	BS32557	ENSG00000131467.12	PSME3	protein_coding	UTR3	48.9038	top	GTGTTTA
chr9	35684547	35684553	-	BS19719	ENSG00000198467.16	TPM2	protein_coding	CDS	48.9027	top	AAGTATT
chr17	47669741	47669747	+	BS32613	ENSG00000108424.11	KPNB1	protein_coding	CDS	48.9026	top	TGGACTG
chr11	108084967	108084973	+	BS22929	ENSG00000166266.14	CUL5	protein_coding	INTRON	48.8827	top	TGTAGTT
chr1	67704441	67704447	-	BS2881	ENSG00000172380.6	GNG12	protein_coding	UTR3	48.8748	top	CTGTCTT
chr15	90429634	90429640	+	BS29417	ENSG00000140575.13	IQGAP1	protein_coding	CDS	48.8506	top	TTGAATG
chr13	113640876	113640882	+	BS27508	ENSG00000198176.13	TFDP1	protein_coding	UTR3	48.8467	top	CTCTTTT
chr20	49247168	49247174	-	BS37847	ENSG00000124201.15	ZNFX1	protein_coding	UTR3	48.8202	top	CCTTTTT
chr10	78040640	78040646	+	BS20755	ENSG00000138326.21	RPS24	protein_coding	UTR3	48.7968	top	ATGTTAG
chr1	73806982	73806988	-	BS2975	ENSG00000285778.2	ENSG00000285778	lncRNA	INTRON	48.7946	top	TAGTTGT
chr6	93202504	93202510	-	BS14623	NA	NA	Intergenic	OTHER	48.7702	top	AATTTTT
chr20	45327206	45327212	-	BS37821	ENSG00000124145.6	SDC4	protein_coding	UTR3	48.7657	top	ATTTTGA
chr4	102796747	102796753	-	BS10044	ENSG00000109332.20	UBE2D3	protein_coding	UTR3	48.7622	top	CATTTAA
chr1	116388763	116388769	+	BS1022	ENSG00000163399.16	ATP1A1	protein_coding	CDS	48.7373	top	TGGCTGC
chr14	16093363	16093369	-	BS28500	NA	NA	Intergenic	OTHER	48.7373	top	GTATACT
chr19	17245651	17245657	-	BS36822	ENSG00000160113.6	NR2F6	protein_coding	INTRON	48.7362	top	AAACTTT
chr4	83088529	83088535	-	BS9993	NA	NA	Intergenic	OTHER	48.7293	top	TATTTTT
chr20	17607748	17607754	+	BS37161	ENSG00000125868.16	DSTN	protein_coding	UTR3	48.7249	top	GCACCTG
chr7	42852034	42852040	-	BS16308	NA	NA	Intergenic	OTHER	48.7104	top	TCTCTCT
chr11	81462856	81462862	+	BS22847	(TC)n	Simple_repeat	Simple_repeat	REPEATS	48.6954	top	CTCTCTC
chrX	135000272	135000278	+	BS40021	(TC)n	Simple_repeat	Simple_repeat	REPEATS	48.6954	top	TCTCTCT
chr14	80765084	80765090	+	BS28333	NA	NA	Intergenic	OTHER	48.6744	top	AGTGATT
chr19	1105259	1105265	+	BS35204	ENSG00000167468.20	GPX4	protein_coding	CDS	48.6722	top	TGGTTAA
chr9	33261098	33261104	-	BS19665	ENSG00000107262.26	BAG1	protein_coding	CDS	48.666	top	ATGTTAA
chr11	76235545	76235551	+	BS22840	tRNA-Pro-CCY	tRNA	tRNA	REPEATS	48.6553	top	AGGGTGC
chr22	46533431	46533437	+	BS38870	NA	NA	Intergenic	OTHER	48.6517	top	GCGGTGC
chr5	40774612	40774618	-	BS12297	ENSG00000132356.12	PRKAA1	protein_coding	INTRON	48.6501	top	TTCATTT
chr1	631502	631508	+	BS7	ENSG00000237973.1	MTCO1P12	unprocessed_pseudogene	OTHER	48.6094	top	AGACCTA
chr1	121020801	121020807	-	BS3276	ENSG00000290904.1	PDE4DIPP4	lncRNA	INTRON	48.5815	top	CCTGTGG
chr17	38920777	38920783	+	BS32483	ENSG00000002834.18	LASP1	protein_coding	UTR3	48.574	top	GCGATTT
chr7	6484047	6484053	-	BS16178	ENSG00000164535.15	DAGLB	protein_coding	CDS	48.5283	top	ACATTTT
chr14	68788228	68788234	-	BS28784	ENSG00000185650.10	ZFP36L1	protein_coding	UTR3	48.5112	top	GTGACGT
chr6	10662064	10662070	-	BS14033	NA	NA	Intergenic	OTHER	48.4952	top	TCTTGAT
chr17	39200312	39200318	+	BS32486	ENSG00000108298.12	RPL19	protein_coding	UTR5	48.4804	top	GAGCTCT
chr1	33010765	33010771	-	BS2542	ENSG00000004455.18	AK2	protein_coding	UTR3	48.4763	top	CTCTTAG
chr9	128608947	128608953	+	BS19116	ENSG00000197694.19	SPTAN1	protein_coding	CDS	48.4364	top	TTTCTAG
chr19	1106690	1106696	+	BS35208	ENSG00000167468.20	GPX4	protein_coding	UTR3	48.4166	top	CACCCCG
chr19	11450742	11450748	+	BS35543	ENSG00000130175.10	PRKCSH	protein_coding	UTR3	48.3762	top	CCTTTGT
chr6	43021120	43021126	+	BS13587	ENSG00000124702.19	KLHDC3	protein_coding	UTR3	48.3233	top	AGCCTTG
chr5	142151867	142151873	+	BS11458	ENSG00000131507.11	NDFIP1	protein_coding	UTR3	48.3166	top	GATCATT
chr11	65212387	65212393	-	BS23711	NA	NA	Intergenic	OTHER	48.2729	top	GTGCTCG
chr5	38938252	38938258	-	BS12265	ENSG00000164327.13	RICTOR	protein_coding	UTR3	48.2648	top	TGAGTTT
chr8	143915483	143915489	-	BS18427	ENSG00000178209.17	PLEC	protein_coding	UTR3	48.255	top	CTGCAGA
chr8	80037743	80037749	-	BS17907	ENSG00000276418.5	ENSG00000276418	protein_coding	UTR3	48.2385	top	CCTTTTT
chr22	39314179	39314185	-	BS39232	ENSG00000100316.16	RPL3	protein_coding	CDS	48.2354	top	CCTTATC
chr14	63011138	63011144	-	BS28768	ENSG00000140015.20	KCNH5	protein_coding	INTRON	48.2317	top	TATCTTT
chr6	27206159	27206165	-	BS14117	NA	NA	Intergenic	OTHER	48.2213	top	CAGTTGT
chr15	66503132	66503138	-	BS29924	ENSG00000174444.15	RPL4	protein_coding	CDS	48.2194	top	GGTACTG
chr22	50286206	50286212	-	BS39381	ENSG00000196576.16	PLXNB2	protein_coding	CDS	48.2132	top	ACGACTG
chr16	2759020	2759026	+	BS30258	ENSG00000167978.18	SRRM2	protein_coding	CDS	48.2101	top	AGAAAAG
chr10	102418851	102418857	+	BS20969	NA	NA	Intergenic	OTHER	48.1976	top	TCCCCCC
chr8	15810660	15810666	-	BS17582	NA	NA	Intergenic	OTHER	48.1864	top	TTTCTTT
chr17	37613358	37613364	-	BS33579	ENSG00000278053.5	DDX52	protein_coding	UTR3	48.1851	top	TGTCTTC
chr19	3980006	3980012	-	BS36468	ENSG00000167658.16	EEF2	protein_coding	CDS	48.1647	top	GAACATT
chr3	196050094	196050100	-	BS9099	ENSG00000072274.14	TFRC	protein_coding	UTR3	48.1438	top	CTTTGTA
chr16	23679002	23679008	+	BS30451	ENSG00000166851.15	PLK1	protein_coding	CDS	48.1191	top	GGAGTTG
chr1	51354960	51354966	-	BS2721	ENSG00000085832.18	EPS15	protein_coding	UTR3	48.1103	top	CCTCTTA
chr11	9428885	9428891	+	BS22065	ENSG00000205339.10	IPO7	protein_coding	INTRON	48.1044	top	TCATAGT
chr10	71851215	71851221	-	BS21595	ENSG00000197746.15	PSAP	protein_coding	CDS	48.0864	top	ATGTACG
chr12	8777819	8777825	+	BS24441	ENSG00000166532.16	RIMKLB	protein_coding	INTRON	48.0822	top	TCCTTTC
chr6	63579266	63579272	+	BS13658	ENSG00000112245.13	PTP4A1	protein_coding	CDS	48.0361	top	ACTTGTT
chr1	244859277	244859283	-	BS4288	ENSG00000153187.21	HNRNPU	protein_coding	CDS	48.0327	top	TGTTACT
chr12	54231480	54231486	-	BS26307	ENSG00000094916.16	CBX5	protein_coding	UTR3	48.0231	top	GTGTTTT
chr3	49359242	49359248	-	BS8420	ENSG00000290318.1	ENSG00000290318	protein_coding	UTR3	48.0152	top	TCTCATG
chr12	120438123	120438129	+	BS25531	ENSG00000111775.3	COX6A1	protein_coding	UTR5	48.0123	top	AAAAATG
chr5	59073505	59073511	+	BS10872	NA	NA	Intergenic	OTHER	48.0112	top	GGCGGGG
chr12	129708824	129708830	+	BS25647	NA	NA	Intergenic	OTHER	48.0112	top	CTCCAGT
chr5	133971937	133971943	-	BS12798	ENSG00000213585.11	VDAC1	protein_coding	UTR3	48.0101	top	AAAAACT
chr21	8255267	8255273	+	BS38035	SSU-rRNA_Hsa	rRNA	rRNA	REPEATS	48.0087	top	GCGTCCC
chr16	11872925	11872931	-	BS31176	ENSG00000103342.13	GSPT1	protein_coding	UTR3	47.9835	top	AATTTTT
chr12	123597914	123597920	+	BS25618	ENSG00000086598.11	TMED2	protein_coding	UTR3	47.9599	top	TAAATTT
chr17	40412778	40412784	-	BS33640	ENSG00000131747.15	TOP2A	protein_coding	CDS	47.9541	top	TCTTTCT
chr5	10436903	10436909	+	BS10410	ENSG00000145495.16	MARCHF6	protein_coding	UTR3	47.9521	top	TATTATT
chr16	31180186	31180192	+	BS30568	ENSG00000089280.19	FUS	protein_coding	UTR5	47.9383	top	CTTGCTT
chr11	10802165	10802171	-	BS23197	ENSG00000110321.19	EIF4G2	protein_coding	CDS	47.9296	top	AGATTTT
chr16	88721694	88721700	-	BS31801	ENSG00000103335.22	PIEZO1	protein_coding	CDS	47.9037	top	CCAGTTT
chr11	95845025	95845031	-	BS24046	ENSG00000087053.20	MTMR2	protein_coding	CDS	47.8641	top	TGGATAC
chr12	53452345	53452351	+	BS25043	ENSG00000197111.16	PCBP2	protein_coding	UTR5	47.8632	top	CCCTTTT
chr1	72282738	72282744	-	BS2971	NA	NA	Intergenic	OTHER	47.8612	top	GAGGGAA
chr6	142022173	142022179	-	BS14878	NA	NA	Intergenic	OTHER	47.8605	top	TCTTGAT
chr5	181101835	181101841	+	BS11813	NA	NA	Intergenic	OTHER	47.844	top	AGGAGGG
chr1	156751482	156751488	-	BS3593	ENSG00000143321.19	HDGF	protein_coding	INTRON	47.8294	top	CAAACTT
chr1	32043356	32043362	+	BS247	ENSG00000121774.18	KHDRBS1	protein_coding	INTRON	47.8247	top	ACATACT
chr1	179354230	179354236	+	BS1519	ENSG00000057252.13	SOAT1	protein_coding	UTR3	47.8088	top	AGTTTTT
chr8	143605322	143605328	-	BS18374	ENSG00000104524.14	PYCR3	protein_coding	UTR3	47.8014	top	CCCAATG
chr5	58971330	58971336	-	BS12371	ENSG00000113448.20	PDE4D	protein_coding	UTR3	47.7746	top	GTACATT
chr19	39433566	39433572	-	BS36911	ENSG00000105193.9	RPS16	protein_coding	CDS	47.7558	top	CAGCTAT
chr17	44940179	44940185	-	BS33826	L1M5	L1	LINE	INTRON	47.7158	top	AAGGGAG
chr1	153664102	153664108	-	BS3409	ENSG00000143621.17	ILF2	protein_coding	CDS	47.6942	top	CTGAAGG
chr11	69651412	69651418	+	BS22749	ENSG00000110092.4	CCND1	protein_coding	UTR3	47.6931	top	TGGTTGT
chr2	61490764	61490770	-	BS6157	ENSG00000082898.19	XPO1	protein_coding	CDS	47.6921	top	ACGTTTT
chr10	28617745	28617751	+	BS20434	ENSG00000095787.26	WAC	protein_coding	CDS	47.6806	top	TCCGAGT
chr4	113420379	113420385	+	BS9522	ENSG00000206820.1	RNU1-138P	snRNA	OTHER	47.6764	top	TCTTATC
chr16	89562889	89562895	+	BS30904	ENSG00000167526.14	RPL13	protein_coding	CDS	47.6698	top	TAAGAAG
chr3	47973296	47973302	-	BS8365	ENSG00000047849.22	MAP4	protein_coding	INTRON	47.6684	top	TCATATG
chr17	43290317	43290323	-	BS33754	ENSG00000236383.9	CCDC200	protein_coding	INTRON	47.6641	top	TATTGCA
chr6	133529385	133529391	+	BS13849	G-rich	Low_complexity	Low_complexity	UTR3	47.6597	top	GAGGGGA
chr19	6585947	6585953	-	BS36615	ENSG00000125726.11	CD70	protein_coding	INTRON	47.6284	top	ACACACA
chr18	7994626	7994632	+	BS34591	L1MA4	L1	LINE	INTRON	47.6193	top	ATTTTAT
chr5	43446284	43446290	-	BS12330	ENSG00000151881.15	TMEM267	protein_coding	CDS	47.6153	top	TTCGTTA
chr12	120463993	120463999	-	BS26896	ENSG00000111786.10	SRSF9	protein_coding	CDS	47.6139	top	TGGAATA
chr18	1348912	1348918	-	BS34777	L1M5	L1	LINE	INTRON	47.6117	top	GAGGCAG
chr19	10684844	10684850	+	BS35485	ENSG00000129351.18	ILF3	protein_coding	INTRON	47.5995	top	TGTCTTA
chr7	148966246	148966252	-	BS16881	AluJo	Alu	SINE	REPEATS	47.5799	top	GACCAGC
chr20	35708001	35708007	-	BS37740	ENSG00000131051.24	RBM39	protein_coding	INTRON	47.5433	top	CTGTTTT
chrX	41316540	41316546	+	BS39611	ENSG00000238426.1	Y_RNA	misc_RNA	REPEATS	47.5392	top	GATTTCT
chrX	153949069	153949075	-	BS40702	ENSG00000172534.14	HCFC1	protein_coding	UTR3	47.5269	top	GACTTTT
chr17	42932941	42932947	-	BS33734	NA	NA	Intergenic	OTHER	47.4878	top	CATTAGG
chr2	66583521	66583527	+	BS4679	ENSG00000232046.7	LINC01798	lncRNA	INTRON	47.4876	top	ATCCTCT
chr7	98881768	98881774	+	BS15637	(GTGTGT)n	Simple_repeat	Simple_repeat	INTRON	47.4715	top	TGCTTGT
chr12	6582698	6582704	-	BS25737	ENSG00000285238.2	ENSG00000285238	protein_coding	CDS	47.4543	top	AATTATG
chr7	26194549	26194555	-	BS16271	ENSG00000122566.22	HNRNPA2B1	protein_coding	INTRON	47.4493	top	TAATTTT
chr11	86068837	86068843	-	BS23966	ENSG00000073921.18	PICALM	protein_coding	UTR5	47.4387	top	GCTCTTG
chr12	93058559	93058565	+	BS25304	NA	NA	Intergenic	OTHER	47.4021	top	GAAACTA
chr1	54354987	54354993	+	BS536	NA	NA	Intergenic	OTHER	47.3742	top	TTACTGC
chr11	2978338	2978344	-	BS23097	ENSG00000205531.14	NAP1L4	protein_coding	CDS	47.3726	top	AGTTTTT
chr1	241519655	241519661	-	BS4235	ENSG00000091483.8	FH	protein_coding	CDS	47.3467	top	CCTTAGC
chr1	110023266	110023272	+	BS967	ENSG00000168710.18	AHCYL1	protein_coding	UTR3	47.3427	top	AACTTTT
chr11	94875857	94875863	+	BS22898	ENSG00000166025.18	AMOTL1	protein_coding	UTR3	47.3427	top	TCCTATG
chr17	43387404	43387410	-	BS33757	ENSG00000188825.16	LINC00910	lncRNA	INTRON	47.336	top	CTCGTCC
chr16	74452147	74452153	-	BS31584	ENSG00000090863.12	GLG1	protein_coding	INTRON	47.3005	top	CTCACTT
chr1	114736844	114736850	-	BS3224	ENSG00000009307.17	CSDE1	protein_coding	CDS	47.2974	top	GTTTTAT
chr1	244856740	244856746	-	BS4283	ENSG00000153187.21	HNRNPU	protein_coding	CDS	47.2776	top	AAATTTT
chr19	41861199	41861205	+	BS35971	ENSG00000105372.8	RPS19	protein_coding	CDS	47.2773	top	CTACACG
chr8	144537022	144537028	-	BS18500	ENSG00000147799.12	ARHGAP39	protein_coding	INTRON	47.2772	top	GGGCCGT
chr5	179825172	179825178	+	BS11799	ENSG00000161011.20	SQSTM1	protein_coding	CDS	47.2423	top	GTGAATT
chr10	111105035	111105041	-	BS21814	NA	NA	Intergenic	OTHER	47.2243	top	TTTCCTG
chr2	101004276	101004282	+	BS5002	ENSG00000071082.11	RPL31	protein_coding	CDS	47.2234	top	GGAATAA
chr3	172397739	172397745	+	BS7925	ENSG00000075420.13	FNDC3B	protein_coding	UTR3	47.2218	top	TCCTTTA
chr12	48937381	48937387	-	BS26217	ENSG00000272822.2	ENSG00000272822	protein_coding	INTRON	47.1901	top	GAAGACG
chr9	72166428	72166434	+	BS18823	L1MA4A	L1	LINE	INTRON	47.1785	top	GTGGGGG
chr22	41884876	41884882	+	BS38789	ENSG00000198911.12	SREBF2	protein_coding	UTR3	47.1766	top	ACACATG
chr7	7292661	7292667	-	BS16180	NA	NA	Intergenic	OTHER	47.1682	top	TACAATC
chr5	87383625	87383631	-	BS12644	ENSG00000134480.16	CCNH	protein_coding	INTRON	47.1356	top	GAATTTT
chr1	32330644	32330650	+	BS275	ENSG00000116478.12	HDAC1	protein_coding	CDS	47.1274	top	CTATCTG
chr7	852026	852032	+	BS15069	ENSG00000164828.18	SUN1	protein_coding	CDS	47.1218	top	TGTGTTT
chr16	4689364	4689370	+	BS30344	ENSG00000102858.13	MGRN1	protein_coding	UTR3	47.1076	top	AAACAGT
chr2	78405301	78405307	-	BS6427	NA	NA	Intergenic	OTHER	47.0997	top	TATTTAA
chr5	126836917	126836923	+	BS11240	ENSG00000113368.12	LMNB1	protein_coding	UTR3	47.0985	top	AGGGTTT
chrX	48602074	48602080	+	BS39685	ENSG00000101940.18	WDR13	protein_coding	CDS	47.0948	top	CCAAAGC
chr10	115093184	115093190	-	BS21822	NA	NA	Intergenic	OTHER	47.0826	top	CGCAGCG
chr2	101005959	101005965	+	BS5005	ENSG00000071082.11	RPL31	protein_coding	CDS	47.0792	top	GAATGTG
chr11	32103457	32103463	+	BS22257	ENSG00000285283.1	ENSG00000285283	protein_coding	CDS	47.0687	top	GTATATG
chr17	7312297	7312303	+	BS32055	ENSG00000132507.18	EIF5A	protein_coding	UTR3	47.0174	top	TTAGATG
chr12	97721721	97721727	+	BS25332	ENSG00000206899.1	RNU6-36P	snRNA	OTHER	47.0147	top	CGCTCCG
chr2	69152180	69152186	+	BS4731	ENSG00000169604.21	ANTXR1	protein_coding	CDS	47.0055	top	CATCCTG
chr1	167714714	167714720	+	BS1396	NA	NA	Intergenic	OTHER	46.9889	top	TTGCCGA
chr1	169490306	169490312	-	BS3664	NA	NA	Intergenic	OTHER	46.976	top	CGCCCCG
chr18	6974914	6974920	-	BS34819	ENSG00000101680.16	LAMA1	protein_coding	CDS	46.9709	top	CAGTATC
chr9	83969308	83969314	-	BS19800	ENSG00000165119.22	HNRNPK	protein_coding	UTR3	46.9673	top	TTTTTTT
chr8	127812193	127812199	+	BS17367	GA-rich	Low_complexity	Low_complexity	INTRON	46.9561	top	AGGGACG
chr2	202265858	202265864	+	BS5454	ENSG00000055044.11	NOP58	protein_coding	UTR5	46.9486	top	GCCTTTT
chr8	127736064	127736070	+	BS17321	ENSG00000136997.22	MYC	protein_coding	INTRON	46.9163	top	CTGAGGA
chr3	9806327	9806333	+	BS7199	ENSG00000241553.13	ARPC4	protein_coding	UTR3	46.9067	top	TGGGCAT
chr2	54617628	54617634	+	BS4599	ENSG00000115306.16	SPTBN1	protein_coding	CDS	46.8909	top	ACAATTT
chr12	7210948	7210954	+	BS24402	ENSG00000139197.11	PEX5	protein_coding	UTR3	46.8904	top	GAGGGAC
chr6	31797625	31797631	-	BS14266	ENSG00000204392.11	LSM2	protein_coding	UTR3	46.8784	top	TTTTTTT
chr11	62665508	62665514	+	BS22521	ENSG00000214756.8	CSKMT	protein_coding	INTRON	46.8687	top	GTCATGT
chr19	3983200	3983206	-	BS36478	ENSG00000167658.16	EEF2	protein_coding	CDS	46.868	top	CTCATTG
chr1	634057	634063	-	BS2171	ENSG00000230021.10	ENSG00000230021	transcribed_processed_pseudogene	INTRON	46.8674	top	TTTTTAA
chr14	31244813	31244819	+	BS28093	ENSG00000202402.1	Y_RNA	misc_RNA	REPEATS	46.83	top	ATATTTT
chr19	2271468	2271474	+	BS35301	ENSG00000104904.12	OAZ1	protein_coding	CDS	46.7715	top	ATCCCAG
chr15	64162117	64162123	-	BS29879	ENSG00000166794.6	PPIB	protein_coding	CDS	46.7625	top	ATGTAGG
chr5	87384774	87384780	-	BS12647	ENSG00000134480.16	CCNH	protein_coding	INTRON	46.7613	top	ATTTTAA
chr8	30095617	30095623	+	BS17070	ENSG00000104660.19	LEPROTL1	protein_coding	INTRON	46.7596	top	GGGCTCG
chr1	45015812	45015818	+	BS482	NA	NA	Intergenic	OTHER	46.7588	top	GCAGAAA
chr11	69651744	69651750	+	BS22751	ENSG00000110092.4	CCND1	protein_coding	UTR3	46.7399	top	CATTTTT
chr8	43238006	43238012	-	BS17660	NA	NA	Intergenic	OTHER	46.7383	top	ATATAAT
chr12	46184843	46184849	-	BS26102	ENSG00000111371.16	SLC38A1	protein_coding	UTR3	46.7356	top	TTTTTTA
chr16	74630869	74630875	-	BS31592	ENSG00000168411.14	RFWD3	protein_coding	CDS	46.7268	top	TACATCT
chr8	143724877	143724883	-	BS18381	ENSG00000180921.7	FAM83H	protein_coding	UTR3	46.7196	top	AGCGAGG
chr17	82091896	82091902	-	BS34475	ENSG00000169710.9	FASN	protein_coding	INTRON	46.6863	top	CCGGAAG
chr7	36421983	36421989	+	BS15302	ENSG00000011426.11	ANLN	protein_coding	CDS	46.6813	top	CTAATTG
chr12	110722142	110722148	-	BS26743	ENSG00000186298.12	PPP1CC	protein_coding	CDS	46.6748	top	TGTGTTC
chr16	80931965	80931971	-	BS31628	ENSG00000286221.1	ENSG00000286221	protein_coding	INTRON	46.6659	top	CTCTTCT
chr14	49621454	49621460	+	BS28141	ENSG00000168282.6	MGAT2	protein_coding	CDS	46.6615	top	GGGCATC
chr10	17229273	17229279	+	BS20379	ENSG00000026025.16	VIM	protein_coding	UTR5	46.6472	top	CAGTCCT
chr16	87832194	87832200	-	BS31702	ENSG00000103257.9	SLC7A5	protein_coding	UTR3	46.6428	top	CAGTTTT
chr9	33952822	33952828	-	BS19680	ENSG00000137073.24	UBAP2	protein_coding	INTRON	46.6424	top	AATTTCC
chr12	110340774	110340780	+	BS25471	ENSG00000174437.18	ATP2A2	protein_coding	CDS	46.6338	top	ACAACAA
chr12	6870307	6870313	+	BS24364	ENSG00000111669.15	TPI1	protein_coding	CDS	46.6332	top	CTGATGT
chr1	180519057	180519063	-	BS3746	ENSG00000206905.1	Y_RNA	misc_RNA	REPEATS	46.6161	top	TTTCTTT
chr1	114346196	114346202	-	BS3186	NA	NA	Intergenic	OTHER	46.6158	top	GCAGGTG
chr5	100301696	100301702	+	BS11127	NA	NA	Intergenic	OTHER	46.6114	top	TGTTGGG
chr20	35279180	35279186	-	BS37715	ENSG00000261582.1	ENSG00000261582	protein_coding	UTR3	46.609	top	AAGTTGT
chr6	140889057	140889063	-	BS14868	AluJb	Alu	SINE	INTRON	46.5834	top	ATGTTTG
chr17	81701925	81701931	+	BS33040	ENSG00000185359.14	HGS	protein_coding	UTR3	46.53	top	AAGCAGC
chr11	57330898	57330904	-	BS23480	ENSG00000149136.9	SSRP1	protein_coding	CDS	46.5217	top	ATTTTGT
chr9	33441461	33441467	-	BS19668	ENSG00000165272.16	AQP3	protein_coding	UTR3	46.5209	top	GTGGGTA
chr11	62572685	62572691	-	BS23607	ENSG00000254772.10	EEF1G	protein_coding	CDS	46.5188	top	GCTCAGT
chr17	75040122	75040128	-	BS34200	ENSG00000167863.12	ATP5PD	protein_coding	INTRON	46.5029	top	ATATACT
chr16	1747115	1747121	+	BS30211	ENSG00000138834.15	MAPK8IP3	protein_coding	CDS	46.4986	top	ATCCTCC
chr1	10678487	10678493	+	BS72	NA	NA	Intergenic	OTHER	46.4902	top	CCGCCCC
chr19	2272992	2272998	+	BS35305	ENSG00000104904.12	OAZ1	protein_coding	CDS	46.476	top	AGCTTTT
chr2	105345039	105345045	-	BS6571	MER5B	hAT-Charlie	DNA	REPEATS	46.4747	top	TAGGGGG
chr1	10999890	10999896	-	BS2275	HY1	scRNA	scRNA	REPEATS	46.4531	top	CCCCTTT
chr21	36936994	36937000	+	BS38183	NA	NA	Intergenic	OTHER	46.4129	top	CTCTTTC
chr19	1905631	1905637	+	BS35280	(CG)n	Simple_repeat	Simple_repeat	INTRON	46.4063	top	CGTGCGC
chr11	13022630	13022636	-	BS23260	L1M4	L1	LINE	REPEATS	46.4006	top	ACACAAC
chr19	10996330	10996336	+	BS35506	ENSG00000127616.21	SMARCA4	protein_coding	CDS	46.3948	top	CACAAGG
chr10	108682756	108682762	-	BS21813	NA	NA	Intergenic	OTHER	46.3883	top	TGTAAGC
chr8	22412031	22412037	+	BS17011	ENSG00000104635.15	SLC39A14	protein_coding	INTRON	46.3525	top	CGGCAGT
chr22	38294220	38294226	-	BS39167	ENSG00000213923.13	CSNK1E	protein_coding	CDS	46.328	top	CTCGCGG
chr10	119060838	119060844	-	BS21867	ENSG00000107581.13	EIF3A	protein_coding	CDS	46.3181	top	GTTCTAA
chrX	152576441	152576447	+	BS40051	NA	NA	Intergenic	REPEATS	46.3102	top	CAGTCTC
chr7	5676418	5676424	-	BS16159	ENSG00000011275.19	RNF216	protein_coding	INTRON	46.2935	top	ACTTTTT
chr10	32911636	32911642	-	BS21406	ENSG00000150093.20	ITGB1	protein_coding	CDS	46.2425	top	TGAGTGC
chr1	247864818	247864824	-	BS4336	NA	NA	Intergenic	OTHER	46.2246	top	CAGCGTC
chr3	39970512	39970518	+	BS7370	ENSG00000170011.14	MYRIP	protein_coding	INTRON	46.2223	top	CCTTTCG
chr17	28719988	28719994	+	BS32285	ENSG00000198242.14	RPL23A	protein_coding	UTR5	46.2036	top	GGAGACC
chr2	232480045	232480051	-	BS6980	ENSG00000171551.12	ECEL1	protein_coding	UTR3	46.1986	top	CACCTGC
chr1	230281162	230281168	+	BS2086	ENSG00000143641.10	GALNT2	protein_coding	UTR3	46.1985	top	ATGAAAG
chr17	47430136	47430142	-	BS33919	NA	NA	Intergenic	OTHER	46.1853	top	CATTTGT
chr22	37675633	37675639	+	BS38716	NA	NA	Intergenic	UTR5	46.1792	top	CCCATCT
chr21	8228686	8228692	+	BS38026	(TCTC)n	Simple_repeat	Simple_repeat	REPEATS	46.1743	top	CTTTCGT
chr4	108693149	108693155	-	BS10080	NA	NA	Intergenic	OTHER	46.1532	top	TATTTAA
chr17	58195859	58195865	-	BS34065	NA	NA	Intergenic	OTHER	46.1531	top	GTGCCCC
chr16	87834421	87834427	-	BS31710	ENSG00000103257.9	SLC7A5	protein_coding	CDS	46.1353	top	CCTCCAG
chr19	811869	811875	+	BS35183	ENSG00000011304.22	PTBP1	protein_coding	UTR3	46.1237	top	CATTTCT
chr1	154172042	154172048	-	BS3459	ENSG00000143549.22	TPM3	protein_coding	CDS	46.123	top	TGAGTGC
chr8	136585576	136585582	+	BS17461	L1M5	L1	LINE	INTRON	46.0142	top	ATATTTT
chr1	67702813	67702819	-	BS2876	ENSG00000172380.6	GNG12	protein_coding	UTR3	45.9974	top	CTTAATG
chr17	29612746	29612752	+	BS32323	ENSG00000198720.13	ANKRD13B	protein_coding	CDS	45.9939	top	CGACGAC
chr1	214642915	214642921	+	BS1906	ENSG00000117724.15	CENPF	protein_coding	CDS	45.968	top	TATTTTG
chr1	244858049	244858055	-	BS4286	ENSG00000153187.21	HNRNPU	protein_coding	CDS	45.9539	top	CGAGTTA
chr12	46197929	46197935	-	BS26121	ENSG00000111371.16	SLC38A1	protein_coding	CDS	45.9214	top	TATTTTT
chr10	101781518	101781524	-	BS21769	ENSG00000107833.11	NPM3	protein_coding	UTR3	45.9209	top	AGGGACT
chr7	76570288	76570294	+	BS15553	(TTTCTC)n	Simple_repeat	Simple_repeat	INTRON	45.8888	top	TCTCTTT
chr6	17759860	17759866	-	BS14056	ENSG00000137177.20	KIF13A	protein_coding	UTR3	45.8771	top	GTGGGAG
chr10	122461697	122461703	+	BS21065	ENSG00000166033.13	HTRA1	protein_coding	CDS	45.8638	top	GCTGGCG
chr1	242524721	242524727	+	BS2153	NA	NA	Intergenic	OTHER	45.8597	top	CGGCGGC
chr5	179730329	179730335	+	BS11791	ENSG00000127022.16	CANX	protein_coding	UTR3	45.8542	top	ATTTTTC
chr10	101040757	101040763	+	BS20945	ENSG00000107819.15	SFXN3	protein_coding	UTR3	45.8501	top	TTTTTAG
chr7	108456468	108456474	-	BS16642	ENSG00000091129.22	NRCAM	protein_coding	INTRON	45.8456	top	AGGGCGG
chr11	61404005	61404011	-	BS23559	ENSG00000149532.16	CPSF7	protein_coding	UTR3	45.8452	top	GAGAAGG
chr14	55646974	55646980	+	BS28186	ENSG00000126777.18	KTN1	protein_coding	CDS	45.8395	top	CTAATAA
chr6	165987621	165987627	-	BS15040	ENSG00000112541.19	PDE10A	protein_coding	UTR5	45.8328	top	GCCTTTT
chr12	123616703	123616709	+	BS25620	ENSG00000111364.16	DDX55	protein_coding	INTRON	45.824	top	TTTTATA
chrX	154351647	154351653	-	BS40736	ENSG00000196924.19	FLNA	protein_coding	CDS	45.8236	top	CGACAGC
chr9	81271440	81271446	+	BS18880	NA	NA	Intergenic	OTHER	45.812	top	TCTGGAC
chr12	98595753	98595759	+	BS25349	ENSG00000075415.15	SLC25A3	protein_coding	CDS	45.8101	top	AAGTATT
chr1	77969688	77969694	-	BS3016	ENSG00000162613.18	FUBP1	protein_coding	INTRON	45.8071	top	ACAATTT
chrX	154366024	154366030	-	BS40775	ENSG00000196924.19	FLNA	protein_coding	CDS	45.7565	top	GGCCAAG
chr11	85397295	85397301	+	BS22868	L1PA3	L1	LINE	REPEATS	45.7561	top	GAACAAC
chr8	100706983	100706989	-	BS17976	ENSG00000070756.17	PABPC1	protein_coding	CDS	45.7518	top	AATATGC
chr12	45828210	45828216	+	BS24832	ENSG00000189079.18	ARID2	protein_coding	INTRON	45.7448	top	AACCTTT
chrX	154353377	154353383	-	BS40744	ENSG00000196924.19	FLNA	protein_coding	CDS	45.7321	top	GATCTCA
chr15	66503141	66503147	-	BS29925	ENSG00000174444.15	RPL4	protein_coding	CDS	45.7306	top	GAGTCTT
chr1	20744535	20744541	-	BS2362	ENSG00000127483.19	HP1BP3	protein_coding	UTR3	45.7272	top	TCCTTTT
chr12	54283956	54283962	+	BS25085	ENSG00000135486.19	HNRNPA1	protein_coding	CDS	45.7254	top	CACGAAA
chr12	110344885	110344891	+	BS25478	ENSG00000174437.18	ATP2A2	protein_coding	CDS	45.698	top	GGTTACG
chrM	12780	12786	-	BS40857	NA	NA	Intergenic	OTHER	45.6963	top	TATAATT
chr19	10099848	10099854	+	BS35456	(CT)n	Simple_repeat	Simple_repeat	REPEATS	45.6949	top	TCTCTTT
chr1	51162799	51162805	+	BS506	L1PB	L1	LINE	REPEATS	45.6838	top	TATACCT
chr9	32611048	32611054	-	BS19633	NA	NA	Intergenic	OTHER	45.6801	top	TCTCTAT
chr5	179614904	179614910	-	BS13078	ENSG00000169045.18	HNRNPH1	protein_coding	UTR3	45.6682	top	ATCTATG
chr5	177595722	177595728	+	BS11765	ENSG00000184840.12	TMED9	protein_coding	UTR3	45.6574	top	TTGGGGG
chr3	90169523	90169529	+	BS7584	(TTTTTTA)n	Simple_repeat	Simple_repeat	REPEATS	45.6462	top	CTTCTTT
chr19	31995806	31995812	+	BS35757	NA	NA	Intergenic	OTHER	45.6305	top	CATGTTT
chr20	25300654	25300660	-	BS37656	ENSG00000100997.20	ABHD12	protein_coding	UTR3	45.6056	top	TGAGCAT
chr11	535307	535313	-	BS23067	ENSG00000174775.18	HRAS	protein_coding	INTRON	45.594	top	CGGCGGC
chr12	57100058	57100064	-	BS26449	ENSG00000166888.12	STAT6	protein_coding	CDS	45.574	top	CTTTTGG
chr12	53041988	53041994	+	BS25018	ENSG00000063046.18	EIF4B	protein_coding	UTR3	45.5309	top	TGTTTTT
chr9	33111716	33111722	-	BS19644	ENSG00000086062.13	B4GALT1	protein_coding	INTRON	45.5273	top	TGCCTAA
chr8	143586915	143586921	-	BS18353	ENSG00000104529.19	EEF1D	protein_coding	INTRON	45.5185	top	GCTTCTG
chr6	4228498	4228504	-	BS13993	NA	NA	Intergenic	OTHER	45.5001	top	GATCTAG
chr16	84566435	84566441	-	BS31650	ENSG00000103187.8	COTL1	protein_coding	UTR3	45.4819	top	CTATTTT
chr16	72787735	72787741	-	BS31562	ENSG00000140836.17	ZFHX3	protein_coding	CDS	45.4797	top	GCAGTGG
chr19	34377771	34377777	+	BS35788	ENSG00000105220.17	GPI	protein_coding	CDS	45.4522	top	TCTTCAG
chrM	13272	13278	-	BS40860	NA	NA	Intergenic	OTHER	45.4469	top	TATTATG
chr6	7585344	7585350	+	BS13210	ENSG00000096696.15	DSP	protein_coding	CDS	45.4317	top	CTTCATA
chr3	143038915	143038921	+	BS7814	ENSG00000163714.18	U2SURP	protein_coding	CDS	45.4299	top	AATTATT
chr8	47887555	47887561	-	BS17712	ENSG00000253729.9	PRKDC	protein_coding	CDS	45.4186	top	GCTTTTG
chr2	104856047	104856053	-	BS6568	NA	NA	Intergenic	OTHER	45.4048	top	CTGGTGT
chr22	29639201	29639207	+	BS38640	ENSG00000186575.19	NF2	protein_coding	CDS	45.3792	top	TTCTTCT
chr17	62440724	62440730	+	BS32749	ENSG00000087995.16	METTL2A	protein_coding	CDS	45.3742	top	CATATTT
chr10	73767988	73767994	+	BS20683	ENSG00000176986.16	SEC24C	protein_coding	CDS	45.3647	top	ACAAATA
chr22	23894772	23894778	+	BS38598	ENSG00000251357.4	ENSG00000251357	protein_coding	CDS	45.3564	top	TACATCG
chr14	21269420	21269426	-	BS28571	ENSG00000092199.19	HNRNPC	protein_coding	UTR5	45.3211	top	CCATTTT
chr1	207325684	207325690	+	BS1807	ENSG00000196352.18	CD55	protein_coding	CDS	45.3056	top	TTATTTG
chr6	7301380	7301386	-	BS14008	ENSG00000124783.14	SSR1	protein_coding	CDS	45.3049	top	ACTCTTT
chr16	3120805	3120811	-	BS31047	ENSG00000263072.10	ZNF213-AS1	lncRNA	INTRON	45.3019	top	CCTTGGG
chr8	47855235	47855241	-	BS17699	ENSG00000253729.9	PRKDC	protein_coding	CDS	45.2895	top	TGTTTAT
chr19	8487061	8487067	+	BS35450	ENSG00000099783.12	HNRNPM	protein_coding	CDS	45.2796	top	AATTCAA
chr5	10260867	10260873	+	BS10376	ENSG00000150753.12	CCT5	protein_coding	CDS	45.2429	top	AACAACT
chr10	100364484	100364490	+	BS20936	ENSG00000099194.6	SCD	protein_coding	UTR3	45.2303	top	ATTTTTT
chr21	33550884	33550890	+	BS38133	ENSG00000159140.23	SON	protein_coding	CDS	45.228	top	GCCAGTG
chr18	76313202	76313208	+	BS34734	NA	NA	Intergenic	OTHER	45.2221	top	CATTTTA
chr2	132271745	132271751	-	BS6696	NA	NA	Intergenic	OTHER	45.2207	top	TCTGTCT
chr20	17601036	17601042	+	BS37159	ENSG00000125868.16	DSTN	protein_coding	CDS	45.1917	top	TTTTTTT
chr11	9417111	9417117	+	BS22054	ENSG00000205339.10	IPO7	protein_coding	CDS	45.188	top	AAATTTT
chr3	172115236	172115242	+	BS7914	ENSG00000075420.13	FNDC3B	protein_coding	INTRON	45.1512	top	GTGGTAG
chr1	225982940	225982946	-	BS4096	ENSG00000143751.10	SDE2	protein_coding	UTR3	45.1495	top	ATACATT
chr19	13841066	13841072	-	BS36752	ENSG00000267519.6	MIR23AHG	lncRNA	OTHER	45.1485	top	GGAAAGC
chr5	181121069	181121075	+	BS11814	ERVL-int	ERVL	LTR	REPEATS	45.1378	top	ACACCAT
chr1	39576156	39576162	-	BS2617	ENSG00000090621.15	PABPC4	protein_coding	UTR5	45.1198	top	CTTTTGT
chr2	200823597	200823603	+	BS5447	ENSG00000082153.18	BZW1	protein_coding	UTR3	45.1183	top	TCATTTT
chr1	143939492	143939498	-	BS3285	NA	NA	Intergenic	OTHER	45.1019	top	CTCCAGA
chr10	89724095	89724101	+	BS20830	ENSG00000138182.15	KIF20B	protein_coding	CDS	45.0956	top	TGACTTT
chr4	56441835	56441841	+	BS9395	ENSG00000128050.9	PAICS	protein_coding	CDS	45.0804	top	TATTTTT
chr21	41241877	41241883	+	BS38224	ENSG00000182240.16	BACE2	protein_coding	CDS	45.058	top	ACGTTTT
chrX	154398376	154398382	+	BS40064	ENSG00000147403.18	RPL10	protein_coding	UTR5	45.0517	top	CCTCTTT
chrX	20027789	20027795	-	BS40149	ENSG00000184368.16	MAP7D2	protein_coding	INTRON	45.0423	top	TCTGTCT
chr12	128149561	128149567	+	BS25646	NA	NA	Intergenic	OTHER	45.0142	top	AGCACTC
chr5	16763678	16763684	-	BS12008	ENSG00000145555.15	MYO10	protein_coding	CDS	45.0044	top	TTTTTCT
chr2	28800964	28800970	+	BS4441	ENSG00000213639.11	PPP1CB	protein_coding	UTR3	44.9987	top	TTTTTCT
chr12	20415106	20415112	+	BS24634	ENSG00000172572.7	PDE3A	protein_coding	INTRON	44.991	top	CTGATTT
chr14	102044341	102044347	+	BS28416	ENSG00000197102.14	DYNC1H1	protein_coding	UTR3	44.9819	top	TTTATGG
chr21	33558903	33558909	+	BS38140	L2b	L2	LINE	INTRON	44.9753	top	ATTCCTT
chr6	4954259	4954265	+	BS13167	ENSG00000153046.18	CDYL	protein_coding	UTR3	44.9671	top	TTTGTCC
chr5	37000540	37000546	+	BS10758	ENSG00000164190.19	NIPBL	protein_coding	CDS	44.9461	top	GATTATT
chr17	43283837	43283843	-	BS33753	ENSG00000236383.9	CCDC200	protein_coding	INTRON	44.943	top	GAGTTCT
chr2	78387283	78387289	-	BS6384	NA	NA	Intergenic	OTHER	44.927	top	ATTTTTA
chr1	162525062	162525068	+	BS1336	ENSG00000152332.16	UHMK1	protein_coding	UTR3	44.9153	top	ATGTTTT
chr15	66870868	66870874	+	BS29273	L1MEf	L1	LINE	REPEATS	44.8961	top	ATTTATA
chr1	150223216	150223222	-	BS3338	ENSG00000143401.15	ANP32E	protein_coding	CDS	44.86	top	GACTATG
chr17	40392625	40392631	-	BS33618	ENSG00000131747.15	TOP2A	protein_coding	CDS	44.8568	top	TAATTTT
chr11	33708453	33708459	-	BS23343	ENSG00000284969.1	ENSG00000284969	protein_coding	INTRON	44.8542	top	GTGGGGA
chr16	31186014	31186020	+	BS30577	ENSG00000089280.19	FUS	protein_coding	INTRON	44.8321	top	GAGTTTG
chr14	53720397	53720403	+	BS28157	ENSG00000237356.7	ENSG00000237356	lncRNA	INTRON	44.8158	top	AGCATCA
chr7	139023882	139023888	-	BS16841	NA	NA	Intergenic	OTHER	44.8156	top	AATATTT
chr7	98281529	98281535	+	BS15631	ENSG00000164713.10	BRI3	protein_coding	INTRON	44.7989	top	GGCTTCG
chr7	73508353	73508359	-	BS16434	ENSG00000009954.11	BAZ1B	protein_coding	CDS	44.7918	top	AAATATG
chr1	244853772	244853778	-	BS4275	ENSG00000153187.21	HNRNPU	protein_coding	UTR3	44.7789	top	ATTATTT
chr12	6974659	6974665	+	BS24383	ENSG00000126749.17	EMG1	protein_coding	CDS	44.759	top	TCCCAGA
chr1	182883226	182883232	+	BS1572	ENSG00000135829.17	DHX9	protein_coding	CDS	44.7451	top	CCAATGT
chr8	143595180	143595186	-	BS18366	AluSx	Alu	SINE	INTRON	44.7343	top	GAGGTAG
chr19	11133043	11133049	+	BS35533	AluJo	Alu	SINE	UTR3	44.7292	top	AAAAATC
chr9	31955152	31955158	+	BS18651	L1MA9	L1	LINE	REPEATS	44.725	top	AGTTTTT
chr19	17236046	17236052	-	BS36819	ENSG00000160113.6	NR2F6	protein_coding	CDS	44.7219	top	CCGCATC
chr1	108637661	108637667	+	BS900	ENSG00000162636.16	FAM102B	protein_coding	INTRON	44.719	top	CTTTTCT
chr20	58909197	58909203	+	BS37495	ENSG00000087460.29	GNAS	protein_coding	CDS	44.7141	top	ACTATGT
chr4	49711835	49711841	+	BS9371	NA	NA	Intergenic	OTHER	44.7091	top	AAATATC
chr12	97391625	97391631	+	BS25330	NA	NA	Intergenic	OTHER	44.6704	top	GCCTGGT
chr1	634029	634035	-	BS2170	ENSG00000230021.10	ENSG00000230021	transcribed_processed_pseudogene	INTRON	44.6285	top	TCACTGC
[truncated: 31,242 more rows]

## Sheet: KIFC1_Protein_Coding_BS
List of binding sites associated with protein-coding genes
seqnames	start	end	strand	bsID	geneID	geneName	geneType	transcriptRegion	PureCLIP score	bsStrength	bsSeq
chr1	30968194	30968200	-	BS2498	ENSG00000134644.16	PUM1	protein_coding	INTRON	91.1129	top	CTATAGT
chr1	39567415	39567421	-	BS2611	ENSG00000090621.15	PABPC4	protein_coding	INTRON	91.0785	top	TTGTTTT
chr7	5606345	5606351	+	BS15137	ENSG00000075618.18	FSCN1	protein_coding	UTR3	90.813	top	CCTCTTT
chr2	10446765	10446771	-	BS5787	ENSG00000115758.14	ODC1	protein_coding	INTRON	90.5032	top	AACCATT
chr16	22030577	22030583	+	BS30433	ENSG00000185716.12	MOSMO	protein_coding	INTRON	90.4978	top	CCCAGGC
chr6	31635717	31635723	+	BS13424	ENSG00000204469.13	PRRC2A	protein_coding	CDS	90.4732	top	TTCTATG
chr17	5439062	5439068	-	BS33288	ENSG00000108561.8	C1QBP	protein_coding	CDS	90.4591	top	GCCTCTG
chr14	51020281	51020287	-	BS28716	ENSG00000100505.14	TRIM9	protein_coding	INTRON	90.3566	top	CGGCTCG
chr20	49319330	49319336	-	BS37850	ENSG00000158445.10	KCNB1	protein_coding	INTRON	90.3202	top	GATAAAA
chr19	1383585	1383591	+	BS35233	ENSG00000115286.21	NDUFS7	protein_coding	REPEATS	90.2731	top	GCGCGTT
chr5	43175428	43175434	+	BS10815	ENSG00000172262.12	ZNF131	protein_coding	UTR3	89.8842	top	TAAAAGT
chr12	117218732	117218738	-	BS26825	ENSG00000089250.20	NOS1	protein_coding	INTRON	89.7217	top	AGACTCC
chr17	38850411	38850417	-	BS33593	ENSG00000125691.14	RPL23	protein_coding	CDS	89.637	top	TCTTTAT
chr2	231459102	231459108	-	BS6971	ENSG00000115053.17	NCL	protein_coding	CDS	89.617	top	ATTTTGA
chr5	1317879	1317885	-	BS11868	ENSG00000049656.14	CLPTM1L	protein_coding	UTR3	89.4882	top	AATTTTT
chr17	28723697	28723703	+	BS32296	ENSG00000198242.14	RPL23A	protein_coding	INTRON	89.2087	top	TATGTTA
chr8	69690104	69690110	-	BS17853	ENSG00000137571.11	SLCO5A1	protein_coding	INTRON	89.1723	top	GGCATGG
chr17	81859384	81859390	-	BS34398	ENSG00000185624.16	P4HB	protein_coding	CDS	89.085	top	CAGATGC
chr12	48656768	48656774	-	BS26186	ENSG00000139620.13	KANSL2	protein_coding	INTRON	89.0711	top	GAATCAA
chr1	207785633	207785639	+	BS1865	ENSG00000117335.21	CD46	protein_coding	CDS	88.853	top	GTAATTT
chrX	134769795	134769801	-	BS40623	ENSG00000156504.17	PABIR2	protein_coding	UTR3	88.7356	top	TAAAATT
chr12	103938345	103938351	+	BS25407	ENSG00000166598.16	HSP90B1	protein_coding	CDS	88.579	top	AACTGTT
chr22	24572002	24572008	+	BS38610	ENSG00000100028.12	SNRPD3	protein_coding	UTR3	88.4786	top	TCCTTTT
chr19	14090665	14090671	-	BS36764	ENSG00000141858.12	SAMD1	protein_coding	INTRON	88.4756	top	GCATATT
chr3	149377603	149377609	-	BS8894	ENSG00000169908.12	TM4SF1	protein_coding	UTR5	88.4069	top	CTAATTT
chr12	53028048	53028054	+	BS24998	ENSG00000063046.18	EIF4B	protein_coding	CDS	88.3717	top	CATTTGG
chr2	233275806	233275812	+	BS5698	ENSG00000085978.22	ATG16L1	protein_coding	INTRON	88.3409	top	TTTTTCC
chr13	107374802	107374808	-	BS27970	ENSG00000204442.4	NALF1	protein_coding	INTRON	88.2898	top	AGAGTGA
chr21	25880789	25880795	-	BS38381	ENSG00000142192.22	APP	protein_coding	UTR3	88.1903	top	GACTTTT
chr5	132823347	132823353	-	BS12773	ENSG00000164403.15	SHROOM1	protein_coding	CDS	88.1212	top	ACCTAGA
chr17	58003640	58003646	-	BS34051	ENSG00000266086.3	ENSG00000266086	protein_coding	INTRON	88.0508	top	ACATTTA
chr12	49273014	49273020	+	BS24862	ENSG00000167553.17	TUBA1C	protein_coding	CDS	88.0367	top	CAATACC
chr16	68425440	68425446	-	BS31485	ENSG00000103056.12	SMPD3	protein_coding	INTRON	87.9102	top	CCCCTTC
chr12	103930405	103930411	+	BS25395	ENSG00000166598.16	HSP90B1	protein_coding	UTR5	87.7465	top	GGTGTAG
chr12	56643715	56643721	-	BS26409	ENSG00000110955.9	ATP5F1B	protein_coding	INTRON	87.7	top	TTCTTCT
chr6	129096704	129096710	+	BS13824	ENSG00000196569.14	LAMA2	protein_coding	INTRON	87.5697	top	ATTTGTC
chr17	82237495	82237501	+	BS33079	ENSG00000141526.18	SLC16A3	protein_coding	CDS	87.5279	top	TCTTCGT
chr1	112671506	112671512	+	BS995	ENSG00000116489.13	CAPZA1	protein_coding	UTR3	87.4527	top	TTTATTT
chr1	42693510	42693516	+	BS394	ENSG00000065978.19	YBX1	protein_coding	CDS	87.4434	top	TATTTGT
chr19	4657793	4657799	-	BS36510	ENSG00000074842.8	MYDGF	protein_coding	INTRON	87.4148	top	CAACAGC
chr11	62559783	62559789	-	BS23596	ENSG00000254772.10	EEF1G	protein_coding	CDS	87.119	top	CTGGATC
chr1	8874887	8874893	-	BS2256	ENSG00000074800.16	ENO1	protein_coding	CDS	87.0725	top	ATCCATG
chr7	5527886	5527892	-	BS16146	ENSG00000075624.17	ACTB	protein_coding	CDS	87.0341	top	GATCATT
chr12	6928100	6928106	+	BS24367	ENSG00000111676.15	ATN1	protein_coding	INTRON	86.9956	top	GGGCATT
chr13	113089159	113089165	+	BS27454	ENSG00000126217.22	MCF2L	protein_coding	INTRON	86.9631	top	ACACTCC
chr17	67740664	67740670	+	BS32807	ENSG00000130935.10	NOL11	protein_coding	INTRON	86.9478	top	ATTTACC
chr19	3543442	3543448	-	BS36433	ENSG00000161091.14	MFSD12	protein_coding	INTRON	86.9023	top	TTGGTAG
chr17	82238866	82238872	+	BS33085	ENSG00000141526.18	SLC16A3	protein_coding	CDS	86.8831	top	CACAAGC
chr2	132255667	132255673	-	BS6694	ENSG00000163046.16	ANKRD30BL	protein_coding	INTRON	86.8418	top	AATAACA
chr11	93732117	93732123	-	BS24005	ENSG00000166012.17	TAF1D	protein_coding	INTRON	86.6449	top	TAGAGAA
chr6	8086533	8086539	-	BS14021	ENSG00000265818.1	EEF1E1-BLOC1S5	protein_coding	INTRON	86.6343	top	AATAATT
chr12	6967606	6967612	-	BS25778	ENSG00000215021.10	PHB2	protein_coding	INTRON	86.5929	top	CATGGGC
chr17	49036351	49036357	+	BS32636	ENSG00000159217.10	IGF2BP1	protein_coding	INTRON	86.5876	top	GGTGTTC
chr7	140696742	140696748	+	BS15968	ENSG00000090266.13	NDUFB2	protein_coding	CDS	86.5088	top	AGTATGT
chr13	113322801	113322807	+	BS27483	ENSG00000185896.11	LAMP1	protein_coding	UTR3	86.4976	top	GGGGTGC
chr12	112382362	112382368	-	BS26777	ENSG00000173064.14	HECTD4	protein_coding	UTR5	86.4719	top	CTCCTGA
chr5	138559038	138559044	-	BS12882	ENSG00000113013.16	HSPA9	protein_coding	INTRON	86.3468	top	TATTTGT
chr3	149375458	149375464	-	BS8890	ENSG00000169908.12	TM4SF1	protein_coding	CDS	86.2862	top	CCTTTGC
chr19	682662	682668	+	BS35152	ENSG00000070404.10	FSTL3	protein_coding	UTR3	86.2526	top	AACCACC
chr12	6537634	6537640	+	BS24339	ENSG00000111640.15	GAPDH	protein_coding	CDS	86.0736	top	CGGGAAA
chr2	231712927	231712933	+	BS5672	ENSG00000187514.17	PTMA	protein_coding	UTR3	86.0708	top	AATCTAA
chr5	181242223	181242229	-	BS13126	ENSG00000204628.12	RACK1	protein_coding	CDS	85.8818	top	CAGTTTG
chr1	231366205	231366211	-	BS4161	ENSG00000135766.9	EGLN1	protein_coding	UTR3	85.6072	top	GTGATTG
chr1	244858827	244858833	-	BS4287	ENSG00000153187.21	HNRNPU	protein_coding	CDS	85.5418	top	GAATTTT
chr9	33952842	33952848	-	BS19681	ENSG00000137073.24	UBAP2	protein_coding	INTRON	85.4741	top	CCAGAAA
chr19	50417667	50417673	+	BS36135	ENSG00000062822.16	POLD1	protein_coding	INTRON	85.3186	top	CGGCTCC
chr17	7243646	7243652	-	BS33310	ENSG00000262526.2	ENSG00000262526	protein_coding	UTR3	85.2222	top	CAGCTTT
chr12	6967531	6967537	-	BS25777	ENSG00000215021.10	PHB2	protein_coding	INTRON	85.1595	top	ACTACAG
chr20	58995587	58995593	-	BS37899	ENSG00000101160.15	CTSZ	protein_coding	UTR3	85.0704	top	GGGATCC
chr7	26193287	26193293	-	BS16264	ENSG00000122566.22	HNRNPA2B1	protein_coding	CDS	85.0501	top	AACTTTG
chr13	79314837	79314843	-	BS27756	ENSG00000139746.16	RBM26	protein_coding	UTR3	84.9822	top	AGCATTT
chr12	6534552	6534558	+	BS24327	ENSG00000111640.15	GAPDH	protein_coding	UTR5	84.9466	top	CTTCTTT
chr15	44711531	44711537	+	BS29139	ENSG00000166710.23	B2M	protein_coding	UTR5	84.882	top	CAGCATT
chr1	45515799	45515805	-	BS2680	ENSG00000117450.15	PRDX1	protein_coding	CDS	84.8531	top	AAATATG
chr12	50780224	50780230	+	BS24930	ENSG00000123268.9	ATF1	protein_coding	CDS	84.7366	top	CATATTG
chr17	4945823	4945829	-	BS33275	ENSG00000108518.8	PFN1	protein_coding	UTR3	84.7109	top	CCATTTT
chrX	136189528	136189534	+	BS40023	ENSG00000022267.19	FHL1	protein_coding	INTRON	84.7053	top	GAATCTG
chr12	76050563	76050569	-	BS26517	ENSG00000187109.15	NAP1L1	protein_coding	CDS	84.6416	top	TATTTTA
chr12	6536500	6536506	+	BS24329	ENSG00000111640.15	GAPDH	protein_coding	CDS	84.6302	top	TCGTATT
chr6	24705806	24705812	-	BS14082	ENSG00000112308.13	C6orf62	protein_coding	UTR3	84.6101	top	CATTTTT
chr2	73249079	73249085	+	BS4814	ENSG00000135624.17	CCT7	protein_coding	CDS	84.4412	top	CCAAACT
chr19	39433368	39433374	-	BS36910	ENSG00000105193.9	RPS16	protein_coding	CDS	84.4356	top	CAGTATG
chr1	200552370	200552376	-	BS3853	ENSG00000118193.12	KIF14	protein_coding	UTR3	84.3892	top	TTAAAGA
chr12	108646670	108646676	-	BS26724	ENSG00000110880.11	CORO1C	protein_coding	UTR3	84.0166	top	CGTATTT
chr6	33204311	33204317	+	BS13475	ENSG00000112473.19	SLC39A7	protein_coding	UTR3	83.8522	top	GTGGGAG
chr11	111821604	111821610	-	BS24087	ENSG00000086848.15	ALG9	protein_coding	INTRON	83.8391	top	ACTCTTA
chr17	77089418	77089424	+	BS32940	ENSG00000129657.16	SEC14L1	protein_coding	INTRON	83.8223	top	GGGTTTT
chr14	55671790	55671796	+	BS28199	ENSG00000126777.18	KTN1	protein_coding	CDS	83.6485	top	AATTTTA
chr19	3544111	3544117	-	BS36437	ENSG00000161091.14	MFSD12	protein_coding	INTRON	83.5403	top	AGCGAGC
chr8	100709726	100709732	-	BS17982	ENSG00000070756.17	PABPC1	protein_coding	CDS	83.5075	top	GGTTATG
chr6	63580548	63580554	+	BS13661	ENSG00000112245.13	PTP4A1	protein_coding	UTR3	83.3867	top	ATATTTT
chr8	143595641	143595647	-	BS18368	ENSG00000104529.19	EEF1D	protein_coding	INTRON	83.3642	top	TTGGGTA
chr19	12944005	12944011	+	BS35562	ENSG00000179218.15	CALR	protein_coding	UTR3	83.338	top	TTCATTT
chr19	583321	583327	+	BS35136	ENSG00000172270.22	BSG	protein_coding	UTR3	83.3214	top	AGCTCTG
chr3	149377508	149377514	-	BS8893	ENSG00000169908.12	TM4SF1	protein_coding	CDS	83.2982	top	CATTCTC
chr17	81512737	81512743	-	BS34363	ENSG00000184009.13	ACTG1	protein_coding	UTR5	83.2485	top	TTCTCTG
chr14	21392253	21392259	-	BS28594	ENSG00000100888.15	CHD8	protein_coding	INTRON	83.002	top	ATTTTGC
chr11	57477063	57477069	+	BS22448	ENSG00000186907.8	RTN4RL2	protein_coding	UTR3	82.9812	top	CTCCTTG
chr2	202276455	202276461	+	BS5458	ENSG00000055044.11	NOP58	protein_coding	INTRON	82.8623	top	TTCTTGG
chr15	40662328	40662334	+	BS29047	ENSG00000137812.21	KNL1	protein_coding	UTR3	82.8149	top	TTTTTTA
chr17	81847054	81847060	-	BS34395	ENSG00000185624.16	P4HB	protein_coding	UTR3	82.5655	top	ATTTTTG
chr1	58302389	58302395	-	BS2793	ENSG00000173406.16	DAB1	protein_coding	INTRON	82.5654	top	ACTCCTC
chr5	79464247	79464253	-	BS12615	ENSG00000152413.15	HOMER1	protein_coding	INTRON	82.5138	top	TGGATTT
chr1	28592162	28592168	-	BS2481	ENSG00000120656.14	TAF12	protein_coding	INTRON	82.4274	top	CACCGCT
chr12	56714373	56714379	-	BS26439	ENSG00000196531.14	NACA	protein_coding	CDS	82.4143	top	GAAAAGA
chr17	79833390	79833396	-	BS34307	ENSG00000141582.15	CBX4	protein_coding	UTR3	82.3446	top	TTTCATT
chr19	580404	580410	+	BS35127	ENSG00000172270.22	BSG	protein_coding	CDS	82.2818	top	GAGTACT
chr10	119060089	119060095	-	BS21863	ENSG00000107581.13	EIF3A	protein_coding	INTRON	82.2767	top	ATTTCTT
chr9	33111006	33111012	-	BS19641	ENSG00000086062.13	B4GALT1	protein_coding	INTRON	82.2282	top	CGAAGTT
chr14	49583666	49583672	-	BS28697	ENSG00000213741.11	RPS29	protein_coding	CDS	82.1822	top	GACTAAA
chr5	154814139	154814145	+	BS11593	ENSG00000155506.19	LARP1	protein_coding	UTR3	82.169	top	GTGGGTA
chr2	197497375	197497381	-	BS6862	ENSG00000144381.18	HSPD1	protein_coding	CDS	82.1466	top	GATTATT
chr6	34245173	34245179	+	BS13509	ENSG00000137309.21	HMGA1	protein_coding	UTR3	82.1174	top	CACTTAG
chr11	88612878	88612884	-	BS23972	ENSG00000168959.15	GRM5	protein_coding	INTRON	82.1038	top	AAATTGG
chr7	34930915	34930921	-	BS16304	ENSG00000173852.16	DPY19L1	protein_coding	UTR3	82.0987	top	TTATCGT
chr9	33113363	33113369	-	BS19654	ENSG00000086062.13	B4GALT1	protein_coding	INTRON	82.0886	top	CATTTTT
chr19	10679091	10679097	+	BS35479	ENSG00000129351.18	ILF3	protein_coding	INTRON	82.0821	top	CCCTAGG
chr22	38483483	38483489	-	BS39185	ENSG00000100201.23	DDX17	protein_coding	UTR3	81.8779	top	CATCATC
chr1	77978984	77978990	-	BS3019	ENSG00000162613.18	FUBP1	protein_coding	CDS	81.7999	top	AACAGTG
chrX	154399519	154399525	+	BS40065	ENSG00000147403.18	RPL10	protein_coding	CDS	81.7622	top	AAAAAGG
chr1	244860344	244860350	-	BS4289	ENSG00000153187.21	HNRNPU	protein_coding	CDS	81.6708	top	GTGTTTT
chr22	41359914	41359920	+	BS38771	ENSG00000100403.12	ZC3H7B	protein_coding	UTR3	81.6683	top	GTGGGGA
chr6	4954267	4954273	+	BS13168	ENSG00000153046.18	CDYL	protein_coding	UTR3	81.5281	top	AACGTCA
chr11	10807273	10807279	-	BS23202	ENSG00000110321.19	EIF4G2	protein_coding	CDS	81.5085	top	CAGAAGG
chr15	66503156	66503162	-	BS29926	ENSG00000174444.15	RPL4	protein_coding	CDS	81.4934	top	CATCAGA
chr1	90027591	90027597	+	BS781	ENSG00000162664.17	ZNF326	protein_coding	CDS	81.3355	top	GTGGGAG
chr11	130121720	130121726	+	BS23054	ENSG00000084234.18	APLP2	protein_coding	CDS	81.2994	top	TTATTGG
chr9	121340574	121340580	-	BS20033	ENSG00000148175.13	STOM	protein_coding	INTRON	81.2717	top	TTTTTTA
chr1	169131569	169131575	+	BS1434	ENSG00000143153.14	ATP1B1	protein_coding	UTR3	81.2573	top	TCTTTCC
chrX	154351656	154351662	-	BS40737	ENSG00000196924.19	FLNA	protein_coding	CDS	81.2148	top	ACACATT
chr2	73249105	73249111	+	BS4816	ENSG00000135624.17	CCT7	protein_coding	CDS	81.0655	top	ACCCAGT
chr3	47846715	47846721	+	BS7437	ENSG00000132153.15	DHX30	protein_coding	CDS	80.9521	top	CCAGCCT
chr12	76059854	76059860	-	BS26528	ENSG00000187109.15	NAP1L1	protein_coding	CDS	80.8827	top	GCAATTT
chr17	81510434	81510440	-	BS34359	ENSG00000184009.13	ACTG1	protein_coding	UTR3	80.7547	top	CCTTTAG
chr1	36136771	36136777	-	BS2582	ENSG00000054116.12	TRAPPC3	protein_coding	UTR3	80.7361	top	TGGGGAG
chr13	45341135	45341141	-	BS27637	ENSG00000133112.17	TPT1	protein_coding	UTR5	80.7307	top	TGCACCG
chr20	35653360	35653366	-	BS37729	ENSG00000214078.13	CPNE1	protein_coding	INTRON	80.5637	top	CCCAATG
chr12	6534536	6534542	+	BS24326	ENSG00000111640.15	GAPDH	protein_coding	UTR5	80.4685	top	CGACAGT
chr18	7023338	7023344	-	BS34864	ENSG00000101680.16	LAMA1	protein_coding	CDS	80.4415	top	GTGCCTG
chr1	45511264	45511270	-	BS2674	ENSG00000117450.15	PRDX1	protein_coding	UTR3	80.4354	top	TGTATTT
chr16	18791736	18791742	-	BS31208	ENSG00000260342.2	ENSG00000260342	protein_coding	INTRON	80.4337	top	CAGTTTT
chr6	34696783	34696789	-	BS14334	ENSG00000196821.10	ILRUN	protein_coding	UTR5	80.3502	top	GGGGGGA
chr7	140386796	140386802	-	BS16869	ENSG00000157800.18	SLC37A3	protein_coding	INTRON	80.0607	top	GGAATAC
chr3	41240135	41240141	+	BS7399	ENSG00000168036.18	CTNNB1	protein_coding	UTR3	80.0433	top	GTAATCT
chr5	6601495	6601501	-	BS11937	ENSG00000037474.15	NSUN2	protein_coding	INTRON	79.9449	top	GAGGGGC
chr13	31141131	31141137	-	BS27575	ENSG00000120694.20	HSPH1	protein_coding	CDS	79.8628	top	GTATATT
chr15	72498427	72498433	+	BS29306	ENSG00000166233.15	ARIH1	protein_coding	INTRON	79.8603	top	CATATTT
chr7	75985922	75985928	+	BS15525	ENSG00000127948.17	POR	protein_coding	CDS	79.7789	top	GGCAAGG
chr14	21248877	21248883	-	BS28552	ENSG00000092199.19	HNRNPC	protein_coding	INTRON	79.7612	top	ACCATTG
chr1	43619439	43619445	+	BS433	ENSG00000142949.17	PTPRF	protein_coding	CDS	79.7519	top	ATCCATG
chr11	763378	763384	+	BS21961	ENSG00000177156.11	TALDO1	protein_coding	CDS	79.7098	top	ATGACGT
chr14	75132019	75132025	-	BS28808	ENSG00000170348.9	TMED10	protein_coding	UTR3	79.5175	top	TGCCTTT
chr19	811876	811882	+	BS35184	ENSG00000011304.22	PTBP1	protein_coding	UTR3	79.5004	top	GTGTTTT
chr5	33467850	33467856	+	BS10698	ENSG00000113407.14	TARS1	protein_coding	UTR3	79.4463	top	TATTTTT
chr5	137752448	137752454	-	BS12844	ENSG00000177733.7	HNRNPA0	protein_coding	UTR3	79.3873	top	TGAATTA
chr19	3977512	3977518	-	BS36464	ENSG00000167658.16	EEF2	protein_coding	CDS	79.3749	top	GATCATC
chr2	232523861	232523867	+	BS5686	ENSG00000237412.7	PRSS56	protein_coding	CDS	79.3325	top	TTCTATG
chr17	7311943	7311949	+	BS32052	ENSG00000132507.18	EIF5A	protein_coding	UTR3	79.255	top	TGGTTTT
chr19	18574908	18574914	+	BS35705	ENSG00000221983.8	UBA52	protein_coding	CDS	79.2458	top	ATTATTG
chr4	82373909	82373915	-	BS9948	ENSG00000138668.20	HNRNPD	protein_coding	INTRON	79.227	top	TCTTTTT
chr19	3546312	3546318	-	BS36441	ENSG00000161091.14	MFSD12	protein_coding	CDS	79.227	top	TGGCTGT
chr3	149369512	149369518	-	BS8883	ENSG00000169908.12	TM4SF1	protein_coding	UTR3	79.2153	top	TATTTTT
chr11	75402435	75402441	+	BS22810	ENSG00000149273.15	RPS3	protein_coding	CDS	79.1724	top	TGCTGTG
chr12	6869110	6869116	+	BS24362	ENSG00000111669.15	TPI1	protein_coding	CDS	79.0879	top	TCAAAGA
chr14	102081302	102081308	-	BS28878	ENSG00000080824.19	HSP90AA1	protein_coding	UTR3	79.0855	top	ACTTTTC
chrX	119787402	119787408	-	BS40534	ENSG00000198918.8	RPL39	protein_coding	INTRON	79.0696	top	CATTTTT
chr5	137938639	137938645	-	BS12853	ENSG00000031003.11	FAM13B	protein_coding	UTR3	79.0468	top	GAGGGAA
chr7	26202996	26203002	+	BS15237	ENSG00000122565.19	CBX3	protein_coding	CDS	79.0395	top	AAAATGG
chr3	196050679	196050685	-	BS9101	ENSG00000072274.14	TFRC	protein_coding	UTR3	79.0056	top	AATTTTA
chr12	56663884	56663890	-	BS26418	ENSG00000110958.16	PTGES3	protein_coding	UTR3	78.9749	top	GGTTTTT
chr19	49489990	49489996	+	BS36085	ENSG00000142541.18	RPL13A	protein_coding	INTRON	78.9716	top	CATCTTT
chr19	2272733	2272739	+	BS35303	ENSG00000104904.12	OAZ1	protein_coding	CDS	78.8958	top	AGCTTTG
chr19	1383595	1383601	+	BS35234	ENSG00000115286.21	NDUFS7	protein_coding	REPEATS	78.8874	top	CTGTTAA
chr17	82236756	82236762	+	BS33074	ENSG00000141526.18	SLC16A3	protein_coding	CDS	78.8631	top	GCTTTGG
chr11	12944200	12944206	+	BS22199	ENSG00000187079.20	TEAD1	protein_coding	UTR3	78.7466	top	GTAACTG
chr15	82174308	82174314	-	BS30037	ENSG00000140598.16	EFL1	protein_coding	INTRON	78.7338	top	CCAGGTG
chr1	156139759	156139765	+	BS1281	ENSG00000160789.24	LMNA	protein_coding	INTRON	78.5983	top	ATTTTAT
chr17	42315456	42315462	-	BS33714	ENSG00000168610.16	STAT3	protein_coding	UTR3	78.5948	top	GGAAATG
chr12	53041616	53041622	+	BS25016	ENSG00000063046.18	EIF4B	protein_coding	UTR3	78.5078	top	CATTTTT
chr10	86889596	86889602	+	BS20778	ENSG00000107779.14	BMPR1A	protein_coding	INTRON	78.4689	top	ACGGTCA
chr16	15061560	15061566	-	BS31195	ENSG00000085721.13	RRN3	protein_coding	UTR3	78.4583	top	GTTGTTG
chr12	56238562	56238568	-	BS26357	ENSG00000139645.11	ANKRD52	protein_coding	INTRON	78.4036	top	GAGGGGA
chr12	120198586	120198592	-	BS26873	ENSG00000089157.16	RPLP0	protein_coding	CDS	78.3821	top	GATATCA
chr15	72199216	72199222	-	BS29975	ENSG00000067225.21	PKM	protein_coding	UTR3	78.2626	top	ACTCTGG
chr9	108942697	108942703	-	BS19932	ENSG00000119326.15	CTNNAL1	protein_coding	UTR3	78.1599	top	ATCCTTT
chrX	65685897	65685903	+	BS39724	ENSG00000147065.18	MSN	protein_coding	INTRON	78.0058	top	GTGTACA
chr4	119237496	119237502	+	BS9532	ENSG00000145390.12	USP53	protein_coding	INTRON	77.9718	top	CTGCTAT
chr11	17074690	17074696	-	BS23291	ENSG00000110700.7	RPS13	protein_coding	INTRON	77.9547	top	TTTTTCC
chrX	71574789	71574795	+	BS39794	ENSG00000147162.15	OGT	protein_coding	UTR3	77.8811	top	CCTATTT
chr10	79354447	79354453	+	BS20766	ENSG00000108179.14	PPIF	protein_coding	UTR3	77.8609	top	CGTTTTT
chr2	47160323	47160329	-	BS6042	ENSG00000273269.3	ENSG00000273269	protein_coding	UTR3	77.8232	top	CTATTTT
chr16	19118591	19118597	+	BS30421	ENSG00000205730.7	ITPRIPL2	protein_coding	INTRON	77.8135	top	TTAGTTT
chr9	76571814	76571820	+	BS18857	ENSG00000187210.14	GCNT1	protein_coding	INTRON	77.7494	top	GCGCCGG
chr9	72249149	72249155	+	BS18834	ENSG00000119125.17	GDA	protein_coding	INTRON	77.689	top	GTTATTG
chr16	87838722	87838728	-	BS31724	ENSG00000103257.9	SLC7A5	protein_coding	CDS	77.6802	top	GTTCACA
chr3	179400100	179400106	-	BS9007	ENSG00000114450.11	GNB4	protein_coding	UTR3	77.6651	top	AGTATTT
chr12	22685772	22685778	+	BS24749	ENSG00000139163.16	ETNK1	protein_coding	UTR3	77.6647	top	AAATTTC
chr9	133350650	133350656	+	BS19328	ENSG00000148303.17	RPL7A	protein_coding	CDS	77.6497	top	TATCAAG
chr9	108898522	108898528	-	BS19929	ENSG00000070061.16	ELP1	protein_coding	CDS	77.5801	top	TATTAAC
chr16	70538004	70538010	+	BS30763	ENSG00000189091.13	SF3B3	protein_coding	INTRON	77.5597	top	ACAGCCT
chr12	121342017	121342023	-	BS26909	ENSG00000089053.13	ANAPC5	protein_coding	CDS	77.4322	top	GAATTTT
chr17	74203675	74203681	+	BS32862	ENSG00000172809.13	RPL38	protein_coding	UTR5	77.4202	top	GTTCTTT
chr12	110742889	110742895	-	BS26749	ENSG00000186298.12	PPP1CC	protein_coding	UTR5	77.3941	top	TGTTCTT
chr16	29807460	29807466	+	BS30499	ENSG00000103495.15	MAZ	protein_coding	INTRON	77.3859	top	GAAGATG
chr4	128271020	128271026	-	BS10105	ENSG00000164040.18	PGRMC2	protein_coding	UTR3	77.236	top	TCCTTTT
chr5	17221331	17221337	+	BS10531	ENSG00000176788.9	BASP1	protein_coding	INTRON	77.2173	top	TTGTTCT
chr10	100362888	100362894	+	BS20931	ENSG00000099194.6	SCD	protein_coding	UTR3	77.1636	top	TTTCAGT
chr11	75400732	75400738	+	BS22809	ENSG00000149273.15	RPS3	protein_coding	CDS	77.1147	top	GTTTCTT
chr2	42709139	42709145	+	BS4550	ENSG00000057935.14	MTA3	protein_coding	INTRON	77.1119	top	GACCATT
chr9	99864105	99864111	+	BS18960	ENSG00000119508.18	NR4A3	protein_coding	UTR3	77.1113	top	GAGGGGG
chr1	153977353	153977359	-	BS3447	ENSG00000143543.15	JTB	protein_coding	UTR5	77.0292	top	AACCTCT
chr5	179618367	179618373	-	BS13088	ENSG00000169045.18	HNRNPH1	protein_coding	INTRON	76.9886	top	CTAATGT
chr7	26191825	26191831	-	BS16260	ENSG00000122566.22	HNRNPA2B1	protein_coding	UTR3	76.979	top	AGACTTT
chr1	28032101	28032107	-	BS2465	ENSG00000158161.16	EYA3	protein_coding	INTRON	76.973	top	GAGTCCT
chr2	210663170	210663176	+	BS5571	ENSG00000021826.18	CPS1	protein_coding	CDS	76.8687	top	GAGATGT
chr3	57836221	57836227	+	BS7534	ENSG00000163681.17	SLMAP	protein_coding	INTRON	76.8615	top	AGGGAAG
chrX	154365486	154365492	-	BS40774	ENSG00000196924.19	FLNA	protein_coding	INTRON	76.8155	top	CTGCAGC
chr1	203729574	203729580	+	BS1716	ENSG00000058668.16	ATP2B4	protein_coding	INTRON	76.8006	top	GTGGATT
chr20	58905466	58905472	+	BS37493	ENSG00000087460.29	GNAS	protein_coding	CDS	76.7892	top	TGACTGT
chr11	75572671	75572677	+	BS22834	ENSG00000149257.16	SERPINH1	protein_coding	UTR3	76.7839	top	CCTTTTT
chr2	231455614	231455620	-	BS6965	ENSG00000115053.17	NCL	protein_coding	CDS	76.6989	top	GGTTTTG
chr15	66781814	66781820	+	BS29269	ENSG00000137834.15	SMAD6	protein_coding	UTR3	76.6089	top	ATATATT
chr5	40834555	40834561	-	BS12307	ENSG00000145592.14	RPL37	protein_coding	CDS	76.5923	top	ACGTTGT
chr10	68755199	68755205	+	BS20614	ENSG00000060339.14	CCAR1	protein_coding	INTRON	76.5493	top	CATTGCT
chr6	34240743	34240749	+	BS13507	ENSG00000137309.21	HMGA1	protein_coding	UTR5	76.5434	top	AGCCATC
chr16	87869232	87869238	-	BS31759	ENSG00000103257.9	SLC7A5	protein_coding	CDS	76.4659	top	CCATTAT
chr14	39048660	39048666	-	BS28674	ENSG00000100934.15	SEC23A	protein_coding	CDS	76.3766	top	TCCCTTT
chr10	100361117	100361123	+	BS20924	ENSG00000099194.6	SCD	protein_coding	UTR3	76.3286	top	CTGATAT
chr16	89522505	89522511	+	BS30888	ENSG00000197912.16	SPG7	protein_coding	INTRON	76.3232	top	GGTTTGT
chr14	102083689	102083695	-	BS28884	ENSG00000080824.19	HSP90AA1	protein_coding	CDS	76.3061	top	AGCTTGG
chr2	223758514	223758520	-	BS6938	ENSG00000152056.18	AP1S3	protein_coding	UTR3	76.2882	top	TGTGTCT
chr7	32892674	32892680	-	BS16299	ENSG00000170852.12	KBTBD2	protein_coding	INTRON	76.2754	top	AGATGTC
chrX	24744435	24744441	+	BS39560	ENSG00000101868.13	POLA1	protein_coding	INTRON	76.2517	top	TAATAGT
chr1	8865398	8865404	-	BS2247	ENSG00000074800.16	ENO1	protein_coding	CDS	76.1751	top	CCGAGTT
chr12	69592977	69592983	+	BS25260	ENSG00000166226.13	CCT2	protein_coding	CDS	76.1623	top	TATTTGG
chr5	16666245	16666251	-	BS11985	ENSG00000145555.15	MYO10	protein_coding	UTR3	76.1107	top	GAATCTG
chr17	80469957	80469963	-	BS34332	ENSG00000171246.7	NPTX1	protein_coding	UTR3	76.0981	top	TGCAAGG
chr5	17275214	17275220	+	BS10567	ENSG00000176788.9	BASP1	protein_coding	CDS	76.096	top	AAGATGG
chrX	132074286	132074292	+	BS40011	ENSG00000134602.16	STK26	protein_coding	UTR3	76.0516	top	AAGAAGC
chr17	7576829	7576835	+	BS32098	ENSG00000277957.1	SENP3-EIF4A1	protein_coding	INTRON	76.022	top	TGCGTGT
chr19	48616732	48616738	-	BS37018	ENSG00000063177.13	RPL18	protein_coding	CDS	76.0196	top	ACCCAAA
chr11	86808057	86808063	+	BS22876	ENSG00000150687.12	PRSS23	protein_coding	INTRON	75.9618	top	CATTTTT
chr1	1495717	1495723	+	BS34	ENSG00000160072.20	ATAD3B	protein_coding	CDS	75.9167	top	GCTCCTG
chr2	210660625	210660631	+	BS5568	ENSG00000021826.18	CPS1	protein_coding	CDS	75.9026	top	CATAATT
chr9	89316624	89316630	+	BS18901	ENSG00000123975.5	CKS2	protein_coding	UTR3	75.8942	top	GTCAGTT
chr3	184335156	184335162	+	BS8043	ENSG00000114867.22	EIF4G1	protein_coding	UTR3	75.8541	top	TTGGTGT
chr13	41060771	41060777	-	BS27610	ENSG00000120690.16	ELF1	protein_coding	INTRON	75.8071	top	TTTCACC
chr1	155254666	155254672	-	BS3509	ENSG00000160767.23	ENTREP3	protein_coding	CDS	75.7675	top	CGTCTTG
chr16	70529530	70529536	+	BS30762	ENSG00000189091.13	SF3B3	protein_coding	INTRON	75.6796	top	ATTCATG
chr16	1962738	1962744	-	BS30993	ENSG00000140988.16	RPS2	protein_coding	CDS	75.6011	top	CCTTGCA
chr10	128099167	128099173	-	BS21919	ENSG00000148773.14	MKI67	protein_coding	UTR3	75.5326	top	GGAAAAA
chr16	88720191	88720197	-	BS31795	ENSG00000103335.22	PIEZO1	protein_coding	CDS	75.521	top	CAGTACC
chr3	12840378	12840384	-	BS8166	ENSG00000144713.13	RPL32	protein_coding	INTRON	75.4678	top	AGCCTGG
chr12	6748252	6748258	-	BS25768	ENSG00000089693.11	MLF2	protein_coding	UTR3	75.4315	top	CATTTTG
chr6	73521032	73521038	-	BS14514	ENSG00000156508.19	EEF1A1	protein_coding	INTRON	75.4175	top	AACGTTC
chr11	18407639	18407645	+	BS22237	ENSG00000134333.15	LDHA	protein_coding	UTR3	75.3946	top	AACATTT
chr7	5605860	5605866	+	BS15135	ENSG00000075618.18	FSCN1	protein_coding	UTR3	75.3497	top	CTTTTGC
chr2	10443525	10443531	-	BS5782	ENSG00000115758.14	ODC1	protein_coding	CDS	75.3361	top	GTGCAGG
chr11	63631210	63631216	-	BS23675	ENSG00000184743.13	ATL3	protein_coding	CDS	75.3283	top	TACATAG
chrX	21994510	21994516	+	BS39508	ENSG00000102172.16	SMS	protein_coding	UTR3	75.317	top	ATATTTT
chr1	42697242	42697248	+	BS399	ENSG00000065978.19	YBX1	protein_coding	CDS	75.316	top	ATATAGA
chr19	17403281	17403287	-	BS36826	ENSG00000130303.14	BST2	protein_coding	UTR3	75.2845	top	GAACATT
chr5	154816061	154816067	+	BS11599	ENSG00000155506.19	LARP1	protein_coding	UTR3	75.2692	top	AATTTTT
chr19	49497945	49497951	+	BS36098	ENSG00000142534.7	RPS11	protein_coding	CDS	75.2552	top	GACCATT
chr2	9237178	9237184	+	BS4349	ENSG00000151693.11	ASAP2	protein_coding	INTRON	75.241	top	AAAAAAA
chr13	45337579	45337585	-	BS27630	ENSG00000133112.17	TPT1	protein_coding	INTRON	75.1729	top	CAATTTA
chrX	154349739	154349745	-	BS40730	ENSG00000196924.19	FLNA	protein_coding	CDS	75.153	top	ACCTATA
chr17	7311634	7311640	+	BS32050	ENSG00000132507.18	EIF5A	protein_coding	CDS	75.0826	top	AAAATAA
chr15	33043619	33043625	-	BS29641	ENSG00000248905.10	FMN1	protein_coding	INTRON	75.0659	top	CTTTTTA
chr1	43978173	43978179	+	BS454	ENSG00000117410.14	ATP6V0B	protein_coding	UTR3	75.0636	top	CCTCAGT
chr22	38700278	38700284	-	BS39219	ENSG00000100221.11	JOSD1	protein_coding	INTRON	75.0223	top	TGGGGAA
chr12	56638312	56638318	-	BS26402	ENSG00000110955.9	ATP5F1B	protein_coding	UTR3	74.9249	top	TCTTTGT
chr1	153664109	153664115	-	BS3410	ENSG00000143621.17	ILF2	protein_coding	CDS	74.7995	top	CAGACTA
chr10	119042203	119042209	-	BS21852	ENSG00000107581.13	EIF3A	protein_coding	CDS	74.7483	top	ATGATGA
chr1	22092610	22092616	+	BS147	ENSG00000289694.1	ENSG00000289694	protein_coding	UTR3	74.5517	top	GTGGGGA
chr7	2380694	2380700	+	BS15101	ENSG00000106263.19	EIF3B	protein_coding	UTR3	74.545	top	CGGTTTT
chr1	220200661	220200667	-	BS4047	ENSG00000118873.17	RAB3GAP2	protein_coding	INTRON	74.5349	top	GTTAAGT
chr12	48667563	48667569	-	BS26190	ENSG00000139620.13	KANSL2	protein_coding	INTRON	74.4162	top	TTTGCTG
chr12	50706635	50706641	+	BS24925	ENSG00000066084.13	DIP2B	protein_coding	CDS	74.3974	top	TAGAATC
chr5	10254738	10254744	+	BS10374	ENSG00000150753.12	CCT5	protein_coding	INTRON	74.3623	top	CTTAAGC
chr1	87345083	87345089	+	BS746	ENSG00000143013.13	LMO4	protein_coding	UTR3	74.2834	top	GAGGGAA
chr13	45337567	45337573	-	BS27629	ENSG00000133112.17	TPT1	protein_coding	INTRON	74.2561	top	GTTCTTT
chr13	98002567	98002573	+	BS27364	ENSG00000065150.21	IPO5	protein_coding	CDS	74.1312	top	TGTTTTA
chr10	133369924	133369930	-	BS21945	ENSG00000127884.5	ECHS1	protein_coding	CDS	74.0738	top	GTCATCG
chr5	179730625	179730631	+	BS11792	ENSG00000127022.16	CANX	protein_coding	UTR3	74.0665	top	GGTTATT
chr12	52904783	52904789	-	BS26295	ENSG00000170421.13	KRT8	protein_coding	CDS	74.0608	top	GCAGTTA
chr16	30068676	30068682	+	BS30529	ENSG00000285043.3	ENSG00000285043	protein_coding	CDS	73.9847	top	ACAAATG
chrX	155238894	155238900	+	BS40094	ENSG00000155959.12	VBP1	protein_coding	UTR3	73.8456	top	CCCCTTT
chr5	115614090	115614096	-	BS12749	ENSG00000251201.8	TMED7-TICAM2	protein_coding	INTRON	73.8401	top	TAACATT
chr9	127448621	127448627	-	BS20087	ENSG00000197958.13	RPL12	protein_coding	INTRON	73.7953	top	GCCACTG
chr22	39316736	39316742	-	BS39240	ENSG00000100316.16	RPL3	protein_coding	CDS	73.7589	top	GTACTGC
chr9	137243109	137243115	+	BS19414	ENSG00000188229.6	TUBB4B	protein_coding	CDS	73.7154	top	GAACATG
chr17	2330346	2330352	-	BS33196	ENSG00000167721.11	TSR1	protein_coding	INTRON	73.6682	top	TTTTATT
chr17	40413239	40413245	-	BS33641	ENSG00000131747.15	TOP2A	protein_coding	CDS	73.6466	top	AAATTTA
chr16	4803313	4803319	-	BS31110	ENSG00000140632.17	GLYR1	protein_coding	UTR3	73.6312	top	AACATTT
chr1	112670295	112670301	+	BS991	ENSG00000116489.13	CAPZA1	protein_coding	UTR3	73.5856	top	TGATTCT
chr2	177219412	177219418	+	BS5268	ENSG00000170144.22	HNRNPA3	protein_coding	UTR3	73.3993	top	CAGTTCT
chr8	143915280	143915286	-	BS18426	ENSG00000178209.17	PLEC	protein_coding	UTR3	73.3412	top	GCATGTT
chr17	28717837	28717843	-	BS33480	ENSG00000109113.20	RAB34	protein_coding	INTRON	73.3256	top	GTGGGAC
chr1	92840802	92840808	+	BS807	ENSG00000122406.14	RPL5	protein_coding	INTRON	73.2341	top	GTGTTAG
chr6	75134784	75134790	-	BS14531	ENSG00000111799.22	COL12A1	protein_coding	CDS	73.1594	top	TATCACC
chr6	63583290	63583296	+	BS13670	ENSG00000112245.13	PTP4A1	protein_coding	UTR3	72.8932	top	CTACATT
chr22	42610518	42610524	-	BS39322	ENSG00000100227.19	POLDIP3	protein_coding	INTRON	72.8565	top	TGTCAGC
chr6	50728699	50728705	+	BS13635	ENSG00000008197.5	TFAP2D	protein_coding	INTRON	72.8463	top	CATTTAG
chr11	810239	810245	+	BS21964	ENSG00000177600.9	RPLP2	protein_coding	CDS	72.7797	top	GCTACGT
chr15	91916271	91916277	+	BS29466	ENSG00000176463.14	SLCO3A1	protein_coding	CDS	72.7173	top	CGGCTCG
chr8	143725002	143725008	-	BS18383	ENSG00000180921.7	FAM83H	protein_coding	UTR3	72.6806	top	GGGGGGG
chr1	230250500	230250506	+	BS2067	ENSG00000143641.10	GALNT2	protein_coding	CDS	72.5954	top	TATTTTG
chr10	32011046	32011052	-	BS21377	ENSG00000170759.11	KIF5B	protein_coding	UTR3	72.5954	top	ATTTTAC
chr5	150444337	150444343	-	BS12972	ENSG00000164587.13	RPS14	protein_coding	CDS	72.5363	top	CCCCATC
chr1	43971899	43971905	+	BS446	ENSG00000132768.14	DPH2	protein_coding	CDS	72.4545	top	GTGGATG
chr17	4703914	4703920	-	BS33269	ENSG00000141456.16	PELP1	protein_coding	CDS	72.4543	top	ACATTTG
chr2	32154904	32154910	+	BS4475	ENSG00000021574.14	SPAST	protein_coding	UTR3	72.4477	top	GTAATTT
chr12	48654503	48654509	-	BS26183	ENSG00000139620.13	KANSL2	protein_coding	INTRON	72.4073	top	ACTGAAG
chr10	32033908	32033914	-	BS21388	ENSG00000170759.11	KIF5B	protein_coding	CDS	72.3853	top	TTTTACT
chr12	106852593	106852599	+	BS25446	ENSG00000111785.21	RIC8B	protein_coding	INTRON	72.3579	top	CATAATG
chr1	244853976	244853982	-	BS4277	ENSG00000153187.21	HNRNPU	protein_coding	UTR3	72.336	top	TCATATT
chr16	69698062	69698068	+	BS30749	ENSG00000102908.23	NFAT5	protein_coding	UTR3	72.335	top	TGAATGT
chr1	244862648	244862654	-	BS4292	ENSG00000153187.21	HNRNPU	protein_coding	CDS	72.3208	top	ATATTTT
chr7	5593279	5593285	+	BS15127	ENSG00000075618.18	FSCN1	protein_coding	CDS	72.2821	top	ACCGAGG
chr1	119919598	119919604	-	BS3255	ENSG00000134250.21	NOTCH2	protein_coding	CDS	72.2167	top	CCCCATT
chr1	211578537	211578543	-	BS3982	ENSG00000170385.10	SLC30A1	protein_coding	CDS	72.1182	top	CTGGAGG
chr8	127741144	127741150	+	BS17330	ENSG00000136997.22	MYC	protein_coding	UTR3	72.1048	top	CATCTTT
chr12	56642804	56642810	-	BS26408	ENSG00000110955.9	ATP5F1B	protein_coding	INTRON	72.0884	top	ATGAATG
chr8	43073517	43073523	+	BS17101	ENSG00000254673.1	ENSG00000254673	protein_coding	INTRON	72.0812	top	ACATTCA
chr1	153545788	153545794	-	BS3400	ENSG00000196154.12	S100A4	protein_coding	UTR5	72.0314	top	TCTACAA
chr3	149140062	149140068	+	BS7819	ENSG00000163755.9	HPS3	protein_coding	CDS	71.8108	top	GAACTGG
chr17	7224678	7224684	+	BS32046	ENSG00000072778.20	ACADVL	protein_coding	CDS	71.7925	top	CCATCGA
chr2	68178964	68178970	-	BS6200	ENSG00000273398.6	ENSG00000273398	protein_coding	INTRON	71.75	top	GAGGGGA
chr6	134170064	134170070	-	BS14769	ENSG00000118515.12	SGK1	protein_coding	UTR3	71.6786	top	CATTTTT
chr14	102084520	102084526	-	BS28887	ENSG00000080824.19	HSP90AA1	protein_coding	CDS	71.6763	top	TCTATTT
chr17	82057308	82057314	+	BS33055	ENSG00000169727.14	GPS1	protein_coding	UTR3	71.6604	top	GGAAGGA
chr9	33030436	33030442	+	BS18699	ENSG00000086061.16	DNAJA1	protein_coding	INTRON	71.5584	top	TTAGGTA
chrX	153470530	153470536	-	BS40662	ENSG00000183479.13	TREX2	protein_coding	UTR5	71.4862	top	TGCGGCC
chr12	122982732	122982738	+	BS25609	ENSG00000182196.14	ARL6IP4	protein_coding	UTR3	71.4765	top	TTCAGGG
chr12	65432636	65432642	+	BS25201	ENSG00000174099.12	MSRB3	protein_coding	INTRON	71.4398	top	CCCATTT
chrX	103686640	103686646	-	BS40431	ENSG00000123562.18	MORF4L2	protein_coding	INTRON	71.397	top	TGGATTC
chr14	81202835	81202841	-	BS28836	ENSG00000165417.12	GTF2A1	protein_coding	INTRON	71.376	top	TCTTTTT
chrX	154013192	154013198	-	BS40717	ENSG00000184216.15	IRAK1	protein_coding	CDS	71.3562	top	TAGGCGG
chr19	54207460	54207466	+	BS36175	ENSG00000170889.14	RPS9	protein_coding	UTR3	71.2981	top	TCGACTT
chr5	59273134	59273140	-	BS12505	ENSG00000113448.20	PDE4D	protein_coding	INTRON	71.2971	top	GCCATTT
chr1	31919346	31919352	-	BS2524	ENSG00000184007.22	PTP4A2	protein_coding	UTR5	71.2335	top	AAGTTTT
chr3	13316563	13316569	-	BS8172	ENSG00000132182.13	NUP210	protein_coding	UTR3	71.201	top	GAAAAGT
chr9	129006862	129006868	+	BS19162	ENSG00000095319.14	NUP188	protein_coding	UTR3	71.1935	top	CAGCAGG
chr2	202278129	202278135	+	BS5461	ENSG00000055044.11	NOP58	protein_coding	INTRON	70.962	top	TTCTTAT
chr7	100677542	100677548	+	BS15691	ENSG00000172354.10	GNB2	protein_coding	CDS	70.9502	top	CTACGCG
chr14	55648079	55648085	+	BS28187	ENSG00000126777.18	KTN1	protein_coding	CDS	70.9208	top	ACTTATT
chr17	63745698	63745704	-	BS34122	ENSG00000125695.12	ENSG00000125695	protein_coding	INTRON	70.9208	top	TTGGGTT
chr3	184305885	184305891	+	BS8008	ENSG00000175166.17	PSMD2	protein_coding	CDS	70.8323	top	ACTTATG
chr3	151188094	151188100	+	BS7835	ENSG00000144893.13	MED12L	protein_coding	INTRON	70.811	top	CACCTGT
chr4	82355314	82355320	-	BS9943	ENSG00000138668.20	HNRNPD	protein_coding	UTR3	70.6863	top	CAACTTA
chr19	3982977	3982983	-	BS36476	ENSG00000167658.16	EEF2	protein_coding	CDS	70.6667	top	GCCATTG
chr12	123586899	123586905	+	BS25612	ENSG00000086598.11	TMED2	protein_coding	CDS	70.6665	top	TATTGGG
chr17	45150483	45150489	+	BS32593	ENSG00000186834.4	HEXIM1	protein_coding	UTR3	70.6612	top	TGTTTTC
chr19	3546357	3546363	-	BS36442	ENSG00000161091.14	MFSD12	protein_coding	CDS	70.6412	top	GGGACTG
chr11	35229834	35229840	+	BS22340	ENSG00000026508.21	CD44	protein_coding	UTR3	70.5391	top	AATTTTT
chr1	70229350	70229356	+	BS639	ENSG00000116754.14	SRSF11	protein_coding	INTRON	70.5369	top	CTACATT
chr17	82237220	82237226	+	BS33076	ENSG00000141526.18	SLC16A3	protein_coding	CDS	70.4555	top	GCTGGCG
chr8	97816131	97816137	+	BS17250	ENSG00000104341.17	LAPTM4B	protein_coding	CDS	70.4492	top	TCACTGT
chr9	89316377	89316383	+	BS18900	ENSG00000123975.5	CKS2	protein_coding	CDS	70.3665	top	ACATATT
chr3	149965723	149965729	-	BS8899	ENSG00000206199.11	ANKUB1	protein_coding	UTR3	70.2635	top	TCTCTTT
chr5	1325778	1325784	-	BS11882	ENSG00000049656.14	CLPTM1L	protein_coding	CDS	70.2053	top	TATTTTT
chr3	27374765	27374771	-	BS8242	ENSG00000033867.17	SLC4A7	protein_coding	UTR3	70.2036	top	CAACTGT
chr11	57424023	57424029	-	BS23503	ENSG00000254979.5	ENSG00000254979	protein_coding	CDS	70.1006	top	GATTTTT
chr2	54972868	54972874	-	BS6066	ENSG00000115310.19	RTN4	protein_coding	UTR3	70.0875	top	TATTTTA
chr5	14498112	14498118	+	BS10506	ENSG00000038382.23	TRIO	protein_coding	CDS	70.041	top	TTGAGTG
chr2	28416547	28416553	+	BS4431	ENSG00000075426.12	FOSL2	protein_coding	UTR3	70.0325	top	AAGGTTC
chr6	44250402	44250408	+	BS13611	ENSG00000096384.20	HSP90AB1	protein_coding	CDS	70.0323	top	GGTTCAG
chrX	119787387	119787393	-	BS40533	ENSG00000198918.8	RPL39	protein_coding	INTRON	70.015	top	CTTTATG
chr3	196049547	196049553	-	BS9097	ENSG00000072274.14	TFRC	protein_coding	UTR3	69.8978	top	AATATCA
chr19	1841819	1841825	-	BS36348	ENSG00000079313.15	REXO1	protein_coding	INTRON	69.8123	top	AGAGGCA
chr10	32930036	32930042	-	BS21414	ENSG00000150093.20	ITGB1	protein_coding	CDS	69.7674	top	ATTTTTA
chr8	80037765	80037771	-	BS17909	ENSG00000276418.5	ENSG00000276418	protein_coding	UTR3	69.6636	top	ACCTTTG
chr8	98045536	98045542	-	BS17952	ENSG00000156482.11	RPL30	protein_coding	UTR5	69.6044	top	TTCTCGT
chr19	39433313	39433319	-	BS36909	ENSG00000105193.9	RPS16	protein_coding	UTR3	69.5772	top	TTGGAGG
chr3	49534351	49534357	+	BS7466	ENSG00000173402.13	DAG1	protein_coding	UTR3	69.5745	top	CCCTTTT
chr12	20418608	20418614	+	BS24636	ENSG00000172572.7	PDE3A	protein_coding	INTRON	69.5665	top	TTTATTG
chrX	154354231	154354237	-	BS40748	ENSG00000196924.19	FLNA	protein_coding	CDS	69.5527	top	AAGACGG
chr19	1106612	1106618	+	BS35207	ENSG00000167468.20	GPX4	protein_coding	UTR3	69.5495	top	CCCTTGG
chr10	119057011	119057017	-	BS21860	ENSG00000107581.13	EIF3A	protein_coding	CDS	69.4925	top	TTTTATC
chr16	87831563	87831569	-	BS31699	ENSG00000103257.9	SLC7A5	protein_coding	UTR3	69.4768	top	CTCCAGT
chr1	156745312	156745318	-	BS3589	ENSG00000143321.19	HDGF	protein_coding	CDS	69.4738	top	TTTTTTT
chr2	210595500	210595506	+	BS5518	ENSG00000021826.18	CPS1	protein_coding	CDS	69.4716	top	TTATTCT
chr19	580684	580690	+	BS35128	ENSG00000172270.22	BSG	protein_coding	CDS	69.397	top	ATCAACG
chr10	123165028	123165034	+	BS21071	ENSG00000154473.18	BUB3	protein_coding	INTRON	69.3878	top	TGTATTT
chr14	73101380	73101386	+	BS28302	ENSG00000119707.14	RBM25	protein_coding	INTRON	69.3858	top	ATTTTTT
chr18	46084616	46084622	-	BS35011	ENSG00000152234.16	ATP5F1A	protein_coding	CDS	69.1347	top	ATCTATG
chr1	205616335	205616341	-	BS3947	ENSG00000158711.14	ELK4	protein_coding	INTRON	69.1032	top	GTCTAAA
chr17	82091615	82091621	-	BS34473	ENSG00000169710.9	FASN	protein_coding	CDS	69.0658	top	GAGATCC
chr12	103932935	103932941	+	BS25401	ENSG00000166598.16	HSP90B1	protein_coding	CDS	69.0644	top	AAATTAA
chr1	70229363	70229369	+	BS640	ENSG00000116754.14	SRSF11	protein_coding	INTRON	69.0322	top	CTTTTTA
chr14	81179996	81180002	-	BS28833	ENSG00000165417.12	GTF2A1	protein_coding	UTR3	69.0083	top	TGGGGTT
chr17	7242400	7242406	-	BS33308	ENSG00000170296.10	GABARAP	protein_coding	UTR5	68.9709	top	GCCGTCG
chr1	67415233	67415239	-	BS2854	ENSG00000142864.15	SERBP1	protein_coding	CDS	68.8887	top	GACGTGG
chr12	120138002	120138008	-	BS26850	ENSG00000089154.11	GCN1	protein_coding	CDS	68.8863	top	TTCCTTT
chr11	9576033	9576039	+	BS22080	ENSG00000166483.12	WEE1	protein_coding	CDS	68.8621	top	ATTCTTT
chr1	153959391	153959397	-	BS3432	ENSG00000143570.19	SLC39A1	protein_coding	UTR3	68.8471	top	ATATTTT
chr17	42998762	42998768	+	BS32560	ENSG00000131469.15	RPL27	protein_coding	CDS	68.7444	top	CATGAAA
chr19	55386366	55386372	+	BS36186	ENSG00000108107.15	RPL28	protein_coding	CDS	68.7354	top	GCATCTG
chr19	39435883	39435889	-	BS36914	ENSG00000105193.9	RPS16	protein_coding	CDS	68.7075	top	TCCAAGG
chr12	8699722	8699728	+	BS24411	ENSG00000166532.16	RIMKLB	protein_coding	INTRON	68.7027	top	TTGATGT
chr11	34076576	34076582	+	BS22306	ENSG00000135387.21	CAPRIN1	protein_coding	CDS	68.6268	top	GAACATG
chr7	26196437	26196443	-	BS16274	ENSG00000122566.22	HNRNPA2B1	protein_coding	CDS	68.5637	top	AATTTCG
chr1	53227008	53227014	-	BS2744	ENSG00000162385.11	MAGOH	protein_coding	UTR3	68.5208	top	GTGGGAG
chr16	87746342	87746348	-	BS31678	ENSG00000104731.14	KLHDC4	protein_coding	INTRON	68.3841	top	TGGTCTT
chr2	141096680	141096686	-	BS6713	ENSG00000168702.18	LRP1B	protein_coding	INTRON	68.348	top	CTCTCTC
chr17	41758441	41758447	-	BS33664	ENSG00000173801.17	JUP	protein_coding	CDS	68.3092	top	GAACCGC
chr3	149369241	149369247	-	BS8879	ENSG00000169908.12	TM4SF1	protein_coding	UTR3	68.185	top	AATTTTT
chr17	74204155	74204161	+	BS32866	ENSG00000172809.13	RPL38	protein_coding	CDS	68.1843	top	ACTTCCT
chr10	32015522	32015528	-	BS21379	ENSG00000170759.11	KIF5B	protein_coding	UTR3	68.1383	top	TCGTTTA
chr1	92841779	92841785	+	BS808	ENSG00000122406.14	RPL5	protein_coding	CDS	68.0455	top	AAAATGT
chr12	52951744	52951750	+	BS24983	ENSG00000111057.11	KRT18	protein_coding	CDS	67.969	top	CCACAGT
chr16	31184952	31184958	+	BS30573	ENSG00000089280.19	FUS	protein_coding	CDS	67.9352	top	AGATCAA
chr5	58973771	58973777	-	BS12380	ENSG00000113448.20	PDE4D	protein_coding	UTR3	67.8758	top	TGCATTT
chr2	151428655	151428661	+	BS5183	ENSG00000080345.18	RIF1	protein_coding	INTRON	67.8688	top	TGTCTTT
chr19	54206293	54206299	+	BS36172	ENSG00000170889.14	RPS9	protein_coding	CDS	67.8644	top	CGGCTGG
chr11	62516319	62516325	-	BS23576	ENSG00000124942.14	AHNAK	protein_coding	INTRON	67.8383	top	TGGGTTG
chr4	86769029	86769035	+	BS9452	ENSG00000163629.13	PTPN13	protein_coding	INTRON	67.8019	top	TAGATTT
chr8	130071040	130071046	-	BS18261	ENSG00000153317.15	ASAP1	protein_coding	INTRON	67.7842	top	CTCTCTC
chrX	154349026	154349032	-	BS40728	ENSG00000196924.19	FLNA	protein_coding	CDS	67.7613	top	CAACATG
chr13	46374590	46374596	-	BS27644	ENSG00000102445.20	RUBCNL	protein_coding	INTRON	67.7378	top	AGAGTAA
chr10	68967177	68967183	+	BS20628	ENSG00000165732.14	DDX21	protein_coding	CDS	67.7201	top	AGATTTT
chr17	64500251	64500257	-	BS34139	ENSG00000108654.16	DDX5	protein_coding	CDS	67.6109	top	GATTTAA
chr17	50862921	50862927	-	BS34013	ENSG00000141232.5	TOB1	protein_coding	UTR3	67.5567	top	TTTTTTT
chr19	13140634	13140640	+	BS35587	ENSG00000160877.7	NACC1	protein_coding	UTR3	67.5307	top	GTGGGGA
chr6	17615969	17615975	-	BS14047	ENSG00000124789.12	NUP153	protein_coding	UTR3	67.4709	top	GAATTTT
chr1	8861125	8861131	-	BS2243	ENSG00000074800.16	ENO1	protein_coding	UTR3	67.4693	top	TGTTTTT
chr2	233275776	233275782	+	BS5697	ENSG00000085978.22	ATG16L1	protein_coding	INTRON	67.469	top	CTTTGTT
chr7	151071788	151071794	+	BS16035	ENSG00000164889.15	SLC4A2	protein_coding	CDS	67.4659	top	TGATCGG
chr19	8466238	8466244	+	BS35434	ENSG00000099783.12	HNRNPM	protein_coding	CDS	67.4291	top	GATTATA
chr16	3880019	3880025	-	BS31092	ENSG00000005339.15	CREBBP	protein_coding	UTR5	67.3693	top	GGCCCGC
chr17	5443115	5443121	-	BS33292	ENSG00000108561.8	C1QBP	protein_coding	INTRON	67.3397	top	GTGGGGG
chr17	16382084	16382090	+	BS32174	ENSG00000170315.14	UBB	protein_coding	CDS	67.3385	top	CAACATC
chr14	102976042	102976048	-	BS28900	ENSG00000198752.11	CDC42BPB	protein_coding	CDS	67.3225	top	TGTTTTT
chr12	62850871	62850877	-	BS26466	ENSG00000111110.12	PPM1H	protein_coding	INTRON	67.3054	top	CATGATC
chr14	75134245	75134251	-	BS28811	ENSG00000170348.9	TMED10	protein_coding	UTR3	67.2878	top	TGCTTGA
chr9	133350480	133350486	+	BS19327	ENSG00000148303.17	RPL7A	protein_coding	INTRON	67.2127	top	GAATTCA
chr1	197124878	197124884	-	BS3835	ENSG00000066279.19	ASPM	protein_coding	CDS	67.2078	top	GCGTTTG
chr17	29286964	29286970	-	BS33517	ENSG00000108256.9	NUFIP2	protein_coding	CDS	67.1643	top	GTTTTTC
chr1	183627457	183627463	-	BS3759	ENSG00000162704.16	ARPC5	protein_coding	UTR3	66.9916	top	GCCACCG
chr8	144792099	144792105	-	BS18509	ENSG00000161016.18	RPL8	protein_coding	CDS	66.9847	top	AGGAAGG
chr17	82082144	82082150	-	BS34442	ENSG00000169710.9	FASN	protein_coding	CDS	66.9847	top	GAGGCGT
chr8	47823951	47823957	-	BS17690	ENSG00000253729.9	PRKDC	protein_coding	CDS	66.9592	top	GATTTTT
chr6	30724107	30724113	+	BS13393	ENSG00000196230.14	TUBB	protein_coding	CDS	66.9526	top	GTCAAGA
chr1	173485342	173485348	+	BS1469	ENSG00000117592.9	PRDX6	protein_coding	INTRON	66.8875	top	CCTTTTA
chr10	17233921	17233927	+	BS20384	ENSG00000026025.16	VIM	protein_coding	CDS	66.8861	top	ACAAATC
chr17	44937974	44937980	-	BS33823	ENSG00000186185.14	KIF18B	protein_coding	INTRON	66.879	top	TGTATGG
chr1	119920241	119920247	-	BS3256	ENSG00000134250.21	NOTCH2	protein_coding	CDS	66.8462	top	GTGAATG
chr6	30491571	30491577	+	BS13369	ENSG00000204592.9	HLA-E	protein_coding	CDS	66.6662	top	CATCATT
chr4	82866849	82866855	-	BS9966	ENSG00000138674.17	SEC31A	protein_coding	CDS	66.5455	top	AAGAAGC
chr18	12985691	12985697	+	BS34642	ENSG00000085415.16	SEH1L	protein_coding	INTRON	66.5315	top	GAAGATT
chr9	110244793	110244799	-	BS19962	ENSG00000136810.13	TXN	protein_coding	CDS	66.515	top	GTTTTTT
chr3	160241577	160241583	-	BS8926	ENSG00000248710.1	ENSG00000248710	protein_coding	INTRON	66.5078	top	TCATTTT
chr3	101686699	101686705	-	BS8588	ENSG00000114391.14	RPL24	protein_coding	UTR5	66.4714	top	ATCTTTT
chr3	27375952	27375958	-	BS8245	ENSG00000033867.17	SLC4A7	protein_coding	UTR3	66.4521	top	ACTCTGT
chr4	118804744	118804750	-	BS10087	ENSG00000150961.15	SEC24D	protein_coding	INTRON	66.4514	top	ATTTTTC
chrX	154364023	154364029	-	BS40770	ENSG00000196924.19	FLNA	protein_coding	CDS	66.4143	top	CCTTCAG
chr9	19379518	19379524	-	BS19587	ENSG00000137154.13	RPS6	protein_coding	CDS	66.4013	top	CAGAAGT
chr11	319844	319850	-	BS23064	ENSG00000142089.17	IFITM3	protein_coding	UTR3	66.3715	top	GGCCTAT
chr1	207345717	207345723	+	BS1835	ENSG00000196352.18	CD55	protein_coding	INTRON	66.3168	top	AAATTTG
chr12	53040978	53040984	+	BS25012	ENSG00000063046.18	EIF4B	protein_coding	UTR3	66.2587	top	TTTCCTG
chr4	766296	766302	+	BS9164	ENSG00000185619.19	PCGF3	protein_coding	UTR3	66.2347	top	GTCCTCT
chr20	63196510	63196516	-	BS37983	ENSG00000149658.18	YTHDF1	protein_coding	UTR3	66.2159	top	AGTCACT
chr6	63580894	63580900	+	BS13662	ENSG00000112245.13	PTP4A1	protein_coding	UTR3	66.214	top	CACTCTG
chr1	220200611	220200617	-	BS4046	ENSG00000118873.17	RAB3GAP2	protein_coding	INTRON	66.1801	top	ACATTGA
chr8	18951831	18951837	-	BS17586	ENSG00000156011.18	PSD3	protein_coding	INTRON	66.1483	top	ATTTTTT
chr11	110279719	110279725	-	BS24075	ENSG00000137710.17	RDX	protein_coding	UTR5	66.0796	top	ATTTTTA
chr17	5433400	5433406	-	BS33282	ENSG00000108561.8	C1QBP	protein_coding	CDS	66.0657	top	GAAGACG
chr13	98022111	98022117	+	BS27373	ENSG00000065150.21	IPO5	protein_coding	UTR3	65.9955	top	AATTTTT
chr11	123058132	123058138	-	BS24163	ENSG00000109971.14	HSPA8	protein_coding	INTRON	65.9834	top	CATTCGC
chr1	42682715	42682721	+	BS388	ENSG00000065978.19	YBX1	protein_coding	CDS	65.9364	top	GGACAAG
chr6	134174827	134174833	-	BS14779	ENSG00000118515.12	SGK1	protein_coding	INTRON	65.8261	top	CGTCTTT
chr1	156744225	156744231	-	BS3588	ENSG00000143321.19	HDGF	protein_coding	CDS	65.785	top	ATTGATG
chr1	32043220	32043226	+	BS246	ENSG00000121774.18	KHDRBS1	protein_coding	INTRON	65.6345	top	ATTTTAA
chr11	62888195	62888201	+	BS22530	ENSG00000168003.19	SLC3A2	protein_coding	CDS	65.6239	top	GTAAGTG
chr17	43290404	43290410	-	BS33755	ENSG00000236383.9	CCDC200	protein_coding	INTRON	65.5612	top	TCTATCC
chr9	33441701	33441707	-	BS19669	ENSG00000165272.16	AQP3	protein_coding	UTR3	65.5563	top	GGGTTCC
chr2	26034716	26034722	+	BS4390	ENSG00000084733.11	RAB10	protein_coding	CDS	65.5332	top	TACCTTT
chr20	63288297	63288303	+	BS37558	ENSG00000101199.13	ARFGAP1	protein_coding	UTR3	65.4659	top	GGTTTTG
chr2	223758538	223758544	-	BS6939	ENSG00000152056.18	AP1S3	protein_coding	UTR3	65.3943	top	TGTCTGT
chr7	151071984	151071990	+	BS16036	ENSG00000164889.15	SLC4A2	protein_coding	CDS	65.2639	top	TGGATCG
chr11	811633	811639	+	BS21966	ENSG00000177600.9	RPLP2	protein_coding	CDS	65.2394	top	GTCATTG
chr21	33550374	33550380	+	BS38131	ENSG00000159140.23	SON	protein_coding	CDS	65.1623	top	GGAGTTG
chr3	184244613	184244619	-	BS9022	ENSG00000214160.10	ALG3	protein_coding	CDS	65.1439	top	AATCTGT
chr3	49357267	49357273	-	BS8414	ENSG00000233276.9	GPX1	protein_coding	UTR3	64.9924	top	AAAATAC
chr2	231455604	231455610	-	BS6964	ENSG00000115053.17	NCL	protein_coding	CDS	64.9505	top	ACTTCAA
chr17	35847083	35847089	+	BS32444	ENSG00000270647.7	TAF15	protein_coding	UTR3	64.8879	top	TGGGACA
chr7	66956032	66956038	+	BS15442	ENSG00000106609.16	TMEM248	protein_coding	UTR3	64.887	top	ATACCTT
chr2	54668571	54668577	+	BS4627	ENSG00000115306.16	SPTBN1	protein_coding	UTR3	64.881	top	CTCCTTT
chr5	34656885	34656891	+	BS10700	ENSG00000039560.14	RAI14	protein_coding	INTRON	64.8444	top	GCCCCGC
chr16	3193946	3193952	+	BS30324	ENSG00000168124.3	OR1F1	protein_coding	INTRON	64.8191	top	GGCCTCC
chr9	110256500	110256506	-	BS19964	ENSG00000136810.13	TXN	protein_coding	UTR5	64.8174	top	AAGCTCT
chr2	47160290	47160296	-	BS6041	ENSG00000273269.3	ENSG00000273269	protein_coding	UTR3	64.797	top	ACATTTT
chr16	81710599	81710605	+	BS30834	ENSG00000153815.18	CMIP	protein_coding	UTR3	64.7965	top	CTAATGC
chr12	110720557	110720563	-	BS26740	ENSG00000186298.12	PPP1CC	protein_coding	INTRON	64.7776	top	GTTTTTA
chr7	76326936	76326942	-	BS16456	ENSG00000170027.7	YWHAG	protein_coding	UTR3	64.7492	top	GTGATTA
chr16	89562347	89562353	+	BS30902	ENSG00000167526.14	RPL13	protein_coding	CDS	64.6834	top	AAACTGG
chr20	44503843	44503849	-	BS37815	ENSG00000132824.14	SERINC3	protein_coding	CDS	64.6528	top	CTGTTTG
chr7	6175241	6175247	-	BS16169	ENSG00000008256.16	CYTH3	protein_coding	INTRON	64.6329	top	CTTCCCC
chr12	50177677	50177683	-	BS26272	ENSG00000050405.14	LIMA1	protein_coding	CDS	64.6327	top	CCAAATG
chr3	112532569	112532575	-	BS8605	ENSG00000144848.11	ATG3	protein_coding	UTR3	64.5981	top	ATGCATT
chr10	28620544	28620550	+	BS20438	ENSG00000095787.26	WAC	protein_coding	UTR3	64.5847	top	TTGTTAT
chr1	27834409	27834415	+	BS205	ENSG00000117751.18	PPP1R8	protein_coding	INTRON	64.5415	top	GATACTA
chr9	19376510	19376516	-	BS19584	ENSG00000137154.13	RPS6	protein_coding	CDS	64.5259	top	AACTTTT
chr6	159680773	159680779	-	BS14932	ENSG00000291237.1	SOD2	protein_coding	INTRON	64.4978	top	ATTTTTA
chr18	7023299	7023305	-	BS34863	ENSG00000101680.16	LAMA1	protein_coding	CDS	64.479	top	AACGTGG
chr4	56450672	56450678	+	BS9398	ENSG00000128050.9	PAICS	protein_coding	CDS	64.4223	top	AAACTTT
chr1	244856149	244856155	-	BS4281	ENSG00000153187.21	HNRNPU	protein_coding	CDS	64.413	top	ACTTTAC
chr22	31662164	31662170	-	BS39056	ENSG00000241878.12	PISD	protein_coding	CDS	64.4006	top	GCACGGG
chr4	77055987	77055993	-	BS9933	ENSG00000118816.11	CCNI	protein_coding	CDS	64.3664	top	ACACAGC
chr2	10443513	10443519	-	BS5781	ENSG00000115758.14	ODC1	protein_coding	CDS	64.3253	top	TCTGATG
chr7	88278093	88278099	-	BS16492	ENSG00000127954.13	STEAP4	protein_coding	UTR3	64.2561	top	TTTTCTG
chr3	51993826	51993832	-	BS8451	ENSG00000162244.12	RPL29	protein_coding	CDS	64.2104	top	ACCAAGG
chr10	17235848	17235854	+	BS20386	ENSG00000026025.16	VIM	protein_coding	CDS	64.1697	top	TTTCTCT
chr16	3677586	3677592	-	BS31067	ENSG00000126602.11	TRAP1	protein_coding	CDS	64.1612	top	GGTTTCT
chr1	150574906	150574912	-	BS3346	ENSG00000143384.14	MCL1	protein_coding	UTR3	64.1539	top	TGGGTTT
chr8	143917121	143917127	-	BS18433	ENSG00000178209.17	PLEC	protein_coding	CDS	64.1524	top	TTCGCCG
chr7	76328016	76328022	-	BS16464	ENSG00000170027.7	YWHAG	protein_coding	UTR3	64.0523	top	TTTTATT
chr1	27363284	27363290	-	BS2455	ENSG00000142733.18	MAP3K6	protein_coding	INTRON	64.0401	top	GTTACTG
chr1	92833441	92833447	+	BS794	ENSG00000122406.14	RPL5	protein_coding	CDS	63.9995	top	AATTTAG
chr7	36422647	36422653	+	BS15303	ENSG00000011426.11	ANLN	protein_coding	CDS	63.9666	top	CTTTTGA
chr6	7289812	7289818	-	BS14005	ENSG00000124783.14	SSR1	protein_coding	UTR3	63.9499	top	TATTTTT
chr4	39456429	39456435	-	BS9803	ENSG00000163682.17	RPL9	protein_coding	CDS	63.924	top	AATATAT
chr5	38481055	38481061	-	BS12225	ENSG00000113594.10	LIFR	protein_coding	UTR3	63.9044	top	AATTTTT
chrX	154484554	154484560	-	BS40781	ENSG00000102178.13	UBL4A	protein_coding	UTR3	63.8107	top	CAGAAGC
chr2	131093317	131093323	-	BS6692	ENSG00000152102.18	FAM168B	protein_coding	INTRON	63.7288	top	CTTATCG
chr7	94669207	94669213	+	BS15615	ENSG00000242265.6	PEG10	protein_coding	UTR3	63.6915	top	TGGGGTT
chr5	175527625	175527631	+	BS11732	ENSG00000164466.13	SFXN1	protein_coding	UTR3	63.6617	top	CTTTTCT
chr18	59330279	59330285	-	BS35089	ENSG00000074695.6	LMAN1	protein_coding	UTR3	63.6599	top	GAATTTA
chr7	143386716	143386722	+	BS15992	ENSG00000159840.16	ZYX	protein_coding	INTRON	63.6085	top	GTGGGGG
chr19	8462552	8462558	+	BS35429	ENSG00000099783.12	HNRNPM	protein_coding	CDS	63.5315	top	CTCTTAA
chr2	61478559	61478565	-	BS6150	ENSG00000082898.19	XPO1	protein_coding	UTR3	63.5012	top	CATTTTT
chr11	20383302	20383308	+	BS22244	ENSG00000109854.14	HTATIP2	protein_coding	UTR3	63.4976	top	TGTTTTA
chr16	87835779	87835785	-	BS31718	ENSG00000103257.9	SLC7A5	protein_coding	INTRON	63.4707	top	GAACGGG
chr12	46197793	46197799	-	BS26120	ENSG00000111371.16	SLC38A1	protein_coding	CDS	63.3399	top	TGCTTAT
chr17	41690874	41690880	+	BS32528	ENSG00000173812.11	EIF1	protein_coding	INTRON	63.3375	top	TAGAATT
chr2	203190685	203190691	+	BS5473	ENSG00000144426.19	NBEAL1	protein_coding	INTRON	63.3019	top	CAAATTG
chr12	12721336	12721342	+	BS24506	ENSG00000111276.12	CDKN1B	protein_coding	UTR3	63.2892	top	GTGGGGC
chr18	7984520	7984526	+	BS34575	ENSG00000173482.17	PTPRM	protein_coding	INTRON	63.273	top	AATTTTT
chr12	53027793	53027799	+	BS24996	ENSG00000063046.18	EIF4B	protein_coding	CDS	63.263	top	CGTTATG
chr1	159918276	159918282	-	BS3599	ENSG00000158710.15	TAGLN2	protein_coding	UTR3	63.2357	top	ACATCTG
chr16	1962747	1962753	-	BS30994	ENSG00000140988.16	RPS2	protein_coding	CDS	63.1975	top	CACACTG
chr4	39928063	39928069	-	BS9824	ENSG00000121892.15	PDS5A	protein_coding	CDS	63.1866	top	CCTCAGG
chr14	103520029	103520035	-	BS28904	ENSG00000166165.14	CKB	protein_coding	CDS	63.1259	top	GGACACG
chr12	76049782	76049788	-	BS26516	ENSG00000187109.15	NAP1L1	protein_coding	CDS	63.1205	top	CAGTATG
chr10	78035505	78035511	+	BS20747	ENSG00000138326.21	RPS24	protein_coding	INTRON	63.1194	top	TTTTAGG
chr1	92840581	92840587	+	BS804	ENSG00000122406.14	RPL5	protein_coding	CDS	63.1092	top	GCTATAC
chr5	376500	376506	+	BS10276	ENSG00000288622.1	PDCD6-AHRR	protein_coding	INTRON	63.0706	top	CAGGTGA
chr1	169132667	169132673	+	BS1439	ENSG00000143153.14	ATP1B1	protein_coding	UTR3	63.0502	top	TTGATCT
chrX	31121813	31121819	-	BS40188	ENSG00000198947.18	DMD	protein_coding	UTR3	63.0305	top	CCTGATT
chr16	87835074	87835080	-	BS31717	ENSG00000103257.9	SLC7A5	protein_coding	INTRON	62.9662	top	TCTGTGC
chr12	54284787	54284793	+	BS25089	ENSG00000135486.19	HNRNPA1	protein_coding	INTRON	62.919	top	GGGTTTT
chr3	88055432	88055438	-	BS8561	ENSG00000163320.12	CGGBP1	protein_coding	UTR3	62.8769	top	GTGGAGT
chr17	77482230	77482236	+	BS32961	ENSG00000184640.20	SEPTIN9	protein_coding	CDS	62.8354	top	GAGAAGG
chr22	38485880	38485886	-	BS39196	ENSG00000100201.23	DDX17	protein_coding	UTR3	62.7848	top	AACACTG
chr15	90443421	90443427	+	BS29420	ENSG00000140575.13	IQGAP1	protein_coding	CDS	62.732	top	GTTTATG
chr1	35182118	35182124	-	BS2552	ENSG00000116560.12	SFPQ	protein_coding	INTRON	62.6267	top	TCAGTTT
chr3	111457418	111457424	+	BS7632	ENSG00000153283.13	CD96	protein_coding	INTRON	62.6124	top	TAAAAAA
chr20	62135100	62135106	+	BS37538	ENSG00000149657.20	LSM14B	protein_coding	UTR3	62.6082	top	GTGGGGT
chr12	56116651	56116657	+	BS25113	ENSG00000229117.9	RPL41	protein_coding	UTR5	62.5676	top	TTTTTTT
chr22	41622023	41622029	+	BS38778	ENSG00000196419.13	XRCC6	protein_coding	CDS	62.5275	top	TATTACA
chr9	92292512	92292518	-	BS19866	ENSG00000196305.19	IARS1	protein_coding	INTRON	62.4127	top	TTATGCA
chr19	676453	676459	+	BS35140	ENSG00000070404.10	FSTL3	protein_coding	CDS	62.3644	top	GCCTCTG
chr9	110244207	110244213	-	BS19961	ENSG00000136810.13	TXN	protein_coding	CDS	62.3327	top	GAATTTT
chr8	70574126	70574132	-	BS17862	ENSG00000067167.8	TRAM1	protein_coding	UTR3	62.3307	top	AAGTTTA
chr9	124861957	124861963	-	BS20065	ENSG00000136942.15	RPL35	protein_coding	UTR5	62.3307	top	TACTTCC
chr17	77500163	77500169	+	BS32974	ENSG00000184640.20	SEPTIN9	protein_coding	UTR3	62.323	top	TGTATGA
chr20	62136943	62136949	-	BS37925	ENSG00000101182.15	PSMA7	protein_coding	CDS	62.2973	top	ATTTTAA
chr1	68476455	68476461	-	BS2895	ENSG00000024526.17	DEPDC1	protein_coding	UTR3	62.2876	top	TTGCACT
chr12	132031251	132031257	+	BS25674	ENSG00000183495.15	EP400	protein_coding	INTRON	62.2751	top	TTGTTGC
chr1	207134485	207134491	+	BS1798	ENSG00000123838.11	C4BPA	protein_coding	CDS	62.2432	top	ATTTCTA
chr22	31104941	31104947	-	BS39052	ENSG00000198832.11	SELENOM	protein_coding	UTR3	62.2344	top	GGACCTA
chr3	52688886	52688892	+	BS7509	ENSG00000163938.17	GNL3	protein_coding	INTRON	62.1563	top	GTGTGAG
chr11	9440520	9440526	+	BS22072	ENSG00000205339.10	IPO7	protein_coding	CDS	62.1479	top	AAGCAGG
chr17	59841884	59841890	+	BS32745	ENSG00000062716.13	VMP1	protein_coding	UTR3	62.1473	top	AAAATTT
chr5	16936021	16936027	-	BS12018	ENSG00000145555.15	MYO10	protein_coding	UTR5	62.1434	top	ACAAAGG
chr20	14966109	14966115	+	BS37155	ENSG00000172264.19	MACROD2	protein_coding	INTRON	62.1258	top	CTCTTTT
chr6	73519935	73519941	-	BS14506	ENSG00000156508.19	EEF1A1	protein_coding	CDS	62.1197	top	ATAAATG
chr2	231457782	231457788	-	BS6970	ENSG00000115053.17	NCL	protein_coding	CDS	62.0756	top	TGAATTT
chr12	12908818	12908824	+	BS24519	ENSG00000013588.9	GPRC5A	protein_coding	CDS	62.0527	top	TGACCTT
chr3	139677444	139677450	-	BS8821	ENSG00000163864.18	NMNAT3	protein_coding	INTRON	61.9547	top	GAGACGT
chr12	55728295	55728301	-	BS26334	ENSG00000135404.12	CD63	protein_coding	CDS	61.9191	top	TCTACGT
chr19	2601133	2601139	-	BS36403	ENSG00000176533.13	GNG7	protein_coding	INTRON	61.8945	top	TGGCGGG
chr19	11450727	11450733	+	BS35542	ENSG00000130175.10	PRKCSH	protein_coding	UTR3	61.8942	top	TCTGTGG
chr18	46087481	46087487	-	BS35016	ENSG00000152234.16	ATP5F1A	protein_coding	CDS	61.8819	top	ATGAAGT
chr11	119309275	119309281	-	BS24140	ENSG00000076706.17	MCAM	protein_coding	UTR3	61.8529	top	ATACGTG
chr1	241629611	241629617	-	BS4240	ENSG00000054277.14	OPN3	protein_coding	INTRON	61.791	top	AAGTTTT
chrX	47207932	47207938	+	BS39656	ENSG00000130985.17	UBA1	protein_coding	INTRON	61.7807	top	CTCATTT
chr19	49491843	49491849	+	BS36094	ENSG00000142541.18	RPL13A	protein_coding	UTR3	61.7463	top	GCGTTGC
chr1	52404660	52404666	+	BS520	ENSG00000134748.13	PRPF38A	protein_coding	UTR5	61.7287	top	CACCTTT
chr8	56074501	56074507	-	BS17768	ENSG00000008988.11	RPS20	protein_coding	UTR5	61.5937	top	TCTTTTT
chr19	49499628	49499634	+	BS36099	ENSG00000142534.7	RPS11	protein_coding	CDS	61.5879	top	AGTTCTG
chr14	68229631	68229637	+	BS28258	ENSG00000182185.19	RAD51B	protein_coding	INTRON	61.5807	top	CACTGGG
chr12	55726123	55726129	-	BS26330	ENSG00000135404.12	CD63	protein_coding	CDS	61.5737	top	CATAAGG
chr5	179617014	179617020	-	BS13083	ENSG00000169045.18	HNRNPH1	protein_coding	INTRON	61.544	top	GTAAATA
chr1	228098763	228098769	+	BS1998	ENSG00000143761.17	ARF1	protein_coding	UTR3	61.5061	top	CATCTGT
chr18	9477652	9477658	+	BS34616	ENSG00000017797.13	RALBP1	protein_coding	INTRON	61.4769	top	TTAACTG
chr2	101777429	101777435	+	BS5008	ENSG00000071054.17	MAP4K4	protein_coding	INTRON	61.4462	top	TAGCGTA
chr1	35189005	35189011	-	BS2563	ENSG00000116560.12	SFPQ	protein_coding	CDS	61.4377	top	GCAATTG
chr1	207124354	207124360	+	BS1795	ENSG00000123838.11	C4BPA	protein_coding	CDS	61.4109	top	CCTACCT
chr7	26192501	26192507	-	BS16261	ENSG00000122566.22	HNRNPA2B1	protein_coding	UTR3	61.4034	top	CTATTTG
chr16	66732521	66732527	-	BS31467	ENSG00000135720.13	DYNC1LI2	protein_coding	INTRON	61.3996	top	TCGATTT
chr5	138556021	138556027	-	BS12874	ENSG00000113013.16	HSPA9	protein_coding	UTR3	61.3083	top	AAATTTT
chr18	6971951	6971957	-	BS34818	ENSG00000101680.16	LAMA1	protein_coding	CDS	61.2753	top	CATTTTA
chr11	8684871	8684877	+	BS22041	ENSG00000166441.13	RPL27A	protein_coding	CDS	61.2652	top	CATCATT
chr2	141980490	141980496	-	BS6715	ENSG00000168702.18	LRP1B	protein_coding	INTRON	61.2235	top	TGGGGAG
chr3	41199974	41199980	+	BS7380	ENSG00000168036.18	CTNNB1	protein_coding	INTRON	61.2137	top	TGGGGGT
chr17	7906059	7906065	+	BS32128	ENSG00000170004.19	CHD3	protein_coding	INTRON	61.2046	top	GGGCCGC
chr10	79347693	79347699	+	BS20759	ENSG00000108179.14	PPIF	protein_coding	CDS	61.1677	top	TACCTGG
chr16	84566628	84566634	-	BS31651	ENSG00000103187.8	COTL1	protein_coding	UTR3	61.1454	top	TTCTTTG
chr22	43167288	43167294	-	BS39334	ENSG00000100304.13	TTLL12	protein_coding	UTR3	61.1396	top	GTATCTG
chr19	281226	281232	-	BS36255	ENSG00000141934.10	PLPP2	protein_coding	UTR3	61.0924	top	GCACTGG
chr5	181243889	181243895	-	BS13129	ENSG00000204628.12	RACK1	protein_coding	UTR5	61.0301	top	TGCAAGG
chr11	86800543	86800549	+	BS22874	ENSG00000150687.12	PRSS23	protein_coding	UTR5	61.03	top	CACTCGG
chr12	95858962	95858968	+	BS25322	ENSG00000139343.11	SNRPF	protein_coding	UTR5	61.0071	top	GCCATTT
chr15	66347236	66347242	-	BS29910	ENSG00000075131.10	TIPIN	protein_coding	INTRON	60.9694	top	AGTTATC
chr7	39032686	39032692	+	BS15322	ENSG00000106536.21	POU6F2	protein_coding	INTRON	60.9481	top	GCGTATT
chr16	84590245	84590251	-	BS31654	ENSG00000103187.8	COTL1	protein_coding	CDS	60.9317	top	TTGTTTG
chr8	47930688	47930694	-	BS17729	ENSG00000253729.9	PRKDC	protein_coding	CDS	60.877	top	ATTAACC
chr13	98021870	98021876	+	BS27372	ENSG00000065150.21	IPO5	protein_coding	UTR3	60.8701	top	ACCCTTT
chr5	453491	453497	+	BS10279	ENSG00000180104.16	EXOC3	protein_coding	CDS	60.8205	top	GGACAGT
chr6	73824798	73824804	+	BS13696	ENSG00000156535.15	CD109	protein_coding	UTR3	60.8046	top	CCCCTTT
chr12	120198674	120198680	-	BS26876	ENSG00000089157.16	RPLP0	protein_coding	CDS	60.802	top	GAACATG
chr7	92202280	92202286	-	BS16505	ENSG00000289027.1	ENSG00000289027	protein_coding	INTRON	60.78	top	TACAGTT
chr5	132866991	132866997	+	BS11276	ENSG00000164405.11	UQCRQ	protein_coding	CDS	60.7688	top	ATGTTCT
chr12	56645958	56645964	-	BS26416	ENSG00000110955.9	ATP5F1B	protein_coding	CDS	60.7667	top	CATGTTG
chr12	12530708	12530714	-	BS25943	ENSG00000111266.9	DUSP16	protein_coding	INTRON	60.7329	top	AATCTTT
chr2	231455403	231455409	-	BS6962	ENSG00000115053.17	NCL	protein_coding	CDS	60.7196	top	GCTTTGG
chr2	181929813	181929819	+	BS5293	ENSG00000138434.17	ITPRID2	protein_coding	UTR3	60.7041	top	TTCATTT
chr20	57408365	57408371	+	BS37468	ENSG00000132819.17	RBM38	protein_coding	UTR3	60.7016	top	CCATTTT
chr17	61946043	61946049	-	BS34098	ENSG00000108510.10	MED13	protein_coding	UTR3	60.6983	top	AAAATGC
chr8	96609624	96609630	+	BS17227	ENSG00000169439.12	SDC2	protein_coding	UTR3	60.5881	top	TCTTTGT
chr15	34979655	34979661	-	BS29660	ENSG00000198146.4	ZNF770	protein_coding	UTR3	60.5807	top	GAGGGAT
chr20	11923808	11923814	+	BS37144	ENSG00000132640.15	BTBD3	protein_coding	UTR3	60.532	top	ACCTTTT
chr19	38207605	38207611	+	BS35886	ENSG00000105738.11	SIPA1L3	protein_coding	UTR3	60.5278	top	CCTTTTT
chr19	804143	804149	+	BS35168	ENSG00000011304.22	PTBP1	protein_coding	CDS	60.5111	top	GTCATCT
chr1	205718291	205718297	-	BS3952	ENSG00000069275.13	NUCKS1	protein_coding	CDS	60.4995	top	CCTTCTG
chr3	39408476	39408482	+	BS7365	ENSG00000168028.15	RPSA	protein_coding	INTRON	60.4575	top	TTTCGCT
chr10	32034795	32034801	-	BS21389	ENSG00000170759.11	KIF5B	protein_coding	CDS	60.4105	top	GAGTTAA
chr15	51910958	51910964	+	BS29188	ENSG00000138594.14	TMOD3	protein_coding	INTRON	60.3942	top	ACCTATT
chr18	7984527	7984533	+	BS34576	ENSG00000173482.17	PTPRM	protein_coding	INTRON	60.3388	top	AATTTTT
chr1	37493827	37493833	-	BS2588	ENSG00000163875.16	MEAF6	protein_coding	UTR3	60.3039	top	TGCGTTT
chr1	21679168	21679174	-	BS2385	ENSG00000090686.16	USP48	protein_coding	UTR3	60.2643	top	AGGGGGC
chr19	17403019	17403025	-	BS36823	ENSG00000130303.14	BST2	protein_coding	UTR3	60.264	top	GGGTTTT
chr9	89311196	89311202	+	BS18898	ENSG00000123975.5	CKS2	protein_coding	UTR5	60.2135	top	TTAGTCT
chr5	122899422	122899428	+	BS11226	ENSG00000064652.11	SNX24	protein_coding	INTRON	60.181	top	TTTTTTG
chr18	11999171	11999177	+	BS34632	ENSG00000141401.12	IMPA2	protein_coding	CDS	60.1429	top	AGGTTTC
chr9	33581769	33581775	+	BS18718	ENSG00000230453.11	ANKRD18B	protein_coding	INTRON	60.0713	top	GTGGGGA
chr5	154793793	154793799	+	BS11580	ENSG00000155506.19	LARP1	protein_coding	INTRON	60.0659	top	CCCATAG
chr16	88738013	88738019	-	BS31837	ENSG00000103335.22	PIEZO1	protein_coding	CDS	60.0561	top	TGTATGC
chr1	214646631	214646637	+	BS1908	ENSG00000117724.15	CENPF	protein_coding	CDS	60.0405	top	ATGCAGC
chr3	196051697	196051703	-	BS9106	ENSG00000072274.14	TFRC	protein_coding	UTR3	60.0067	top	GAATTTT
chr17	68531958	68531964	+	BS32854	ENSG00000108946.16	PRKAR1A	protein_coding	UTR3	60.0016	top	GTTATTG
chr22	29639194	29639200	+	BS38639	ENSG00000186575.19	NF2	protein_coding	CDS	59.9969	top	ACATTTA
chr5	17217792	17217798	+	BS10525	ENSG00000176788.9	BASP1	protein_coding	INTRON	59.9776	top	GCATAGG
chr5	150447730	150447736	-	BS12976	ENSG00000164587.13	RPS14	protein_coding	CDS	59.9764	top	GAAATGG
chr1	44778105	44778111	+	BS479	ENSG00000142937.12	RPS8	protein_coding	CDS	59.9521	top	CAGTTCC
chr5	151804231	151804237	+	BS11556	ENSG00000145907.16	G3BP1	protein_coding	UTR3	59.9499	top	GTTAATG
chr19	1038313	1038319	+	BS35194	ENSG00000064666.15	CNN2	protein_coding	UTR3	59.9475	top	ATTTTTT
chr11	75568793	75568799	+	BS22829	ENSG00000149257.16	SERPINH1	protein_coding	CDS	59.83	top	TCCTATA
chr12	104349478	104349484	+	BS25437	ENSG00000198431.18	TXNRD1	protein_coding	UTR3	59.7446	top	ATATTTT
chr12	20429036	20429042	+	BS24650	ENSG00000172572.7	PDE3A	protein_coding	INTRON	59.728	top	TTTTACA
chr3	128067424	128067430	+	BS7702	ENSG00000058262.11	SEC61A1	protein_coding	CDS	59.7188	top	ACGTCTT
chr17	81589084	81589090	-	BS34376	ENSG00000182446.15	NPLOC4	protein_coding	CDS	59.7054	top	CAAGTCC
chrX	41350206	41350212	+	BS39636	ENSG00000215301.11	DDX3X	protein_coding	UTR3	59.6853	top	AGTCTCC
chr7	99396490	99396496	-	BS16551	ENSG00000106244.13	PDAP1	protein_coding	INTRON	59.6725	top	GAGGGGT
chr11	32105134	32105140	+	BS22259	ENSG00000049449.10	RCN1	protein_coding	INTRON	59.6397	top	AATTTAG
chr14	74005307	74005313	-	BS28800	ENSG00000187097.13	ENTPD5	protein_coding	INTRON	59.6283	top	TTTATTT
chr5	17276376	17276382	+	BS10572	ENSG00000176788.9	BASP1	protein_coding	UTR3	59.6266	top	GTGTTTT
chr17	81845184	81845190	-	BS34387	ENSG00000185624.16	P4HB	protein_coding	UTR3	59.6202	top	AGAAATT
chr4	1974631	1974637	+	BS9179	ENSG00000109685.19	NSD2	protein_coding	INTRON	59.6077	top	CCCCGGC
chr20	36783479	36783485	-	BS37775	ENSG00000149639.15	SOGA1	protein_coding	INTRON	59.5976	top	GTCCATG
chr17	64500657	64500663	-	BS34142	ENSG00000108654.16	DDX5	protein_coding	CDS	59.5965	top	ACTTTCT
chr12	105168498	105168504	+	BS25442	ENSG00000136051.15	WASHC4	protein_coding	UTR3	59.5369	top	CAGTATT
chr5	43445211	43445217	-	BS12328	ENSG00000151881.15	TMEM267	protein_coding	UTR3	59.5096	top	TCCTTTT
chr8	144274886	144274892	-	BS18494	ENSG00000261236.8	BOP1	protein_coding	INTRON	59.5089	top	GCCACAT
chr3	160404488	160404494	+	BS7866	ENSG00000113810.16	SMC4	protein_coding	CDS	59.4369	top	GATTTTT
chr16	89560948	89560954	+	BS30900	ENSG00000167526.14	RPL13	protein_coding	UTR5	59.4255	top	CCGTAGG
chr1	202015472	202015478	+	BS1708	ENSG00000163435.16	ELF3	protein_coding	UTR3	59.4091	top	CCATCGT
chr8	143933322	143933328	-	BS18466	ENSG00000178209.17	PLEC	protein_coding	CDS	59.3343	top	CAAAGTG
chr12	53040550	53040556	+	BS25008	ENSG00000063046.18	EIF4B	protein_coding	UTR3	59.3267	top	GATATAA
chrX	47199600	47199606	+	BS39648	ENSG00000130985.17	UBA1	protein_coding	CDS	59.3077	top	CTTAGTG
chr19	41869048	41869054	+	BS35979	ENSG00000105372.8	RPS19	protein_coding	CDS	59.2765	top	CTGTACC
chr11	58620734	58620740	+	BS22478	ENSG00000186660.15	ZFP91	protein_coding	INTRON	59.2755	top	TACCATT
chrX	21972505	21972511	+	BS39498	ENSG00000102172.16	SMS	protein_coding	CDS	59.2647	top	AGATTTT
chr17	7668667	7668673	-	BS33323	ENSG00000141510.18	TP53	protein_coding	UTR3	59.2375	top	ATGTTTT
chr21	33551851	33551857	+	BS38135	ENSG00000159140.23	SON	protein_coding	CDS	59.235	top	CAAATGT
chr1	68475602	68475608	-	BS2894	ENSG00000024526.17	DEPDC1	protein_coding	UTR3	59.1967	top	GGTTTGT
chr7	151070541	151070547	+	BS16031	ENSG00000164889.15	SLC4A2	protein_coding	CDS	59.1954	top	GAGAATG
chr8	97776064	97776070	+	BS17248	ENSG00000104341.17	LAPTM4B	protein_coding	CDS	59.1675	top	TGCCATG
chr11	810309	810315	+	BS21965	ENSG00000177600.9	RPLP2	protein_coding	CDS	59.159	top	GATCTTG
chr11	18396915	18396921	+	BS22228	ENSG00000134333.15	LDHA	protein_coding	CDS	59.1441	top	GTTGTTG
chrX	24077095	24077101	+	BS39541	ENSG00000130741.11	EIF2S3	protein_coding	INTRON	59.105	top	TGTTTTT
chr8	47862077	47862083	-	BS17705	ENSG00000253729.9	PRKDC	protein_coding	CDS	59.0911	top	TAATTTT
chr1	64834544	64834550	-	BS2814	ENSG00000162434.14	JAK1	protein_coding	UTR3	59.0304	top	AACATTT
chr19	11444899	11444905	+	BS35538	ENSG00000130175.10	PRKCSH	protein_coding	INTRON	59.0066	top	TCAGTGG
chr1	45511278	45511284	-	BS2676	ENSG00000117450.15	PRDX1	protein_coding	UTR3	58.982	top	AACAAAA
chrX	53533133	53533139	-	BS40256	ENSG00000086758.17	HUWE1	protein_coding	UTR3	58.955	top	TCTCATT
chr5	32135674	32135680	-	BS12139	ENSG00000113384.14	GOLPH3	protein_coding	CDS	58.918	top	TGTAAGT
chr5	160424306	160424312	+	BS11609	ENSG00000164611.13	PTTG1	protein_coding	CDS	58.8727	top	AAATTCT
chr10	32932550	32932556	-	BS21416	ENSG00000150093.20	ITGB1	protein_coding	CDS	58.804	top	TGTATAC
chr10	119060107	119060113	-	BS21864	ENSG00000107581.13	EIF3A	protein_coding	INTRON	58.7202	top	TTTTATG
chr12	98593681	98593687	+	BS25348	ENSG00000075415.15	SLC25A3	protein_coding	UTR5	58.6801	top	CCGGCCT
chr12	20418615	20418621	+	BS24637	ENSG00000172572.7	PDE3A	protein_coding	INTRON	58.6452	top	CCGATTT
chr15	78872985	78872991	+	BS29360	ENSG00000185787.15	MORF4L1	protein_coding	UTR5	58.6328	top	TGGGAGA
chr5	115616158	115616164	-	BS12751	ENSG00000251201.8	TMED7-TICAM2	protein_coding	INTRON	58.6184	top	GTCCTCT
chrX	72377140	72377146	-	BS40316	ENSG00000285547.1	ENSG00000285547	protein_coding	INTRON	58.6145	top	AGTTCAA
chrX	71300042	71300048	+	BS39763	ENSG00000147140.17	NONO	protein_coding	CDS	58.5838	top	CTGAATT
chr5	32588534	32588540	+	BS10671	ENSG00000113387.12	SUB1	protein_coding	CDS	58.5623	top	GTTTCTT
chr16	1964277	1964283	-	BS31000	ENSG00000140988.16	RPS2	protein_coding	CDS	58.5452	top	CTATTAA
chr7	16706392	16706398	+	BS15195	ENSG00000136261.16	BZW2	protein_coding	UTR3	58.5437	top	TATTTTT
chr16	89563267	89563273	+	BS30905	ENSG00000167526.14	RPL13	protein_coding	UTR3	58.5381	top	TTGTGGG
chr1	67420115	67420121	-	BS2858	ENSG00000142864.15	SERBP1	protein_coding	CDS	58.5199	top	CTATTCA
chr1	207357585	207357591	+	BS1855	ENSG00000196352.18	CD55	protein_coding	INTRON	58.4872	top	CGGGGGC
chr9	128636946	128636952	-	BS20130	ENSG00000119333.12	DYNC2I2	protein_coding	INTRON	58.467	top	TCCACTG
chr3	27398247	27398253	-	BS8256	ENSG00000033867.17	SLC4A7	protein_coding	CDS	58.4588	top	CAACATT
chr1	182680285	182680291	-	BS3753	ENSG00000135824.13	RGS8	protein_coding	INTRON	58.4379	top	TAGGTGA
chr8	41930238	41930244	-	BS17650	ENSG00000083168.11	KAT6A	protein_coding	UTR3	58.4343	top	AGGGAGG
chr3	194403392	194403398	-	BS9063	ENSG00000133657.17	ATP13A3	protein_coding	UTR3	58.4341	top	TGTTTTG
chrX	153862412	153862418	-	BS40671	ENSG00000198910.14	L1CAM	protein_coding	UTR3	58.4314	top	CCCATTT
chr15	55853484	55853490	-	BS29776	ENSG00000069869.17	NEDD4	protein_coding	INTRON	58.4108	top	CATTACT
chr12	46183627	46183633	-	BS26101	ENSG00000111371.16	SLC38A1	protein_coding	UTR3	58.39	top	CATTTTT
chr2	231457097	231457103	-	BS6969	ENSG00000115053.17	NCL	protein_coding	CDS	58.378	top	TAAGCAA
chr5	138556785	138556791	-	BS12876	ENSG00000113013.16	HSPA9	protein_coding	CDS	58.3728	top	CAATTAC
chr10	133362638	133362644	-	BS21943	ENSG00000127884.5	ECHS1	protein_coding	UTR3	58.3363	top	GAGGAGC
chr10	119042002	119042008	-	BS21851	ENSG00000107581.13	EIF3A	protein_coding	CDS	58.308	top	CATTAGT
chr1	156742928	156742934	-	BS3585	ENSG00000143321.19	HDGF	protein_coding	UTR3	58.2326	top	CTATTAT
chr5	22533216	22533222	-	BS12026	ENSG00000154162.15	CDH12	protein_coding	INTRON	58.1757	top	TGCTGGG
chr8	100712743	100712749	-	BS17985	ENSG00000070756.17	PABPC1	protein_coding	CDS	58.15	top	AAATTTA
chr9	128634917	128634923	-	BS20128	ENSG00000119333.12	DYNC2I2	protein_coding	CDS	58.0801	top	AGCATCC
chr9	69718236	69718242	-	BS19757	ENSG00000188647.13	PTAR1	protein_coding	UTR3	58.0691	top	CATATGT
chr11	10808800	10808806	-	BS23205	ENSG00000110321.19	EIF4G2	protein_coding	UTR5	58.0485	top	CTTTTTT
chr12	6602468	6602474	-	BS25764	ENSG00000285238.2	ENSG00000285238	protein_coding	CDS	58.026	top	GATTTGT
chr20	59001543	59001549	-	BS37902	ENSG00000101160.15	CTSZ	protein_coding	CDS	57.9849	top	GGTAATG
chr12	10699478	10699484	-	BS25814	ENSG00000060138.13	YBX3	protein_coding	UTR3	57.9518	top	AATTTTT
chr12	103932843	103932849	+	BS25400	ENSG00000166598.16	HSP90B1	protein_coding	CDS	57.9484	top	GATTTCA
chr7	127371833	127371839	-	BS16738	ENSG00000048405.11	ZNF800	protein_coding	INTRON	57.9331	top	TTCATTT
chr11	75566762	75566768	+	BS22828	ENSG00000149257.16	SERPINH1	protein_coding	CDS	57.9232	top	GCTCAGT
chr16	87839819	87839825	-	BS31726	ENSG00000103257.9	SLC7A5	protein_coding	CDS	57.8857	top	AAACCTG
chr18	6961646	6961652	-	BS34801	ENSG00000101680.16	LAMA1	protein_coding	CDS	57.8754	top	TGGCATC
chr11	66276914	66276920	+	BS22702	ENSG00000174903.16	RAB1B	protein_coding	UTR3	57.8511	top	TGCCCTG
chr13	45339598	45339604	-	BS27632	ENSG00000133112.17	TPT1	protein_coding	CDS	57.8299	top	AGAATCA
chr19	34402175	34402181	+	BS35820	ENSG00000105220.17	GPI	protein_coding	INTRON	57.7569	top	AATTTTT
chr19	18571856	18571862	+	BS35702	ENSG00000221983.8	UBA52	protein_coding	UTR5	57.6629	top	TCTTCTT
chr11	66233792	66233798	+	BS22693	ENSG00000175115.13	PACS1	protein_coding	CDS	57.6289	top	TGCAACT
chrX	65739748	65739754	+	BS39729	ENSG00000147065.18	MSN	protein_coding	CDS	57.6179	top	CCAATGC
chr15	64963284	64963290	-	BS29890	ENSG00000090487.11	SPG21	protein_coding	UTR3	57.59	top	TGGTTTT
chr3	41224699	41224705	+	BS7385	ENSG00000168036.18	CTNNB1	protein_coding	CDS	57.5667	top	CTGTATG
chr7	151072119	151072125	+	BS16037	ENSG00000164889.15	SLC4A2	protein_coding	CDS	57.5625	top	TTCTACA
chr8	100712371	100712377	-	BS17983	ENSG00000070756.17	PABPC1	protein_coding	CDS	57.5151	top	AATCACT
chr9	128581835	128581841	+	BS19099	ENSG00000197694.19	SPTAN1	protein_coding	CDS	57.4769	top	TCTTAAG
chr17	82086265	82086271	-	BS34463	ENSG00000169710.9	FASN	protein_coding	CDS	57.346	top	AAGATGA
chr9	133363565	133363571	-	BS20176	ENSG00000148248.14	SURF4	protein_coding	CDS	57.3325	top	GGTGATT
chr2	101005952	101005958	+	BS5004	ENSG00000071082.11	RPL31	protein_coding	INTRON	57.2972	top	TTATTAG
chr17	40404833	40404839	-	BS33633	ENSG00000131747.15	TOP2A	protein_coding	CDS	57.2952	top	TAATTTC
chr11	63976445	63976451	+	BS22547	ENSG00000176340.4	COX8A	protein_coding	INTRON	57.264	top	AATCATG
chr2	231455427	231455433	-	BS6963	ENSG00000115053.17	NCL	protein_coding	CDS	57.2558	top	GATTTGG
chr11	62665426	62665432	+	BS22520	ENSG00000214756.8	CSKMT	protein_coding	INTRON	57.2106	top	CTTTTCT
chrX	78125790	78125796	+	BS39827	ENSG00000102144.15	PGK1	protein_coding	CDS	57.2001	top	GTAAAGT
chr2	216499356	216499362	+	BS5601	ENSG00000197756.10	RPL37A	protein_coding	CDS	57.1824	top	AATCAGC
chr14	75134276	75134282	-	BS28812	ENSG00000170348.9	TMED10	protein_coding	UTR3	57.1621	top	ATTTTAG
chr5	163491151	163491157	+	BS11623	ENSG00000072571.20	HMMR	protein_coding	CDS	57.1203	top	AATCATG
chr22	18110184	18110190	+	BS38560	ENSG00000288683.1	ENSG00000288683	protein_coding	INTRON	57.1125	top	GAGGTAT
chr2	222941793	222941799	+	BS5631	ENSG00000123983.15	ACSL3	protein_coding	UTR3	57.1111	top	TGACAGG
chr17	4948299	4948305	-	BS33278	ENSG00000108518.8	PFN1	protein_coding	CDS	57.0896	top	CGTCTGG
chr5	171391308	171391314	+	BS11672	ENSG00000181163.14	NPM1	protein_coding	CDS	57.0631	top	AGTTTAG
chr11	93721530	93721536	+	BS22883	ENSG00000166004.15	CEP295	protein_coding	INTRON	57.0631	top	TTTAGTG
chr1	203802546	203802552	+	BS1724	ENSG00000257315.4	ZBED6	protein_coding	INTRON	56.9942	top	GGTTTCT
chr1	151983195	151983201	-	BS3390	ENSG00000197747.9	S100A10	protein_coding	CDS	56.9879	top	TATTTTG
chr11	119311373	119311379	-	BS24145	ENSG00000076706.17	MCAM	protein_coding	CDS	56.9848	top	CTGAATG
chrX	124101367	124101373	+	BS39995	ENSG00000101972.20	STAG2	protein_coding	UTR3	56.9486	top	TGTATTT
chr17	63594170	63594176	+	BS32768	ENSG00000136485.16	DCAF7	protein_coding	INTRON	56.9445	top	AAACCTA
chr5	37290095	37290101	-	BS12194	ENSG00000113569.16	NUP155	protein_coding	UTR3	56.9418	top	ATTTTTC
chr1	155188279	155188285	-	BS3499	ENSG00000185499.17	MUC1	protein_coding	INTRON	56.9357	top	TTGTCTA
chr10	68721389	68721395	+	BS20607	ENSG00000060339.14	CCAR1	protein_coding	INTRON	56.9357	top	CGGCCCC
chr17	64499742	64499748	-	BS34138	ENSG00000108654.16	DDX5	protein_coding	UTR3	56.8928	top	CAATTTT
chr9	128695126	128695132	+	BS19140	ENSG00000119335.18	SET	protein_coding	UTR3	56.8913	top	TCTACTT
chr16	11886593	11886599	-	BS31183	ENSG00000103342.13	GSPT1	protein_coding	CDS	56.8868	top	TAAGGAG
chr2	210678352	210678358	+	BS5580	ENSG00000021826.18	CPS1	protein_coding	UTR3	56.8454	top	TATTTTT
chr17	7240721	7240727	-	BS33307	ENSG00000170296.10	GABARAP	protein_coding	UTR3	56.8189	top	TTTGTGG
chr12	6537307	6537313	+	BS24338	ENSG00000111640.15	GAPDH	protein_coding	CDS	56.8102	top	AGCAATG
chr1	154260026	154260032	+	BS1215	ENSG00000143569.19	UBAP2L	protein_coding	CDS	56.7848	top	TCTGGTA
chrX	120436816	120436822	-	BS40542	ENSG00000005893.17	LAMP2	protein_coding	INTRON	56.7819	top	GACTTCA
chr6	34240763	34240769	+	BS13508	ENSG00000137309.21	HMGA1	protein_coding	UTR5	56.7519	top	CTCCTTA
chr16	87869473	87869479	-	BS31760	ENSG00000103257.9	SLC7A5	protein_coding	UTR5	56.7388	top	ACACTGC
chr1	16740511	16740517	+	BS124	ENSG00000058453.17	CROCC	protein_coding	INTRON	56.7057	top	ATCTCAT
chr5	1321811	1321817	-	BS11873	ENSG00000049656.14	CLPTM1L	protein_coding	CDS	56.6572	top	GTCTATG
chr8	100703047	100703053	-	BS17966	ENSG00000070756.17	PABPC1	protein_coding	UTR3	56.6444	top	TTCTTTA
chr21	44326922	44326928	+	BS38295	ENSG00000141959.17	PFKL	protein_coding	UTR3	56.6419	top	CAGATGG
chr3	177164010	177164016	-	BS8991	ENSG00000177565.19	TBL1XR1	protein_coding	INTRON	56.6262	top	ATATTTC
chrX	24077185	24077191	+	BS39542	ENSG00000130741.11	EIF2S3	protein_coding	INTRON	56.5584	top	CAGCCTC
chr6	34246153	34246159	+	BS13514	ENSG00000137309.21	HMGA1	protein_coding	UTR3	56.5452	top	ATGATTT
chr12	53461101	53461107	+	BS25054	ENSG00000197111.16	PCBP2	protein_coding	CDS	56.502	top	CATCATT
chr9	134750604	134750610	+	BS19342	ENSG00000130635.17	COL5A1	protein_coding	CDS	56.5009	top	GCTCATG
chr19	38647681	38647687	+	BS35892	ENSG00000130402.14	ACTN4	protein_coding	UTR5	56.4891	top	TCGGGCA
chr1	183626419	183626425	-	BS3754	ENSG00000162704.16	ARPC5	protein_coding	INTRON	56.4719	top	AAGTTAT
chr16	3486145	3486151	+	BS30331	ENSG00000122390.19	NAA60	protein_coding	UTR3	56.4688	top	TTGTAGG
chr5	177306561	177306567	+	BS11763	ENSG00000169230.10	PRELID1	protein_coding	CDS	56.4551	top	GTTTGTG
chr4	56097409	56097415	+	BS9393	ENSG00000109265.15	CRACD	protein_coding	INTRON	56.4534	top	TGAATGC
chr16	2208949	2208955	+	BS30236	ENSG00000167965.18	MLST8	protein_coding	UTR3	56.3694	top	GCAGACC
chr11	62626577	62626583	-	BS23617	ENSG00000089597.18	GANAB	protein_coding	CDS	56.3539	top	ACTTAGC
chr14	39048668	39048674	-	BS28675	ENSG00000100934.15	SEC23A	protein_coding	CDS	56.3437	top	AAACTTT
chr12	121854763	121854769	-	BS26930	ENSG00000158104.11	HPD	protein_coding	CDS	56.3349	top	AATCATG
chr3	47588122	47588128	-	BS8330	ENSG00000173473.11	SMARCC1	protein_coding	UTR3	56.3008	top	TGGGTTT
chr11	65392572	65392578	+	BS22578	ENSG00000126391.14	FRMD8	protein_coding	INTRON	56.2947	top	GGCCTGA
chr5	179622823	179622829	-	BS13094	ENSG00000169045.18	HNRNPH1	protein_coding	INTRON	56.2933	top	CGAAAGC
chr5	16780557	16780563	-	BS12013	ENSG00000145555.15	MYO10	protein_coding	CDS	56.2549	top	TTTTATG
chr10	123154689	123154695	+	BS21068	ENSG00000154473.18	BUB3	protein_coding	INTRON	56.2417	top	GGGTTTA
chr3	196051579	196051585	-	BS9104	ENSG00000072274.14	TFRC	protein_coding	UTR3	56.2411	top	TGTAAGT
chr1	154220554	154220560	-	BS3468	ENSG00000143612.21	C1orf43	protein_coding	UTR5	56.225	top	ATGTTTT
chr17	7312221	7312227	+	BS32054	ENSG00000132507.18	EIF5A	protein_coding	UTR3	56.224	top	GCCCTTT
chr11	62559797	62559803	-	BS23597	ENSG00000254772.10	EEF1G	protein_coding	CDS	56.2081	top	ACACATG
chr15	72200475	72200481	-	BS29980	ENSG00000067225.21	PKM	protein_coding	CDS	56.205	top	GAATGTT
chr12	6592023	6592029	-	BS25751	ENSG00000285238.2	ENSG00000285238	protein_coding	CDS	56.1166	top	AATTTTG
chr6	38676442	38676448	-	BS14379	ENSG00000124767.7	GLO1	protein_coding	UTR3	56.116	top	GAGTTTG
chr20	37241444	37241450	+	BS37293	ENSG00000118705.18	RPN2	protein_coding	UTR3	56.0646	top	TATACTT
chrX	54814364	54814370	+	BS39712	ENSG00000102316.17	MAGED2	protein_coding	INTRON	56.0357	top	TGCAGTG
chrX	47200994	47201000	+	BS39650	ENSG00000130985.17	UBA1	protein_coding	CDS	56.0326	top	TGTTTGG
chr2	28800954	28800960	+	BS4440	ENSG00000213639.11	PPP1CB	protein_coding	UTR3	56.0212	top	CATATGT
chr4	673311	673317	-	BS9684	ENSG00000169020.10	ATP5ME	protein_coding	CDS	56.0059	top	GAGAATT
chr8	47970744	47970750	+	BS17132	ENSG00000104738.19	MCM4	protein_coding	CDS	56.0026	top	GGTCCTG
chrX	48459548	48459554	-	BS40223	ENSG00000017483.16	SLC38A5	protein_coding	CDS	56.0009	top	ATCCTGG
chr11	44933672	44933678	-	BS23373	ENSG00000175274.19	TP53I11	protein_coding	UTR3	55.9486	top	GCTGTCT
chr17	7312348	7312354	+	BS32056	ENSG00000132507.18	EIF5A	protein_coding	UTR3	55.9481	top	GGCATCT
chr12	103946921	103946927	+	BS25414	ENSG00000166598.16	HSP90B1	protein_coding	UTR3	55.9375	top	AACATTG
chr8	97724779	97724785	+	BS17242	ENSG00000147649.10	MTDH	protein_coding	UTR3	55.9298	top	AATTTTT
chr13	30461162	30461168	-	BS27563	ENSG00000189403.15	HMGB1	protein_coding	UTR3	55.9255	top	GTATTTT
chr15	41520787	41520793	-	BS29681	ENSG00000103932.12	RPAP1	protein_coding	CDS	55.9217	top	GGTCCTG
chr19	3976430	3976436	-	BS36463	ENSG00000167658.16	EEF2	protein_coding	INTRON	55.9156	top	GTTTCTG
chr4	141234408	141234414	+	BS9571	ENSG00000109445.11	ZNF330	protein_coding	UTR3	55.8736	top	TTCCTTT
chr12	909589	909595	+	BS24235	ENSG00000060237.19	WNK1	protein_coding	UTR3	55.85	top	TCCTTTG
chr13	45511851	45511857	+	BS27139	ENSG00000136152.15	COG3	protein_coding	CDS	55.8495	top	CAAGGTT
chr22	20127103	20127109	+	BS38577	ENSG00000099901.17	RANBP1	protein_coding	UTR3	55.844	top	AATTTTA
chr6	73518234	73518240	-	BS14504	ENSG00000156508.19	EEF1A1	protein_coding	CDS	55.8345	top	CAAATAA
chr6	34245238	34245244	+	BS13511	ENSG00000137309.21	HMGA1	protein_coding	UTR3	55.8172	top	GCTTTTG
chr11	67399092	67399098	-	BS23744	ENSG00000172531.16	PPP1CA	protein_coding	CDS	55.8112	top	GACCAGG
chr15	74802628	74802634	+	BS29327	ENSG00000103653.17	CSK	protein_coding	UTR3	55.7853	top	CCTTTTT
chr16	28842982	28842988	-	BS31303	ENSG00000178952.11	TUFM	protein_coding	CDS	55.7712	top	TCAAATG
chr1	67426225	67426231	-	BS2867	ENSG00000142864.15	SERBP1	protein_coding	CDS	55.7604	top	TAATTGA
chr12	79594336	79594342	-	BS26555	ENSG00000177425.11	PAWR	protein_coding	CDS	55.7502	top	ATTTATT
chr12	20403028	20403034	+	BS24624	ENSG00000172572.7	PDE3A	protein_coding	INTRON	55.7403	top	CTCATTT
chr14	32156414	32156420	+	BS28105	ENSG00000100852.14	ARHGAP5	protein_coding	UTR3	55.7187	top	AATATTG
chr1	39563660	39563666	-	BS2607	ENSG00000090621.15	PABPC4	protein_coding	CDS	55.7106	top	ACAAATA
chr7	73698002	73698008	+	BS15462	ENSG00000071462.13	BUD23	protein_coding	UTR3	55.6921	top	AAAAGTT
chr22	23895167	23895173	+	BS38601	ENSG00000251357.4	ENSG00000251357	protein_coding	UTR3	55.672	top	TTCTAGG
chr18	7016614	7016620	-	BS34855	ENSG00000101680.16	LAMA1	protein_coding	CDS	55.6303	top	AGCGTGG
chr8	47933144	47933150	-	BS17731	ENSG00000253729.9	PRKDC	protein_coding	CDS	55.5757	top	CATTTTT
chr8	61680971	61680977	-	BS17812	ENSG00000198363.18	ASPH	protein_coding	CDS	55.5664	top	GTTTTAT
chr10	68050828	68050834	-	BS21551	ENSG00000148634.16	HERC4	protein_coding	INTRON	55.5447	top	GTCATTA
chr9	35066688	35066694	-	BS19706	ENSG00000165280.18	VCP	protein_coding	CDS	55.5088	top	GTATCGA
chr14	103522451	103522457	-	BS28909	ENSG00000166165.14	CKB	protein_coding	CDS	55.4897	top	CGCTTCC
chr3	120325650	120325656	-	BS8651	ENSG00000163428.4	LRRC58	protein_coding	UTR3	55.4805	top	TAAATAT
chr2	101002299	101002305	+	BS5000	ENSG00000071082.11	RPL31	protein_coding	UTR5	55.4577	top	AACTTGG
chr17	74204135	74204141	+	BS32864	ENSG00000172809.13	RPL38	protein_coding	CDS	55.4104	top	GAAAATT
chr19	33387046	33387052	-	BS36884	ENSG00000124299.16	PEPD	protein_coding	UTR3	55.3911	top	GTCATTT
chr9	136410391	136410397	-	BS20223	ENSG00000165689.17	ENTR1	protein_coding	CDS	55.3838	top	ATGTCGG
chr8	142701698	142701704	+	BS17506	ENSG00000160886.13	LY6K	protein_coding	CDS	55.3679	top	GTTATAG
chr1	156216435	156216441	+	BS1283	ENSG00000260238.6	PMF1-BGLAP	protein_coding	INTRON	55.3309	top	GAGCAGC
chr6	85612782	85612788	-	BS14598	ENSG00000271793.2	ENSG00000271793	protein_coding	INTRON	55.3224	top	CATATTC
chr1	109401951	109401957	-	BS3151	ENSG00000143106.13	PSMA5	protein_coding	UTR3	55.3191	top	AAATTTT
chr12	6607381	6607387	-	BS25766	ENSG00000111642.16	CHD4	protein_coding	UTR5	55.2789	top	CCATTTT
chr12	121814457	121814463	+	BS25568	ENSG00000139718.12	SETD1B	protein_coding	CDS	55.227	top	TTTCCGC
chr1	20743196	20743202	-	BS2359	ENSG00000127483.19	HP1BP3	protein_coding	UTR3	55.2208	top	GTTTTTT
chr7	2371788	2371794	+	BS15096	ENSG00000106263.19	EIF3B	protein_coding	CDS	55.1626	top	AAATTTT
chr19	8485603	8485609	+	BS35446	ENSG00000099783.12	HNRNPM	protein_coding	CDS	55.1582	top	GTGGAGG
chr3	120328739	120328745	-	BS8652	ENSG00000163428.4	LRRC58	protein_coding	UTR3	55.1512	top	TGTTTCT
chr1	161213651	161213657	+	BS1318	ENSG00000158864.13	NDUFS2	protein_coding	UTR3	55.15	top	AGAGTTT
chr20	62332921	62332927	-	BS37954	ENSG00000130702.15	LAMA5	protein_coding	INTRON	55.1436	top	CATGTGT
chrX	20152327	20152333	-	BS40161	ENSG00000177189.14	RPS6KA3	protein_coding	UTR3	55.1432	top	TTTTTCA
chr1	94518357	94518363	+	BS845	ENSG00000117528.14	ABCD3	protein_coding	UTR3	55.0895	top	TGGTTTT
chr12	121830506	121830512	+	BS25570	ENSG00000139718.12	SETD1B	protein_coding	UTR3	55.084	top	TCAGCTT
chr17	8377590	8377596	-	BS33344	ENSG00000263809.1	ENSG00000263809	protein_coding	CDS	55.0434	top	AAGGAAG
chr14	69771556	69771562	+	BS28265	ENSG00000100650.16	SRSF5	protein_coding	UTR3	55.0423	top	CTTTTCT
chr17	74203686	74203692	+	BS32863	ENSG00000172809.13	RPL38	protein_coding	UTR5	55.0345	top	TCCTTTT
chr2	231708556	231708562	+	BS5664	ENSG00000187514.17	PTMA	protein_coding	INTRON	54.9897	top	GCATTGT
chr10	32037588	32037594	-	BS21395	ENSG00000170759.11	KIF5B	protein_coding	CDS	54.9836	top	GTTTTGT
chr2	27393576	27393582	-	BS5892	ENSG00000115241.11	PPM1G	protein_coding	INTRON	54.9233	top	AAGTTGA
chr19	18575058	18575064	+	BS35706	ENSG00000221983.8	UBA52	protein_coding	CDS	54.8685	top	TGCTATG
chr1	22092395	22092401	+	BS146	ENSG00000289694.1	ENSG00000289694	protein_coding	UTR3	54.847	top	AAAAATT
chr10	32935537	32935543	-	BS21417	ENSG00000150093.20	ITGB1	protein_coding	CDS	54.8465	top	ATTTTCT
chr1	231373993	231373999	-	BS4165	ENSG00000135766.9	EGLN1	protein_coding	CDS	54.8378	top	ATAAAGA
chr3	52691395	52691401	+	BS7514	ENSG00000163938.17	GNL3	protein_coding	INTRON	54.8222	top	AAATTGG
chr8	100722020	100722026	-	BS17998	ENSG00000070756.17	PABPC1	protein_coding	UTR5	54.7994	top	ATTTATT
chr12	132583997	132584003	+	BS25682	ENSG00000112787.14	FBRSL1	protein_coding	UTR3	54.758	top	CCTTTTC
chr17	80471029	80471035	-	BS34340	ENSG00000171246.7	NPTX1	protein_coding	CDS	54.7555	top	GGACACT
chr5	38522984	38522990	-	BS12248	ENSG00000113594.10	LIFR	protein_coding	INTRON	54.7454	top	GTACATG
chr7	111309159	111309165	-	BS16660	ENSG00000184903.10	IMMP2L	protein_coding	INTRON	54.7361	top	AATAATG
chr3	197951175	197951181	+	BS8142	ENSG00000182899.17	RPL35A	protein_coding	CDS	54.6941	top	ATTTTTG
chr5	179620764	179620770	-	BS13092	ENSG00000169045.18	HNRNPH1	protein_coding	INTRON	54.6857	top	ATGTTTT
chr12	110719891	110719897	-	BS26736	ENSG00000186298.12	PPP1CC	protein_coding	UTR3	54.6734	top	AGTGTCT
chr11	68313137	68313143	+	BS22734	ENSG00000162337.12	LRP5	protein_coding	INTRON	54.6362	top	GGCCCGG
chr11	62520353	62520359	-	BS23580	ENSG00000124942.14	AHNAK	protein_coding	INTRON	54.6353	top	CAAAGTG
chr22	38219523	38219529	-	BS39152	ENSG00000198792.13	TMEM184B	protein_coding	UTR3	54.606	top	TAATTTT
chr12	12913028	12913034	+	BS24524	ENSG00000013588.9	GPRC5A	protein_coding	UTR3	54.5935	top	CTGGTCA
chrX	21854012	21854018	+	BS39484	ENSG00000012174.12	MBTPS2	protein_coding	INTRON	54.591	top	CTTTTAA
chr17	40408581	40408587	-	BS33638	ENSG00000131747.15	TOP2A	protein_coding	CDS	54.5852	top	AGTTTAA
chr3	160565447	160565453	-	BS8935	ENSG00000186432.10	KPNA4	protein_coding	UTR5	54.5685	top	GCGGGGA
chr5	169594650	169594656	+	BS11651	ENSG00000040275.17	SPDL1	protein_coding	CDS	54.5593	top	TATTTAA
chr6	31635649	31635655	+	BS13423	ENSG00000204469.13	PRRC2A	protein_coding	CDS	54.5295	top	AGAACCT
chr8	97661135	97661141	+	BS17234	ENSG00000147649.10	MTDH	protein_coding	CDS	54.5185	top	GCAAAGC
chr1	9729990	9729996	-	BS2262	ENSG00000171603.18	CLSTN1	protein_coding	UTR3	54.5009	top	GGATTCC
chr2	210590167	210590173	+	BS5510	ENSG00000021826.18	CPS1	protein_coding	CDS	54.4996	top	GGATTTT
chr19	45687553	45687559	-	BS36968	ENSG00000125743.11	SNRPD2	protein_coding	CDS	54.4842	top	CAAGTAG
chr19	812026	812032	+	BS35185	ENSG00000011304.22	PTBP1	protein_coding	UTR3	54.4455	top	AATTTTT
chr1	44776159	44776165	+	BS474	ENSG00000142937.12	RPS8	protein_coding	INTRON	54.4439	top	CTGTCCG
chr16	2760041	2760047	+	BS30261	ENSG00000167978.18	SRRM2	protein_coding	INTRON	54.3769	top	CTGGGTG
chr11	62633089	62633095	-	BS23630	ENSG00000089597.18	GANAB	protein_coding	CDS	54.3748	top	TGTCTGT
chr12	10718095	10718101	-	BS25821	ENSG00000060138.13	YBX3	protein_coding	CDS	54.3726	top	TATTTGT
chr11	66276854	66276860	+	BS22701	ENSG00000174903.16	RAB1B	protein_coding	UTR3	54.2966	top	GCGGGTA
chr19	1020841	1020847	-	BS36286	ENSG00000182087.14	TMEM259	protein_coding	CDS	54.2588	top	CAAGATG
chrX	17733841	17733847	+	BS39471	ENSG00000188158.17	NHS	protein_coding	UTR3	54.1923	top	GTGGGAG
chr19	6413697	6413703	-	BS36589	ENSG00000088247.19	KHSRP	protein_coding	UTR3	54.1491	top	TCATTTT
chr1	153960322	153960328	-	BS3436	ENSG00000143570.19	SLC39A1	protein_coding	CDS	54.1206	top	ATGACAC
chr1	156320923	156320929	-	BS3569	ENSG00000163468.15	CCT3	protein_coding	CDS	54.1076	top	CAACATT
chr1	225512902	225512908	-	BS4085	ENSG00000154380.19	ENAH	protein_coding	CDS	54.1016	top	GGTTTAA
chr11	93731006	93731012	-	BS23998	ENSG00000166012.17	TAF1D	protein_coding	INTRON	54.0665	top	TACTTTG
chr1	231241663	231241669	+	BS2093	ENSG00000116906.13	GNPAT	protein_coding	INTRON	54.0657	top	ATTATGG
chr17	67892019	67892025	+	BS32814	ENSG00000171634.19	BPTF	protein_coding	CDS	54.061	top	TAAGGAG
chr1	116398965	116398971	+	BS1026	ENSG00000163399.16	ATP1A1	protein_coding	CDS	54.0491	top	GCTTATA
chr17	58001052	58001058	-	BS34047	ENSG00000266086.3	ENSG00000266086	protein_coding	INTRON	54.0003	top	ACCATTA
chr1	156742521	156742527	-	BS3583	ENSG00000143321.19	HDGF	protein_coding	UTR3	53.9845	top	AATTTTA
chr19	38730385	38730391	+	BS35916	ENSG00000130402.14	ACTN4	protein_coding	UTR3	53.9609	top	CTGATGG
chr2	86144052	86144058	-	BS6507	ENSG00000132305.22	IMMT	protein_coding	UTR3	53.8918	top	ACATTTT
chr19	48965311	48965317	+	BS36064	ENSG00000087086.15	FTL	protein_coding	UTR5	53.8882	top	AGTTCGG
chr22	36282304	36282310	-	BS39076	ENSG00000100345.23	MYH9	protein_coding	UTR3	53.8803	top	TATTTTT
chr15	30673794	30673800	+	BS28951	ENSG00000284906.3	ENSG00000284906	protein_coding	INTRON	53.8726	top	TACAGAT
chr5	38527156	38527162	-	BS12250	ENSG00000113594.10	LIFR	protein_coding	CDS	53.8562	top	AAACGTT
chr7	5529581	5529587	-	BS16153	ENSG00000075624.17	ACTB	protein_coding	CDS	53.8489	top	ACGATGC
chr1	150265676	150265682	-	BS3340	ENSG00000117362.13	APH1A	protein_coding	UTR3	53.8344	top	TGGTTTT
chr1	169464386	169464392	-	BS3659	ENSG00000117479.15	SLC19A2	protein_coding	UTR3	53.7977	top	TATTAAG
chr1	114745260	114745266	-	BS3226	ENSG00000009307.17	CSDE1	protein_coding	INTRON	53.7633	top	AAAGCTT
chr5	17221305	17221311	+	BS10530	ENSG00000176788.9	BASP1	protein_coding	INTRON	53.7295	top	GCCTACT
chr17	63745671	63745677	-	BS34121	ENSG00000125695.12	ENSG00000125695	protein_coding	INTRON	53.7217	top	TGGGTAT
chr8	143733742	143733748	-	BS18397	ENSG00000180921.7	FAM83H	protein_coding	INTRON	53.7212	top	CGCTGGG
chr12	98597917	98597923	+	BS25350	ENSG00000075415.15	SLC25A3	protein_coding	CDS	53.7145	top	GTGTTCG
chr1	230243300	230243306	+	BS2062	ENSG00000143641.10	GALNT2	protein_coding	INTRON	53.6979	top	CTGCAGG
chr20	58905385	58905391	+	BS37492	ENSG00000087460.29	GNAS	protein_coding	CDS	53.6553	top	ATTCTAT
chr19	18307158	18307164	-	BS36833	ENSG00000130520.11	LSM4	protein_coding	UTR3	53.6437	top	CATTTTC
chr2	45005743	45005749	-	BS6030	ENSG00000170577.8	SIX2	protein_coding	UTR3	53.6387	top	GTTCATT
chr8	143925542	143925548	-	BS18449	ENSG00000178209.17	PLEC	protein_coding	CDS	53.6316	top	TTGGAGG
chr14	55189160	55189166	-	BS28755	ENSG00000126787.13	DLGAP5	protein_coding	CDS	53.6084	top	ATTTTGC
chr16	88726721	88726727	-	BS31810	ENSG00000103335.22	PIEZO1	protein_coding	CDS	53.5888	top	GAACATG
chr9	78329190	78329196	+	BS18873	ENSG00000135069.14	PSAT1	protein_coding	UTR3	53.5801	top	CATGTTT
chr13	113227996	113228002	+	BS27461	ENSG00000139842.15	CUL4A	protein_coding	CDS	53.5703	top	TATTTTT
chr9	33112417	33112423	-	BS19647	ENSG00000086062.13	B4GALT1	protein_coding	INTRON	53.5285	top	CAGCATT
chr17	78214735	78214741	+	BS32988	ENSG00000089685.15	BIRC5	protein_coding	CDS	53.5151	top	AGTGTTT
chr5	59270352	59270358	-	BS12499	ENSG00000113448.20	PDE4D	protein_coding	INTRON	53.5058	top	AATCTTC
chr20	62322620	62322626	-	BS37941	ENSG00000130702.15	LAMA5	protein_coding	INTRON	53.4913	top	GTGGGGC
chr12	120200856	120200862	-	BS26881	ENSG00000089157.16	RPLP0	protein_coding	INTRON	53.4811	top	GACCAGG
chr17	74440086	74440092	+	BS32870	ENSG00000170412.18	GPRC5C	protein_coding	CDS	53.4715	top	GTGTTTG
chr12	76047631	76047637	-	BS26513	ENSG00000187109.15	NAP1L1	protein_coding	UTR3	53.4708	top	TTGTTTT
chr12	53459393	53459399	+	BS25053	ENSG00000197111.16	PCBP2	protein_coding	CDS	53.457	top	AAATACG
chr1	119734652	119734658	+	BS1066	ENSG00000092621.13	PHGDH	protein_coding	CDS	53.4531	top	ATCATTT
chr19	16112005	16112011	+	BS35629	ENSG00000167461.12	RAB8A	protein_coding	CDS	53.4386	top	CCACTTT
chr12	20421922	20421928	+	BS24642	ENSG00000172572.7	PDE3A	protein_coding	INTRON	53.4355	top	TGTTTTT
chr12	6522866	6522872	+	BS24317	ENSG00000010292.13	NCAPD2	protein_coding	CDS	53.4228	top	CAATTTG
chr16	87836936	87836942	-	BS31721	ENSG00000103257.9	SLC7A5	protein_coding	INTRON	53.3978	top	TTCTTCA
chr16	87838591	87838597	-	BS31723	ENSG00000103257.9	SLC7A5	protein_coding	INTRON	53.3475	top	AAATAGG
chr6	63582449	63582455	+	BS13666	ENSG00000112245.13	PTP4A1	protein_coding	UTR3	53.2948	top	TGAAATT
chr5	1463374	1463380	-	BS11905	ENSG00000153395.10	LPCAT1	protein_coding	UTR3	53.2799	top	GGGCACC
chr2	216498843	216498849	+	BS5599	ENSG00000197756.10	RPL37A	protein_coding	UTR5	53.2041	top	CCTTTCT
chr14	103521830	103521836	-	BS28908	ENSG00000166165.14	CKB	protein_coding	CDS	53.1951	top	GAGAAGC
chr1	171540962	171540968	+	BS1449	ENSG00000117523.18	PRRC2C	protein_coding	CDS	53.1818	top	ACTTTGC
chrX	72275666	72275672	-	BS40313	ENSG00000198034.11	RPS4X	protein_coding	CDS	53.0744	top	TCATTTT
chr6	31829952	31829958	+	BS13440	ENSG00000204388.7	HSPA1B	protein_coding	INTRON	53.0742	top	GTCATTT
chr7	24600414	24600420	+	BS15222	ENSG00000105926.16	PALS2	protein_coding	INTRON	53.0605	top	GTCATTT
chr19	58546098	58546104	+	BS36245	ENSG00000130726.12	TRIM28	protein_coding	INTRON	53.0373	top	AAGGGGA
chr12	52235260	52235266	+	BS24964	ENSG00000135480.17	KRT7	protein_coding	CDS	52.9986	top	CAGATTG
chr6	132816555	132816561	+	BS13830	ENSG00000112306.8	RPS12	protein_coding	CDS	52.9795	top	CTAATTA
chr3	52691408	52691414	+	BS7515	ENSG00000163938.17	GNL3	protein_coding	INTRON	52.9406	top	TATTGAA
chr12	56713549	56713555	-	BS26437	ENSG00000196531.14	NACA	protein_coding	CDS	52.9267	top	AGTTTTT
chr8	144791438	144791444	-	BS18506	ENSG00000161016.18	RPL8	protein_coding	CDS	52.9113	top	CAATCGT
chr2	222927113	222927119	+	BS5630	ENSG00000123983.15	ACSL3	protein_coding	CDS	52.9095	top	GAACATC
chr2	69520108	69520114	-	BS6219	ENSG00000115977.21	AAK1	protein_coding	INTRON	52.8479	top	CATTGAA
chr17	67740676	67740682	+	BS32808	ENSG00000130935.10	NOL11	protein_coding	INTRON	52.8431	top	ACAAAGG
chr12	46359819	46359825	-	BS26143	ENSG00000134294.14	SLC38A2	protein_coding	UTR3	52.8228	top	GTTTACA
chr1	151698970	151698976	+	BS1171	ENSG00000143376.14	SNX27	protein_coding	UTR3	52.8149	top	TTCTTTC
chr6	87473047	87473053	+	BS13743	ENSG00000213204.8	ENSG00000213204	protein_coding	INTRON	52.7999	top	GAGTCCG
chr18	67512607	67512613	-	BS35106	ENSG00000171451.15	DSEL	protein_coding	CDS	52.7062	top	AATGTTA
chr12	56643955	56643961	-	BS26411	ENSG00000110955.9	ATP5F1B	protein_coding	INTRON	52.6919	top	CAGATTT
chr9	19379863	19379869	-	BS19588	ENSG00000137154.13	RPS6	protein_coding	INTRON	52.6898	top	CGGCTGC
chrX	136873841	136873847	-	BS40637	ENSG00000147274.14	RBMX	protein_coding	UTR3	52.6424	top	TTTTTCC
chr5	179836453	179836459	+	BS11805	ENSG00000161011.20	SQSTM1	protein_coding	CDS	52.6358	top	ATTGAGT
chr1	228098395	228098401	+	BS1995	ENSG00000143761.17	ARF1	protein_coding	UTR3	52.6074	top	GGTTTTT
chr3	160412322	160412328	+	BS7873	ENSG00000113810.16	SMC4	protein_coding	INTRON	52.6021	top	GTAGTTA
chr10	69171630	69171636	+	BS20649	ENSG00000122958.15	VPS26A	protein_coding	UTR3	52.5965	top	TAAATCC
chr9	122880261	122880267	-	BS20044	ENSG00000056586.16	RC3H2	protein_coding	INTRON	52.5857	top	AATTTAA
chr12	103934139	103934145	+	BS25403	ENSG00000166598.16	HSP90B1	protein_coding	CDS	52.5785	top	TTCTATT
chr5	179619377	179619383	-	BS13090	ENSG00000169045.18	HNRNPH1	protein_coding	CDS	52.5608	top	TAACATT
chr5	112877836	112877842	-	BS12738	ENSG00000129625.13	REEP5	protein_coding	UTR3	52.5244	top	ATTTAGT
chr6	4954423	4954429	+	BS13169	ENSG00000153046.18	CDYL	protein_coding	UTR3	52.5223	top	ATAATGT
chr2	197392005	197392011	-	BS6839	ENSG00000115524.17	SF3B1	protein_coding	UTR3	52.5181	top	TTTAATT
chr1	224189932	224189938	+	BS1971	ENSG00000143753.13	DEGS1	protein_coding	CDS	52.516	top	CGATTTT
chr4	75950600	75950606	-	BS9922	ENSG00000198301.12	SDAD1	protein_coding	UTR3	52.5078	top	GTGTTTT
chr12	46189056	46189062	-	BS26113	ENSG00000111371.16	SLC38A1	protein_coding	CDS	52.5076	top	TTCTTGG
chr2	169811928	169811934	+	BS5231	ENSG00000138385.16	SSB	protein_coding	UTR3	52.5021	top	TGTATTG
chrX	20150330	20150336	-	BS40160	ENSG00000177189.14	RPS6KA3	protein_coding	UTR3	52.4371	top	GTGGGTG
chr1	11054830	11054836	-	BS2277	ENSG00000116649.10	SRM	protein_coding	UTR3	52.4308	top	GGACCTC
chr12	55727318	55727324	-	BS26332	ENSG00000135404.12	CD63	protein_coding	CDS	52.378	top	CTGATTG
chr17	36499143	36499149	-	BS33551	ENSG00000278259.5	MYO19	protein_coding	CDS	52.3669	top	TGGTTAA
chr17	2330362	2330368	-	BS33197	ENSG00000167721.11	TSR1	protein_coding	INTRON	52.3637	top	GAGAAGT
chr19	55386344	55386350	+	BS36185	ENSG00000108107.15	RPL28	protein_coding	INTRON	52.3253	top	CCGCAGC
chr3	128650771	128650777	-	BS8749	ENSG00000163902.12	RPN1	protein_coding	CDS	52.3227	top	GTTTCTG
chr3	122459870	122459876	-	BS8673	ENSG00000114030.13	KPNA1	protein_coding	INTRON	52.249	top	GATGTTT
chr7	36425726	36425732	+	BS15308	ENSG00000011426.11	ANLN	protein_coding	CDS	52.2273	top	ACATCTA
chr5	179699026	179699032	+	BS11774	ENSG00000127022.16	CANX	protein_coding	UTR5	52.2224	top	CTCTTTA
chr2	241256193	241256199	-	BS7027	ENSG00000115677.18	HDLBP	protein_coding	CDS	52.2063	top	GATTTAT
chr1	55064484	55064490	+	BS546	ENSG00000169174.11	PCSK9	protein_coding	UTR3	52.2004	top	CATTTTT
chr11	66234171	66234177	+	BS22694	ENSG00000175115.13	PACS1	protein_coding	CDS	52.1924	top	GTAAATA
chr20	35176248	35176254	+	BS37251	ENSG00000101000.6	PROCR	protein_coding	CDS	52.1593	top	GTGAATG
chr12	49272727	49272733	+	BS24858	ENSG00000167553.17	TUBA1C	protein_coding	CDS	52.1004	top	GAACAGC
chr1	35184579	35184585	-	BS2555	ENSG00000116560.12	SFPQ	protein_coding	CDS	52.0888	top	GCGCTTT
chr5	72867989	72867995	+	BS11003	ENSG00000083312.19	TNPO1	protein_coding	INTRON	52.0821	top	TTGTTGT
chr22	41604082	41604088	-	BS39292	ENSG00000100418.8	DESI1	protein_coding	CDS	52.0596	top	AATCTTT
chr9	33116027	33116033	-	BS19657	ENSG00000086062.13	B4GALT1	protein_coding	CDS	52.0496	top	ATTATTG
chr1	207324713	207324719	+	BS1806	ENSG00000196352.18	CD55	protein_coding	CDS	52.0382	top	GAATTTA
chr9	83972043	83972049	-	BS19805	ENSG00000165119.22	HNRNPK	protein_coding	CDS	52.0344	top	CAGAATG
chr19	10654408	10654414	+	BS35472	ENSG00000129351.18	ILF3	protein_coding	UTR5	52.0335	top	GCTTTTG
chr12	56238732	56238738	-	BS26358	ENSG00000139645.11	ANKRD52	protein_coding	INTRON	51.9436	top	TGGGTTC
chr17	81855247	81855253	-	BS34397	ENSG00000185624.16	P4HB	protein_coding	CDS	51.9163	top	GTTTTTG
chr13	45512259	45512265	+	BS27140	ENSG00000136152.15	COG3	protein_coding	INTRON	51.9127	top	CAATTTT
chr9	89316632	89316638	+	BS18902	ENSG00000123975.5	CKS2	protein_coding	UTR3	51.9055	top	TTCTCTT
chr5	141526298	141526304	-	BS12914	ENSG00000131504.18	DIAPH1	protein_coding	CDS	51.8008	top	TGTTTTT
chr18	31067306	31067312	-	BS34969	ENSG00000134755.18	DSC2	protein_coding	UTR3	51.7828	top	TAGCATC
chr16	70570095	70570101	+	BS30776	ENSG00000189091.13	SF3B3	protein_coding	CDS	51.7413	top	CTATACC
chr3	52690776	52690782	+	BS7512	ENSG00000163938.17	GNL3	protein_coding	INTRON	51.724	top	TTGATTT
chr16	2209091	2209097	+	BS30237	ENSG00000167965.18	MLST8	protein_coding	UTR3	51.6536	top	ACACTCC
chr19	2755792	2755798	-	BS36406	ENSG00000104969.11	SGTA	protein_coding	UTR3	51.6351	top	CCCTTTT
chr1	169106656	169106662	+	BS1432	ENSG00000143153.14	ATP1B1	protein_coding	INTRON	51.6148	top	GCTCCTG
chr14	102087044	102087050	-	BS28896	ENSG00000080824.19	HSP90AA1	protein_coding	INTRON	51.5992	top	CGCGTCA
chr1	207326777	207326783	+	BS1809	ENSG00000196352.18	CD55	protein_coding	CDS	51.5415	top	AGTTTTT
chr12	54240530	54240536	-	BS26321	ENSG00000094916.16	CBX5	protein_coding	UTR3	51.5348	top	GAATTTT
chr4	73113321	73113327	-	BS9879	ENSG00000132466.20	ANKRD17	protein_coding	INTRON	51.5186	top	TACTTTT
chr22	39319077	39319083	-	BS39243	ENSG00000100316.16	RPL3	protein_coding	INTRON	51.5064	top	AGAAACT
chr17	75521437	75521443	+	BS32899	ENSG00000182173.14	TSEN54	protein_coding	CDS	51.4792	top	CTTAACC
chr17	28347715	28347721	-	BS33439	ENSG00000004142.12	POLDIP2	protein_coding	UTR3	51.4692	top	TTCTTTG
chr12	46364539	46364545	-	BS26150	ENSG00000134294.14	SLC38A2	protein_coding	CDS	51.464	top	GAAATTT
chr5	179616161	179616167	-	BS13082	ENSG00000169045.18	HNRNPH1	protein_coding	CDS	51.4375	top	ACGGAGG
chr4	83090106	83090112	-	BS10000	ENSG00000145287.11	PLAC8	protein_coding	UTR3	51.4208	top	AGATTTT
chr17	21000688	21000694	-	BS33423	ENSG00000124422.12	USP22	protein_coding	UTR3	51.4178	top	CTTCATG
chr8	30812473	30812479	-	BS17640	ENSG00000104695.13	PPP2CB	protein_coding	INTRON	51.4174	top	GAGGGGG
chr3	149377397	149377403	-	BS8892	ENSG00000169908.12	TM4SF1	protein_coding	CDS	51.4154	top	TTCTTTT
chr11	60891089	60891095	-	BS23526	ENSG00000110107.9	PRPF19	protein_coding	UTR3	51.3911	top	GTGGGGG
chr3	168043389	168043395	-	BS8951	ENSG00000173905.9	GOLIM4	protein_coding	CDS	51.3511	top	ACTTTCT
chr11	123058478	123058484	-	BS24167	ENSG00000109971.14	HSPA8	protein_coding	CDS	51.3505	top	GCCGTTT
chr12	103931529	103931535	+	BS25397	ENSG00000166598.16	HSP90B1	protein_coding	CDS	51.3417	top	AGAGCTG
chr3	49533728	49533734	+	BS7461	ENSG00000173402.13	DAG1	protein_coding	UTR3	51.3293	top	AATTTTT
chr12	54231024	54231030	-	BS26306	ENSG00000094916.16	CBX5	protein_coding	UTR3	51.3002	top	CCTCATT
chr5	171391773	171391779	+	BS11674	ENSG00000181163.14	NPM1	protein_coding	CDS	51.2968	top	TGCATAT
chr16	87830393	87830399	-	BS31693	ENSG00000103257.9	SLC7A5	protein_coding	UTR3	51.278	top	GTGTTTT
chr5	154814817	154814823	+	BS11596	ENSG00000155506.19	LARP1	protein_coding	UTR3	51.2755	top	TTATTTT
chr15	65285590	65285596	-	BS29902	ENSG00000138617.16	PARP16	protein_coding	INTRON	51.2661	top	CTGAACT
chr1	230279945	230279951	+	BS2081	ENSG00000143641.10	GALNT2	protein_coding	UTR3	51.2423	top	CAATAGT
chr18	12325936	12325942	+	BS34636	ENSG00000176014.13	TUBB6	protein_coding	INTRON	51.2314	top	GAGCAGT
chr1	46278770	46278776	-	BS2690	ENSG00000132128.18	LRRC41	protein_coding	UTR3	51.207	top	TATCTTT
chr12	49753072	49753078	+	BS24880	ENSG00000139644.13	TMBIM6	protein_coding	CDS	51.1899	top	TTTCATT
chr1	43605422	43605428	+	BS426	ENSG00000142949.17	PTPRF	protein_coding	CDS	51.155	top	TGCAAGA
chr3	143056776	143056782	+	BS7817	ENSG00000163714.18	U2SURP	protein_coding	UTR3	51.1403	top	TGTCTTC
chr12	2803548	2803554	+	BS24281	ENSG00000004478.8	FKBP4	protein_coding	INTRON	51.1239	top	ATTTTCT
chr1	150268119	150268125	-	BS3343	ENSG00000117362.13	APH1A	protein_coding	INTRON	51.0773	top	CATTTTT
chr3	196051019	196051025	-	BS9103	ENSG00000072274.14	TFRC	protein_coding	UTR3	51.0578	top	GTTTTTT
chr1	8870473	8870479	-	BS2254	ENSG00000074800.16	ENO1	protein_coding	CDS	51.024	top	AACTATT
chr12	56272208	56272214	-	BS26371	ENSG00000062485.19	CS	protein_coding	UTR3	51.0165	top	ATCTTTT
chr20	62324668	62324674	-	BS37945	ENSG00000130702.15	LAMA5	protein_coding	INTRON	50.9807	top	CTCCACG
chr19	31349424	31349430	-	BS36880	ENSG00000121297.8	TSHZ3	protein_coding	UTR5	50.9784	top	CCCTCCG
chr6	31817803	31817809	+	BS13437	ENSG00000204389.10	HSPA1A	protein_coding	UTR3	50.9677	top	TGAACTT
chr12	104348679	104348685	+	BS25435	ENSG00000198431.18	TXNRD1	protein_coding	UTR3	50.9639	top	TCTCAAG
chr5	137753038	137753044	-	BS12848	ENSG00000177733.7	HNRNPA0	protein_coding	UTR3	50.9344	top	TGTTTTG
chr12	110720208	110720214	-	BS26739	ENSG00000186298.12	PPP1CC	protein_coding	INTRON	50.9081	top	CTTTTTA
chr1	207767762	207767768	+	BS1863	ENSG00000117335.21	CD46	protein_coding	INTRON	50.8842	top	ATTATTT
chr19	38729137	38729143	+	BS35909	ENSG00000130402.14	ACTN4	protein_coding	CDS	50.8744	top	GTCTTAG
chr19	799424	799430	+	BS35162	ENSG00000011304.22	PTBP1	protein_coding	CDS	50.8685	top	ATATAGC
chr17	81512261	81512267	-	BS34362	ENSG00000184009.13	ACTG1	protein_coding	CDS	50.8362	top	GTGTTTC
chr5	177595735	177595741	+	BS11766	ENSG00000184840.12	TMED9	protein_coding	UTR3	50.8256	top	GAGGGGA
chr9	544824	544830	+	BS18527	ENSG00000107104.21	KANK1	protein_coding	INTRON	50.8075	top	GAGGGTA
chr12	48667577	48667583	-	BS26191	ENSG00000139620.13	KANSL2	protein_coding	INTRON	50.7883	top	ATCAAGG
chr11	78079781	78079787	-	BS23813	ENSG00000259112.2	NDUFC2-KCTD14	protein_coding	UTR5	50.7748	top	GTTCGTG
chr8	116857294	116857300	-	BS18100	ENSG00000164754.16	RAD21	protein_coding	CDS	50.7428	top	AATTTTG
chr11	57409268	57409274	-	BS23494	ENSG00000254979.5	ENSG00000254979	protein_coding	CDS	50.7261	top	GCTCTTT
chr14	55670774	55670780	+	BS28198	ENSG00000126777.18	KTN1	protein_coding	CDS	50.7238	top	TGTATGG
chr18	6963365	6963371	-	BS34805	ENSG00000101680.16	LAMA1	protein_coding	INTRON	50.7205	top	AAGCTGT
chr2	54655191	54655197	+	BS4619	ENSG00000115306.16	SPTBN1	protein_coding	CDS	50.7049	top	CACTATG
chr7	44829439	44829445	-	BS16344	ENSG00000105968.19	H2AZ2	protein_coding	UTR3	50.7023	top	TATTTTT
chr1	23693896	23693902	+	BS157	ENSG00000142676.14	RPL11	protein_coding	CDS	50.6694	top	TTGGAGA
chr1	114706919	114706925	-	BS3205	ENSG00000213281.5	NRAS	protein_coding	UTR3	50.655	top	ATAATTG
chr3	170244834	170244840	+	BS7903	ENSG00000163558.13	PRKCI	protein_coding	INTRON	50.5974	top	GATTTCT
chr1	153297475	153297481	-	BS3394	ENSG00000159527.4	PGLYRP3	protein_coding	UTR3	50.5872	top	TCTCACT
chr1	51271683	51271689	+	BS507	ENSG00000123091.5	RNF11	protein_coding	UTR3	50.5817	top	ATAACTT
chr12	103943581	103943587	+	BS25410	ENSG00000166598.16	HSP90B1	protein_coding	INTRON	50.5763	top	CCCCTAC
chr5	181040951	181040957	+	BS11812	ENSG00000165810.17	BTNL9	protein_coding	INTRON	50.5744	top	AAAGACT
chr10	33179033	33179039	-	BS21420	ENSG00000099250.18	NRP1	protein_coding	UTR3	50.5671	top	GTAAACT
chr3	108551071	108551077	-	BS8596	ENSG00000163507.15	CIP2A	protein_coding	UTR3	50.5367	top	TAGGGGA
chr2	101002287	101002293	+	BS4999	ENSG00000071082.11	RPL31	protein_coding	UTR5	50.5279	top	CTCTTCC
chr8	116847378	116847384	-	BS18095	ENSG00000164754.16	RAD21	protein_coding	UTR3	50.5271	top	TGCCTTT
chr22	36289261	36289267	-	BS39087	ENSG00000100345.23	MYH9	protein_coding	CDS	50.5117	top	AAGTATG
chr6	21597296	21597302	+	BS13281	ENSG00000124766.7	SOX4	protein_coding	UTR3	50.4993	top	TGTGTTT
chr10	133369933	133369939	-	BS21946	ENSG00000127884.5	ECHS1	protein_coding	CDS	50.4907	top	AAGAAGC
chr16	89770139	89770145	-	BS31940	ENSG00000187741.16	FANCA	protein_coding	INTRON	50.4359	top	GGCCACC
chr12	6391446	6391452	+	BS24307	ENSG00000111321.11	LTBR	protein_coding	UTR3	50.3812	top	AGTCATT
chr16	87838775	87838781	-	BS31725	ENSG00000103257.9	SLC7A5	protein_coding	CDS	50.3749	top	ATCATCC
chr11	10800796	10800802	-	BS23193	ENSG00000110321.19	EIF4G2	protein_coding	CDS	50.3675	top	CTTATCC
chr2	177217711	177217717	+	BS5264	ENSG00000170144.22	HNRNPA3	protein_coding	CDS	50.3413	top	ACTATGG
chr16	89283985	89283991	-	BS31886	ENSG00000167522.17	ANKRD11	protein_coding	CDS	50.3222	top	GATTTCA
chr19	2135909	2135915	-	BS36384	ENSG00000065000.20	AP3D1	protein_coding	INTRON	50.2848	top	GCGGGTT
chr3	52256770	52256776	-	BS8461	ENSG00000164091.12	WDR82	protein_coding	UTR3	50.2659	top	AGGGTAG
chr19	48966384	48966390	+	BS36067	ENSG00000087086.15	FTL	protein_coding	CDS	50.2399	top	GTTCTGC
chr5	40835212	40835218	-	BS12310	ENSG00000145592.14	RPL37	protein_coding	UTR5	50.2359	top	TCCGGTC
chr14	102083970	102083976	-	BS28886	ENSG00000080824.19	HSP90AA1	protein_coding	CDS	50.2238	top	TAGAGGG
chr15	44717947	44717953	+	BS29141	ENSG00000166710.23	B2M	protein_coding	UTR3	50.2096	top	AATTTAC
chr17	2329206	2329212	-	BS33193	ENSG00000167721.11	TSR1	protein_coding	INTRON	50.2052	top	TTAAGAG
chr19	12944122	12944128	+	BS35563	ENSG00000179218.15	CALR	protein_coding	UTR3	50.202	top	TCTTTGA
chr10	58239144	58239150	-	BS21481	ENSG00000151151.6	IPMK	protein_coding	INTRON	50.1958	top	TAGAGAG
chrX	23705011	23705017	-	BS40170	ENSG00000123130.17	ACOT9	protein_coding	CDS	50.1938	top	CTCATTG
chr17	68037153	68037159	+	BS32840	ENSG00000182481.10	KPNA2	protein_coding	CDS	50.19	top	TAATACA
chr17	78796194	78796200	-	BS34276	ENSG00000055483.20	USP36	protein_coding	INTRON	50.1878	top	ATTTATC
chr11	62152186	62152192	+	BS22512	ENSG00000149503.13	INCENP	protein_coding	UTR3	50.1834	top	GTGGGGA
chr19	17582082	17582088	+	BS35661	ENSG00000130309.12	COLGALT1	protein_coding	UTR3	50.1833	top	TATTTTT
chr2	54618143	54618149	+	BS4600	ENSG00000115306.16	SPTBN1	protein_coding	CDS	50.1735	top	TTAATCT
chr8	39636024	39636030	+	BS17095	ENSG00000168619.16	ADAM18	protein_coding	INTRON	50.136	top	AGAGAGA
chr2	208290110	208290116	+	BS5485	ENSG00000115020.17	PIKFYVE	protein_coding	INTRON	50.1345	top	ACTTTGA
chr11	2951807	2951813	-	BS23091	ENSG00000205531.14	NAP1L4	protein_coding	INTRON	50.0284	top	CCAGTTT
chr21	29212358	29212364	+	BS38110	ENSG00000156273.16	BACH1	protein_coding	INTRON	50.0111	top	AGGGTAT
chr15	66501463	66501469	-	BS29917	ENSG00000174444.15	RPL4	protein_coding	CDS	49.9988	top	CAAAATG
chr5	172950965	172950971	+	BS11710	ENSG00000113719.17	ERGIC1	protein_coding	UTR3	49.9979	top	TGTTTTG
chr12	21641955	21641961	-	BS25969	ENSG00000285854.1	ENSG00000285854	protein_coding	CDS	49.9641	top	GACTCAA
chr15	66499603	66499609	-	BS29914	ENSG00000174444.15	RPL4	protein_coding	CDS	49.9333	top	TACAAGC
chr1	43605434	43605440	+	BS427	ENSG00000142949.17	PTPRF	protein_coding	CDS	49.9253	top	CGCTTGT
chr6	596273	596279	-	BS13972	ENSG00000112685.14	EXOC2	protein_coding	INTRON	49.8678	top	GCGTACG
chr1	42696718	42696724	+	BS396	ENSG00000065978.19	YBX1	protein_coding	CDS	49.861	top	ATTATAG
chr16	18792481	18792487	-	BS31213	ENSG00000260342.2	ENSG00000260342	protein_coding	INTRON	49.85	top	AGATTTT
chr10	35211635	35211641	+	BS20456	ENSG00000095794.21	CREM	protein_coding	INTRON	49.7983	top	TTTGCTT
chr1	55064700	55064706	+	BS548	ENSG00000169174.11	PCSK9	protein_coding	UTR3	49.7843	top	ATCTTTT
chr8	143919636	143919642	-	BS18440	ENSG00000178209.17	PLEC	protein_coding	CDS	49.7817	top	GGCCACT
chr3	128081011	128081017	-	BS8730	ENSG00000175792.12	RUVBL1	protein_coding	INTRON	49.7735	top	TTTGATT
chr11	118897490	118897496	-	BS24115	ENSG00000186174.13	BCL9L	protein_coding	UTR3	49.7375	top	ATTCAGG
chr12	1786614	1786620	+	BS24266	ENSG00000006831.10	ADIPOR2	protein_coding	UTR3	49.7172	top	GAGGGAG
chr9	128692665	128692671	+	BS19131	ENSG00000119335.18	SET	protein_coding	CDS	49.7098	top	CTGCACT
chr19	3983132	3983138	-	BS36477	ENSG00000167658.16	EEF2	protein_coding	CDS	49.6907	top	CGCATTG
chr15	72202529	72202535	-	BS29983	ENSG00000067225.21	PKM	protein_coding	INTRON	49.688	top	CAGAAGC
chr1	244856549	244856555	-	BS4282	ENSG00000153187.21	HNRNPU	protein_coding	CDS	49.656	top	TAGTTTG
chr15	72210430	72210436	-	BS29993	ENSG00000067225.21	PKM	protein_coding	CDS	49.6327	top	AGCTTTG
chr6	75255156	75255162	-	BS14563	ENSG00000112697.17	TMEM30A	protein_coding	UTR3	49.5793	top	TGTTTTG
chr7	75028296	75028302	+	BS15509	ENSG00000274070.2	CASTOR2	protein_coding	UTR3	49.5681	top	TTTTTGG
chr5	55938221	55938227	-	BS12347	ENSG00000134352.21	IL6ST	protein_coding	UTR3	49.5271	top	TCATTTA
chr3	160430726	160430732	+	BS7884	ENSG00000113810.16	SMC4	protein_coding	CDS	49.5139	top	AATACAA
chr19	17405489	17405495	-	BS36828	ENSG00000130303.14	BST2	protein_coding	CDS	49.4831	top	AATTCTG
chr2	20350721	20350727	-	BS5864	ENSG00000055917.17	PUM2	protein_coding	INTRON	49.4819	top	AGGGTGG
chr17	80468417	80468423	-	BS34324	ENSG00000171246.7	NPTX1	protein_coding	UTR3	49.4024	top	CTTCTGC
chr1	110344794	110344800	+	BS973	ENSG00000162775.17	RBM15	protein_coding	INTRON	49.3647	top	CCAATTT
chr8	100703166	100703172	-	BS17967	ENSG00000070756.17	PABPC1	protein_coding	UTR3	49.284	top	ACTTATT
chr3	196393789	196393795	-	BS9138	ENSG00000163960.12	UBXN7	protein_coding	INTRON	49.2785	top	ACATTTA
chr7	94667185	94667191	+	BS15612	ENSG00000242265.6	PEG10	protein_coding	UTR3	49.2523	top	GAACTGT
chr1	1049970	1049976	+	BS22	ENSG00000188157.15	AGRN	protein_coding	CDS	49.2522	top	TGTGCTG
chr5	172952543	172952549	+	BS11714	ENSG00000113719.17	ERGIC1	protein_coding	UTR3	49.2149	top	GGACATA
chr10	100357610	100357616	+	BS20923	ENSG00000099194.6	SCD	protein_coding	INTRON	49.1861	top	TGATCTT
chrX	47201303	47201309	+	BS39651	ENSG00000130985.17	UBA1	protein_coding	CDS	49.1672	top	AATGATC
chr2	101891416	101891422	+	BS5014	ENSG00000071054.17	MAP4K4	protein_coding	UTR3	49.1582	top	CCAGTTT
chr15	72217443	72217449	-	BS29995	ENSG00000067225.21	PKM	protein_coding	CDS	49.1438	top	TGAATGT
chr7	129901970	129901976	-	BS16759	ENSG00000186591.13	UBE2H	protein_coding	INTRON	49.14	top	TTCTTCT
chr17	47120508	47120514	-	BS33882	ENSG00000004897.12	CDC27	protein_coding	UTR3	49.1379	top	GACCTTC
chr12	88494892	88494898	-	BS26640	ENSG00000049130.16	KITLG	protein_coding	UTR3	49.134	top	ATATATT
chr19	676446	676452	+	BS35139	ENSG00000070404.10	FSTL3	protein_coding	CDS	49.1271	top	CACTCTG
chr5	96742736	96742742	+	BS11105	ENSG00000153113.24	CAST	protein_coding	CDS	49.1266	top	TCAATTA
chr11	86061832	86061838	-	BS23964	ENSG00000073921.18	PICALM	protein_coding	INTRON	49.1235	top	GCAATCG
chr19	40765280	40765286	+	BS35952	ENSG00000077312.9	SNRPA	protein_coding	UTR3	49.1046	top	TGAGTGA
chr19	3981429	3981435	-	BS36472	ENSG00000167658.16	EEF2	protein_coding	CDS	49.0792	top	GAATTTC
chr5	59168737	59168743	-	BS12457	ENSG00000113448.20	PDE4D	protein_coding	INTRON	49.0603	top	AGTTATT
chr1	207335686	207335692	+	BS1822	ENSG00000196352.18	CD55	protein_coding	INTRON	49.045	top	AATTTAT
chr18	47841385	47841391	-	BS35029	ENSG00000175387.16	SMAD2	protein_coding	UTR3	49.0238	top	TCTGTTA
chr7	77537443	77537449	+	BS15575	ENSG00000127947.16	PTPN12	protein_coding	UTR5	48.9749	top	GAGGGAC
chr10	32019922	32019928	-	BS21385	ENSG00000170759.11	KIF5B	protein_coding	CDS	48.9737	top	CGTCTAA
chr15	78170106	78170112	+	BS29342	ENSG00000166411.14	IDH3A	protein_coding	INTRON	48.9552	top	CATGCTG
chr12	49131367	49131373	-	BS26258	ENSG00000123416.15	TUBA1B	protein_coding	UTR5	48.9501	top	TTAGCTT
chr2	31996243	31996249	-	BS5906	ENSG00000162959.14	MEMO1	protein_coding	INTRON	48.9432	top	ATTCATT
chr17	57680771	57680777	+	BS32701	ENSG00000153944.12	MSI2	protein_coding	UTR3	48.9214	top	GGGGGAC
chr1	225983122	225983128	-	BS4097	ENSG00000143751.10	SDE2	protein_coding	UTR3	48.909	top	TTTTTAT
chr7	76304009	76304015	+	BS15534	ENSG00000106211.10	HSPB1	protein_coding	CDS	48.9085	top	CAAGTTT
chr11	102232282	102232288	+	BS22917	ENSG00000137693.14	YAP1	protein_coding	UTR3	48.9049	top	GGGGGGG
chr17	42841739	42841745	+	BS32557	ENSG00000131467.12	PSME3	protein_coding	UTR3	48.9038	top	GTGTTTA
chr9	35684547	35684553	-	BS19719	ENSG00000198467.16	TPM2	protein_coding	CDS	48.9027	top	AAGTATT
chr17	47669741	47669747	+	BS32613	ENSG00000108424.11	KPNB1	protein_coding	CDS	48.9026	top	TGGACTG
chr11	108084967	108084973	+	BS22929	ENSG00000166266.14	CUL5	protein_coding	INTRON	48.8827	top	TGTAGTT
chr1	67704441	67704447	-	BS2881	ENSG00000172380.6	GNG12	protein_coding	UTR3	48.8748	top	CTGTCTT
chr15	90429634	90429640	+	BS29417	ENSG00000140575.13	IQGAP1	protein_coding	CDS	48.8506	top	TTGAATG
chr13	113640876	113640882	+	BS27508	ENSG00000198176.13	TFDP1	protein_coding	UTR3	48.8467	top	CTCTTTT
chr20	49247168	49247174	-	BS37847	ENSG00000124201.15	ZNFX1	protein_coding	UTR3	48.8202	top	CCTTTTT
chr10	78040640	78040646	+	BS20755	ENSG00000138326.21	RPS24	protein_coding	UTR3	48.7968	top	ATGTTAG
chr20	45327206	45327212	-	BS37821	ENSG00000124145.6	SDC4	protein_coding	UTR3	48.7657	top	ATTTTGA
chr4	102796747	102796753	-	BS10044	ENSG00000109332.20	UBE2D3	protein_coding	UTR3	48.7622	top	CATTTAA
chr1	116388763	116388769	+	BS1022	ENSG00000163399.16	ATP1A1	protein_coding	CDS	48.7373	top	TGGCTGC
chr19	17245651	17245657	-	BS36822	ENSG00000160113.6	NR2F6	protein_coding	INTRON	48.7362	top	AAACTTT
chr20	17607748	17607754	+	BS37161	ENSG00000125868.16	DSTN	protein_coding	UTR3	48.7249	top	GCACCTG
chr19	1105259	1105265	+	BS35204	ENSG00000167468.20	GPX4	protein_coding	CDS	48.6722	top	TGGTTAA
chr9	33261098	33261104	-	BS19665	ENSG00000107262.26	BAG1	protein_coding	CDS	48.666	top	ATGTTAA
chr5	40774612	40774618	-	BS12297	ENSG00000132356.12	PRKAA1	protein_coding	INTRON	48.6501	top	TTCATTT
chr17	38920777	38920783	+	BS32483	ENSG00000002834.18	LASP1	protein_coding	UTR3	48.574	top	GCGATTT
chr7	6484047	6484053	-	BS16178	ENSG00000164535.15	DAGLB	protein_coding	CDS	48.5283	top	ACATTTT
chr14	68788228	68788234	-	BS28784	ENSG00000185650.10	ZFP36L1	protein_coding	UTR3	48.5112	top	GTGACGT
chr17	39200312	39200318	+	BS32486	ENSG00000108298.12	RPL19	protein_coding	UTR5	48.4804	top	GAGCTCT
chr1	33010765	33010771	-	BS2542	ENSG00000004455.18	AK2	protein_coding	UTR3	48.4763	top	CTCTTAG
chr9	128608947	128608953	+	BS19116	ENSG00000197694.19	SPTAN1	protein_coding	CDS	48.4364	top	TTTCTAG
chr19	1106690	1106696	+	BS35208	ENSG00000167468.20	GPX4	protein_coding	UTR3	48.4166	top	CACCCCG
chr19	11450742	11450748	+	BS35543	ENSG00000130175.10	PRKCSH	protein_coding	UTR3	48.3762	top	CCTTTGT
chr6	43021120	43021126	+	BS13587	ENSG00000124702.19	KLHDC3	protein_coding	UTR3	48.3233	top	AGCCTTG
chr5	142151867	142151873	+	BS11458	ENSG00000131507.11	NDFIP1	protein_coding	UTR3	48.3166	top	GATCATT
chr5	38938252	38938258	-	BS12265	ENSG00000164327.13	RICTOR	protein_coding	UTR3	48.2648	top	TGAGTTT
chr8	143915483	143915489	-	BS18427	ENSG00000178209.17	PLEC	protein_coding	UTR3	48.255	top	CTGCAGA
chr8	80037743	80037749	-	BS17907	ENSG00000276418.5	ENSG00000276418	protein_coding	UTR3	48.2385	top	CCTTTTT
chr22	39314179	39314185	-	BS39232	ENSG00000100316.16	RPL3	protein_coding	CDS	48.2354	top	CCTTATC
chr14	63011138	63011144	-	BS28768	ENSG00000140015.20	KCNH5	protein_coding	INTRON	48.2317	top	TATCTTT
chr15	66503132	66503138	-	BS29924	ENSG00000174444.15	RPL4	protein_coding	CDS	48.2194	top	GGTACTG
chr22	50286206	50286212	-	BS39381	ENSG00000196576.16	PLXNB2	protein_coding	CDS	48.2132	top	ACGACTG
chr16	2759020	2759026	+	BS30258	ENSG00000167978.18	SRRM2	protein_coding	CDS	48.2101	top	AGAAAAG
chr17	37613358	37613364	-	BS33579	ENSG00000278053.5	DDX52	protein_coding	UTR3	48.1851	top	TGTCTTC
chr19	3980006	3980012	-	BS36468	ENSG00000167658.16	EEF2	protein_coding	CDS	48.1647	top	GAACATT
chr3	196050094	196050100	-	BS9099	ENSG00000072274.14	TFRC	protein_coding	UTR3	48.1438	top	CTTTGTA
chr16	23679002	23679008	+	BS30451	ENSG00000166851.15	PLK1	protein_coding	CDS	48.1191	top	GGAGTTG
chr1	51354960	51354966	-	BS2721	ENSG00000085832.18	EPS15	protein_coding	UTR3	48.1103	top	CCTCTTA
chr11	9428885	9428891	+	BS22065	ENSG00000205339.10	IPO7	protein_coding	INTRON	48.1044	top	TCATAGT
chr10	71851215	71851221	-	BS21595	ENSG00000197746.15	PSAP	protein_coding	CDS	48.0864	top	ATGTACG
chr12	8777819	8777825	+	BS24441	ENSG00000166532.16	RIMKLB	protein_coding	INTRON	48.0822	top	TCCTTTC
chr6	63579266	63579272	+	BS13658	ENSG00000112245.13	PTP4A1	protein_coding	CDS	48.0361	top	ACTTGTT
chr1	244859277	244859283	-	BS4288	ENSG00000153187.21	HNRNPU	protein_coding	CDS	48.0327	top	TGTTACT
chr12	54231480	54231486	-	BS26307	ENSG00000094916.16	CBX5	protein_coding	UTR3	48.0231	top	GTGTTTT
chr3	49359242	49359248	-	BS8420	ENSG00000290318.1	ENSG00000290318	protein_coding	UTR3	48.0152	top	TCTCATG
chr12	120438123	120438129	+	BS25531	ENSG00000111775.3	COX6A1	protein_coding	UTR5	48.0123	top	AAAAATG
chr5	133971937	133971943	-	BS12798	ENSG00000213585.11	VDAC1	protein_coding	UTR3	48.0101	top	AAAAACT
chr16	11872925	11872931	-	BS31176	ENSG00000103342.13	GSPT1	protein_coding	UTR3	47.9835	top	AATTTTT
chr12	123597914	123597920	+	BS25618	ENSG00000086598.11	TMED2	protein_coding	UTR3	47.9599	top	TAAATTT
chr17	40412778	40412784	-	BS33640	ENSG00000131747.15	TOP2A	protein_coding	CDS	47.9541	top	TCTTTCT
chr5	10436903	10436909	+	BS10410	ENSG00000145495.16	MARCHF6	protein_coding	UTR3	47.9521	top	TATTATT
chr16	31180186	31180192	+	BS30568	ENSG00000089280.19	FUS	protein_coding	UTR5	47.9383	top	CTTGCTT
chr11	10802165	10802171	-	BS23197	ENSG00000110321.19	EIF4G2	protein_coding	CDS	47.9296	top	AGATTTT
chr16	88721694	88721700	-	BS31801	ENSG00000103335.22	PIEZO1	protein_coding	CDS	47.9037	top	CCAGTTT
chr11	95845025	95845031	-	BS24046	ENSG00000087053.20	MTMR2	protein_coding	CDS	47.8641	top	TGGATAC
chr12	53452345	53452351	+	BS25043	ENSG00000197111.16	PCBP2	protein_coding	UTR5	47.8632	top	CCCTTTT
chr1	156751482	156751488	-	BS3593	ENSG00000143321.19	HDGF	protein_coding	INTRON	47.8294	top	CAAACTT
chr1	32043356	32043362	+	BS247	ENSG00000121774.18	KHDRBS1	protein_coding	INTRON	47.8247	top	ACATACT
chr1	179354230	179354236	+	BS1519	ENSG00000057252.13	SOAT1	protein_coding	UTR3	47.8088	top	AGTTTTT
chr8	143605322	143605328	-	BS18374	ENSG00000104524.14	PYCR3	protein_coding	UTR3	47.8014	top	CCCAATG
chr5	58971330	58971336	-	BS12371	ENSG00000113448.20	PDE4D	protein_coding	UTR3	47.7746	top	GTACATT
chr19	39433566	39433572	-	BS36911	ENSG00000105193.9	RPS16	protein_coding	CDS	47.7558	top	CAGCTAT
chr1	153664102	153664108	-	BS3409	ENSG00000143621.17	ILF2	protein_coding	CDS	47.6942	top	CTGAAGG
chr11	69651412	69651418	+	BS22749	ENSG00000110092.4	CCND1	protein_coding	UTR3	47.6931	top	TGGTTGT
chr2	61490764	61490770	-	BS6157	ENSG00000082898.19	XPO1	protein_coding	CDS	47.6921	top	ACGTTTT
chr10	28617745	28617751	+	BS20434	ENSG00000095787.26	WAC	protein_coding	CDS	47.6806	top	TCCGAGT
chr16	89562889	89562895	+	BS30904	ENSG00000167526.14	RPL13	protein_coding	CDS	47.6698	top	TAAGAAG
chr3	47973296	47973302	-	BS8365	ENSG00000047849.22	MAP4	protein_coding	INTRON	47.6684	top	TCATATG
chr17	43290317	43290323	-	BS33754	ENSG00000236383.9	CCDC200	protein_coding	INTRON	47.6641	top	TATTGCA
chr19	6585947	6585953	-	BS36615	ENSG00000125726.11	CD70	protein_coding	INTRON	47.6284	top	ACACACA
chr5	43446284	43446290	-	BS12330	ENSG00000151881.15	TMEM267	protein_coding	CDS	47.6153	top	TTCGTTA
chr12	120463993	120463999	-	BS26896	ENSG00000111786.10	SRSF9	protein_coding	CDS	47.6139	top	TGGAATA
chr19	10684844	10684850	+	BS35485	ENSG00000129351.18	ILF3	protein_coding	INTRON	47.5995	top	TGTCTTA
chr20	35708001	35708007	-	BS37740	ENSG00000131051.24	RBM39	protein_coding	INTRON	47.5433	top	CTGTTTT
chrX	153949069	153949075	-	BS40702	ENSG00000172534.14	HCFC1	protein_coding	UTR3	47.5269	top	GACTTTT
chr12	6582698	6582704	-	BS25737	ENSG00000285238.2	ENSG00000285238	protein_coding	CDS	47.4543	top	AATTATG
chr7	26194549	26194555	-	BS16271	ENSG00000122566.22	HNRNPA2B1	protein_coding	INTRON	47.4493	top	TAATTTT
chr11	86068837	86068843	-	BS23966	ENSG00000073921.18	PICALM	protein_coding	UTR5	47.4387	top	GCTCTTG
chr11	2978338	2978344	-	BS23097	ENSG00000205531.14	NAP1L4	protein_coding	CDS	47.3726	top	AGTTTTT
chr1	241519655	241519661	-	BS4235	ENSG00000091483.8	FH	protein_coding	CDS	47.3467	top	CCTTAGC
chr1	110023266	110023272	+	BS967	ENSG00000168710.18	AHCYL1	protein_coding	UTR3	47.3427	top	AACTTTT
chr11	94875857	94875863	+	BS22898	ENSG00000166025.18	AMOTL1	protein_coding	UTR3	47.3427	top	TCCTATG
chr16	74452147	74452153	-	BS31584	ENSG00000090863.12	GLG1	protein_coding	INTRON	47.3005	top	CTCACTT
chr1	114736844	114736850	-	BS3224	ENSG00000009307.17	CSDE1	protein_coding	CDS	47.2974	top	GTTTTAT
chr1	244856740	244856746	-	BS4283	ENSG00000153187.21	HNRNPU	protein_coding	CDS	47.2776	top	AAATTTT
chr19	41861199	41861205	+	BS35971	ENSG00000105372.8	RPS19	protein_coding	CDS	47.2773	top	CTACACG
chr8	144537022	144537028	-	BS18500	ENSG00000147799.12	ARHGAP39	protein_coding	INTRON	47.2772	top	GGGCCGT
chr5	179825172	179825178	+	BS11799	ENSG00000161011.20	SQSTM1	protein_coding	CDS	47.2423	top	GTGAATT
chr2	101004276	101004282	+	BS5002	ENSG00000071082.11	RPL31	protein_coding	CDS	47.2234	top	GGAATAA
chr3	172397739	172397745	+	BS7925	ENSG00000075420.13	FNDC3B	protein_coding	UTR3	47.2218	top	TCCTTTA
chr12	48937381	48937387	-	BS26217	ENSG00000272822.2	ENSG00000272822	protein_coding	INTRON	47.1901	top	GAAGACG
chr22	41884876	41884882	+	BS38789	ENSG00000198911.12	SREBF2	protein_coding	UTR3	47.1766	top	ACACATG
chr5	87383625	87383631	-	BS12644	ENSG00000134480.16	CCNH	protein_coding	INTRON	47.1356	top	GAATTTT
chr1	32330644	32330650	+	BS275	ENSG00000116478.12	HDAC1	protein_coding	CDS	47.1274	top	CTATCTG
chr7	852026	852032	+	BS15069	ENSG00000164828.18	SUN1	protein_coding	CDS	47.1218	top	TGTGTTT
chr16	4689364	4689370	+	BS30344	ENSG00000102858.13	MGRN1	protein_coding	UTR3	47.1076	top	AAACAGT
chr5	126836917	126836923	+	BS11240	ENSG00000113368.12	LMNB1	protein_coding	UTR3	47.0985	top	AGGGTTT
chrX	48602074	48602080	+	BS39685	ENSG00000101940.18	WDR13	protein_coding	CDS	47.0948	top	CCAAAGC
chr2	101005959	101005965	+	BS5005	ENSG00000071082.11	RPL31	protein_coding	CDS	47.0792	top	GAATGTG
chr11	32103457	32103463	+	BS22257	ENSG00000285283.1	ENSG00000285283	protein_coding	CDS	47.0687	top	GTATATG
chr17	7312297	7312303	+	BS32055	ENSG00000132507.18	EIF5A	protein_coding	UTR3	47.0174	top	TTAGATG
chr2	69152180	69152186	+	BS4731	ENSG00000169604.21	ANTXR1	protein_coding	CDS	47.0055	top	CATCCTG
chr18	6974914	6974920	-	BS34819	ENSG00000101680.16	LAMA1	protein_coding	CDS	46.9709	top	CAGTATC
chr9	83969308	83969314	-	BS19800	ENSG00000165119.22	HNRNPK	protein_coding	UTR3	46.9673	top	TTTTTTT
chr2	202265858	202265864	+	BS5454	ENSG00000055044.11	NOP58	protein_coding	UTR5	46.9486	top	GCCTTTT
chr8	127736064	127736070	+	BS17321	ENSG00000136997.22	MYC	protein_coding	INTRON	46.9163	top	CTGAGGA
chr3	9806327	9806333	+	BS7199	ENSG00000241553.13	ARPC4	protein_coding	UTR3	46.9067	top	TGGGCAT
chr2	54617628	54617634	+	BS4599	ENSG00000115306.16	SPTBN1	protein_coding	CDS	46.8909	top	ACAATTT
chr12	7210948	7210954	+	BS24402	ENSG00000139197.11	PEX5	protein_coding	UTR3	46.8904	top	GAGGGAC
chr6	31797625	31797631	-	BS14266	ENSG00000204392.11	LSM2	protein_coding	UTR3	46.8784	top	TTTTTTT
chr11	62665508	62665514	+	BS22521	ENSG00000214756.8	CSKMT	protein_coding	INTRON	46.8687	top	GTCATGT
chr19	3983200	3983206	-	BS36478	ENSG00000167658.16	EEF2	protein_coding	CDS	46.868	top	CTCATTG
chr19	2271468	2271474	+	BS35301	ENSG00000104904.12	OAZ1	protein_coding	CDS	46.7715	top	ATCCCAG
chr15	64162117	64162123	-	BS29879	ENSG00000166794.6	PPIB	protein_coding	CDS	46.7625	top	ATGTAGG
chr5	87384774	87384780	-	BS12647	ENSG00000134480.16	CCNH	protein_coding	INTRON	46.7613	top	ATTTTAA
chr8	30095617	30095623	+	BS17070	ENSG00000104660.19	LEPROTL1	protein_coding	INTRON	46.7596	top	GGGCTCG
chr11	69651744	69651750	+	BS22751	ENSG00000110092.4	CCND1	protein_coding	UTR3	46.7399	top	CATTTTT
chr12	46184843	46184849	-	BS26102	ENSG00000111371.16	SLC38A1	protein_coding	UTR3	46.7356	top	TTTTTTA
chr16	74630869	74630875	-	BS31592	ENSG00000168411.14	RFWD3	protein_coding	CDS	46.7268	top	TACATCT
chr8	143724877	143724883	-	BS18381	ENSG00000180921.7	FAM83H	protein_coding	UTR3	46.7196	top	AGCGAGG
chr17	82091896	82091902	-	BS34475	ENSG00000169710.9	FASN	protein_coding	INTRON	46.6863	top	CCGGAAG
chr7	36421983	36421989	+	BS15302	ENSG00000011426.11	ANLN	protein_coding	CDS	46.6813	top	CTAATTG
chr12	110722142	110722148	-	BS26743	ENSG00000186298.12	PPP1CC	protein_coding	CDS	46.6748	top	TGTGTTC
chr16	80931965	80931971	-	BS31628	ENSG00000286221.1	ENSG00000286221	protein_coding	INTRON	46.6659	top	CTCTTCT
chr14	49621454	49621460	+	BS28141	ENSG00000168282.6	MGAT2	protein_coding	CDS	46.6615	top	GGGCATC
chr10	17229273	17229279	+	BS20379	ENSG00000026025.16	VIM	protein_coding	UTR5	46.6472	top	CAGTCCT
chr16	87832194	87832200	-	BS31702	ENSG00000103257.9	SLC7A5	protein_coding	UTR3	46.6428	top	CAGTTTT
chr9	33952822	33952828	-	BS19680	ENSG00000137073.24	UBAP2	protein_coding	INTRON	46.6424	top	AATTTCC
chr12	110340774	110340780	+	BS25471	ENSG00000174437.18	ATP2A2	protein_coding	CDS	46.6338	top	ACAACAA
chr12	6870307	6870313	+	BS24364	ENSG00000111669.15	TPI1	protein_coding	CDS	46.6332	top	CTGATGT
chr20	35279180	35279186	-	BS37715	ENSG00000261582.1	ENSG00000261582	protein_coding	UTR3	46.609	top	AAGTTGT
chr17	81701925	81701931	+	BS33040	ENSG00000185359.14	HGS	protein_coding	UTR3	46.53	top	AAGCAGC
chr11	57330898	57330904	-	BS23480	ENSG00000149136.9	SSRP1	protein_coding	CDS	46.5217	top	ATTTTGT
chr9	33441461	33441467	-	BS19668	ENSG00000165272.16	AQP3	protein_coding	UTR3	46.5209	top	GTGGGTA
chr11	62572685	62572691	-	BS23607	ENSG00000254772.10	EEF1G	protein_coding	CDS	46.5188	top	GCTCAGT
chr17	75040122	75040128	-	BS34200	ENSG00000167863.12	ATP5PD	protein_coding	INTRON	46.5029	top	ATATACT
chr16	1747115	1747121	+	BS30211	ENSG00000138834.15	MAPK8IP3	protein_coding	CDS	46.4986	top	ATCCTCC
chr19	2272992	2272998	+	BS35305	ENSG00000104904.12	OAZ1	protein_coding	CDS	46.476	top	AGCTTTT
chr19	10996330	10996336	+	BS35506	ENSG00000127616.21	SMARCA4	protein_coding	CDS	46.3948	top	CACAAGG
chr8	22412031	22412037	+	BS17011	ENSG00000104635.15	SLC39A14	protein_coding	INTRON	46.3525	top	CGGCAGT
chr22	38294220	38294226	-	BS39167	ENSG00000213923.13	CSNK1E	protein_coding	CDS	46.328	top	CTCGCGG
chr10	119060838	119060844	-	BS21867	ENSG00000107581.13	EIF3A	protein_coding	CDS	46.3181	top	GTTCTAA
chr7	5676418	5676424	-	BS16159	ENSG00000011275.19	RNF216	protein_coding	INTRON	46.2935	top	ACTTTTT
chr10	32911636	32911642	-	BS21406	ENSG00000150093.20	ITGB1	protein_coding	CDS	46.2425	top	TGAGTGC
chr3	39970512	39970518	+	BS7370	ENSG00000170011.14	MYRIP	protein_coding	INTRON	46.2223	top	CCTTTCG
chr17	28719988	28719994	+	BS32285	ENSG00000198242.14	RPL23A	protein_coding	UTR5	46.2036	top	GGAGACC
chr2	232480045	232480051	-	BS6980	ENSG00000171551.12	ECEL1	protein_coding	UTR3	46.1986	top	CACCTGC
chr1	230281162	230281168	+	BS2086	ENSG00000143641.10	GALNT2	protein_coding	UTR3	46.1985	top	ATGAAAG
chr16	87834421	87834427	-	BS31710	ENSG00000103257.9	SLC7A5	protein_coding	CDS	46.1353	top	CCTCCAG
chr19	811869	811875	+	BS35183	ENSG00000011304.22	PTBP1	protein_coding	UTR3	46.1237	top	CATTTCT
chr1	154172042	154172048	-	BS3459	ENSG00000143549.22	TPM3	protein_coding	CDS	46.123	top	TGAGTGC
chr1	67702813	67702819	-	BS2876	ENSG00000172380.6	GNG12	protein_coding	UTR3	45.9974	top	CTTAATG
chr17	29612746	29612752	+	BS32323	ENSG00000198720.13	ANKRD13B	protein_coding	CDS	45.9939	top	CGACGAC
chr1	214642915	214642921	+	BS1906	ENSG00000117724.15	CENPF	protein_coding	CDS	45.968	top	TATTTTG
chr1	244858049	244858055	-	BS4286	ENSG00000153187.21	HNRNPU	protein_coding	CDS	45.9539	top	CGAGTTA
chr12	46197929	46197935	-	BS26121	ENSG00000111371.16	SLC38A1	protein_coding	CDS	45.9214	top	TATTTTT
chr10	101781518	101781524	-	BS21769	ENSG00000107833.11	NPM3	protein_coding	UTR3	45.9209	top	AGGGACT
chr6	17759860	17759866	-	BS14056	ENSG00000137177.20	KIF13A	protein_coding	UTR3	45.8771	top	GTGGGAG
chr10	122461697	122461703	+	BS21065	ENSG00000166033.13	HTRA1	protein_coding	CDS	45.8638	top	GCTGGCG
chr5	179730329	179730335	+	BS11791	ENSG00000127022.16	CANX	protein_coding	UTR3	45.8542	top	ATTTTTC
chr10	101040757	101040763	+	BS20945	ENSG00000107819.15	SFXN3	protein_coding	UTR3	45.8501	top	TTTTTAG
chr7	108456468	108456474	-	BS16642	ENSG00000091129.22	NRCAM	protein_coding	INTRON	45.8456	top	AGGGCGG
chr11	61404005	61404011	-	BS23559	ENSG00000149532.16	CPSF7	protein_coding	UTR3	45.8452	top	GAGAAGG
chr14	55646974	55646980	+	BS28186	ENSG00000126777.18	KTN1	protein_coding	CDS	45.8395	top	CTAATAA
chr6	165987621	165987627	-	BS15040	ENSG00000112541.19	PDE10A	protein_coding	UTR5	45.8328	top	GCCTTTT
chr12	123616703	123616709	+	BS25620	ENSG00000111364.16	DDX55	protein_coding	INTRON	45.824	top	TTTTATA
chrX	154351647	154351653	-	BS40736	ENSG00000196924.19	FLNA	protein_coding	CDS	45.8236	top	CGACAGC
chr12	98595753	98595759	+	BS25349	ENSG00000075415.15	SLC25A3	protein_coding	CDS	45.8101	top	AAGTATT
chr1	77969688	77969694	-	BS3016	ENSG00000162613.18	FUBP1	protein_coding	INTRON	45.8071	top	ACAATTT
chrX	154366024	154366030	-	BS40775	ENSG00000196924.19	FLNA	protein_coding	CDS	45.7565	top	GGCCAAG
chr8	100706983	100706989	-	BS17976	ENSG00000070756.17	PABPC1	protein_coding	CDS	45.7518	top	AATATGC
chr12	45828210	45828216	+	BS24832	ENSG00000189079.18	ARID2	protein_coding	INTRON	45.7448	top	AACCTTT
chrX	154353377	154353383	-	BS40744	ENSG00000196924.19	FLNA	protein_coding	CDS	45.7321	top	GATCTCA
chr15	66503141	66503147	-	BS29925	ENSG00000174444.15	RPL4	protein_coding	CDS	45.7306	top	GAGTCTT
chr1	20744535	20744541	-	BS2362	ENSG00000127483.19	HP1BP3	protein_coding	UTR3	45.7272	top	TCCTTTT
chr12	54283956	54283962	+	BS25085	ENSG00000135486.19	HNRNPA1	protein_coding	CDS	45.7254	top	CACGAAA
chr12	110344885	110344891	+	BS25478	ENSG00000174437.18	ATP2A2	protein_coding	CDS	45.698	top	GGTTACG
chr5	179614904	179614910	-	BS13078	ENSG00000169045.18	HNRNPH1	protein_coding	UTR3	45.6682	top	ATCTATG
chr5	177595722	177595728	+	BS11765	ENSG00000184840.12	TMED9	protein_coding	UTR3	45.6574	top	TTGGGGG
chr20	25300654	25300660	-	BS37656	ENSG00000100997.20	ABHD12	protein_coding	UTR3	45.6056	top	TGAGCAT
chr11	535307	535313	-	BS23067	ENSG00000174775.18	HRAS	protein_coding	INTRON	45.594	top	CGGCGGC
chr12	57100058	57100064	-	BS26449	ENSG00000166888.12	STAT6	protein_coding	CDS	45.574	top	CTTTTGG
chr12	53041988	53041994	+	BS25018	ENSG00000063046.18	EIF4B	protein_coding	UTR3	45.5309	top	TGTTTTT
chr9	33111716	33111722	-	BS19644	ENSG00000086062.13	B4GALT1	protein_coding	INTRON	45.5273	top	TGCCTAA
chr8	143586915	143586921	-	BS18353	ENSG00000104529.19	EEF1D	protein_coding	INTRON	45.5185	top	GCTTCTG
chr16	84566435	84566441	-	BS31650	ENSG00000103187.8	COTL1	protein_coding	UTR3	45.4819	top	CTATTTT
chr16	72787735	72787741	-	BS31562	ENSG00000140836.17	ZFHX3	protein_coding	CDS	45.4797	top	GCAGTGG
chr19	34377771	34377777	+	BS35788	ENSG00000105220.17	GPI	protein_coding	CDS	45.4522	top	TCTTCAG
chr6	7585344	7585350	+	BS13210	ENSG00000096696.15	DSP	protein_coding	CDS	45.4317	top	CTTCATA
chr3	143038915	143038921	+	BS7814	ENSG00000163714.18	U2SURP	protein_coding	CDS	45.4299	top	AATTATT
chr8	47887555	47887561	-	BS17712	ENSG00000253729.9	PRKDC	protein_coding	CDS	45.4186	top	GCTTTTG
chr22	29639201	29639207	+	BS38640	ENSG00000186575.19	NF2	protein_coding	CDS	45.3792	top	TTCTTCT
chr17	62440724	62440730	+	BS32749	ENSG00000087995.16	METTL2A	protein_coding	CDS	45.3742	top	CATATTT
chr10	73767988	73767994	+	BS20683	ENSG00000176986.16	SEC24C	protein_coding	CDS	45.3647	top	ACAAATA
chr22	23894772	23894778	+	BS38598	ENSG00000251357.4	ENSG00000251357	protein_coding	CDS	45.3564	top	TACATCG
chr14	21269420	21269426	-	BS28571	ENSG00000092199.19	HNRNPC	protein_coding	UTR5	45.3211	top	CCATTTT
chr1	207325684	207325690	+	BS1807	ENSG00000196352.18	CD55	protein_coding	CDS	45.3056	top	TTATTTG
chr6	7301380	7301386	-	BS14008	ENSG00000124783.14	SSR1	protein_coding	CDS	45.3049	top	ACTCTTT
chr8	47855235	47855241	-	BS17699	ENSG00000253729.9	PRKDC	protein_coding	CDS	45.2895	top	TGTTTAT
chr19	8487061	8487067	+	BS35450	ENSG00000099783.12	HNRNPM	protein_coding	CDS	45.2796	top	AATTCAA
chr5	10260867	10260873	+	BS10376	ENSG00000150753.12	CCT5	protein_coding	CDS	45.2429	top	AACAACT
chr10	100364484	100364490	+	BS20936	ENSG00000099194.6	SCD	protein_coding	UTR3	45.2303	top	ATTTTTT
chr21	33550884	33550890	+	BS38133	ENSG00000159140.23	SON	protein_coding	CDS	45.228	top	GCCAGTG
chr20	17601036	17601042	+	BS37159	ENSG00000125868.16	DSTN	protein_coding	CDS	45.1917	top	TTTTTTT
chr11	9417111	9417117	+	BS22054	ENSG00000205339.10	IPO7	protein_coding	CDS	45.188	top	AAATTTT
chr3	172115236	172115242	+	BS7914	ENSG00000075420.13	FNDC3B	protein_coding	INTRON	45.1512	top	GTGGTAG
chr1	225982940	225982946	-	BS4096	ENSG00000143751.10	SDE2	protein_coding	UTR3	45.1495	top	ATACATT
chr1	39576156	39576162	-	BS2617	ENSG00000090621.15	PABPC4	protein_coding	UTR5	45.1198	top	CTTTTGT
chr2	200823597	200823603	+	BS5447	ENSG00000082153.18	BZW1	protein_coding	UTR3	45.1183	top	TCATTTT
chr10	89724095	89724101	+	BS20830	ENSG00000138182.15	KIF20B	protein_coding	CDS	45.0956	top	TGACTTT
chr4	56441835	56441841	+	BS9395	ENSG00000128050.9	PAICS	protein_coding	CDS	45.0804	top	TATTTTT
chr21	41241877	41241883	+	BS38224	ENSG00000182240.16	BACE2	protein_coding	CDS	45.058	top	ACGTTTT
chrX	154398376	154398382	+	BS40064	ENSG00000147403.18	RPL10	protein_coding	UTR5	45.0517	top	CCTCTTT
chrX	20027789	20027795	-	BS40149	ENSG00000184368.16	MAP7D2	protein_coding	INTRON	45.0423	top	TCTGTCT
chr5	16763678	16763684	-	BS12008	ENSG00000145555.15	MYO10	protein_coding	CDS	45.0044	top	TTTTTCT
chr2	28800964	28800970	+	BS4441	ENSG00000213639.11	PPP1CB	protein_coding	UTR3	44.9987	top	TTTTTCT
chr12	20415106	20415112	+	BS24634	ENSG00000172572.7	PDE3A	protein_coding	INTRON	44.991	top	CTGATTT
chr14	102044341	102044347	+	BS28416	ENSG00000197102.14	DYNC1H1	protein_coding	UTR3	44.9819	top	TTTATGG
chr6	4954259	4954265	+	BS13167	ENSG00000153046.18	CDYL	protein_coding	UTR3	44.9671	top	TTTGTCC
chr5	37000540	37000546	+	BS10758	ENSG00000164190.19	NIPBL	protein_coding	CDS	44.9461	top	GATTATT
chr17	43283837	43283843	-	BS33753	ENSG00000236383.9	CCDC200	protein_coding	INTRON	44.943	top	GAGTTCT
chr1	162525062	162525068	+	BS1336	ENSG00000152332.16	UHMK1	protein_coding	UTR3	44.9153	top	ATGTTTT
chr1	150223216	150223222	-	BS3338	ENSG00000143401.15	ANP32E	protein_coding	CDS	44.86	top	GACTATG
chr17	40392625	40392631	-	BS33618	ENSG00000131747.15	TOP2A	protein_coding	CDS	44.8568	top	TAATTTT
chr11	33708453	33708459	-	BS23343	ENSG00000284969.1	ENSG00000284969	protein_coding	INTRON	44.8542	top	GTGGGGA
chr16	31186014	31186020	+	BS30577	ENSG00000089280.19	FUS	protein_coding	INTRON	44.8321	top	GAGTTTG
chr7	98281529	98281535	+	BS15631	ENSG00000164713.10	BRI3	protein_coding	INTRON	44.7989	top	GGCTTCG
chr7	73508353	73508359	-	BS16434	ENSG00000009954.11	BAZ1B	protein_coding	CDS	44.7918	top	AAATATG
chr1	244853772	244853778	-	BS4275	ENSG00000153187.21	HNRNPU	protein_coding	UTR3	44.7789	top	ATTATTT
chr12	6974659	6974665	+	BS24383	ENSG00000126749.17	EMG1	protein_coding	CDS	44.759	top	TCCCAGA
chr1	182883226	182883232	+	BS1572	ENSG00000135829.17	DHX9	protein_coding	CDS	44.7451	top	CCAATGT
chr19	17236046	17236052	-	BS36819	ENSG00000160113.6	NR2F6	protein_coding	CDS	44.7219	top	CCGCATC
chr1	108637661	108637667	+	BS900	ENSG00000162636.16	FAM102B	protein_coding	INTRON	44.719	top	CTTTTCT
chr20	58909197	58909203	+	BS37495	ENSG00000087460.29	GNAS	protein_coding	CDS	44.7141	top	ACTATGT
chr1	156743163	156743169	-	BS3586	ENSG00000143321.19	HDGF	protein_coding	UTR3	44.627	top	AGCTATT
chr1	205717954	205717960	-	BS3951	ENSG00000069275.13	NUCKS1	protein_coding	UTR3	44.6217	top	TATTTTT
chr22	18090776	18090782	+	BS38558	ENSG00000215193.14	PEX26	protein_coding	UTR3	44.5704	top	GTGGGGG
chr16	75631184	75631190	-	BS31608	ENSG00000065427.15	KARS1	protein_coding	CDS	44.5608	top	CCACAGC
chr1	54047280	54047286	-	BS2771	ENSG00000116209.12	TMEM59	protein_coding	CDS	44.56	top	TAAATTG
chr17	81845739	81845745	-	BS34390	ENSG00000185624.16	P4HB	protein_coding	UTR3	44.5595	top	CAGATGC
chr14	55612069	55612075	+	BS28171	ENSG00000126777.18	KTN1	protein_coding	CDS	44.4797	top	ATATTTT
chr5	10261718	10261724	+	BS10377	ENSG00000150753.12	CCT5	protein_coding	CDS	44.4691	top	CATTTTT
chr6	24718555	24718561	-	BS14086	ENSG00000112308.13	C6orf62	protein_coding	CDS	44.4527	top	TGCCTTT
chr5	1344814	1344820	-	BS11895	ENSG00000049656.14	CLPTM1L	protein_coding	CDS	44.4296	top	TTCACCA
chr10	123160407	123160413	+	BS21069	ENSG00000154473.18	BUB3	protein_coding	CDS	44.4286	top	GTATATA
chr10	32017272	32017278	-	BS21381	ENSG00000170759.11	KIF5B	protein_coding	CDS	44.3977	top	GCTTTGG
chr20	11925113	11925119	+	BS37147	ENSG00000132640.15	BTBD3	protein_coding	UTR3	44.3938	top	ACCCAGA
chr2	210579761	210579767	+	BS5505	ENSG00000021826.18	CPS1	protein_coding	CDS	44.3843	top	TCGGGAT
chr2	210658599	210658605	+	BS5565	ENSG00000021826.18	CPS1	protein_coding	CDS	44.327	top	GTGAAGG
chr11	34052378	34052384	+	BS22299	ENSG00000135387.21	CAPRIN1	protein_coding	INTRON	44.3246	top	GTCCTTC
chr10	87753826	87753832	-	BS21670	ENSG00000138138.14	ATAD1	protein_coding	UTR3	44.3181	top	CATTTCT
chr10	31324232	31324238	+	BS20441	ENSG00000148516.23	ZEB1	protein_coding	INTRON	44.2386	top	CTGTTTT
chr19	43607564	43607570	-	BS36959	ENSG00000131116.12	ZNF428	protein_coding	UTR3	44.2378	top	GAGGGGG
chr17	82236081	82236087	+	BS33070	ENSG00000141526.18	SLC16A3	protein_coding	CDS	44.2215	top	CTCTTCG
chr12	108645742	108645748	-	BS26723	ENSG00000110880.11	CORO1C	protein_coding	UTR3	44.1938	top	TGTATGC
chr11	95231097	95231103	-	BS24039	ENSG00000149212.12	SESN3	protein_coding	INTRON	44.1811	top	AACAACG
chr6	2948469	2948475	-	BS13980	ENSG00000124570.21	SERPINB6	protein_coding	CDS	44.179	top	GTCTTTT
chr1	8863307	8863313	-	BS2246	ENSG00000074800.16	ENO1	protein_coding	CDS	44.1751	top	CGTCATG
chr15	90502074	90502080	+	BS29441	ENSG00000140575.13	IQGAP1	protein_coding	UTR3	44.1357	top	TAGCATT
chr1	205714309	205714315	-	BS3948	ENSG00000069275.13	NUCKS1	protein_coding	UTR3	44.1257	top	GGGTTTT
chr10	68017448	68017454	-	BS21543	ENSG00000148634.16	HERC4	protein_coding	INTRON	44.1217	top	GTATTGG
chr18	63331318	63331324	-	BS35097	ENSG00000119537.18	KDSR	protein_coding	UTR3	44.1139	top	CTCTCTG
chr2	62729658	62729664	+	BS4648	ENSG00000115504.15	EHBP1	protein_coding	INTRON	44.1099	top	ATTTTGC
chr7	26199639	26199645	-	BS16281	ENSG00000122566.22	HNRNPA2B1	protein_coding	INTRON	44.108	top	GTTTTCT
chr11	85663599	85663605	-	BS23947	ENSG00000137504.15	CREBZF	protein_coding	INTRON	44.0954	top	ACAGTTT
chr3	184368345	184368351	+	BS8045	ENSG00000163882.10	POLR2H	protein_coding	UTR3	44.0856	top	GTTCAAG
chr18	21865272	21865278	+	BS34660	ENSG00000101752.13	MIB1	protein_coding	UTR3	44.0795	top	TGCATTT
chr1	42749846	42749852	-	BS2643	ENSG00000117385.16	P3H1	protein_coding	INTRON	44.0688	top	TAGCTGA
chr2	117830765	117830771	+	BS5099	ENSG00000088205.13	DDX18	protein_coding	UTR3	44.0684	top	ATGAATT
chr17	80468640	80468646	-	BS34325	ENSG00000171246.7	NPTX1	protein_coding	UTR3	44.067	top	CATTTTT
chr1	66987184	66987190	+	BS633	ENSG00000198160.15	MIER1	protein_coding	UTR3	44.0552	top	GTATTTT
chr13	45515029	45515035	+	BS27149	ENSG00000136152.15	COG3	protein_coding	INTRON	44.0353	top	TCTTACA
chr5	103201724	103201730	+	BS11133	ENSG00000145725.21	PPIP5K2	protein_coding	UTR3	43.9893	top	GTTTTTA
chrX	154348644	154348650	-	BS40727	ENSG00000196924.19	FLNA	protein_coding	UTR3	43.9463	top	CCATTTG
chr14	69459717	69459723	+	BS28261	ENSG00000029364.12	SLC39A9	protein_coding	UTR3	43.9408	top	AATCATG
chr15	90433719	90433725	+	BS29418	ENSG00000140575.13	IQGAP1	protein_coding	CDS	43.9372	top	ATTTTTT
chr8	60620974	60620980	+	BS17156	ENSG00000104388.15	RAB2A	protein_coding	UTR3	43.9256	top	TGCATTT
chr2	232525588	232525594	+	BS5689	ENSG00000237412.7	PRSS56	protein_coding	UTR3	43.9251	top	GTCGCTG
chr1	220793186	220793192	+	BS1942	ENSG00000186205.14	MTARC1	protein_coding	INTRON	43.9236	top	TGTATTT
chr3	40461457	40461463	+	BS7374	ENSG00000188846.14	RPL14	protein_coding	CDS	43.9029	top	CAAAATG
chr17	40406658	40406664	-	BS33635	ENSG00000131747.15	TOP2A	protein_coding	CDS	43.8815	top	CATTTTA
chrX	154350158	154350164	-	BS40732	ENSG00000196924.19	FLNA	protein_coding	CDS	43.8753	top	CCTGATT
chr1	197143060	197143066	-	BS3837	ENSG00000066279.19	ASPM	protein_coding	CDS	43.8603	top	TTTTTAA
chr1	70230907	70230913	+	BS642	ENSG00000116754.14	SRSF11	protein_coding	INTRON	43.8446	top	AAATGAT
chr15	73342281	73342287	-	BS30002	ENSG00000138622.4	HCN4	protein_coding	INTRON	43.8445	top	AAAAGAA
chr10	80272061	80272067	-	BS21641	ENSG00000151224.13	MAT1A	protein_coding	UTR3	43.8441	top	ACAAAAG
chr8	129842034	129842040	-	BS18245	ENSG00000153310.22	CYRIB	protein_coding	UTR3	43.8424	top	CTTTTAT
chr19	5206830	5206836	-	BS36526	ENSG00000105426.19	PTPRS	protein_coding	CDS	43.842	top	TACCAGT
chr19	3982277	3982283	-	BS36474	ENSG00000167658.16	EEF2	protein_coding	CDS	43.8125	top	AAAGTAG
chr11	10804195	10804201	-	BS23201	ENSG00000110321.19	EIF4G2	protein_coding	CDS	43.7904	top	ATTCAGA
chr5	141571431	141571437	-	BS12916	ENSG00000131504.18	DIAPH1	protein_coding	CDS	43.784	top	GCTTCCA
chr19	1438398	1438404	+	BS35269	ENSG00000115268.10	RPS15	protein_coding	UTR5	43.7792	top	AAGCGAT
chr5	842565	842571	-	BS11833	ENSG00000188818.13	ZDHHC11	protein_coding	INTRON	43.7498	top	ACACAGC
chr17	40416022	40416028	-	BS33643	ENSG00000131747.15	TOP2A	protein_coding	CDS	43.7316	top	TTGTATT
chr16	23690223	23690229	+	BS30460	ENSG00000166851.15	PLK1	protein_coding	UTR3	43.7225	top	TATTTTT
chr12	20371822	20371828	+	BS24576	ENSG00000172572.7	PDE3A	protein_coding	INTRON	43.6655	top	TTAATTT
chr15	72499630	72499636	+	BS29310	ENSG00000166233.15	ARIH1	protein_coding	INTRON	43.665	top	TTGCTTT
chr17	78972725	78972731	-	BS34296	ENSG00000108679.13	LGALS3BP	protein_coding	INTRON	43.6495	top	GCATCTG
chr13	49029144	49029150	+	BS27176	ENSG00000102531.16	FNDC3A	protein_coding	INTRON	43.6163	top	TTTTTTT
chr7	2360868	2360874	+	BS15083	ENSG00000106263.19	EIF3B	protein_coding	CDS	43.5877	top	GATTTTT
chr5	138573810	138573816	-	BS12890	ENSG00000113013.16	HSPA9	protein_coding	CDS	43.5718	top	GATTTGG
chrX	41347857	41347863	+	BS39626	ENSG00000215301.11	DDX3X	protein_coding	UTR3	43.5701	top	AAGGGAG
chr17	39153810	39153816	-	BS33601	ENSG00000161381.14	PLXDC1	protein_coding	INTRON	43.5677	top	TTGCCGG
chr17	7578519	7578525	+	BS32105	ENSG00000277957.1	SENP3-EIF4A1	protein_coding	UTR3	43.5628	top	CTCAATC
chr17	78224417	78224423	+	BS32993	ENSG00000089685.15	BIRC5	protein_coding	UTR3	43.5441	top	CGATGCT
chr20	62388318	62388324	+	BS37548	ENSG00000171858.18	RPS21	protein_coding	CDS	43.5317	top	GATGATT
chr11	66627043	66627049	+	BS22710	ENSG00000239306.5	RBM14	protein_coding	INTRON	43.5268	top	TTCTTTT
chr22	43161178	43161184	+	BS38802	ENSG00000100300.18	TSPO	protein_coding	CDS	43.523	top	ACAAATG
chr16	87834834	87834840	-	BS31715	ENSG00000103257.9	SLC7A5	protein_coding	INTRON	43.5075	top	GACGAAG
chrX	47229905	47229911	+	BS39671	ENSG00000102225.17	CDK16	protein_coding	UTR3	43.5061	top	CAGGGGT
chr1	205727733	205727739	-	BS3956	ENSG00000069275.13	NUCKS1	protein_coding	CDS	43.4536	top	AAAATAA
chrX	108084247	108084253	-	BS40449	ENSG00000101843.19	PSMD10	protein_coding	UTR3	43.4313	top	TATTTTG
chr1	150933743	150933749	+	BS1127	ENSG00000143379.13	SETDB1	protein_coding	INTRON	43.4279	top	ATTTTTC
chr2	210616503	210616509	+	BS5533	ENSG00000021826.18	CPS1	protein_coding	CDS	43.417	top	TATTTTA
chr20	50192332	50192338	+	BS37447	ENSG00000172216.6	CEBPB	protein_coding	UTR3	43.4051	top	GATAAAC
chr17	80469892	80469898	-	BS34330	ENSG00000171246.7	NPTX1	protein_coding	UTR3	43.4044	top	GGGCCCT
chr6	31643909	31643915	-	BS14237	ENSG00000204463.14	BAG6	protein_coding	CDS	43.3813	top	GCTTCTT
chr7	26191224	26191230	-	BS16256	ENSG00000122566.22	HNRNPA2B1	protein_coding	UTR3	43.3745	top	TTGGTTG
chr17	1470285	1470291	-	BS33146	ENSG00000197879.17	MYO1C	protein_coding	CDS	43.3655	top	GAGAACG
chr2	241247121	241247127	-	BS7022	ENSG00000115677.18	HDLBP	protein_coding	CDS	43.3585	top	TCAATTT
chr1	175968538	175968544	-	BS3702	ENSG00000143207.21	COP1	protein_coding	INTRON	43.3552	top	CAGAAAT
chr8	129880883	129880889	-	BS18251	ENSG00000153310.22	CYRIB	protein_coding	INTRON	43.3548	top	CTTCTTT
chr19	53882402	53882408	+	BS36158	ENSG00000126583.12	PRKCG	protein_coding	INTRON	43.3474	top	CTCCTTT
chr20	62905610	62905616	-	BS37975	ENSG00000101191.17	DIDO1	protein_coding	INTRON	43.3439	top	TGTTTTC
chr3	131738424	131738430	-	BS8779	ENSG00000196353.13	CPNE4	protein_coding	INTRON	43.2776	top	TTGCTTC
chr2	219539560	219539566	-	BS6913	ENSG00000123989.15	CHPF	protein_coding	CDS	43.2711	top	CAGTCTG
chr15	58879786	58879792	-	BS29805	ENSG00000137776.17	SLTM	protein_coding	UTR3	43.2482	top	ACTTTTT
chr1	11059850	11059856	-	BS2285	ENSG00000116649.10	SRM	protein_coding	CDS	43.2388	top	GGCCAGG
chr12	13046145	13046151	+	BS24541	ENSG00000084444.14	FAM234B	protein_coding	INTRON	43.2089	top	CACTTGC
chr18	57607264	57607270	-	BS35076	ENSG00000134440.12	NARS1	protein_coding	UTR3	43.2015	top	TATTTTG
chr10	59688356	59688362	-	BS21483	ENSG00000165449.12	SLC16A9	protein_coding	INTRON	43.1977	top	AGTTCTG
chr10	67045579	67045585	-	BS21507	ENSG00000183230.18	CTNNA3	protein_coding	INTRON	43.1913	top	ATGGAAG
chr1	183627433	183627439	-	BS3758	ENSG00000162704.16	ARPC5	protein_coding	UTR3	43.1802	top	TCTGTTT
chr17	81855198	81855204	-	BS34396	ENSG00000185624.16	P4HB	protein_coding	CDS	43.1681	top	TCCAACA
chr19	2272756	2272762	+	BS35304	ENSG00000104904.12	OAZ1	protein_coding	CDS	43.1647	top	CGCTGAG
chr17	39404857	39404863	-	BS33602	ENSG00000125686.12	MED1	protein_coding	UTR3	43.1261	top	GTGGGGA
chr19	41268235	41268241	+	BS35960	ENSG00000105323.18	HNRNPUL1	protein_coding	CDS	43.1245	top	ATATTAC
chr8	81658392	81658398	-	BS17914	ENSG00000133731.10	IMPA1	protein_coding	UTR3	43.1197	top	CTGTTTA
chr17	51166487	51166493	+	BS32668	ENSG00000011052.21	NME1-NME2	protein_coding	INTRON	43.0612	top	CCAGCTT
chr1	159918504	159918510	-	BS3600	ENSG00000158710.15	TAGLN2	protein_coding	UTR3	43.0471	top	ATTCTGT
chr7	26194539	26194545	-	BS16270	ENSG00000122566.22	HNRNPA2B1	protein_coding	INTRON	43.0379	top	TTTTTTT
chr9	130637341	130637347	+	BS19243	ENSG00000107164.17	FUBP3	protein_coding	UTR3	42.9908	top	TGGTTTT
chr3	4676655	4676661	+	BS7096	ENSG00000150995.21	ITPR1	protein_coding	CDS	42.9802	top	ATGACCC
chr12	50708447	50708453	+	BS24926	ENSG00000066084.13	DIP2B	protein_coding	CDS	42.9532	top	GAATTGC
chr1	200405078	200405084	-	BS3847	ENSG00000162702.8	ZNF281	protein_coding	UTR3	42.9525	top	TATGATT
chr6	75103776	75103782	-	BS14525	ENSG00000111799.22	COL12A1	protein_coding	CDS	42.9328	top	GTGAAAG
chr19	12938756	12938762	+	BS35556	ENSG00000179218.15	CALR	protein_coding	CDS	42.9284	top	AGTTTCT
chr5	134199086	134199092	-	BS12815	ENSG00000272772.2	ENSG00000272772	protein_coding	CDS	42.9117	top	ACTCTTT
chr16	47504813	47504819	+	BS30596	ENSG00000102893.18	PHKB	protein_coding	INTRON	42.9096	top	CTGGCTG
chr9	133762710	133762716	-	BS20187	ENSG00000160293.17	VAV2	protein_coding	UTR3	42.9062	top	CTGTATG
chr11	118748911	118748917	-	BS24104	ENSG00000110367.14	DDX6	protein_coding	UTR3	42.9018	top	GTATTTG
chr1	230280919	230280925	+	BS2085	ENSG00000143641.10	GALNT2	protein_coding	UTR3	42.8866	top	GAATGTT
chr9	129738971	129738977	-	BS20139	ENSG00000148344.11	PTGES	protein_coding	UTR3	42.8863	top	TATTTTT
chr18	11763299	11763305	+	BS34630	ENSG00000141404.17	GNAL	protein_coding	INTRON	42.8799	top	CCCCTTG
chr6	31631765	31631771	+	BS13416	ENSG00000204469.13	PRRC2A	protein_coding	CDS	42.8698	top	ATTTTGC
chr22	38484292	38484298	-	BS39187	ENSG00000100201.23	DDX17	protein_coding	UTR3	42.8215	top	TTTTTTA
chr11	122664027	122664033	+	BS23027	ENSG00000154127.10	UBASH3B	protein_coding	INTRON	42.8118	top	TGGTTTG
chr3	119240617	119240623	-	BS8632	ENSG00000121578.13	B4GALT4	protein_coding	INTRON	42.8113	top	GCGTTCC
chr13	75804288	75804294	+	BS27235	ENSG00000136153.20	LMO7	protein_coding	UTR5	42.793	top	GGTTTTG
chr5	179707134	179707140	+	BS11778	ENSG00000127022.16	CANX	protein_coding	CDS	42.7923	top	GGATTTT
chr1	207144882	207144888	+	BS1799	ENSG00000123838.11	C4BPA	protein_coding	UTR3	42.7871	top	ATTAATC
chr5	72219990	72219996	-	BS12578	ENSG00000113048.19	MRPS27	protein_coding	UTR3	42.7795	top	CCATTTT
chr11	93736020	93736026	-	BS24019	ENSG00000166012.17	TAF1D	protein_coding	INTRON	42.7721	top	AATTTTT
chr17	82237821	82237827	+	BS33082	ENSG00000141526.18	SLC16A3	protein_coding	CDS	42.7702	top	AAGTTCT
chr17	80468994	80469000	-	BS34327	ENSG00000171246.7	NPTX1	protein_coding	UTR3	42.7057	top	CGCAGAG
chr1	117957166	117957172	+	BS1057	ENSG00000065183.16	WDR3	protein_coding	CDS	42.6867	top	TTATATG
chr5	59647238	59647244	-	BS12544	ENSG00000113448.20	PDE4D	protein_coding	INTRON	42.6665	top	AATTATT
chr3	48440411	48440417	+	BS7440	ENSG00000232112.3	TMA7	protein_coding	CDS	42.6624	top	AAGAAGC
chr1	230279835	230279841	+	BS2080	ENSG00000143641.10	GALNT2	protein_coding	UTR3	42.6617	top	ACACATG
chr13	113229574	113229580	+	BS27464	ENSG00000139842.15	CUL4A	protein_coding	INTRON	42.6528	top	CCCGTTT
chr1	23558023	23558029	-	BS2435	ENSG00000117318.9	ID3	protein_coding	UTR3	42.6396	top	ACCTTTT
chr3	52256781	52256787	-	BS8462	ENSG00000164091.12	WDR82	protein_coding	UTR3	42.6308	top	AGGGTAG
chr12	12915192	12915198	+	BS24533	ENSG00000013588.9	GPRC5A	protein_coding	UTR3	42.5858	top	ATTTTTT
chr7	16674560	16674566	+	BS15190	ENSG00000136261.16	BZW2	protein_coding	CDS	42.5426	top	CGATATC
chr7	94656364	94656370	+	BS15608	ENSG00000242265.6	PEG10	protein_coding	UTR5	42.5233	top	CCTGGTA
chr5	17218286	17218292	+	BS10526	ENSG00000176788.9	BASP1	protein_coding	INTRON	42.4946	top	GTGGGGC
chr12	106973916	106973922	+	BS25450	ENSG00000151135.10	TMEM263	protein_coding	INTRON	42.4944	top	AATTTTT
chr5	1490999	1491005	-	BS11916	ENSG00000153395.10	LPCAT1	protein_coding	INTRON	42.4927	top	CTCCTTA
chr17	47682761	47682767	+	BS32620	ENSG00000108424.11	KPNB1	protein_coding	UTR3	42.4894	top	TGCCTGG
chr1	58408660	58408666	-	BS2794	ENSG00000173406.16	DAB1	protein_coding	INTRON	42.433	top	GTATTTT
chr8	144789863	144789869	-	BS18502	ENSG00000161016.18	RPL8	protein_coding	CDS	42.4211	top	CTCATTG
chr2	11201387	11201393	-	BS5812	ENSG00000134318.16	ROCK2	protein_coding	CDS	42.3896	top	TAGGGAG
chr17	28749928	28749934	+	BS32303	ENSG00000076604.16	TRAF4	protein_coding	CDS	42.3866	top	AGGGAGA
chr22	39317589	39317595	-	BS39241	ENSG00000100316.16	RPL3	protein_coding	CDS	42.3863	top	CATTGTA
chr17	81557639	81557645	-	BS34368	ENSG00000182446.15	NPLOC4	protein_coding	UTR3	42.3859	top	GTTTTGT
chr12	49265168	49265174	+	BS24854	ENSG00000167553.17	TUBA1C	protein_coding	INTRON	42.3831	top	TTCAAGT
chr8	143920446	143920452	-	BS18443	ENSG00000178209.17	PLEC	protein_coding	CDS	42.3552	top	CCTCATT
chr1	92837494	92837500	+	BS801	ENSG00000122406.14	RPL5	protein_coding	CDS	42.3526	top	AATTTAA
chr12	55725893	55725899	-	BS26329	ENSG00000135404.12	CD63	protein_coding	CDS	42.3502	top	CAGGGCT
chr1	197104511	197104517	-	BS3831	ENSG00000066279.19	ASPM	protein_coding	CDS	42.3423	top	ATTTTTA
chrX	78122896	78122902	+	BS39822	ENSG00000102144.15	PGK1	protein_coding	CDS	42.3283	top	ATTATTG
chr3	160426164	160426170	+	BS7882	ENSG00000113810.16	SMC4	protein_coding	CDS	42.2979	top	AAATTGC
chr12	112506716	112506722	+	BS25499	ENSG00000179295.19	PTPN11	protein_coding	UTR3	42.2874	top	CTCATGT
chr16	87844078	87844084	-	BS31732	ENSG00000103257.9	SLC7A5	protein_coding	INTRON	42.2832	top	CACTTCC
chr16	3727487	3727493	-	BS31079	ENSG00000005339.15	CREBBP	protein_coding	UTR3	42.2815	top	GGGGGGT
chr5	16704594	16704600	-	BS11999	ENSG00000145555.15	MYO10	protein_coding	CDS	42.257	top	ATGTCTT
chr20	2654238	2654244	+	BS37094	ENSG00000101361.17	NOP56	protein_coding	INTRON	42.2341	top	CTGTCAA
chr16	70571848	70571854	+	BS30779	ENSG00000189091.13	SF3B3	protein_coding	UTR3	42.2327	top	TGTGTTT
chr2	127498230	127498236	-	BS6664	ENSG00000163166.15	IWS1	protein_coding	CDS	42.2276	top	GTTTTAA
chr1	204411380	204411386	-	BS3908	ENSG00000158615.10	PPP1R15B	protein_coding	CDS	42.2119	top	GGAAACG
chr1	112670788	112670794	+	BS992	ENSG00000116489.13	CAPZA1	protein_coding	UTR3	42.2054	top	ATGTTTG
chr17	80339787	80339793	+	BS33007	ENSG00000173821.20	RNF213	protein_coding	CDS	42.1862	top	CTCACCT
chrX	154013149	154013155	-	BS40716	ENSG00000184216.15	IRAK1	protein_coding	CDS	42.1796	top	AAGCTGC
chr7	99394514	99394520	+	BS15647	ENSG00000284292.1	ENSG00000284292	protein_coding	UTR3	42.1769	top	TCCTAGC
chr22	38488293	38488299	-	BS39198	ENSG00000100201.23	DDX17	protein_coding	INTRON	42.1604	top	GTAATCC
chr11	2944907	2944913	-	BS23085	ENSG00000205531.14	NAP1L4	protein_coding	UTR3	42.1578	top	CTTGGTG
chr1	155172870	155172876	-	BS3495	ENSG00000163463.13	KRTCAP2	protein_coding	CDS	42.1557	top	CTCGCTG
chr4	48861109	48861115	+	BS9336	ENSG00000109180.15	OCIAD1	protein_coding	UTR3	42.1299	top	AATTGGG
chr12	20551419	20551425	+	BS24701	ENSG00000172572.7	PDE3A	protein_coding	INTRON	42.1238	top	GATTTAC
chr11	12878868	12878874	+	BS22173	ENSG00000187079.20	TEAD1	protein_coding	INTRON	42.1043	top	ATTGTTT
chr11	120326217	120326223	+	BS22994	ENSG00000181264.9	TLCD5	protein_coding	INTRON	42.097	top	TTTTTTA
chr7	105117524	105117530	-	BS16609	ENSG00000135250.17	SRPK2	protein_coding	UTR3	42.0956	top	CCCCTTT
chr21	29061297	29061303	-	BS38405	ENSG00000156261.13	CCT8	protein_coding	CDS	42.0676	top	CTTTATG
chr5	179730023	179730029	+	BS11790	ENSG00000127022.16	CANX	protein_coding	UTR3	42.0532	top	GTTTTTT
chr17	7587878	7587884	+	BS32109	ENSG00000129255.16	MPDU1	protein_coding	INTRON	42.0358	top	ATGTTTT
chr9	128693778	128693784	+	BS19133	ENSG00000119335.18	SET	protein_coding	CDS	42.0303	top	TATTTGG
chr1	42931106	42931112	-	BS2652	ENSG00000117394.24	SLC2A1	protein_coding	CDS	42.0213	top	CCATCTT
chr12	6510285	6510291	+	BS24310	ENSG00000010292.13	NCAPD2	protein_coding	INTRON	42.0094	top	CCTGTTA
chr6	41935776	41935782	-	BS14389	ENSG00000112576.13	CCND3	protein_coding	UTR3	42.0062	top	GCACTAA
chr1	231421983	231421989	-	BS4168	ENSG00000135766.9	EGLN1	protein_coding	INTRON	41.9933	top	CCCCTAT
chr3	51993931	51993937	-	BS8452	ENSG00000162244.12	RPL29	protein_coding	CDS	41.9859	top	TACATTG
chr5	140115449	140115455	+	BS11424	ENSG00000185129.8	PURA	protein_coding	UTR3	41.9834	top	TCCTACT
chr7	78083428	78083434	-	BS16476	ENSG00000187391.22	MAGI2	protein_coding	INTRON	41.9493	top	CTGTCTC
chr15	34379284	34379290	-	BS29647	ENSG00000175265.19	GOLGA8A	protein_coding	UTR3	41.9051	top	AGTTTAA
chr19	7444324	7444330	+	BS35413	ENSG00000104880.19	ARHGEF18	protein_coding	CDS	41.8975	top	GCGCTGA
chr1	67430237	67430243	-	BS2872	ENSG00000142864.15	SERBP1	protein_coding	CDS	41.8912	top	TTATTTG
chr16	3021826	3021832	+	BS30307	ENSG00000006327.14	TNFRSF12A	protein_coding	UTR3	41.8856	top	ACAATGT
chr2	231711405	231711411	+	BS5667	ENSG00000187514.17	PTMA	protein_coding	CDS	41.882	top	GCTAACG
chr9	72248923	72248929	+	BS18833	ENSG00000119125.17	GDA	protein_coding	INTRON	41.8788	top	GAATTTG
chr8	10773721	10773727	-	BS17572	ENSG00000258724.1	PINX1	protein_coding	INTRON	41.8652	top	ATGTTTA
chr12	123597599	123597605	+	BS25617	ENSG00000086598.11	TMED2	protein_coding	UTR3	41.8472	top	CTATTTT
chr9	130464412	130464418	+	BS19208	ENSG00000130707.18	ASS1	protein_coding	INTRON	41.8462	top	AGAAAGT
chr11	64765577	64765583	-	BS23693	ENSG00000168066.22	SF1	protein_coding	INTRON	41.8397	top	GTCTTCT
chr1	153974617	153974623	-	BS3442	ENSG00000285779.1	ENSG00000285779	protein_coding	UTR3	41.8307	top	TGAAATG
chr17	77216928	77216934	+	BS32946	ENSG00000129657.16	SEC14L1	protein_coding	UTR3	41.8218	top	TTGATTC
chr1	108696579	108696585	+	BS902	ENSG00000134186.12	PRPF38B	protein_coding	INTRON	41.818	top	AAATTTT
chr5	1334304	1334310	-	BS11885	ENSG00000049656.14	CLPTM1L	protein_coding	CDS	41.7717	top	CTTCTTT
chr2	61478217	61478223	-	BS6147	ENSG00000082898.19	XPO1	protein_coding	UTR3	41.7711	top	TATTTTT
chr5	43445220	43445226	-	BS12329	ENSG00000151881.15	TMEM267	protein_coding	UTR3	41.7377	top	TTTGCTT
chr12	56639111	56639117	-	BS26403	ENSG00000110955.9	ATP5F1B	protein_coding	CDS	41.7361	top	AGATTTT
chr1	93660504	93660510	-	BS3109	ENSG00000137936.18	BCAR3	protein_coding	INTRON	41.7094	top	CCTGTTT
chr11	62715132	62715138	-	BS23643	ENSG00000234857.2	HNRNPUL2-BSCL2	protein_coding	INTRON	41.7086	top	GGGGGAG
chr7	26199357	26199363	-	BS16279	ENSG00000122566.22	HNRNPA2B1	protein_coding	INTRON	41.6884	top	ACTTTGT
chr15	39596292	39596298	+	BS29005	ENSG00000137801.11	THBS1	protein_coding	UTR3	41.6722	top	AACATTC
chr19	18532231	18532237	-	BS36840	ENSG00000105701.16	FKBP8	protein_coding	CDS	41.6715	top	CTGTTTG
chr5	82278353	82278359	-	BS12624	ENSG00000186468.13	RPS23	protein_coding	UTR5	41.6643	top	CTTCTCT
chr10	68073696	68073702	-	BS21570	ENSG00000148634.16	HERC4	protein_coding	INTRON	41.6496	top	TTTATTT
chr3	12071865	12071871	+	BS7222	ENSG00000157152.17	SYN2	protein_coding	INTRON	41.6469	top	TTCCTGC
chr5	134564585	134564591	+	BS11302	ENSG00000043143.22	JADE2	protein_coding	CDS	41.6413	top	AGGAATG
chr10	31330900	31330906	+	BS20442	ENSG00000148516.23	ZEB1	protein_coding	INTRON	41.6245	top	CTTATTT
chr1	155062698	155062704	+	BS1242	ENSG00000143537.14	ADAM15	protein_coding	UTR3	41.6015	top	GGGGTTG
chr9	33442335	33442341	-	BS19671	ENSG00000165272.16	AQP3	protein_coding	CDS	41.5906	top	CTTTTTA
chr12	20457037	20457043	+	BS24675	ENSG00000172572.7	PDE3A	protein_coding	INTRON	41.5862	top	TTTATCA
chr5	33467866	33467872	+	BS10699	ENSG00000113407.14	TARS1	protein_coding	UTR3	41.5824	top	AGTTTTT
chr1	156137653	156137659	+	BS1274	ENSG00000160789.24	LMNA	protein_coding	CDS	41.5801	top	GGAAGTG
chr16	88718472	88718478	-	BS31788	ENSG00000103335.22	PIEZO1	protein_coding	INTRON	41.5769	top	ATGGATG
chr5	179820910	179820916	+	BS11796	ENSG00000161011.20	SQSTM1	protein_coding	UTR5	41.5767	top	CCGTTTT
chr17	7307733	7307739	+	BS32049	ENSG00000132507.18	EIF5A	protein_coding	UTR5	41.5762	top	AGTCAGT
chr7	23375230	23375236	-	BS16212	ENSG00000136231.14	IGF2BP3	protein_coding	INTRON	41.5585	top	GAGGGTA
chr10	32022857	32022863	-	BS21386	ENSG00000170759.11	KIF5B	protein_coding	CDS	41.5502	top	GCTTCGT
chr17	40411114	40411120	-	BS33639	ENSG00000131747.15	TOP2A	protein_coding	CDS	41.5269	top	TTTATCA
chr5	133088421	133088427	+	BS11285	ENSG00000170606.16	HSPA4	protein_coding	CDS	41.5257	top	ATTTATG
chr7	129952708	129952714	-	BS16760	ENSG00000186591.13	UBE2H	protein_coding	UTR5	41.5233	top	CCCGTGC
chr10	17237533	17237539	+	BS20389	ENSG00000026025.16	VIM	protein_coding	UTR3	41.5086	top	TTTTTTT
chr18	12481856	12481862	-	BS34942	ENSG00000134278.16	SPIRE1	protein_coding	INTRON	41.4932	top	CTCATTA
chr16	2768328	2768334	+	BS30274	ENSG00000167978.18	SRRM2	protein_coding	INTRON	41.469	top	AGGGAGA
chr15	94396687	94396693	+	BS29525	ENSG00000140563.16	MCTP2	protein_coding	INTRON	41.4522	top	AGCATTT
chr11	48168084	48168090	+	BS22437	ENSG00000149177.15	PTPRJ	protein_coding	UTR3	41.4448	top	CTCCATT
chr15	40221018	40221024	+	BS29023	ENSG00000156970.13	BUB1B	protein_coding	INTRON	41.4291	top	ACCCATT
chr8	15467183	15467189	+	BS16979	ENSG00000104723.21	TUSC3	protein_coding	INTRON	41.4156	top	GGGTAGT
chr9	134843882	134843888	+	BS19379	ENSG00000130635.17	COL5A1	protein_coding	UTR3	41.4018	top	CGTCAGC
chr19	38817091	38817097	-	BS36895	ENSG00000104823.9	ECH1	protein_coding	CDS	41.3984	top	TACTGTG
chr7	94669599	94669605	+	BS15618	ENSG00000242265.6	PEG10	protein_coding	UTR3	41.3943	top	TTGCTGT
chr21	34103476	34103482	+	BS38176	ENSG00000243927.6	MRPS6	protein_coding	INTRON	41.368	top	TTTGTTG
chr19	38730414	38730420	+	BS35917	ENSG00000130402.14	ACTN4	protein_coding	UTR3	41.3658	top	GTTTTGC
chr19	49869540	49869546	-	BS37034	ENSG00000039650.12	PNKP	protein_coding	UTR3	41.3521	top	TTTTTTT
chr11	34100149	34100155	+	BS22320	ENSG00000135387.21	CAPRIN1	protein_coding	UTR3	41.3443	top	TTCTTTG
chr1	17439589	17439595	-	BS2334	ENSG00000179051.14	RCC2	protein_coding	UTR5	41.3363	top	TTAGTTG
chr19	49447090	49447096	-	BS37030	ENSG00000104872.11	PIH1D1	protein_coding	CDS	41.3288	top	TGAAAAG
chr9	137242954	137242960	+	BS19413	ENSG00000188229.6	TUBB4B	protein_coding	CDS	41.3043	top	CTCAATG
chr19	7561231	7561237	+	BS35420	ENSG00000032444.17	PNPLA6	protein_coding	CDS	41.299	top	GAGTATG
chr12	54282827	54282833	+	BS25079	ENSG00000135486.19	HNRNPA1	protein_coding	CDS	41.2823	top	GTGGATA
chr1	154270491	154270497	+	BS1217	ENSG00000143569.19	UBAP2L	protein_coding	INTRON	41.2618	top	GTATTTT
chr8	144084432	144084438	+	BS17526	ENSG00000197858.12	GPAA1	protein_coding	CDS	41.2598	top	CATCATT
chr11	123057898	123057904	-	BS24161	ENSG00000109971.14	HSPA8	protein_coding	CDS	41.2596	top	GAATTTG
chr1	237603298	237603304	+	BS2141	ENSG00000198626.18	RYR2	protein_coding	INTRON	41.254	top	CCATGAG
chr17	35578469	35578475	+	BS32417	ENSG00000006125.18	AP2B1	protein_coding	INTRON	41.2319	top	GGCTTTG
chr10	68337128	68337134	+	BS20599	ENSG00000096746.18	HNRNPH3	protein_coding	INTRON	41.2315	top	TGTTTCT
chr20	62332187	62332193	-	BS37953	ENSG00000130702.15	LAMA5	protein_coding	INTRON	41.2058	top	CCTTTTG
chr15	72217428	72217434	-	BS29994	ENSG00000067225.21	PKM	protein_coding	CDS	41.188	top	TGAACTT
chr6	117675607	117675613	+	BS13797	ENSG00000153989.8	NUS1	protein_coding	UTR5	41.183	top	TAAAAAG
chr16	31185176	31185182	+	BS30574	ENSG00000089280.19	FUS	protein_coding	CDS	41.1739	top	TGGGGTA
chr1	186370979	186370985	-	BS3797	ENSG00000047410.14	TPR	protein_coding	CDS	41.1627	top	CAATATT
chr1	214620924	214620930	+	BS1897	ENSG00000117724.15	CENPF	protein_coding	CDS	41.1415	top	TCAATTA
chr12	53669212	53669218	-	BS26302	ENSG00000135390.21	ATP5MC2	protein_coding	CDS	41.102	top	ACAGTTG
chr9	37134142	37134148	+	BS18754	ENSG00000147905.18	ZCCHC7	protein_coding	INTRON	41.0935	top	CTAATTT
chrX	78113801	78113807	+	BS39820	ENSG00000102144.15	PGK1	protein_coding	CDS	41.0904	top	AGTCCTT
chr16	3808181	3808187	-	BS31090	ENSG00000005339.15	CREBBP	protein_coding	INTRON	41.0839	top	CTGCCTC
chr1	110021745	110021751	+	BS964	ENSG00000168710.18	AHCYL1	protein_coding	UTR3	41.0541	top	AACTTTT
chr17	2330338	2330344	-	BS33195	ENSG00000167721.11	TSR1	protein_coding	INTRON	41.0524	top	ATATCGT
chr3	160412058	160412064	+	BS7872	ENSG00000113810.16	SMC4	protein_coding	CDS	41.0304	top	ATATTAA
chr2	70088062	70088068	+	BS4772	ENSG00000169564.7	PCBP1	protein_coding	CDS	41.0159	top	ACCCAGT
chr19	2269555	2269561	+	BS35299	ENSG00000104904.12	OAZ1	protein_coding	UTR5	41.0105	top	GAGACGC
chr11	61300092	61300098	-	BS23538	ENSG00000167986.15	DDB1	protein_coding	UTR3	40.9966	top	GGCTTTG
chr15	77196365	77196371	-	BS30033	ENSG00000173517.11	PEAK1	protein_coding	INTRON	40.9951	top	TGTCACA
chr1	150575332	150575338	-	BS3347	ENSG00000143384.14	MCL1	protein_coding	UTR3	40.9779	top	CTTTAGT
chrX	71574780	71574786	+	BS39793	ENSG00000147162.15	OGT	protein_coding	UTR3	40.9769	top	CCTGTTC
chr1	8867127	8867133	-	BS2250	ENSG00000074800.16	ENO1	protein_coding	CDS	40.966	top	TCATCCT
chr7	36425704	36425710	+	BS15307	ENSG00000011426.11	ANLN	protein_coding	CDS	40.9448	top	TATTACT
chr12	48692457	48692463	-	BS26198	ENSG00000129315.11	CCNT1	protein_coding	UTR3	40.9429	top	GAGGCTA
chr11	118751845	118751851	-	BS24112	ENSG00000110367.14	DDX6	protein_coding	UTR3	40.9389	top	ATGTTTT
chr2	54623479	54623485	+	BS4603	ENSG00000115306.16	SPTBN1	protein_coding	CDS	40.9314	top	ATTTACT
chr8	102836555	102836561	-	BS18036	ENSG00000155096.15	AZIN1	protein_coding	INTRON	40.9177	top	CTAGTTT
chr15	76382479	76382485	-	BS30025	ENSG00000140386.13	SCAPER	protein_coding	INTRON	40.9138	top	CAGTTGG
chr18	6993664	6993670	-	BS34831	ENSG00000101680.16	LAMA1	protein_coding	CDS	40.9046	top	CCATTGA
chr1	197143988	197143994	-	BS3839	ENSG00000066279.19	ASPM	protein_coding	CDS	40.9022	top	TATTACT
chrX	73078656	73078662	-	BS40332	ENSG00000186288.5	PABPC1L2A	protein_coding	UTR3	40.8951	top	CAGGTCT
chr2	28416432	28416438	+	BS4430	ENSG00000075426.12	FOSL2	protein_coding	UTR3	40.8928	top	AAATACT
chr12	124814999	124815005	-	BS27025	ENSG00000073060.17	SCARB1	protein_coding	CDS	40.8913	top	GACTACA
chr3	41240016	41240022	+	BS7397	ENSG00000168036.18	CTNNB1	protein_coding	UTR3	40.8744	top	TAACTGT
chrX	53551339	53551345	-	BS40266	ENSG00000086758.17	HUWE1	protein_coding	CDS	40.8741	top	CTGCAGT
chr16	28836451	28836457	+	BS30487	ENSG00000168488.19	ATXN2L	protein_coding	INTRON	40.8705	top	CTCAGTG
chr1	112922073	112922079	-	BS3178	ENSG00000155380.13	SLC16A1	protein_coding	CDS	40.8648	top	TTGGTGG
chr16	1963090	1963096	-	BS30996	ENSG00000140988.16	RPS2	protein_coding	INTRON	40.8631	top	CTCTGCA
chr9	78329853	78329859	+	BS18874	ENSG00000135069.14	PSAT1	protein_coding	UTR3	40.8542	top	ATTCATT
chr8	80037751	80037757	-	BS17908	ENSG00000276418.5	ENSG00000276418	protein_coding	UTR3	40.8523	top	TAATATT
chr9	83970173	83970179	-	BS19803	ENSG00000165119.22	HNRNPK	protein_coding	CDS	40.8187	top	GTATTTG
chr1	241594439	241594445	-	BS4238	ENSG00000054277.14	OPN3	protein_coding	UTR3	40.8123	top	CAAGTTC
chr10	122461585	122461591	+	BS21064	ENSG00000166033.13	HTRA1	protein_coding	INTRON	40.8112	top	ACTCTCC
chr5	134855698	134855704	+	BS11319	ENSG00000181904.9	C5orf24	protein_coding	INTRON	40.8104	top	ATCATTT
chr1	182859990	182859996	+	BS1560	ENSG00000135829.17	DHX9	protein_coding	CDS	40.8007	top	CAGATCT
chr10	50306987	50306993	-	BS21477	ENSG00000198964.14	SGMS1	protein_coding	UTR3	40.7907	top	ATCTTTT
chr8	27610481	27610487	-	BS17622	ENSG00000120885.22	CLU	protein_coding	CDS	40.7789	top	AATGAGC
chr10	89729234	89729240	+	BS20834	ENSG00000138182.15	KIF20B	protein_coding	CDS	40.7749	top	CATTTAA
chr19	39840497	39840503	-	BS36919	ENSG00000105202.9	FBL	protein_coding	CDS	40.7741	top	ATTCTGG
chr1	228098636	228098642	+	BS1997	ENSG00000143761.17	ARF1	protein_coding	UTR3	40.761	top	TTCCATA
chr17	76734572	76734578	-	BS34253	ENSG00000161547.17	SRSF2	protein_coding	INTRON	40.7404	top	TATTTTT
chr12	124777933	124777939	-	BS27010	ENSG00000073060.17	SCARB1	protein_coding	UTR3	40.7205	top	TCACAGG
chr22	36320245	36320251	-	BS39112	ENSG00000100345.23	MYH9	protein_coding	CDS	40.7106	top	GATTATG
chr18	46098229	46098235	-	BS35020	ENSG00000152234.16	ATP5F1A	protein_coding	UTR5	40.6902	top	AAAGATG
chr16	87845424	87845430	-	BS31734	ENSG00000103257.9	SLC7A5	protein_coding	INTRON	40.6826	top	TGGACTC
chr21	43758170	43758176	+	BS38264	ENSG00000160209.19	PDXK	protein_coding	UTR3	40.6769	top	GTTCTTT
chr1	43361184	43361190	+	BS410	ENSG00000117399.14	CDC20	protein_coding	CDS	40.6727	top	ACATTCG
chr9	33113287	33113293	-	BS19653	ENSG00000086062.13	B4GALT1	protein_coding	INTRON	40.6712	top	ATATTTT
chr3	184181711	184181717	+	BS7998	ENSG00000161203.14	AP2M1	protein_coding	CDS	40.647	top	TGCCATT
chr22	44752853	44752859	+	BS38811	ENSG00000248405.10	PRR5-ARHGAP8	protein_coding	INTRON	40.6436	top	TTTCTTT
chr15	51889139	51889145	+	BS29178	ENSG00000138594.14	TMOD3	protein_coding	CDS	40.6433	top	TTTTCAA
chr2	20032945	20032951	-	BS5850	ENSG00000068697.7	LAPTM4A	protein_coding	UTR3	40.6393	top	TTTAATT
chr9	121180784	121180790	-	BS20029	ENSG00000119396.12	RAB14	protein_coding	UTR3	40.5888	top	TTTTTTT
chr12	6770914	6770920	+	BS24354	ENSG00000159335.18	PTMS	protein_coding	UTR3	40.5632	top	TATAATT
chr5	181237714	181237720	-	BS13119	ENSG00000204628.12	RACK1	protein_coding	CDS	40.5612	top	GGATTTA
chr10	32932533	32932539	-	BS21415	ENSG00000150093.20	ITGB1	protein_coding	CDS	40.5493	top	AAATTGT
chr12	120201083	120201089	-	BS26882	ENSG00000089157.16	RPLP0	protein_coding	UTR5	40.5481	top	GTGGAAG
chr19	41306782	41306788	+	BS35966	ENSG00000105323.18	HNRNPUL1	protein_coding	UTR3	40.5374	top	TTATTTT
chr18	59329000	59329006	-	BS35087	ENSG00000074695.6	LMAN1	protein_coding	UTR3	40.5368	top	TGAATTT
chr2	29112701	29112707	+	BS4466	ENSG00000115295.21	CLIP4	protein_coding	INTRON	40.5338	top	GGCTCTG
chr15	65148451	65148457	-	BS29893	ENSG00000166855.9	CLPX	protein_coding	UTR3	40.5203	top	TTCATTA
chr6	75675443	75675449	+	BS13714	ENSG00000112701.18	SENP6	protein_coding	CDS	40.5182	top	AGATTTT
chr17	16382391	16382397	+	BS32175	ENSG00000170315.14	UBB	protein_coding	CDS	40.507	top	GGCAAGA
chr17	75779736	75779742	-	BS34221	ENSG00000132475.10	H3-3B	protein_coding	UTR5	40.5061	top	GGTTTTT
chr16	30369546	30369552	-	BS31321	ENSG00000169221.14	TBC1D10B	protein_coding	CDS	40.4979	top	AGGACCC
chr18	3254035	3254041	+	BS34543	ENSG00000101608.13	MYL12A	protein_coding	CDS	40.484	top	GATGAAG
chr10	68755187	68755193	+	BS20613	ENSG00000060339.14	CCAR1	protein_coding	INTRON	40.4819	top	TAAATCC
chr3	155943439	155943445	+	BS7859	ENSG00000163655.16	GMPS	protein_coding	UTR3	40.4638	top	GATTTTT
chr20	49635754	49635760	-	BS37854	ENSG00000158470.5	B4GALT5	protein_coding	UTR3	40.4621	top	AGGGTGT
chr19	13154515	13154521	+	BS35591	ENSG00000160888.7	IER2	protein_coding	UTR3	40.4608	top	TTAATGT
chr5	6599294	6599300	-	BS11930	ENSG00000037474.15	NSUN2	protein_coding	UTR3	40.4591	top	AATTTTT
chr5	80651265	80651271	-	BS12619	ENSG00000228716.7	DHFR	protein_coding	INTRON	40.4555	top	GTGCGTA
chr4	41662878	41662884	+	BS9307	ENSG00000064042.18	LIMCH1	protein_coding	CDS	40.4534	top	AATTTCC
chr5	61360999	61361005	+	BS10882	ENSG00000130449.6	ZSWIM6	protein_coding	INTRON	40.4498	top	AATCAGG
chr5	179708233	179708239	+	BS11780	ENSG00000127022.16	CANX	protein_coding	INTRON	40.4426	top	TTGTAGG
chr1	42682647	42682653	+	BS387	ENSG00000065978.19	YBX1	protein_coding	CDS	40.4423	top	GGCACTA
chr12	117144169	117144175	-	BS26823	ENSG00000135108.16	FBXO21	protein_coding	UTR3	40.4387	top	TGATTTC
chr11	66263913	66263919	+	BS22698	ENSG00000174996.12	KLC2	protein_coding	CDS	40.4383	top	TGAGCCA
chr5	179708240	179708246	+	BS11781	ENSG00000127022.16	CANX	protein_coding	CDS	40.3959	top	AAAGTGG
chr7	131501788	131501794	-	BS16776	ENSG00000128567.17	PODXL	protein_coding	UTR3	40.3948	top	TCTGCCA
chr9	123387696	123387702	-	BS20049	ENSG00000119522.18	DENND1A	protein_coding	INTRON	40.3914	top	GAGCTCG
chr1	153977437	153977443	-	BS3448	ENSG00000143543.15	JTB	protein_coding	INTRON	40.3796	top	GATTTTT
chr12	48656685	48656691	-	BS26185	ENSG00000139620.13	KANSL2	protein_coding	INTRON	40.3754	top	CAGTATT
chr19	1258730	1258736	+	BS35221	ENSG00000167470.14	MIDN	protein_coding	UTR3	40.3464	top	CAGGGAG
chr2	55579441	55579447	-	BS6099	ENSG00000275052.5	PPP4R3B	protein_coding	INTRON	40.3351	top	GAAGTTT
chr22	38220826	38220832	-	BS39157	ENSG00000198792.13	TMEM184B	protein_coding	UTR3	40.3194	top	TCTGTTG
chr19	3544898	3544904	-	BS36438	ENSG00000161091.14	MFSD12	protein_coding	CDS	40.3182	top	ACCACTG
chr16	87740289	87740295	-	BS31672	ENSG00000104731.14	KLHDC4	protein_coding	INTRON	40.3122	top	GCACACA
chr20	38356726	38356732	+	BS37295	ENSG00000129988.6	LBP	protein_coding	INTRON	40.3	top	ATTAATG
chr19	54207528	54207534	+	BS36176	ENSG00000170889.14	RPS9	protein_coding	UTR3	40.2976	top	AAGGGCC
chr15	66501902	66501908	-	BS29919	ENSG00000174444.15	RPL4	protein_coding	INTRON	40.294	top	TCGTATT
chr3	49025167	49025173	-	BS8394	ENSG00000178035.13	IMPDH2	protein_coding	CDS	40.2932	top	AAAATGT
chr3	172820130	172820136	+	BS7946	ENSG00000114346.14	ECT2	protein_coding	INTRON	40.2768	top	TTTGTTT
chr19	14088010	14088016	-	BS36761	ENSG00000141858.12	SAMD1	protein_coding	UTR3	40.2407	top	CAGTCTG
chr11	12878876	12878882	+	BS22174	ENSG00000187079.20	TEAD1	protein_coding	INTRON	40.2204	top	TTATTGT
chr1	21850144	21850150	-	BS2407	ENSG00000142798.20	HSPG2	protein_coding	CDS	40.2011	top	CGCAAGT
chr22	39319622	39319628	-	BS39246	ENSG00000100316.16	RPL3	protein_coding	INTRON	40.1902	top	CCGGCCT
chr12	112022805	112022811	+	BS25492	ENSG00000089248.7	ERP29	protein_coding	UTR3	40.1811	top	TAACATG
chr12	123327483	123327489	-	BS26986	ENSG00000139697.14	SBNO1	protein_coding	CDS	40.1738	top	CAAAATT
chr1	77947280	77947286	-	BS3006	ENSG00000162613.18	FUBP1	protein_coding	INTRON	40.1732	top	CTGTATT
chr14	103498877	103498883	+	BS28458	ENSG00000075413.19	MARK3	protein_coding	INTRON	40.1702	top	ATGATTA
chr3	196063755	196063761	-	BS9116	ENSG00000072274.14	TFRC	protein_coding	INTRON	40.145	top	TATTTTT
chr17	38920105	38920111	+	BS32480	ENSG00000002834.18	LASP1	protein_coding	UTR3	40.1217	top	CAGTGTG
chr12	6870270	6870276	+	BS24363	ENSG00000111669.15	TPI1	protein_coding	CDS	40.1206	top	GTGACTG
chr12	113176927	113176933	-	BS26793	ENSG00000123064.13	DDX54	protein_coding	CDS	40.1145	top	TTATTGC
chr11	73406103	73406109	-	BS23784	ENSG00000054965.11	FAM168A	protein_coding	UTR3	40.0987	top	GAGGGCA
chr12	76053782	76053788	-	BS26520	ENSG00000187109.15	NAP1L1	protein_coding	CDS	40.0829	top	AAATTAT
chr1	45516535	45516541	-	BS2681	ENSG00000117450.15	PRDX1	protein_coding	INTRON	40.0719	top	AGTACTT
chr1	114433639	114433645	-	BS3195	ENSG00000197323.12	TRIM33	protein_coding	CDS	40.0441	top	CATTTTG
chr16	58559930	58559936	-	BS31439	ENSG00000125107.19	CNOT1	protein_coding	INTRON	40.0414	top	GACATAA
chr9	33111564	33111570	-	BS19643	ENSG00000086062.13	B4GALT1	protein_coding	INTRON	40.0361	top	TCTTTTT
chr15	48878857	48878863	+	BS29150	ENSG00000255302.5	EID1	protein_coding	UTR3	40.023	top	TGTTTTT
chr12	21641974	21641980	-	BS25970	ENSG00000285854.1	ENSG00000285854	protein_coding	CDS	39.9929	top	GATTTTG
chr22	38506297	38506303	-	BS39212	ENSG00000100201.23	DDX17	protein_coding	UTR5	39.9797	top	GTGCAGT
chr1	224192767	224192773	+	BS1973	ENSG00000143753.13	DEGS1	protein_coding	INTRON	39.9783	top	TATTTCG
chr1	205727711	205727717	-	BS3955	ENSG00000069275.13	NUCKS1	protein_coding	CDS	39.9582	top	GAATTCA
chr5	151808503	151808509	+	BS11564	ENSG00000145907.16	G3BP1	protein_coding	UTR3	39.9509	top	TTCGTCT
chr8	143597102	143597108	-	BS18371	ENSG00000104529.19	EEF1D	protein_coding	INTRON	39.9403	top	AGCACTG
chr21	29067628	29067634	-	BS38411	ENSG00000156261.13	CCT8	protein_coding	CDS	39.9373	top	AAACTTT
chr7	106284588	106284594	-	BS16623	ENSG00000105835.13	NAMPT	protein_coding	INTRON	39.9273	top	CTGGGGG
chr8	144792390	144792396	-	BS18512	ENSG00000161016.18	RPL8	protein_coding	UTR5	39.91	top	TGTTTCC
chr17	59838221	59838227	+	BS32738	ENSG00000062716.13	VMP1	protein_coding	INTRON	39.9045	top	ATTTTCT
chr1	86863155	86863161	-	BS3051	ENSG00000183291.18	SELENOF	protein_coding	UTR3	39.8912	top	GATTTCT
chr14	21352599	21352605	-	BS28578	ENSG00000092201.10	SUPT16H	protein_coding	UTR3	39.8829	top	AAACTGT
chr5	40834198	40834204	-	BS12304	ENSG00000145592.14	RPL37	protein_coding	CDS	39.8682	top	AAAAATT
chr20	63289356	63289362	+	BS37562	ENSG00000101199.13	ARFGAP1	protein_coding	UTR3	39.8642	top	TGGTATC
chr17	4272324	4272330	-	BS33237	ENSG00000132388.13	UBE2G1	protein_coding	UTR3	39.851	top	CTGTTTT
chr10	100361982	100361988	+	BS20927	ENSG00000099194.6	SCD	protein_coding	UTR3	39.8472	top	TAAGGAG
chr10	32037281	32037287	-	BS21394	ENSG00000170759.11	KIF5B	protein_coding	CDS	39.8451	top	ACTTTAT
chr5	137753007	137753013	-	BS12847	ENSG00000177733.7	HNRNPA0	protein_coding	UTR3	39.842	top	CTGCTTA
chr19	17403026	17403032	-	BS36824	ENSG00000130303.14	BST2	protein_coding	UTR3	39.8305	top	TTGTTAT
chr5	178209424	178209430	+	BS11768	ENSG00000197451.12	HNRNPAB	protein_coding	CDS	39.8275	top	GCGGAGG
chr11	66003863	66003869	+	BS22663	ENSG00000175334.8	BANF1	protein_coding	UTR3	39.8264	top	TGCTATT
chr7	75986703	75986709	+	BS15526	ENSG00000127948.17	POR	protein_coding	UTR3	39.8204	top	CTCCATG
chr5	151786588	151786594	+	BS11549	ENSG00000145907.16	G3BP1	protein_coding	INTRON	39.8014	top	CTCTTTT
chr6	7881872	7881878	-	BS14011	ENSG00000239264.9	TXNDC5	protein_coding	UTR3	39.8003	top	ACTTTGC
chr12	14801340	14801346	-	BS25957	ENSG00000084463.8	WBP11	protein_coding	CDS	39.7975	top	AATTTAT
chrX	154775089	154775095	+	BS40082	ENSG00000130826.19	DKC1	protein_coding	INTRON	39.7922	top	CAGTATT
chr1	200405180	200405186	-	BS3848	ENSG00000162702.8	ZNF281	protein_coding	UTR3	39.7921	top	TTTATTT
chr19	1790877	1790883	-	BS36341	ENSG00000130270.16	ATP8B3	protein_coding	INTRON	39.7608	top	GCAGCCA
chr2	9406745	9406751	-	BS5773	ENSG00000119185.13	ITGB1BP1	protein_coding	UTR3	39.7518	top	GAAGTTA
chr1	16873705	16873711	+	BS128	ENSG00000058453.17	CROCC	protein_coding	INTRON	39.7513	top	TTTCCAC
chr1	6179710	6179716	-	BS2220	ENSG00000116254.18	CHD5	protein_coding	INTRON	39.7496	top	CCGGGCC
chr14	21263326	21263332	-	BS28565	ENSG00000092199.19	HNRNPC	protein_coding	UTR5	39.7431	top	ATTTTTT
chr3	49534264	49534270	+	BS7465	ENSG00000173402.13	DAG1	protein_coding	UTR3	39.7354	top	TATTTTT
chrX	154777196	154777202	+	BS40085	ENSG00000130826.19	DKC1	protein_coding	UTR3	39.711	top	ATTTTTT
chr2	28788655	28788661	+	BS4438	ENSG00000213639.11	PPP1CB	protein_coding	CDS	39.7104	top	AAGGTTT
chr9	83969123	83969129	-	BS19797	ENSG00000165119.22	HNRNPK	protein_coding	UTR3	39.7053	top	GGATTTT
chr17	80476444	80476450	-	BS34346	ENSG00000171246.7	NPTX1	protein_coding	INTRON	39.6974	top	AGCCATG
chr12	20384537	20384543	+	BS24599	ENSG00000172572.7	PDE3A	protein_coding	INTRON	39.6907	top	AATTTTA
chr17	81934431	81934437	-	BS34418	ENSG00000183010.17	PYCR1	protein_coding	CDS	39.6892	top	ACAACGT
chr12	12908894	12908900	+	BS24520	ENSG00000013588.9	GPRC5A	protein_coding	CDS	39.6847	top	CACGATG
chr1	86997231	86997237	+	BS734	ENSG00000153936.18	HS2ST1	protein_coding	INTRON	39.6817	top	CTGAATA
chr17	78977185	78977191	-	BS34299	ENSG00000108679.13	LGALS3BP	protein_coding	CDS	39.6638	top	ATGACCC
chr19	1578492	1578498	-	BS36310	ENSG00000071655.18	MBD3	protein_coding	CDS	39.649	top	GAGGAGG
chr17	75167862	75167868	-	BS34207	ENSG00000189159.16	JPT1	protein_coding	INTRON	39.643	top	TTTTTGT
chr17	80393909	80393915	+	BS33013	ENSG00000173821.20	RNF213	protein_coding	UTR3	39.6354	top	TCTCATT
chr6	43180396	43180402	+	BS13594	ENSG00000112658.8	SRF	protein_coding	UTR3	39.628	top	AGGGGGT
chr11	34100183	34100189	+	BS22321	ENSG00000135387.21	CAPRIN1	protein_coding	UTR3	39.6259	top	CTATCTA
chr11	119018297	119018303	-	BS24125	ENSG00000118181.11	RPS25	protein_coding	UTR5	39.6177	top	CTATTCT
chr17	16381123	16381129	+	BS32173	ENSG00000170315.14	UBB	protein_coding	INTRON	39.6161	top	TGTTTGT
chr6	134173034	134173040	-	BS14776	ENSG00000118515.12	SGK1	protein_coding	CDS	39.6036	top	TACATTA
chr12	120197340	120197346	-	BS26872	ENSG00000089157.16	RPLP0	protein_coding	CDS	39.5756	top	TTACACC
chr16	87837933	87837939	-	BS31722	ENSG00000103257.9	SLC7A5	protein_coding	CDS	39.5738	top	TCTTCTT
chr8	23068436	23068442	-	BS17604	ENSG00000120889.13	TNFRSF10B	protein_coding	INTRON	39.5701	top	TGATTTT
chr7	116506691	116506697	+	BS15829	ENSG00000105971.15	CAV2	protein_coding	UTR3	39.5663	top	AATATTG
chr12	6583372	6583378	-	BS25744	ENSG00000285238.2	ENSG00000285238	protein_coding	CDS	39.5533	top	GAGGAAG
chr20	63908979	63908985	+	BS37581	ENSG00000101152.12	DNAJC5	protein_coding	INTRON	39.5486	top	CATGATC
chr8	100942615	100942621	-	BS18012	ENSG00000164924.18	YWHAZ	protein_coding	INTRON	39.5256	top	TTGATTA
chr1	21854886	21854892	-	BS2410	ENSG00000142798.20	HSPG2	protein_coding	CDS	39.5232	top	CTGCAGG
chr22	38494036	38494042	-	BS39206	ENSG00000100201.23	DDX17	protein_coding	CDS	39.5107	top	CTCGAAG
chr16	18797965	18797971	-	BS31217	ENSG00000260342.2	ENSG00000260342	protein_coding	CDS	39.5092	top	TACCTTG
chr6	44248723	44248729	+	BS13606	ENSG00000096384.20	HSP90AB1	protein_coding	CDS	39.4746	top	TTCTATT
chr11	123057676	123057682	-	BS24159	ENSG00000109971.14	HSPA8	protein_coding	UTR3	39.4695	top	GACCTAA
chr4	141234397	141234403	+	BS9570	ENSG00000109445.11	ZNF330	protein_coding	UTR3	39.4518	top	TTACTGT
chr1	944439	944445	-	BS2172	ENSG00000188976.11	NOC2L	protein_coding	UTR3	39.4485	top	CTGACGT
chr7	90697157	90697163	+	BS15595	ENSG00000058091.17	CDK14	protein_coding	INTRON	39.435	top	CAGCTGA
chr15	82540014	82540020	-	BS30044	ENSG00000182774.13	RPS17	protein_coding	CDS	39.4345	top	CCATTAT
chr5	154814634	154814640	+	BS11595	ENSG00000155506.19	LARP1	protein_coding	UTR3	39.4093	top	ATATTTT
chrX	153948259	153948265	-	BS40699	ENSG00000172534.14	HCFC1	protein_coding	UTR3	39.3717	top	ATCTATA
chr5	154793935	154793941	+	BS11583	ENSG00000155506.19	LARP1	protein_coding	CDS	39.3446	top	CTTCCTT
chr19	17861460	17861466	+	BS35668	ENSG00000105640.13	RPL18A	protein_coding	CDS	39.3426	top	CTACTGT
chr2	36442612	36442618	+	BS4521	ENSG00000150938.10	CRIM1	protein_coding	CDS	39.3404	top	CAGTTTT
chr7	5376904	5376910	-	BS16128	ENSG00000182095.15	TNRC18	protein_coding	CDS	39.338	top	TTTGTCA
chr15	78548879	78548885	+	BS29357	ENSG00000041357.16	PSMA4	protein_coding	CDS	39.3087	top	GAGGAAG
chr9	104111590	104111596	+	BS18973	ENSG00000136824.19	SMC2	protein_coding	CDS	39.3025	top	ACTTTAG
chr12	49128299	49128305	-	BS26254	ENSG00000123416.15	TUBA1B	protein_coding	CDS	39.2992	top	ACCAAGC
chr6	63580296	63580302	+	BS13660	ENSG00000112245.13	PTP4A1	protein_coding	UTR3	39.2965	top	GTTTTAC
chr14	20455664	20455670	+	BS28046	ENSG00000100823.12	APEX1	protein_coding	CDS	39.2951	top	AAGGGAG
chr15	31373905	31373911	+	BS28976	ENSG00000169926.11	KLF13	protein_coding	INTRON	39.2938	top	TTGGGGT
chr9	127505923	127505929	-	BS20095	ENSG00000136830.12	NIBAN2	protein_coding	UTR3	39.2872	top	TTGCCTG
chr22	36309387	36309393	-	BS39104	ENSG00000100345.23	MYH9	protein_coding	CDS	39.2773	top	GATTACA
chr15	60397986	60397992	-	BS29863	ENSG00000182718.18	ANXA2	protein_coding	INTRON	39.2706	top	GGCTCTG
chr19	52211382	52211388	+	BS36144	ENSG00000105568.19	PPP2R1A	protein_coding	CDS	39.253	top	AGTGAAG
chr12	50195881	50195887	-	BS26275	ENSG00000050405.14	LIMA1	protein_coding	CDS	39.2423	top	ATTTCTG
chr5	157787545	157787551	-	BS12989	ENSG00000113282.14	CLINT1	protein_coding	UTR3	39.2389	top	ATCAAGT
chr11	123061196	123061202	-	BS24178	ENSG00000109971.14	HSPA8	protein_coding	CDS	39.2387	top	TGTCGCC
chr8	143916106	143916112	-	BS18429	ENSG00000178209.17	PLEC	protein_coding	UTR3	39.2375	top	GTTTTCA
chr11	32104859	32104865	+	BS22258	ENSG00000049449.10	RCN1	protein_coding	INTRON	39.2367	top	ATTTTTT
chr12	6529847	6529853	+	BS24322	ENSG00000010292.13	NCAPD2	protein_coding	CDS	39.2307	top	GATGCTT
chr19	2271914	2271920	+	BS35302	ENSG00000104904.12	OAZ1	protein_coding	CDS	39.2307	top	GAGATCC
chr5	150444320	150444326	-	BS12971	ENSG00000164587.13	RPS14	protein_coding	CDS	39.2302	top	GCACTCG
chr1	153974568	153974574	-	BS3440	ENSG00000285779.1	ENSG00000285779	protein_coding	UTR3	39.2188	top	TCCCCTT
chr5	168557031	168557037	-	BS13014	ENSG00000120137.7	PANK3	protein_coding	UTR3	39.2104	top	GTGATCT
chr19	55401598	55401604	-	BS37066	ENSG00000108106.14	UBE2S	protein_coding	CDS	39.2103	top	CGGTCGG
chr20	2656654	2656660	+	BS37101	ENSG00000101361.17	NOP56	protein_coding	INTRON	39.1977	top	GCAGTTC
chr11	75572420	75572426	+	BS22832	ENSG00000149257.16	SERPINH1	protein_coding	UTR3	39.1928	top	CCAAATT
chr3	31637042	31637048	+	BS7317	ENSG00000163527.10	STT3B	protein_coding	UTR3	39.1927	top	ATTTTTT
chr10	58398790	58398796	+	BS20513	ENSG00000108064.11	TFAM	protein_coding	UTR3	39.1914	top	GAATATT
chr15	66501827	66501833	-	BS29918	ENSG00000174444.15	RPL4	protein_coding	CDS	39.1805	top	TGTTTTG
chr2	54655924	54655930	+	BS4620	ENSG00000115306.16	SPTBN1	protein_coding	CDS	39.1783	top	AATTACT
chr17	67338310	67338316	-	BS34172	ENSG00000197170.10	PSMD12	protein_coding	UTR3	39.1769	top	TGTTTTA
chr2	46385756	46385762	+	BS4571	ENSG00000116016.14	EPAS1	protein_coding	UTR3	39.1742	top	GCGGGGA
chr6	33405382	33405388	+	BS13490	ENSG00000237649.8	KIFC1	protein_coding	CDS	39.1516	top	GTTGGAG
chr19	8471390	8471396	+	BS35440	ENSG00000099783.12	HNRNPM	protein_coding	CDS	39.142	top	GAATAAA
chrX	107650769	107650775	+	BS39883	ENSG00000147224.13	PRPS1	protein_coding	UTR3	39.139	top	CAAACAT
chr5	132677456	132677462	+	BS11274	ENSG00000113520.11	IL4	protein_coding	INTRON	39.1353	top	GTGTCGC
chr19	40548215	40548221	+	BS35951	ENSG00000160460.17	SPTBN4	protein_coding	INTRON	39.1099	top	AAATTTT
chr17	75017101	75017107	+	BS32884	ENSG00000167862.10	MRPL58	protein_coding	CDS	39.0991	top	TGACATC
chr19	1035086	1035092	+	BS35192	ENSG00000064666.15	CNN2	protein_coding	INTRON	39.0891	top	GTGGGAC
chr9	127451367	127451373	-	BS20091	ENSG00000197958.13	RPL12	protein_coding	UTR5	39.0801	top	GCAACTT
chr1	112912512	112912518	-	BS3173	ENSG00000155380.13	SLC16A1	protein_coding	UTR3	39.0688	top	TTTTTTT
chr12	10160875	10160881	-	BS25806	ENSG00000173391.9	OLR1	protein_coding	CDS	39.0624	top	CTATTTT
chr16	58001452	58001458	+	BS30642	ENSG00000103005.13	USB1	protein_coding	UTR5	39.0493	top	GGACCTG
chr9	33112225	33112231	-	BS19646	ENSG00000086062.13	B4GALT1	protein_coding	INTRON	39.0468	top	CCTTTGC
chr3	172754648	172754654	+	BS7929	ENSG00000114346.14	ECT2	protein_coding	CDS	39.0404	top	TCATATG
chr1	75786271	75786277	+	BS684	ENSG00000117054.15	ACADM	protein_coding	CDS	39.0093	top	CATGGTA
chr1	225789496	225789502	+	BS1979	ENSG00000143742.14	SRP9	protein_coding	UTR3	39.002	top	TTTTTAA
chr3	9477534	9477540	+	BS7194	ENSG00000168137.20	SETD5	protein_coding	UTR3	38.9959	top	TCCTTTT
chrX	151955871	151955877	-	BS40654	ENSG00000102287.19	GABRE	protein_coding	INTRON	38.9955	top	TTTTTTG
chr19	8486022	8486028	+	BS35448	ENSG00000099783.12	HNRNPM	protein_coding	CDS	38.9812	top	ATGGTGC
chr14	77469394	77469400	+	BS28329	ENSG00000100591.8	AHSA1	protein_coding	UTR3	38.9686	top	ATGTTTT
chr3	196828804	196828810	+	BS8125	ENSG00000180370.10	PAK2	protein_coding	UTR3	38.9637	top	AGTCTTT
chr8	143941658	143941664	-	BS18477	ENSG00000178209.17	PLEC	protein_coding	INTRON	38.9573	top	GAGGGGA
chr11	34091995	34092001	+	BS22316	ENSG00000135387.21	CAPRIN1	protein_coding	CDS	38.9496	top	CTTTTCT
chr15	72199105	72199111	-	BS29974	ENSG00000067225.21	PKM	protein_coding	UTR3	38.9486	top	CCATTTT
chr19	3982045	3982051	-	BS36473	ENSG00000167658.16	EEF2	protein_coding	CDS	38.9387	top	TACTTTG
chr8	61662708	61662714	-	BS17807	ENSG00000198363.18	ASPH	protein_coding	INTRON	38.9312	top	GATTTAT
chr3	184322366	184322372	+	BS8024	ENSG00000114867.22	EIF4G1	protein_coding	CDS	38.929	top	AGTATCT
chr17	82231947	82231953	+	BS33059	ENSG00000141526.18	SLC16A3	protein_coding	INTRON	38.9151	top	CTTTGCA
chr12	6237876	6237882	+	BS24297	ENSG00000010278.15	CD9	protein_coding	UTR3	38.91	top	GGGATTT
chr19	30009324	30009330	+	BS35753	ENSG00000105176.18	URI1	protein_coding	CDS	38.9072	top	TATTTTT
chr12	49759313	49759319	+	BS24886	ENSG00000139644.13	TMBIM6	protein_coding	CDS	38.9054	top	TTATATC
chr3	49013863	49013869	+	BS7452	ENSG00000178252.19	WDR6	protein_coding	CDS	38.9038	top	GTACGTG
chr14	103520495	103520501	-	BS28906	ENSG00000166165.14	CKB	protein_coding	INTRON	38.9028	top	GTGTTCA
chr13	77233910	77233916	-	BS27745	ENSG00000005810.20	MYCBP2	protein_coding	INTRON	38.8996	top	TATAAAG
chr8	19740726	19740732	-	BS17589	ENSG00000147408.16	CSGALNACT1	protein_coding	INTRON	38.8746	top	CTATTTC
chr17	5024444	5024450	+	BS32016	ENSG00000129250.12	KIF1C	protein_coding	UTR3	38.8507	top	CTGGGGT
chr18	59327915	59327921	-	BS35083	ENSG00000074695.6	LMAN1	protein_coding	UTR3	38.8473	top	TAACATT
chr6	7562708	7562714	+	BS13188	ENSG00000096696.15	DSP	protein_coding	CDS	38.8457	top	TAACAGC
chr3	184325340	184325346	+	BS8033	ENSG00000114867.22	EIF4G1	protein_coding	CDS	38.8409	top	CTTTATG
chr10	119051316	119051322	-	BS21857	ENSG00000107581.13	EIF3A	protein_coding	CDS	38.8389	top	GATTACT
chr5	36976079	36976085	+	BS10751	ENSG00000164190.19	NIPBL	protein_coding	CDS	38.8383	top	CTTTTAA
chr15	64156735	64156741	-	BS29878	ENSG00000166794.6	PPIB	protein_coding	CDS	38.8139	top	AAGTTCT
chr3	184327621	184327627	+	BS8038	ENSG00000114867.22	EIF4G1	protein_coding	CDS	38.8122	top	CTGAAGG
chr12	104326384	104326390	+	BS25431	ENSG00000198431.18	TXNRD1	protein_coding	CDS	38.785	top	AAATTGG
chr15	90500439	90500445	+	BS29437	ENSG00000140575.13	IQGAP1	protein_coding	UTR3	38.7834	top	TGTTTAA
chr17	28357407	28357413	-	BS33445	ENSG00000004142.12	POLDIP2	protein_coding	CDS	38.7785	top	GGGCAGC
chr12	49752536	49752542	+	BS24877	ENSG00000139644.13	TMBIM6	protein_coding	CDS	38.7666	top	AAATTTT
chr10	5689766	5689772	+	BS20321	ENSG00000108021.22	TASOR2	protein_coding	INTRON	38.7625	top	AAATATT
chr3	41239639	41239645	+	BS7395	ENSG00000168036.18	CTNNB1	protein_coding	UTR3	38.7258	top	AGCCTTT
chr17	42117714	42117720	-	BS33703	ENSG00000108773.11	KAT2A	protein_coding	CDS	38.7226	top	CATGCTG
chrX	154359999	154360005	-	BS40761	ENSG00000196924.19	FLNA	protein_coding	CDS	38.701	top	GGTATTG
chr12	104349093	104349099	+	BS25436	ENSG00000198431.18	TXNRD1	protein_coding	UTR3	38.6914	top	TTATTTT
chr4	7704188	7704194	+	BS9199	ENSG00000184985.16	SORCS2	protein_coding	CDS	38.6739	top	ACGAGGG
chr6	31644588	31644594	-	BS14238	ENSG00000204463.14	BAG6	protein_coding	CDS	38.6733	top	ACACAGC
chr1	206734100	206734106	+	BS1764	ENSG00000162889.11	MAPKAPK2	protein_coding	UTR3	38.6604	top	CACCTTT
chr1	153535965	153535971	-	BS3397	ENSG00000197956.10	S100A6	protein_coding	UTR5	38.6591	top	CGCATTT
chr9	136763302	136763308	-	BS20238	ENSG00000177984.7	LCN15	protein_coding	INTRON	38.6536	top	CAGGCCC
chr8	143930005	143930011	-	BS18459	ENSG00000178209.17	PLEC	protein_coding	CDS	38.6364	top	GGACATG
chr12	53189468	53189474	+	BS25026	ENSG00000139651.11	ZNF740	protein_coding	UTR3	38.6342	top	GAGGGGG
chr3	41214606	41214612	+	BS7382	ENSG00000168036.18	CTNNB1	protein_coding	INTRON	38.6323	top	ACCCTTT
chr17	29259158	29259164	-	BS33497	ENSG00000108256.9	NUFIP2	protein_coding	UTR3	38.6286	top	TCCATGT
chr1	64834010	64834016	-	BS2810	ENSG00000162434.14	JAK1	protein_coding	UTR3	38.6268	top	CTGTATT
chr22	38506218	38506224	-	BS39211	ENSG00000100201.23	DDX17	protein_coding	CDS	38.6122	top	TTGTAGC
chr19	8471411	8471417	+	BS35441	ENSG00000099783.12	HNRNPM	protein_coding	CDS	38.6074	top	AAACATA
chr12	22652766	22652772	+	BS24742	ENSG00000139163.16	ETNK1	protein_coding	INTRON	38.6061	top	ATATTTT
chr9	35684911	35684917	-	BS19720	ENSG00000198467.16	TPM2	protein_coding	INTRON	38.6	top	CAACTTT
chr13	113255057	113255063	+	BS27475	ENSG00000139842.15	CUL4A	protein_coding	CDS	38.5921	top	ATTTTTA
chr2	36549024	36549030	+	BS4529	ENSG00000150938.10	CRIM1	protein_coding	UTR3	38.5841	top	TTGGGAA
chr17	18931176	18931182	+	BS32226	ENSG00000141127.15	PRPSAP2	protein_coding	UTR3	38.5613	top	AAAAAGG
chr14	21392201	21392207	-	BS28593	ENSG00000100888.15	CHD8	protein_coding	INTRON	38.5553	top	GTTTTAC
chr5	169593515	169593521	+	BS11648	ENSG00000040275.17	SPDL1	protein_coding	CDS	38.5496	top	TCAAATT
chr5	179836596	179836602	+	BS11807	ENSG00000161011.20	SQSTM1	protein_coding	UTR3	38.5472	top	ACTTTTG
chr9	72250724	72250730	+	BS18843	ENSG00000119125.17	GDA	protein_coding	INTRON	38.5314	top	TGTTTTA
chrX	23705003	23705009	-	BS40169	ENSG00000123130.17	ACOT9	protein_coding	CDS	38.5313	top	TCTTTCT
chr9	74983600	74983606	-	BS19782	ENSG00000156017.13	CARNMT1	protein_coding	UTR3	38.5121	top	TCTATTG
chr1	165544203	165544209	+	BS1367	ENSG00000162763.4	LRRC52	protein_coding	UTR5	38.5117	top	GCCCCTC
chrX	53192312	53192318	-	BS40231	ENSG00000126012.13	KDM5C	protein_coding	INTRON	38.5089	top	TTCATGT
chr5	179710029	179710035	+	BS11782	ENSG00000127022.16	CANX	protein_coding	CDS	38.5059	top	TATTTTA
chr12	6583075	6583081	-	BS25741	ENSG00000285238.2	ENSG00000285238	protein_coding	CDS	38.503	top	GATTACT
chr9	70387422	70387428	-	BS19760	ENSG00000119138.5	KLF9	protein_coding	UTR3	38.5026	top	GAGGGGG
chr1	153645391	153645397	+	BS1178	ENSG00000160679.13	CHTOP	protein_coding	UTR3	38.5002	top	TTACTTG
chrX	154775060	154775066	+	BS40081	ENSG00000130826.19	DKC1	protein_coding	INTRON	38.4847	top	AGTAAGT
chr1	23693868	23693874	+	BS156	ENSG00000142676.14	RPL11	protein_coding	CDS	38.4759	top	AGTTCGA
chr1	39958794	39958800	+	BS354	ENSG00000168389.18	MFSD2A	protein_coding	CDS	38.4755	top	CCCTGGA
chrX	154652160	154652166	-	BS40788	ENSG00000126890.14	CTAG2	protein_coding	CDS	38.4637	top	TGTTTTT
chr16	31190287	31190293	+	BS30586	ENSG00000089280.19	FUS	protein_coding	CDS	38.4602	top	GTGGAGG
chr17	42403942	42403948	-	BS33724	ENSG00000177469.13	CAVIN1	protein_coding	UTR3	38.4516	top	AGAAGGT
chr1	214613881	214613887	+	BS1892	ENSG00000117724.15	CENPF	protein_coding	CDS	38.4476	top	AGTCTCG
chrX	154353012	154353018	-	BS40743	ENSG00000196924.19	FLNA	protein_coding	CDS	38.4368	top	TTGATAC
chr14	80212178	80212184	-	BS28827	ENSG00000211448.14	DIO2	protein_coding	INTRON	38.4266	top	TGGGCTG
chr18	7030830	7030836	-	BS34868	ENSG00000101680.16	LAMA1	protein_coding	INTRON	38.4194	top	GTGGGGG
chr7	100822334	100822340	-	BS16577	ENSG00000196411.10	EPHB4	protein_coding	CDS	38.4074	top	GAACAGC
chr6	7310001	7310007	-	BS14010	ENSG00000124783.14	SSR1	protein_coding	CDS	38.4014	top	TCTTACA
chr8	100948736	100948742	-	BS18014	ENSG00000164924.18	YWHAZ	protein_coding	CDS	38.4002	top	AATGTTG
chr19	797448	797454	+	BS35160	ENSG00000011304.22	PTBP1	protein_coding	UTR5	38.3953	top	TGCTATT
chr15	94372083	94372089	+	BS29520	ENSG00000140563.16	MCTP2	protein_coding	INTRON	38.3879	top	TGTTTTA
chr15	90500243	90500249	+	BS29436	ENSG00000140575.13	IQGAP1	protein_coding	UTR3	38.3744	top	CATTTTT
chrX	154350199	154350205	-	BS40733	ENSG00000196924.19	FLNA	protein_coding	CDS	38.3519	top	AAGTATG
chr16	29810780	29810786	+	BS30510	ENSG00000103495.15	MAZ	protein_coding	UTR3	38.3498	top	CTTCATA
chr3	33389531	33389537	-	BS8277	ENSG00000153560.12	UBP1	protein_coding	UTR3	38.3471	top	GGTTTTT
chr16	24750997	24751003	+	BS30471	ENSG00000090905.19	TNRC6A	protein_coding	INTRON	38.347	top	CATATTT
chr17	1650807	1650813	-	BS33163	ENSG00000174231.18	PRPF8	protein_coding	CDS	38.3192	top	CTGTATG
chr6	33405253	33405259	+	BS13489	ENSG00000237649.8	KIFC1	protein_coding	CDS	38.313	top	AGTGTTT
chr11	93740149	93740155	-	BS24023	ENSG00000166012.17	TAF1D	protein_coding	INTRON	38.307	top	CGTATTT
chr5	179618308	179618314	-	BS13087	ENSG00000169045.18	HNRNPH1	protein_coding	CDS	38.2877	top	AATCTTT
chr11	10803238	10803244	-	BS23199	ENSG00000110321.19	EIF4G2	protein_coding	CDS	38.2862	top	GGAATTG
chr9	127507180	127507186	-	BS20098	ENSG00000136830.12	NIBAN2	protein_coding	CDS	38.2705	top	CCCTTTG
chr1	214618656	214618662	+	BS1893	ENSG00000117724.15	CENPF	protein_coding	CDS	38.2691	top	TTTTTAC
chr17	82082959	82082965	-	BS34447	ENSG00000169710.9	FASN	protein_coding	CDS	38.2666	top	CAGCGTG
chr22	43173163	43173169	-	BS39337	ENSG00000100304.13	TTLL12	protein_coding	INTRON	38.2649	top	GGGATTG
[truncated: 25,318 more rows]

## Sheet: KIFC1_Protein_Coding_Genes
List of protein-coding genes containing KIFC1 binding sites
geneID	geneName	geneType
ENSG00000134644.16	PUM1	protein_coding
ENSG00000090621.15	PABPC4	protein_coding
ENSG00000075618.18	FSCN1	protein_coding
ENSG00000115758.14	ODC1	protein_coding
ENSG00000185716.12	MOSMO	protein_coding
ENSG00000204469.13	PRRC2A	protein_coding
ENSG00000108561.8	C1QBP	protein_coding
ENSG00000100505.14	TRIM9	protein_coding
ENSG00000158445.10	KCNB1	protein_coding
ENSG00000115286.21	NDUFS7	protein_coding
ENSG00000172262.12	ZNF131	protein_coding
ENSG00000089250.20	NOS1	protein_coding
ENSG00000125691.14	RPL23	protein_coding
ENSG00000115053.17	NCL	protein_coding
ENSG00000049656.14	CLPTM1L	protein_coding
ENSG00000198242.14	RPL23A	protein_coding
ENSG00000137571.11	SLCO5A1	protein_coding
ENSG00000185624.16	P4HB	protein_coding
ENSG00000139620.13	KANSL2	protein_coding
ENSG00000117335.21	CD46	protein_coding
ENSG00000156504.17	PABIR2	protein_coding
ENSG00000166598.16	HSP90B1	protein_coding
ENSG00000100028.12	SNRPD3	protein_coding
ENSG00000141858.12	SAMD1	protein_coding
ENSG00000169908.12	TM4SF1	protein_coding
ENSG00000063046.18	EIF4B	protein_coding
ENSG00000085978.22	ATG16L1	protein_coding
ENSG00000204442.4	NALF1	protein_coding
ENSG00000142192.22	APP	protein_coding
ENSG00000164403.15	SHROOM1	protein_coding
ENSG00000266086.3	ENSG00000266086	protein_coding
ENSG00000167553.17	TUBA1C	protein_coding
ENSG00000103056.12	SMPD3	protein_coding
ENSG00000110955.9	ATP5F1B	protein_coding
ENSG00000196569.14	LAMA2	protein_coding
ENSG00000141526.18	SLC16A3	protein_coding
ENSG00000116489.13	CAPZA1	protein_coding
ENSG00000065978.19	YBX1	protein_coding
ENSG00000074842.8	MYDGF	protein_coding
ENSG00000254772.10	EEF1G	protein_coding
ENSG00000074800.16	ENO1	protein_coding
ENSG00000075624.17	ACTB	protein_coding
ENSG00000111676.15	ATN1	protein_coding
ENSG00000126217.22	MCF2L	protein_coding
ENSG00000130935.10	NOL11	protein_coding
ENSG00000161091.14	MFSD12	protein_coding
ENSG00000163046.16	ANKRD30BL	protein_coding
ENSG00000166012.17	TAF1D	protein_coding
ENSG00000265818.1	EEF1E1-BLOC1S5	protein_coding
ENSG00000215021.10	PHB2	protein_coding
ENSG00000159217.10	IGF2BP1	protein_coding
ENSG00000090266.13	NDUFB2	protein_coding
ENSG00000185896.11	LAMP1	protein_coding
ENSG00000173064.14	HECTD4	protein_coding
ENSG00000113013.16	HSPA9	protein_coding
ENSG00000070404.10	FSTL3	protein_coding
ENSG00000111640.15	GAPDH	protein_coding
ENSG00000187514.17	PTMA	protein_coding
ENSG00000204628.12	RACK1	protein_coding
ENSG00000135766.9	EGLN1	protein_coding
ENSG00000153187.21	HNRNPU	protein_coding
ENSG00000137073.24	UBAP2	protein_coding
ENSG00000062822.16	POLD1	protein_coding
ENSG00000262526.2	ENSG00000262526	protein_coding
ENSG00000101160.15	CTSZ	protein_coding
ENSG00000122566.22	HNRNPA2B1	protein_coding
ENSG00000139746.16	RBM26	protein_coding
ENSG00000166710.23	B2M	protein_coding
ENSG00000117450.15	PRDX1	protein_coding
ENSG00000123268.9	ATF1	protein_coding
ENSG00000108518.8	PFN1	protein_coding
ENSG00000022267.19	FHL1	protein_coding
ENSG00000187109.15	NAP1L1	protein_coding
ENSG00000112308.13	C6orf62	protein_coding
ENSG00000135624.17	CCT7	protein_coding
ENSG00000105193.9	RPS16	protein_coding
ENSG00000118193.12	KIF14	protein_coding
ENSG00000110880.11	CORO1C	protein_coding
ENSG00000112473.19	SLC39A7	protein_coding
ENSG00000086848.15	ALG9	protein_coding
ENSG00000129657.16	SEC14L1	protein_coding
ENSG00000126777.18	KTN1	protein_coding
ENSG00000070756.17	PABPC1	protein_coding
ENSG00000112245.13	PTP4A1	protein_coding
ENSG00000104529.19	EEF1D	protein_coding
ENSG00000179218.15	CALR	protein_coding
ENSG00000172270.22	BSG	protein_coding
ENSG00000184009.13	ACTG1	protein_coding
ENSG00000100888.15	CHD8	protein_coding
ENSG00000186907.8	RTN4RL2	protein_coding
ENSG00000055044.11	NOP58	protein_coding
ENSG00000137812.21	KNL1	protein_coding
ENSG00000173406.16	DAB1	protein_coding
ENSG00000152413.15	HOMER1	protein_coding
ENSG00000120656.14	TAF12	protein_coding
ENSG00000196531.14	NACA	protein_coding
ENSG00000141582.15	CBX4	protein_coding
ENSG00000107581.13	EIF3A	protein_coding
ENSG00000086062.13	B4GALT1	protein_coding
ENSG00000213741.11	RPS29	protein_coding
ENSG00000155506.19	LARP1	protein_coding
ENSG00000144381.18	HSPD1	protein_coding
ENSG00000137309.21	HMGA1	protein_coding
ENSG00000168959.15	GRM5	protein_coding
ENSG00000173852.16	DPY19L1	protein_coding
ENSG00000129351.18	ILF3	protein_coding
ENSG00000100201.23	DDX17	protein_coding
ENSG00000162613.18	FUBP1	protein_coding
ENSG00000147403.18	RPL10	protein_coding
ENSG00000100403.12	ZC3H7B	protein_coding
ENSG00000153046.18	CDYL	protein_coding
ENSG00000110321.19	EIF4G2	protein_coding
ENSG00000174444.15	RPL4	protein_coding
ENSG00000162664.17	ZNF326	protein_coding
ENSG00000084234.18	APLP2	protein_coding
ENSG00000148175.13	STOM	protein_coding
ENSG00000143153.14	ATP1B1	protein_coding
ENSG00000196924.19	FLNA	protein_coding
ENSG00000132153.15	DHX30	protein_coding
ENSG00000054116.12	TRAPPC3	protein_coding
ENSG00000133112.17	TPT1	protein_coding
ENSG00000214078.13	CPNE1	protein_coding
ENSG00000101680.16	LAMA1	protein_coding
ENSG00000260342.2	ENSG00000260342	protein_coding
ENSG00000196821.10	ILRUN	protein_coding
ENSG00000157800.18	SLC37A3	protein_coding
ENSG00000168036.18	CTNNB1	protein_coding
ENSG00000037474.15	NSUN2	protein_coding
ENSG00000120694.20	HSPH1	protein_coding
ENSG00000166233.15	ARIH1	protein_coding
ENSG00000127948.17	POR	protein_coding
ENSG00000092199.19	HNRNPC	protein_coding
ENSG00000142949.17	PTPRF	protein_coding
ENSG00000177156.11	TALDO1	protein_coding
ENSG00000170348.9	TMED10	protein_coding
ENSG00000011304.22	PTBP1	protein_coding
ENSG00000113407.14	TARS1	protein_coding
ENSG00000177733.7	HNRNPA0	protein_coding
ENSG00000167658.16	EEF2	protein_coding
ENSG00000237412.7	PRSS56	protein_coding
ENSG00000132507.18	EIF5A	protein_coding
ENSG00000221983.8	UBA52	protein_coding
ENSG00000138668.20	HNRNPD	protein_coding
ENSG00000149273.15	RPS3	protein_coding
ENSG00000111669.15	TPI1	protein_coding
ENSG00000080824.19	HSP90AA1	protein_coding
ENSG00000198918.8	RPL39	protein_coding
ENSG00000031003.11	FAM13B	protein_coding
ENSG00000122565.19	CBX3	protein_coding
ENSG00000072274.14	TFRC	protein_coding
ENSG00000110958.16	PTGES3	protein_coding
ENSG00000142541.18	RPL13A	protein_coding
ENSG00000104904.12	OAZ1	protein_coding
ENSG00000187079.20	TEAD1	protein_coding
ENSG00000140598.16	EFL1	protein_coding
ENSG00000160789.24	LMNA	protein_coding
ENSG00000168610.16	STAT3	protein_coding
ENSG00000107779.14	BMPR1A	protein_coding
ENSG00000085721.13	RRN3	protein_coding
ENSG00000139645.11	ANKRD52	protein_coding
ENSG00000089157.16	RPLP0	protein_coding
ENSG00000067225.21	PKM	protein_coding
ENSG00000119326.15	CTNNAL1	protein_coding
ENSG00000147065.18	MSN	protein_coding
ENSG00000145390.12	USP53	protein_coding
ENSG00000110700.7	RPS13	protein_coding
ENSG00000147162.15	OGT	protein_coding
ENSG00000108179.14	PPIF	protein_coding
ENSG00000273269.3	ENSG00000273269	protein_coding
ENSG00000205730.7	ITPRIPL2	protein_coding
ENSG00000187210.14	GCNT1	protein_coding
ENSG00000119125.17	GDA	protein_coding
ENSG00000103257.9	SLC7A5	protein_coding
ENSG00000114450.11	GNB4	protein_coding
ENSG00000139163.16	ETNK1	protein_coding
ENSG00000148303.17	RPL7A	protein_coding
ENSG00000070061.16	ELP1	protein_coding
ENSG00000189091.13	SF3B3	protein_coding
ENSG00000089053.13	ANAPC5	protein_coding
ENSG00000172809.13	RPL38	protein_coding
ENSG00000186298.12	PPP1CC	protein_coding
ENSG00000103495.15	MAZ	protein_coding
ENSG00000164040.18	PGRMC2	protein_coding
ENSG00000176788.9	BASP1	protein_coding
ENSG00000099194.6	SCD	protein_coding
ENSG00000057935.14	MTA3	protein_coding
ENSG00000119508.18	NR4A3	protein_coding
ENSG00000143543.15	JTB	protein_coding
ENSG00000169045.18	HNRNPH1	protein_coding
ENSG00000158161.16	EYA3	protein_coding
ENSG00000021826.18	CPS1	protein_coding
ENSG00000163681.17	SLMAP	protein_coding
ENSG00000058668.16	ATP2B4	protein_coding
ENSG00000087460.29	GNAS	protein_coding
ENSG00000149257.16	SERPINH1	protein_coding
ENSG00000137834.15	SMAD6	protein_coding
ENSG00000145592.14	RPL37	protein_coding
ENSG00000060339.14	CCAR1	protein_coding
ENSG00000100934.15	SEC23A	protein_coding
ENSG00000197912.16	SPG7	protein_coding
ENSG00000152056.18	AP1S3	protein_coding
ENSG00000170852.12	KBTBD2	protein_coding
ENSG00000101868.13	POLA1	protein_coding
ENSG00000166226.13	CCT2	protein_coding
ENSG00000145555.15	MYO10	protein_coding
ENSG00000171246.7	NPTX1	protein_coding
ENSG00000134602.16	STK26	protein_coding
ENSG00000277957.1	SENP3-EIF4A1	protein_coding
ENSG00000063177.13	RPL18	protein_coding
ENSG00000150687.12	PRSS23	protein_coding
ENSG00000160072.20	ATAD3B	protein_coding
ENSG00000123975.5	CKS2	protein_coding
ENSG00000114867.22	EIF4G1	protein_coding
ENSG00000120690.16	ELF1	protein_coding
ENSG00000160767.23	ENTREP3	protein_coding
ENSG00000140988.16	RPS2	protein_coding
ENSG00000148773.14	MKI67	protein_coding
ENSG00000103335.22	PIEZO1	protein_coding
ENSG00000144713.13	RPL32	protein_coding
ENSG00000089693.11	MLF2	protein_coding
ENSG00000156508.19	EEF1A1	protein_coding
ENSG00000134333.15	LDHA	protein_coding
ENSG00000184743.13	ATL3	protein_coding
ENSG00000102172.16	SMS	protein_coding
ENSG00000130303.14	BST2	protein_coding
ENSG00000142534.7	RPS11	protein_coding
ENSG00000151693.11	ASAP2	protein_coding
ENSG00000248905.10	FMN1	protein_coding
ENSG00000117410.14	ATP6V0B	protein_coding
ENSG00000100221.11	JOSD1	protein_coding
ENSG00000143621.17	ILF2	protein_coding
ENSG00000289694.1	ENSG00000289694	protein_coding
ENSG00000106263.19	EIF3B	protein_coding
ENSG00000118873.17	RAB3GAP2	protein_coding
ENSG00000066084.13	DIP2B	protein_coding
ENSG00000150753.12	CCT5	protein_coding
ENSG00000143013.13	LMO4	protein_coding
ENSG00000065150.21	IPO5	protein_coding
ENSG00000127884.5	ECHS1	protein_coding
ENSG00000127022.16	CANX	protein_coding
ENSG00000170421.13	KRT8	protein_coding
ENSG00000285043.3	ENSG00000285043	protein_coding
ENSG00000155959.12	VBP1	protein_coding
ENSG00000251201.8	TMED7-TICAM2	protein_coding
ENSG00000197958.13	RPL12	protein_coding
ENSG00000100316.16	RPL3	protein_coding
ENSG00000188229.6	TUBB4B	protein_coding
ENSG00000167721.11	TSR1	protein_coding
ENSG00000131747.15	TOP2A	protein_coding
ENSG00000140632.17	GLYR1	protein_coding
[truncated: 5,437 more rows]
